# Supplementary material for: Assignment of structural domains in proteins using diffusion kernels on graphs
Source: BMC Bioinformatics. 2022 Sep 8;23:369. doi: 10.1186/s12859-022-04902-9 (PMC9461149; doi:10.1186/s12859-022-04902-9)
Supplement: Supplementary file 2 — Additional file 2. Features extracted from the datasets for the single/multi-domain classifier. This file includes the extracted features for the single/multi-domain classifier from the datasets ASTRAL95, ASTRAL40, Benchmark_1, Benchmark_2, Benchmark_3, Islam and Jones. For each protein structure, 78 features were extracted. The last column indicates class label. Refer to Additional file 1for description. [file 12859_2022_4902_MOESM2_ESM.xlsx]

## Sheet: ASTRAL95
pdb_id	chain_id	n	e	w_e	e_n_ratio	w_e_n_ratio	radius_of_gyration	dip_stat_pc1	dip_stat_pc2	dip_stat_pc3	hopkins_stat	clust_coef_g	clust_coef_al	clust_coef_al_w	expl_var_pc1	expl_var_pc2	expl_var_pc3	w_var_deg_pc1	w_var_deg_pc2	w_var_deg_pc3	w_var_w_deg_pc1	w_var_w_deg_pc2	w_var_w_deg_pc3	w_var_cls_pc1	w_var_cls_pc2	w_var_cls_pc3	w_var_w_cls_pc1	w_var_w_cls_pc2	w_var_w_cls_pc3	w_var_btw_pc1	w_var_btw_pc2	w_var_btw_pc3	w_var_w_btw_pc1	w_var_w_btw_pc2	w_var_w_btw_pc3	w_var_acc_pc1	w_var_acc_pc2	w_var_acc_pc3	w_var_hydphob_pc1	w_var_hydphob_pc2	w_var_hydphob_pc3	deg_mean	deg_var	w_deg_mean	w_deg_var	cls_mean	cls_var	w_cls_mean	w_cls_var
12as	A	327	1337	7949	4.08869	24.3089	19.4424	0.0657492	0.0749235	0.0810398	0.413525	0.410808	0.468128	0.515707	170.173	120.719	85.9621	161.651	108.735	78.5957	165.729	114.999	82.3225	158.615	109.833	81.9792	158.24	111.096	81.5984	107.067	81.9276	52.648	114.741	89.3911	56.2726	150.323	112.514	73.5562	168.618	121.485	77.7238	8.17737	6.38444	48.6177	132.248	0.201809	0.000766563	0.0979839	0.000250527
12e8	H	221	770	4940	3.48416	22.3529	23.5909	0.0504202	0.0995475	0.117647	0.267343	0.389522	0.460107	0.49343	441.343	67.5176	39.7335	416.523	61.892	34.3176	431.001	63.6498	36.5464	392.522	66.3797	37.5982	404.895	65.0766	37.1827	286.308	42.2233	18.4524	314.694	44.4069	17.1484	406.513	58.5431	32.3825	419.552	63.429	33.5215	6.96833	6.08497	44.7059	126.868	0.163737	0.000675332	0.0860609	0.000219826
146l	A	162	678	4087	4.18519	25.2284	16.4873	0.0679012	0.108025	0.0987654	0.383974	0.464967	0.525158	0.577912	173.52	46.7501	44.8976	167.107	42.516	40.6289	172.055	45.4916	42.3575	157.425	45.7628	43.5737	167.141	44.6573	42.8023	106.464	31.9515	24.1319	126.56	27.9504	23.6336	162.411	40.5195	40.0675	158.926	39.0928	40.981	8.37037	5.61591	50.4568	123.939	0.245041	0.00117538	0.120894	0.000329397
155c	A	135	468	3278	3.46667	24.2815	14.0429	0.0777778	0.0962963	0.107407	0.441455	0.456068	0.503572	0.551504	85.9963	60.8996	49.8313	83.0488	47.7536	43.2669	87.7105	46.7475	46.2247	80.8171	56.098	47.6308	82.5129	55.6155	47.8234	54.424	44.5934	33.3678	65.2734	41.4948	38.3631	79.0765	55.6924	40.3696	73.4403	58.6117	40.9566	6.93333	5.7363	48.563	237.535	0.249698	0.00115919	0.092581	0.000277812
157l	A	162	677	4074	4.17901	25.1481	16.3616	0.0709877	0.104938	0.111111	0.382826	0.471601	0.535062	0.586505	174.59	45.7282	43.7949	164.551	40.9968	40.3962	172.642	44.2142	41.2188	158.282	44.2067	42.9687	161.722	42.9936	43.4268	107.239	31.1555	23.9354	114.239	22.4422	24.9884	164.041	39.2641	38.7846	167.82	37.5897	39.2928	8.35802	5.88416	50.2963	116.949	0.243809	0.00121938	0.113801	0.000381541
169l	A	162	663	4184	4.09259	25.8272	16.9191	0.0709877	0.104938	0.12037	0.382644	0.471871	0.535301	0.579698	195.997	45.9325	42.7746	186.321	41.9814	37.8414	189.529	45.4927	40.5359	176.172	46.0822	40.8929	180.457	45.0647	39.8564	117.935	32.9239	26.0156	133.958	36.828	22.446	185.034	41.4061	38.1095	183.89	39.592	39.6486	8.18519	5.70645	51.6543	132.276	0.227056	0.00113072	0.0985666	0.000373138
16pk	A	415	1789	10214	4.31084	24.612	23.135	0.0672021	0.0698795	0.0831325	0.321679	0.421599	0.477108	0.5313	345.279	105.586	76.2598	336.786	94.7971	72.1301	342.668	99.7485	75.6809	317.162	99.8933	74.2155	321.828	99.1755	72.8607	206.357	61.465	57.8155	234.719	59.5245	45.5082	328.363	90.1332	66.5752	343.4	90.7303	66.6142	8.62169	6.26893	49.2241	107.745	0.172435	0.00052821	0.0873359	0.000179131
16vp	A	311	1330	7884	4.27653	25.3505	22.6606	0.0385852	0.0819936	0.0980707	0.310148	0.436663	0.491706	0.545781	395.176	81.3175	48.4372	371.719	70.6338	43.4283	383.762	76.7835	45.0874	337.176	79.4038	48.2643	342.992	77.0563	48.3207	247.74	56.6473	33.1114	274.858	49.4002	38.0866	358.792	69.7637	41.5473	368.222	70.6352	45.7431	8.55305	6.92886	50.701	133.702	0.187027	0.000849559	0.0909758	0.000253522
176l	A	164	678	4318	4.13415	26.3293	16.565	0.0670732	0.106707	0.125	0.412321	0.469388	0.534466	0.582878	174.975	47.8715	44.8363	167.23	42.4208	40.5148	175.881	43.9466	43.7483	158.958	46.8733	42.8721	162.39	47.6481	40.9502	109.958	26.5682	23.0306	133.678	31.4941	17.8819	163.706	42.92	37.8922	157.942	44.8741	36.6378	8.26829	6.2329	52.6585	135.566	0.238627	0.00127443	0.110029	0.000402735
1914	A	171	660	3970	3.85965	23.2164	16.4924	0.0672515	0.0760234	0.122807	0.350223	0.43511	0.493151	0.539983	143.229	85.6228	36.0407	104.668	85.938	31.7138	116.3	87.5906	33.5933	120.017	82.3474	35.1013	117.024	82.7288	34.5429	99.7426	53.4079	23.2685	99.9196	55.4381	22.5238	94.6616	79.1599	30.3626	121.351	84.7575	31.7376	7.7193	7.16097	46.4327	140.327	0.23877	0.00142229	0.101444	0.000419894
19hc	A	292	1033	6648	3.53767	22.7671	23.3514	0.0582192	0.0924658	0.0821918	0.30708	0.466667	0.515949	0.574936	387.54	82.9579	71.6921	368.177	75.4692	63.4403	374.902	79.1376	67.661	348.396	79.5289	67.7385	354.145	80.6054	66.9457	234.272	48.1675	49.8921	266.6	52.8783	54.4036	365.365	70.9802	63.7522	383.431	83.5397	61.0587	7.07534	4.78884	45.5342	92.8516	0.163034	0.000591201	0.0737922	0.00015255
1a03	A	90	410	7572	4.55556	84.1333	14.0564	0.105556	0.1	0.127778	0.388625	0.52381	0.594592	0.632	93.0444	71.599	30.7828	74.6286	63.3168	28.9819	78.546	64.3547	29.1101	79.3578	65.8911	30.9629	81.8643	64.8222	31.4071	55.8022	44.9954	23.3514	54.7467	54.1496	29.8165	80.365	62.1193	27.0163	99.3466	60.5625	24.1729	9.11111	7.29877	168.267	2341.77	0.305123	0.00252401	0.0604559	0.000222459
1a04	A	205	869	4932	4.23902	24.0585	16.4986	0.0634146	0.0902439	0.097561	0.404817	0.450515	0.495281	0.551881	132.918	74.5029	50.2334	124.688	68.2561	47.0903	131.858	71.0804	48.8239	122.765	70.7408	48.7688	125.67	70.4917	49.3997	79.9213	47.5732	33.0353	97.5499	51.2815	35.9567	120.392	62.9843	43.5817	119.94	70.8007	42.6884	8.47805	4.81537	48.1171	71.596	0.241171	0.000887727	0.116736	0.000269166
1a05	A	357	1518	8766	4.2521	24.5546	20.6367	0.0630252	0.0644258	0.0812325	0.327406	0.426197	0.488911	0.540947	189.539	136.523	86.6021	175.597	124.866	73.7262	184.777	132.764	79.3282	170.659	127.582	81.1245	170.788	125.262	80.317	123.728	85.5086	51.7297	130.25	88.8359	55.5204	176.881	119.982	72.6032	180.063	122.669	79.4463	8.5042	6.96707	49.1092	119.134	0.193534	0.000772657	0.0993399	0.000313193
1a0a	A	63	205	1548	3.25397	24.5714	17.0197	0.0793651	0.190476	0	0.277413	0.559486	0.611685	0.674478	227.217	32.723	15.1535	187.928	25.8007	14.6311	220.249	26.5193	14.7036	177.742	29.8099	15.557	166.196	31.0929	15.5778	147.615	16.6564	11.5907	133.165	16.5476	11.3203	164.137	23.602	13.906	164.985	33.2549	15.9555	6.50794	3.64676	49.1429	197.995	0.247993	0.00257831	0.0848264	0.000454679
1a0c	A	437	1830	10762	4.18764	24.627	23.9453	0.0583524	0.0572082	0.0858124	0.328158	0.439264	0.499303	0.551444	318.171	181.933	73.8604	275.687	173.556	63.8055	287.665	180.385	67.9398	253.474	172.371	72.0115	245.661	174.51	71.7962	293.107	108.514	43.4905	304.884	106.496	41.2263	272.828	178.675	68.497	297.261	174.28	68.5611	8.37529	6.83857	49.254	125.865	0.168536	0.000857839	0.0814722	0.000283437
1a0d	A	437	1821	10882	4.16705	24.9016	23.9254	0.0617849	0.0537757	0.083524	0.297823	0.438349	0.494624	0.547824	309.355	184.307	73.4817	272.893	175.484	63.8773	285.794	180.248	68.1827	248.572	174.714	71.9789	240.466	176.076	71.8003	269.777	114.268	48.4925	266.376	123.324	48.8583	269.337	180.226	67.7463	289.249	184.507	65.5542	8.3341	6.28197	49.8032	121.137	0.167687	0.000803869	0.0797072	0.00025734
1a0e	A	443	1844	10903	4.16253	24.6117	23.8839	0.0609481	0.0519187	0.0891648	0.295614	0.439264	0.498202	0.550315	313.1	188.103	72.9817	271.313	182.54	62.3163	284.549	188.181	66.883	251.873	178.036	71.1835	252.732	178.602	70.2894	278.594	112.22	43.359	278.721	116.099	46.5645	253.923	177.168	63.0296	285.399	190.368	64.3038	8.32506	6.51285	49.2235	114.927	0.167534	0.000802471	0.080444	0.000244935
1a0h	A	159	488	3450	3.06918	21.6981	22.8599	0.0691824	0.0849057	0.106918	0.291266	0.442424	0.538793	0.567235	363.397	99.8163	50.1031	361.933	85.847	44.6824	364.684	90.5781	47.6075	323.509	89.1272	48.9556	324.395	90.588	48.6299	270.212	56.134	29.967	286.272	63.2321	30.6086	354.77	85.281	43.1937	375.72	92.2639	47.8878	6.13836	5.81733	43.3962	127.673	0.141744	0.000701379	0.0454117	8.526e-05
1a0i	A	332	1341	8063	4.03916	24.2861	23.3343	0.0557229	0.0722892	0.0918675	0.284828	0.410947	0.460695	0.507017	356.6	127.838	56.1029	335.188	112.886	49.4265	339.205	119.176	51.8021	313.706	120.583	53.234	317.475	118.551	53.1233	209.737	77.285	34.6201	250.039	79.6678	36.5784	323.523	108.806	46.9877	362.743	112.472	50.292	8.07831	6.54206	48.5723	139.432	0.170877	0.000779006	0.091674	0.000328784
1a0j	A	223	850	5150	3.81166	23.0942	16.2269	0.0672646	0.0784753	0.109865	0.447925	0.381941	0.448228	0.48634	120.813	82.4349	49.027	111.561	78.0419	43.1376	116.228	83.2105	45.6155	110.671	78.7395	47.6679	112.531	76.7026	48.9513	78.7503	56.6258	33.9438	85.9275	52.8481	43.0695	108.781	74.8009	42.7403	112.576	72.1325	44.0794	7.62332	5.23031	46.1883	97.7582	0.232508	0.000820331	0.113083	0.000323565
1a0p	A	271	1120	6925	4.13284	25.5535	19.9997	0.0664207	0.0774908	0.101476	0.377677	0.438333	0.500354	0.559722	245.804	79.1042	68.402	240.22	69.6486	60.7186	243.415	71.0586	62.9752	222.16	75.4034	65.5859	225.045	76.1997	65.48	155.706	45.9371	37.6416	180.778	46.8963	39.149	227.197	66.5036	59.1517	242.917	77.1046	61.546	8.26568	6.36484	51.107	175.299	0.208213	0.00086611	0.0952266	0.000235572
1a0q	H	205	740	4569	3.60976	22.2878	20.0441	0.0560976	0.0804878	0.131707	0.385751	0.401561	0.483694	0.509789	281.419	84.9716	33.9682	267.575	77.2099	29.1698	277.324	79.4542	32.0584	250.342	82.4789	32.9446	252.972	83.1952	32.8291	170.727	46.8451	16.7328	180.536	55.2819	19.65	265.862	71.0836	30.1234	279.545	81.1413	28.511	7.21951	6.33718	44.5756	119.161	0.179825	0.000794462	0.0933801	0.00024926
1a0q	L	211	772	4894	3.65877	23.1943	23.2951	0.0545024	0.0900474	0.130332	0.333568	0.389355	0.465694	0.489615	431.075	66.5357	33.9734	427.418	60.0305	29.7	434.459	63.3056	31.668	382.647	64.0582	32.6672	392.72	64.1494	32.793	252.691	39.3297	19.2239	263.328	42.6479	21.9012	411.803	58.983	27.6883	405.096	65.7296	29.4285	7.31754	5.77121	46.3886	120.835	0.171722	0.000765316	0.0775574	0.000154317
1a0r	P	188	717	4341	3.81383	23.0904	23.0268	0.052305	0.0824468	0.106383	0.285401	0.466377	0.512856	0.564355	409.135	64.4877	38.0051	393.498	56.7779	34.9976	402.78	59.738	35.9305	349.438	61.0446	39.1407	351.718	60.6432	39.6265	258.99	39.3551	29.8263	290.704	33.2952	44.942	368.025	52.9928	34.413	358.568	57.0494	35.9284	7.62766	5.76562	46.1809	123.435	0.171331	0.000904835	0.0662629	0.000193779
1a0t	P	413	1580	9616	3.82567	23.2833	22.2413	0.0544794	0.066586	0.0762712	0.392139	0.382902	0.446366	0.486891	217.792	183.352	95.822	200.729	172.816	87.0942	210.323	176.264	90.6779	201.027	169.258	92.3677	201.823	174.842	89.9876	144.906	108.431	62.8467	148.319	128.035	65.0044	203.547	161.557	90.4236	218.155	162.542	95.2288	7.65133	5.41354	46.5666	126.643	0.172836	0.000576448	0.089165	0.000225778
1a10	I	63	217	1376	3.44444	21.8413	11.11	0.0952381	0.111111	0	0.500945	0.444206	0.49975	0.549443	54.8692	45.0466	16.148	49.6934	40.5159	15.4138	52.1366	42.964	15.877	51.3551	42.0755	16.2404	51.1628	41.786	16.129	39.6023	31.1347	11.6863	41.8185	28.7395	11.8844	44.7415	48.5697	14.1806	46.8077	42.3875	14.6213	6.88889	3.81305	43.6825	83.0103	0.343575	0.0017264	0.143337	0.000608143
1a12	A	401	1593	9410	3.97257	23.4663	19.9288	0.0586035	0.0698254	0.0835411	0.406134	0.362398	0.421323	0.454926	163.021	133.793	82.2683	149.304	125.497	71.5845	155.019	129.506	77.4304	152.207	128.917	76.8714	153.946	127.198	75.085	111.595	93.0224	52.082	119.375	103.032	52.3289	142.584	123.469	70.6401	151.034	127.143	64.6577	7.94514	6.71021	46.9327	110.217	0.194414	0.000495768	0.0941701	0.000223927
1a14	L	104	387	2470	3.72115	23.75	12.9194	0.0721154	0.125	0.125	0.429446	0.404435	0.486631	0.517691	91.3363	35.6988	33.1345	81.6843	31.7624	29.1582	84.994	33.2084	31.4868	82.1219	35.1159	31.1308	82.8192	35.1068	31.269	53.478	25.6665	21.7293	66.0277	32.917	22.765	82.3037	29.642	30.9453	87.1531	34.3922	29.7438	7.44231	6.68898	47.5	151.346	0.299351	0.00180515	0.139545	0.000706108
1a15	B	57	188	1235	3.29825	21.6667	11.0682	0.114035	0.131579	0.157895	0.44562	0.446701	0.511286	0.559675	61.1781	37.1671	20.4653	51.4609	33.2221	18.3028	54.3994	34.7672	19.9019	54.395	34.3594	20.1544	55.8861	34.2558	18.8162	37.1112	20.9495	16.3133	32.7747	21.9105	14.8851	49.773	29.723	19.2429	56.2109	21.5946	17.4944	6.59649	4.55648	43.3333	109.275	0.338368	0.00262544	0.156828	0.00108225
1a17	A	159	657	3973	4.13208	24.9874	25.4801	0.0566038	0.119497	0.122642	0.16956	0.505804	0.5649	0.627284	543.424	61.8668	35.1995	397.625	58.9684	28.9984	459.057	61.9795	31.8854	374.907	62.6595	31.8237	364.495	62.7036	31.5484	497.265	30.8779	18.2364	486.486	33.3141	20.7232	336.801	59.1	27.061	537.084	54.0184	29.4742	8.26415	6.06859	49.9748	107.282	0.181244	0.00155173	0.0743083	0.000301137
1a1g	A	84	297	2026	3.53571	24.119	17.1634	0.0744048	0.0892857	0.172619	0.276577	0.511244	0.579047	0.615943	214.174	75.1915	15.9941	197.984	68.6214	13.6418	199.116	69.8841	14.5672	191.538	72.3571	14.4691	195.697	74.6278	14.0495	128.052	38.7179	8.54527	142.855	58.8911	10.2343	195.385	65.8527	13.1217	235.067	82.1281	16.4343	7.07143	4.70918	48.2381	147.61	0.227078	0.00149352	0.079229	0.000206691
1a1h	A	85	305	1947	3.58824	22.9059	17.563	0.0803922	0.0941176	0.188235	0.26408	0.515355	0.577523	0.619875	215.429	78.2617	17.1658	200.347	70.4597	14.6908	197.81	71.7445	14.9462	192.451	75.1582	15.4121	196.147	78.482	15.4904	131.359	40.6425	8.39426	155.034	66.281	11.3101	193.239	65.6194	12.9844	232.217	81.7893	16.9839	7.17647	4.71003	45.8118	134.741	0.225021	0.00147386	0.0873774	0.000225174
1a1i	A	85	304	1982	3.57647	23.3176	17.5302	0.0823529	0.1	0.170588	0.265836	0.5107	0.575457	0.622662	218.768	80.0087	16.178	202.866	71.2591	13.7142	201.168	73.4424	14.2457	195.017	76.5061	14.6718	200.639	77.6662	14.5472	134.602	39.9864	8.62525	159.068	55.5901	8.54529	198.412	68.5333	12.7085	236.151	82.8434	16.2467	7.15294	4.36484	46.6353	120.891	0.225468	0.00153221	0.0860405	0.000213121
1a1u	A	29	91	1935	3.13793	66.7241	11.8359	0.137931	0.137931	0	0.439117	0.621622	0.652271	0.68612	91.412	39.1626	3.11524	76.165	27.2417	3.06359	77.6888	29.572	3.06728	79.9147	32.1128	3.12431	84.9354	29.2912	3.14349	52.2227	28.7374	2.87397	61.4158	36.8348	2.96565	77.6019	29.6264	2.83532	90.0495	34.212	2.40004	6.27586	5.16528	133.448	2846.04	0.364792	0.00515918	0.0286061	4.68599e-05
1a1v	A	432	1883	17330	4.3588	40.1157	23.3466	0.0590278	0.0601852	0.0763889	0.315778	0.426357	0.487758	0.537589	263.494	214.892	74.4584	253.929	206.301	65.8943	260.497	202.636	69.9307	242.887	199.999	72.6456	243.179	208.161	71.4224	158.824	126.515	43.8521	171.844	160.481	47.3862	251.992	202.921	64.8366	254.995	220.45	72.3997	8.71759	7.97117	80.2315	508.127	0.162059	0.000548764	0.0597492	0.000109318
1a1x	A	106	359	2400	3.38679	22.6415	13.471	0.108491	0.0990566	0.15566	0.44322	0.406822	0.512178	0.542708	78.9144	66.564	32.5525	65.3552	55.1908	29.2823	66.2591	61.0386	31.9501	69.9053	61.0318	31.897	70.8886	59.0495	31.381	51.4801	46.8306	21.7491	55.145	50.2897	24.588	57.1471	50.0444	28.5052	77.5555	60.7813	27.9004	6.77358	6.25062	45.283	135.599	0.280205	0.00178157	0.113773	0.00060024
1a21	A	194	669	4229	3.44845	21.799	22.6249	0.0463918	0.108247	0.139175	0.263327	0.387663	0.442673	0.476719	426.599	51.3765	29.1312	374.498	46.2747	25.7591	402.335	48.9736	26.7221	355.701	49.5808	29.9282	353.668	49.8665	29.7873	280.866	28.9922	24.6181	295.945	35.4911	28.8577	364.683	43.3917	24.7141	409.305	46.8332	26.0813	6.89691	5.12339	43.5979	104.766	0.180592	0.00106154	0.0829607	0.000298279
1a25	A	132	508	3190	3.84848	24.1667	14.5608	0.0643939	0.128788	0.121212	0.428459	0.411983	0.48385	0.521969	124.842	43.2078	34.1814	110.569	36.3769	33.4539	118.386	39.4984	33.201	112.284	40.6458	34.7854	111.037	39.5016	35.0074	80.7842	27.7686	28.663	87.4378	23.7538	29.9426	108.858	34.3791	32.3473	113.636	34.857	30.3534	7.69697	5.60514	48.3333	132.51	0.27144	0.00121213	0.130588	0.000564938
1a26	A	351	1419	8219	4.04274	23.416	20.8657	0.0698006	0.0626781	0.0840456	0.350851	0.419766	0.470965	0.523397	200.659	155.483	77.719	192.284	139.452	67.6338	198.557	145.613	71.8157	183.269	144.581	74.9206	184.438	146.073	73.6116	130.16	100.957	50.0197	134.134	104.822	54.2027	181.36	133.477	63.2256	193.85	138.884	63.453	8.08547	5.66791	46.8319	90.9091	0.193636	0.000663053	0.0982512	0.000229768
1a2o	A	347	1445	8395	4.16427	24.1931	20.4411	0.0489914	0.0907781	0.0792507	0.340479	0.417167	0.470122	0.52086	264.491	75.7641	67.1332	245.653	67.1369	64.5097	253.567	73.059	66.3864	237.345	73.375	66.2271	239.014	73.523	65.5142	161.923	49.3006	51.6075	177.888	50.9749	53.6224	242.739	63.8664	61.8712	267.986	67.3606	59.8904	8.32853	6.11109	48.3862	106.122	0.19002	0.000649921	0.0934651	0.000228549
1a2p	A	108	415	2519	3.84259	23.3241	13.4969	0.0833333	0.125	0.106481	0.411183	0.432692	0.508538	0.551181	106.903	44.0127	33.2066	95.2351	40.3679	30.4852	98.1728	42.2134	32.5597	96.6261	41.681	32.2765	95.5616	42.3375	32.0365	67.7989	27.4859	24.78	67.2539	33.5821	25.5086	92.2535	36.5905	28.7185	108.621	38.7158	30.7665	7.68519	6.40089	46.6481	113.672	0.289866	0.00174904	0.134092	0.000743013
1a2y	A	107	366	2286	3.42056	21.3645	13.4915	0.0747664	0.107477	0.126168	0.401177	0.385979	0.458579	0.478635	102.253	38.2669	33.6333	97.019	35.0317	28.2364	101.448	35.2616	31.2344	93.0577	37.4411	31.9804	92.9786	38.7007	31.4544	62.3039	27.881	21.9503	72.2882	29.7016	20.3365	94.1238	31.3519	29.2972	97.9597	39.1809	27.1085	6.84112	5.36728	42.729	103.487	0.28245	0.00149827	0.120738	0.00040858
1a2y	B	116	397	2470	3.42241	21.2931	13.8006	0.0711207	0.103448	0.116379	0.406403	0.3918	0.490463	0.511505	107.78	40.4685	36.8737	94.0037	36.9506	32.8027	102.668	38.1454	35.7138	95.9701	39.2829	35.4793	94.2699	39.5663	35.3104	64.4807	26.3376	24.8758	69.2551	31.9885	24.7612	93.2609	33.4876	33.9081	103.897	34.9567	32.4988	6.84483	5.40696	42.5862	84.415	0.271793	0.00160956	0.126518	0.000586722
1a2z	A	220	919	5500	4.17727	25	16.8041	0.0704545	0.0909091	0.0954545	0.385344	0.417221	0.471775	0.517387	116.937	97.741	54.4014	100.215	90.8912	48.7048	108.323	94.9937	51.6941	103.834	91.6516	52.8212	102.131	92.1086	52.8926	73.4642	63.5926	35.2043	69.6368	68.288	35.159	102.315	89.8084	50.2208	105.596	87.7716	50.2136	8.35455	6.86521	50	124.055	0.235858	0.00106378	0.116879	0.000419727
1a32	A	85	332	2088	3.90588	24.5647	18.2712	0.0941176	0.0941176	0.152941	0.291365	0.553994	0.602435	0.657051	200.737	88.8246	24.9267	177.104	86.5583	23.1943	191.481	88.1051	23.4053	148.069	84.4442	24.8294	134.753	90.1407	25.0319	138.299	35.0472	23.1003	164.941	35.4303	20.7616	161.18	85.0197	20.5025	182.366	76.302	22.0734	7.81176	5.39986	49.1294	113.03	0.215467	0.00230888	0.0555732	0.00024647
1a33	A	174	705	4244	4.05172	24.3908	14.6543	0.0804598	0.0890805	0.091954	0.454162	0.402247	0.460229	0.501841	87.8412	68.5019	53.5	83.0478	62.4147	45.5131	86.6022	64.4766	50.0188	82.9815	65.1363	51.0502	85.0714	65.6412	49.6941	61.1559	43.5485	36.0366	67.2794	51.0414	38.3927	77.9684	60.7599	45.3784	80.3331	62.8137	48.4927	8.10345	5.87436	48.7816	110.883	0.261117	0.00092405	0.124725	0.00039474
1a3a	A	145	571	3497	3.93793	24.1172	14.1219	0.0827586	0.1	0.103448	0.497324	0.433463	0.50222	0.548952	87.3369	59.8026	39.2666	84.1739	50.67	36.3046	86.7601	54.2347	37.9492	81.8214	56.0956	38.4833	83.4274	53.7266	38.1308	58.1259	38.2969	29.0789	60.315	35.466	23.6718	78.5955	51.7074	34.987	73.6573	51.0344	34.4863	7.87586	6.27424	48.2345	130.745	0.273296	0.0010962	0.12052	0.00043334
1a3p	A	45	177	3612	3.93333	80.2667	10.7812	0.0888889	0.166667	0	0.437319	0.51828	0.612084	0.648983	69.5791	22.064	11.156	60.6139	16.8287	10.1021	62.7232	18.5905	9.78228	61.4782	20.4228	11.0654	65.3396	17.6228	11.2272	39.1171	12.3663	7.10236	44.9296	11.1518	9.23426	56.1062	15.5602	9.8599	64.2227	22.7535	11.5574	7.86667	7.98222	160.533	4307.4	0.383956	0.0038777	0.0643412	0.000325448
1a3q	A	285	1033	6401	3.62456	22.4596	24.1699	0.054386	0.0701754	0.103509	0.301576	0.402184	0.466601	0.499452	408.821	112.142	45.9684	393.033	103.542	37.8041	398.098	107.275	41.6929	354.288	103.276	44.9583	363.886	103.352	43.2878	245.605	53.9668	25.9468	267.582	54.613	26.6128	376.03	97.6721	36.7333	394.658	103.059	38.9131	7.24912	6.10285	44.9193	121.716	0.162684	0.000797365	0.0861628	0.000293521
1a3r	H	212	728	4519	3.43396	21.316	21.8722	0.0542453	0.0919811	0.120283	0.264168	0.389594	0.463572	0.493129	347.753	83.7313	35.3347	326.61	78.1646	31.8016	341.438	81.3458	34.2016	308.538	83.1816	34.5888	315.491	84.6416	34.3443	206.437	68.3428	20.0954	198.389	101.719	21.0338	335.201	71.972	30.6853	341.613	79.1542	30.5111	6.86792	5.75614	42.6321	84.7137	0.159182	0.000615879	0.0762486	0.000143969
1a3r	L	220	786	4870	3.57273	22.1364	24.4688	0.0531818	0.0954545	0.122727	0.254504	0.395604	0.462204	0.48606	480.797	67.6167	36.9445	477.869	62.8488	32.4468	490.189	64.5449	33.8641	424.38	65.6579	35.4543	431.967	65.5474	35.4382	293.53	38.9933	20.8145	324.654	48.7151	18.5434	459.314	61.152	30.0809	447.243	64.77	32.5867	7.14545	5.7243	44.2727	98.9983	0.164429	0.000720138	0.0756995	0.000164432
1a3w	A	492	2020	12264	4.10569	24.9268	24.2806	0.046748	0.0792683	0.074187	0.34802	0.42248	0.475668	0.525156	375.669	102.295	95.9123	338.569	96.4527	89.3015	360.086	101.99	92.6123	321.942	100.155	93.1561	319.218	98.3865	93.9402	254.598	70.9145	56.3025	264.498	62.0944	67.3923	338.115	91.8657	85.0952	369.047	88.9712	86.964	8.21138	5.70329	49.8537	116.373	0.164927	0.000685876	0.0823962	0.000259799
1a41	A	221	943	9224	4.26697	41.7376	18.9878	0.061086	0.0769231	0.0904977	0.3856	0.481216	0.539892	0.60263	241.01	68.5088	56.1642	228.66	63.7867	50.2223	232.004	65.695	52.8594	220.756	66.6256	54.2404	228.388	66.9477	52.8817	138.677	42.0113	39.9757	169.001	34.1101	27.9712	224.702	61.5566	49.7287	227.157	62.5472	45.5164	8.53394	6.28505	83.4751	457.236	0.200207	0.00083446	0.0653066	0.000142642
1a44	A	185	750	4616	4.05405	24.9514	15.2353	0.0702703	0.0918919	0.0972973	0.453576	0.396799	0.469377	0.517149	106.691	70.3129	50.8322	97.6361	62.7496	47.3579	103.365	63.6319	48.9557	97.2414	67.6142	49.9489	96.1131	67.9711	49.3956	65.4088	49.5202	36.3391	71.5163	52.2107	36.1886	91.7367	60.0644	43.8425	93.2959	70.2039	41.6979	8.10811	6.52885	49.9027	188.661	0.259194	0.00106617	0.124529	0.000434715
1a45	A	173	664	4246	3.83815	24.5434	16.868	0.066474	0.112717	0.109827	0.480105	0.395598	0.456546	0.487062	185.233	45.5202	40.5813	183.392	37.7717	38.3071	183.414	41.8583	38.9262	168.7	44.4244	39.6811	174.585	42.8275	39.9087	110.124	25.3787	31.0842	125.743	24.8416	31.5996	174.06	39.1384	35.8886	169.501	40.9931	34.6188	7.6763	5.99926	49.0867	137.825	0.242093	0.00102071	0.114492	0.000386791
1a4e	A	488	1950	11847	3.9959	24.2766	25.4455	0.0481557	0.0471311	0.0758197	0.243702	0.412149	0.467254	0.517488	330.768	218.361	96.4784	287.457	197.217	88.7911	308.087	204.71	92.6696	269.9	197.9	94.0261	264.574	199.075	92.6113	261.592	145.66	56.4716	253.408	149.177	59.9298	320.115	200.128	90.7145	328.314	202.554	90.8932	7.9918	6.26223	48.5533	125.854	0.160563	0.000804648	0.0807112	0.000299649
1a4f	A	141	594	3364	4.21277	23.8582	14.5937	0.0638298	0.0921986	0.120567	0.431776	0.490506	0.543466	0.612043	100.893	74.095	33.3634	90.6711	68.665	31.6158	97.4176	70.8319	32.4262	93.2259	70.6192	33.4046	94.7495	70.9549	33.4595	65.4207	47.4924	26.8935	71.8768	50.3557	27.9719	88.7291	67.4837	31.2309	90.4868	65.7451	30.3368	8.42553	4.66999	47.7163	72.6146	0.263749	0.000998842	0.123444	0.00029729
1a4f	B	146	615	3471	4.21233	23.774	15.1655	0.0719178	0.0924658	0.133562	0.429545	0.474201	0.521044	0.595134	119.382	77.2189	29.0153	108.173	70.3608	27.8071	113.938	73.8896	28.9919	109.44	73.2606	29.4184	111.535	72.0227	29.3362	76.0627	47.1014	26.9656	83.3977	53.2296	25.8771	103.26	68.3767	27.276	109.539	66.7438	24.7695	8.42466	4.35391	47.5479	70.3984	0.26238	0.00098577	0.121671	0.00027878
1a4i	A	285	1189	6953	4.17193	24.3965	19.3705	0.054386	0.0824561	0.0859649	0.432368	0.435749	0.473906	0.529007	206.107	92.7773	62.3453	196.09	84.0624	58.0022	201.008	91.1684	59.2526	189.874	85.4917	61.3166	190.34	85.0035	61.7522	127.654	59.5431	44.2001	138.09	61.2924	48.9353	189.643	77.1878	58.4032	193.211	77.798	54.4581	8.34386	5.34843	48.793	93.5045	0.20212	0.00071837	0.0965336	0.000233863
1a4j	B	217	784	4990	3.6129	22.9954	23.005	0.0510204	0.101382	0.110599	0.319296	0.414801	0.497061	0.525583	422.87	68.143	39.874	405.225	63.5061	35.267	409.622	66.2064	37.6775	375.525	67.7562	37.986	387.79	68.905	37.7543	255.497	59.4334	21.0121	264.183	102.092	21.5003	392.783	61.68	32.9649	422.32	60.2492	33.814	7.22581	6.07344	45.9908	129.023	0.158085	0.000637462	0.0697283	0.00010187
1a4k	A	216	789	5057	3.65278	23.412	23.6765	0.0540123	0.087963	0.12037	0.286429	0.393129	0.470588	0.500837	448.579	68.4369	37.1376	442.641	62.5764	33.4876	455.96	65.6149	34.8189	397.346	66.4277	35.4179	407.53	66.4777	35.5778	264.21	40.7675	18.6204	299.198	69.2709	18.4289	424.992	60.0701	30.6843	428.017	65.0695	32.6626	7.30556	6.22145	46.8241	131.775	0.167357	0.000763989	0.0836279	0.000207055
1a4k	H	217	779	4960	3.58986	22.8571	21.7518	0.0576037	0.0806452	0.12212	0.265425	0.398117	0.47342	0.503228	353.619	83.3494	36.4283	333.965	77.5026	32.8712	340.108	81.5914	35.2829	313.576	82.8219	35.223	323.133	81.7187	34.9152	209.903	70.074	21.6696	210.473	68.9127	22.674	328.527	72.5326	31.9338	352.835	73.9066	31.679	7.17972	5.56678	45.7143	118.665	0.157138	0.00063796	0.0708446	0.000111166
1a4p	A	92	344	2196	3.73913	23.8696	14.8519	0.0815217	0.130435	0.130435	0.334067	0.539381	0.584222	0.647526	113.444	68.7014	26.8288	89.9867	61.7988	25.8287	103.298	65.0642	26.041	93.441	61.4833	27.9793	87.9717	62.0996	28.4408	70.6752	39.2137	20.7606	66.3436	38.6187	24.844	85.8462	55.2123	25.5973	95.9183	54.3059	23.2578	7.47826	4.27127	47.7391	94.345	0.269241	0.00223266	0.103246	0.000509779
1a4q	A	390	1592	9648	4.08205	24.7385	19.5384	0.0653846	0.0705128	0.075641	0.352032	0.362195	0.41982	0.453068	152.528	118.834	100.732	136.187	112.156	89.2171	140.477	114.379	93.2025	140.851	113.913	94.8516	142.397	113.651	96.0079	101.537	79.5874	60.9023	106.143	86.0286	65.8021	137.419	111.672	84.0637	144.906	113.605	87.9979	8.1641	6.5423	49.4769	158.521	0.201968	0.000639621	0.102894	0.000237649
1a4s	A	503	2101	12032	4.17694	23.9205	24.2726	0.0420808	0.0506958	0.083499	0.249873	0.417753	0.462513	0.518719	308.573	190.05	77.0649	276.938	167.219	73.4478	288.727	179.841	76.8051	268.816	169.382	75.371	269.825	169.261	74.5764	233.052	123.417	44.9629	256.225	134.68	41.4285	291.165	172.636	70.1718	308.274	179.639	69.0049	8.35388	5.66801	47.841	100.042	0.164668	0.000612818	0.0827598	0.0001876
1a57	A	116	501	9968	4.31897	85.931	14.1838	0.0905172	0.0818966	0.107759	0.39289	0.448189	0.516352	0.571859	94.3498	63.9155	41.1203	76.1206	53.755	39.653	77.5751	53.4262	38.6738	82.2857	59.3959	41.3024	83.9842	57.5003	43.1309	65.6164	38.0827	30.4422	62.4258	37.9588	37.7028	70.9111	53.6113	38.0609	75.373	55.2221	43.5965	8.63793	9.73098	171.862	6272.62	0.298103	0.00189946	0.0798424	0.000305657
1a59	A	377	1640	9695	4.35013	25.7162	21.2002	0.0623342	0.0689655	0.0835544	0.302348	0.434419	0.491541	0.548673	189.663	166.455	90.9265	171.408	125.478	80.6817	176.016	144.863	85.6913	171.262	136.906	86.3335	172.041	130.693	87.0654	126.045	138.533	54.4351	128.088	136.108	60.7463	169.995	117.277	77.7493	176.663	138.687	84.0739	8.70027	9.20724	51.4324	174.935	0.192277	0.00103809	0.0879922	0.000296886
1a5e	A	156	698	13057	4.47436	83.6987	17.8712	0.0673077	0.105769	0.144231	0.278122	0.454098	0.51947	0.567117	228.858	66.9984	27.0802	150.468	49.1305	25.1541	152.04	50.7765	24.6259	178.739	57.3125	27.3803	168.779	54.4267	27.5768	201.586	46.5546	15.9897	167.339	42.0801	20.684	137.185	43.6742	24.8375	215.06	63.878	25.3317	8.94872	14.7538	167.397	6663.12	0.23951	0.0022684	0.0480106	0.000156741
1a5f	H	212	743	4870	3.50472	22.9717	22.4875	0.0518868	0.110849	0.117925	0.27857	0.403947	0.486736	0.510172	411.716	63.6511	39.1811	372.563	57.5082	35.0746	377.772	61.6975	37.366	360.322	63.6553	37.5588	364.535	63.2753	37.5492	261.323	51.4918	23.5143	274.818	65.0378	20.1709	365.713	57.0244	34.1039	398.996	62.4669	33.7412	7.00943	6.64142	45.9434	130.61	0.160462	0.000676996	0.0724109	0.000171666
1a5i	A	265	997	6113	3.76226	23.0679	17.5288	0.0735849	0.0867925	0.0943396	0.421588	0.372653	0.440483	0.476284	132.504	85.5077	73.0059	115.14	80.4469	62.6538	124.53	84.9747	68.1712	119.693	81.882	69.1787	118.457	81.7387	67.4414	90.3575	55.8979	50.2983	91.2789	51.4822	46.8617	112.303	72.9805	57.2863	119.423	74.1047	61.2195	7.52453	6.3777	46.1358	113.914	0.219483	0.000877448	0.108128	0.000423552
1a5j	A	110	438	9311	3.98182	84.6455	23.3873	0.0818182	0.131818	0.127273	0.245367	0.505618	0.586385	0.622727	483.937	40.1441	26.445	456.16	33.8216	23.1514	461.692	34.1001	22.5868	442.75	36.5454	25.4655	440.556	37.8575	25.853	270.326	14.1983	11.508	308.294	19.6744	13.1868	461.356	30.2636	21.5752	519.085	43.371	24.2896	7.96364	9.2714	169.291	5826.59	0.193871	0.000776497	0.0339834	4.44895e-05
1a5r	A	103	410	8345	3.98058	81.0194	18.054	0.0728155	0.126214	0.145631	0.398948	0.467172	0.548286	0.600819	293.938	33.762	22.3732	189.925	30.6328	21.4917	196.3	32.1369	21.1246	209.388	33.7165	22.9596	193.856	33.8879	23.0421	291.509	28.3773	10.5968	251.447	29.1773	11.9305	183.947	30.0746	21.3874	268.094	30.2047	20.0488	7.96117	13.7849	162.039	5916	0.240457	0.00301576	0.0558656	0.000294188
1a5t	A	324	1438	13016	4.43827	40.1728	23.3611	0.0485254	0.0756173	0.0941358	0.301222	0.452098	0.501936	0.563209	383.146	106.223	48.8131	376.381	100.118	43.7255	378.808	103.569	46.56	351.381	104.047	47.1662	354.558	103.268	46.2543	228.639	69.8534	28.4141	274.199	65.5398	30.3267	362.907	96.1522	40.8065	371.926	101.205	42.2535	8.87654	5.98476	80.3457	394.22	0.179211	0.000558112	0.0587956	9.73773e-05
1a5z	A	312	1280	7501	4.10256	24.0417	19.8983	0.0576923	0.0817308	0.088141	0.351142	0.445568	0.494551	0.548846	199.765	109.144	69.5189	188.515	103.817	62.1381	197.948	107.944	67.0441	177.73	102.597	67.2641	177.358	101.422	64.5801	126.892	66.8847	44.1913	124.081	63.0983	37.0029	179.295	94.7096	58.3348	188.152	97.4351	54.7384	8.20513	4.88741	48.0833	86.852	0.193537	0.00079908	0.0972988	0.000364015
1a62	A	125	475	2953	3.8	23.624	15.0017	0.064	0.104	0.116	0.413247	0.444792	0.517546	0.565136	139.098	40.9329	35.4149	133.369	35.5463	29.303	136.971	37.5706	33.5994	126.358	39.2007	33.536	126.014	39.8775	32.4953	82.9052	24.7002	23.9151	82.8743	28.2351	19.162	123.378	32.5355	26.5689	134.242	34.7732	26.7183	7.6	6.064	47.248	100.938	0.265045	0.00136083	0.119254	0.000531646
1a66	A	178	755	14232	4.24157	79.9551	17.2885	0.0674157	0.106742	0.115169	0.363218	0.432845	0.490692	0.542114	172.48	69.7175	45.2814	157.045	56.3989	36.2536	161.021	57.7685	37.1191	153.564	64.9202	43.9634	158.413	63.6888	42.1888	104.116	41.6949	29.1146	115.271	44.0836	27.8588	151.728	55.6983	34.5957	143.653	64.616	41.0488	8.48315	10.8902	159.91	4360.72	0.248898	0.00135912	0.0777512	0.000330649
1a68	A	87	347	2136	3.98851	24.5517	12.4814	0.091954	0.091954	0.149425	0.507098	0.45776	0.531253	0.581048	76.7197	45.1447	27.8611	66.45	42.5167	25.8967	73.5228	43.429	26.8664	69.3448	43.743	27.8478	68.1042	43.261	27.651	49.1029	29.5148	24.8956	51.8914	32.1322	23.988	62.5207	41.1774	24.5349	74.0276	41.3409	21.9944	7.97701	6.11441	49.1034	136.644	0.327425	0.00164283	0.137974	0.000634125
1a6a	B	187	702	4635	3.75401	24.7861	25.0867	0.0657308	0.0935829	0.149733	0.263865	0.423205	0.472157	0.513019	507.324	78.9531	29.21	507.532	67.5547	24.876	510.689	72.3976	26.0183	463.412	75.3653	28.6314	475.463	72.1479	27.9767	308.806	76.5845	20.8375	362.61	74.5233	19.9827	473.739	71.7337	27.2907	461.366	72.7663	26.2822	7.50802	5.80074	49.5722	168.416	0.151401	0.000569533	0.0655774	0.000137512
1a6b	B	40	129	2777	3.225	69.425	13.7277	0.075	0.175	0	0.387697	0.530061	0.622724	0.646681	143.645	20.5115	8.30749	111.185	17.1517	7.89008	114.477	17.9248	8.33772	117.057	18.4466	8.59947	119.008	19.1934	8.51965	103.548	11.4954	4.77689	105.296	16.3443	5.97519	96.7707	13.5455	7.81843	117.111	16.2243	6.10795	6.45	5.5975	138.85	2436.68	0.335676	0.00454165	0.0433645	0.000132286
1a6c	A	513	1899	12177	3.70175	23.7368	26.7767	0.0409357	0.0692008	0.0838207	0.259966	0.372618	0.434532	0.466844	450.545	193.289	75.4556	428.336	180.451	66.8744	439.519	188.656	70.4733	393.472	179.64	72.3944	398.618	181.984	70.5082	306.593	117.531	43.3089	311.764	124.856	46.958	412.928	168.407	64.0526	449.807	193.965	69.7374	7.40351	5.98338	47.4737	132.663	0.151369	0.0005712	0.0714874	0.000172002
1a6d	A	503	2224	20136	4.42147	40.0318	29.2903	0.0417495	0.0725646	0.0914513	0.249639	0.44177	0.489585	0.55512	606.742	139.729	76.5911	584.558	124.137	68.1311	601.438	132.173	73.8115	520.735	127.554	77.3503	528.865	125.493	77.2103	383.152	81.0219	55.5689	460.833	91.7816	51.0728	573.739	121.34	69.1922	570.98	128.608	69.6368	8.84294	5.65525	80.0636	314.163	0.146572	0.000556982	0.0554473	9.74727e-05
1a6d	B	502	2200	20226	4.38247	40.2908	29.0017	0.0388446	0.0786853	0.0896414	0.245143	0.440906	0.486103	0.550361	590.676	139.89	75.5481	560.226	121.461	68.0454	583.523	128.454	71.9365	505.543	128.163	76.5904	504.818	124.897	76.8162	395.205	76.1063	58.8811	418.923	82.9635	78.5811	552.34	126.953	65.2324	563.114	134.533	68.782	8.76494	6.13598	80.5817	343.156	0.147291	0.000565236	0.0544091	0.000113975
1a6f	A	113	455	2738	4.02655	24.2301	13.4209	0.0929204	0.141593	0.128319	0.479297	0.442881	0.519473	0.556647	82.5035	45.8567	39.1723	71.332	43.6493	34.4195	76.2849	45.4575	37.0429	74.4368	43.9323	38.3281	73.3899	43.5536	37.9113	49.9797	29.376	25.9375	55.5591	26.0224	24.6924	70.0791	39.4074	32.8959	69.1546	35.0915	35.2539	8.0531	7.34231	48.4602	111.31	0.29668	0.00163658	0.13564	0.000617426
1a6j	A	150	595	3520	3.96667	23.4667	14.3854	0.0866667	0.116667	0.1	0.471669	0.446286	0.49762	0.541568	88.7372	61.7206	44.3783	80.9335	56.3077	42.2829	85.1507	60.0942	43.5591	82.4642	59.4014	43.0354	81.7258	58.5472	42.8989	60.8773	42.7581	32.3686	62.8097	42.8386	36.36	75.947	52.5551	41.7628	75.7541	52.4419	38.5125	7.93333	5.31556	46.9333	82.0889	0.266148	0.000953673	0.12251	0.000487876
1a6m	A	151	662	3980	4.38411	26.3576	15.1165	0.0695364	0.0794702	0.142384	0.438569	0.486977	0.537315	0.603581	108.171	87.0811	31.1709	98.9155	81.2413	29.7456	104.958	82.743	30.6182	100.765	81.9979	31.4697	102.019	80.6958	31.2579	74.3613	55.7733	26.0072	73.6415	59.117	27.1567	96.9237	74.7268	28.549	94.0309	77.0406	28.0587	8.76821	4.09859	52.7152	106.747	0.257014	0.000835051	0.110134	0.000249171
1a6t	A	210	745	4766	3.54762	22.6952	23.2504	0.0561905	0.0857143	0.12381	0.273761	0.398049	0.469834	0.491669	430.714	69.4568	37.6565	427.579	64.5611	32.7869	431.516	66.4843	34.5534	385.77	66.9788	35.4566	390.798	67.634	35.2448	252.827	44.527	17.7882	279.33	54.8103	21.2494	417.293	62.812	30.2461	417.92	65.3246	33.9644	7.09524	5.56236	45.3905	120.371	0.165736	0.000703298	0.0793619	0.000203198
1a6t	B	217	753	4891	3.47005	22.5392	21.7787	0.0529954	0.09447	0.138249	0.397638	0.387155	0.469305	0.500753	353.856	78.5814	37.3167	338.762	72.4731	33.6441	346.301	76.1634	36.0995	317.702	79.6001	35.7495	326.282	79.5161	35.3452	198.273	70.2873	22.4301	232.689	101.078	20.1138	337.841	66.8363	33.4401	346.132	73.8417	31.7812	6.94009	5.12544	45.0783	115.224	0.154852	0.00054999	0.0666064	0.000107485
1a6w	H	120	439	2741	3.65833	22.8417	13.816	0.0666667	0.120833	0.1125	0.459737	0.394609	0.483431	0.5134	112.262	39.6286	38.3864	99.4853	36.1353	33.6232	106.344	36.9654	35.8776	100.661	38.7885	36.2789	100.4	38.8582	35.7796	66.6192	27.869	24.0243	68.9933	30.9307	23.7129	94.2271	34.3633	34.2134	110.883	33.5797	35.0328	7.31667	5.09972	45.6833	121.883	0.277661	0.00152585	0.128916	0.000636366
1a6y	A	78	281	1754	3.60256	22.4872	12.6695	0.0833333	0.115385	0.153846	0.443157	0.445382	0.480933	0.528161	86.8408	43.3296	17.3566	64.6365	37.4576	17.0325	71.989	39.5231	17.4818	74.1193	40.6581	17.7243	73.4112	40.9232	17.7414	63.183	26.8466	12.9847	69.7007	27.7193	14.3281	61.7282	35.7278	16.4904	75.3383	43.0206	15.2335	7.20513	6.93228	44.9744	171.076	0.311927	0.00256375	0.127363	0.00058131
1a70	A	97	345	2150	3.5567	22.1649	12.2025	0.0876289	0.113402	0.149485	0.46988	0.412039	0.479224	0.510278	67.7825	42.159	33.1869	63.2347	35.4275	31.6566	65.3707	40.2293	32.1015	63.2022	40.1246	32.7876	63.5424	38.6098	33.125	46.8026	29.1297	26.9877	48.5371	24.9056	28.3358	55.7795	33.1561	30.0303	63.8222	35.8721	30.4094	7.1134	5.15209	44.3299	94.0149	0.300798	0.00113191	0.138583	0.000732901
1a73	A	162	586	3752	3.61728	23.1605	19.6596	0.0524691	0.0864198	0.114198	0.270649	0.441135	0.52062	0.558596	264.793	76.8356	49.1449	198.448	65.3613	41.6985	223.599	69.7597	44.7212	198.277	69.975	46.4275	191.076	68.8992	46.3634	250.678	42.7162	32.0213	229.018	44.3983	36.7828	231.804	63.9034	42.1106	268.451	76.3614	51.7436	7.23457	7.95732	46.321	157.625	0.202736	0.00170731	0.0822912	0.000419136
1a75	A	106	432	2567	4.07547	24.217	12.2758	0.0849057	0.113208	0.117925	0.479041	0.465935	0.54159	0.605699	67.6622	51.0925	34.4518	61.1162	46.913	30.5575	65.2857	49.5102	31.7311	63.42	48.1201	33.9666	62.0127	48.5062	33.8721	43.0393	29.3973	24.5825	41.3152	35.2045	25.5496	62.4927	43.0157	29.0545	62.341	43.1321	32.4163	8.15094	7.07156	48.434	138.491	0.309451	0.00177899	0.132017	0.000552798
1a77	A	315	1270	7908	4.03175	25.1048	21.5085	0.052381	0.0730159	0.0984127	0.307673	0.437675	0.499349	0.54592	237.778	147.485	60.1188	240.7	122.169	52.3411	242.009	141.202	56.5491	217.802	124.642	60.0394	222.766	114.815	60.2551	142.008	109.032	42.3341	137.2	103.266	45.4658	222.487	111.983	51.6253	230.19	127.195	50.8346	8.06349	6.40867	50.2095	118.439	0.182316	0.000865621	0.0816142	0.000324492
1a78	A	134	478	3029	3.56716	22.6045	13.7122	0.0858209	0.0970149	0.115672	0.440237	0.388299	0.442418	0.470765	91.0546	52.1584	43.4705	85.2521	48.2052	37.7618	89.1112	50.113	40.2171	84.4798	50.1099	42.2579	84.9254	49.4401	40.7411	58.904	37.548	30.7086	57.4727	42.1993	29.6625	77.9935	47.1893	37.1907	80.5631	45.0762	42.1411	7.13433	5.47449	45.209	111.076	0.267133	0.00115711	0.124344	0.00067909
1a79	A	171	666	4108	3.89474	24.0234	17.258	0.0730994	0.0906433	0.119883	0.359527	0.43539	0.505208	0.54657	185.032	74.3272	30.7343	156.797	63.9846	28.3517	171.504	70.2481	28.9686	161.902	70.4251	30.6157	163.037	70.1625	30.6163	118.387	45.5271	20.3353	128.458	49.965	23.136	177.262	59.3629	28.9222	180.194	59.7961	27.2608	7.78947	7.39428	48.0468	109.191	0.235922	0.00135872	0.102046	0.000386916
1a7g	E	82	303	1948	3.69512	23.7561	12.6255	0.0914634	0.158537	0.164634	0.462711	0.446809	0.50981	0.551772	88.4842	47.6406	19.7129	80.8097	40.5246	17.2283	86.2511	42.6031	17.9457	79.0751	43.2359	20.0584	77.2914	43.5105	20.2556	54.7937	31.5773	12.2278	54.3731	29.8521	12.661	76.3046	36.3088	16.1586	73.1594	51.9769	16.9303	7.39024	6.65259	47.5122	134.128	0.307964	0.00222667	0.143184	0.000936425
1a7h	A	86	337	2132	3.9186	24.7907	11.6551	0.122093	0.139535	0.127907	0.489421	0.414269	0.483294	0.517181	47.5977	42.0155	33.4368	41.0954	39.4831	30.0099	43.2618	40.4654	30.5303	44.3686	40.2671	32.6974	44.9958	40.9156	32.4688	31.047	26.9752	25.5186	33.4018	32.5889	26.3988	43.7785	36.4188	29.7551	44.5464	36.1682	32.57	7.83721	7.04327	49.5814	182.964	0.337438	0.00164005	0.153199	0.000705746
1a7i	A	60	253	4537	4.21667	75.6167	11.5627	0.1	0.175	0	0.455256	0.478022	0.573694	0.607229	79.0061	22.4061	17.9167	72.7955	18.0058	14.9725	71.6714	18.6177	15.4525	70.3645	21.9666	17.3988	71.965	21.877	17.0918	46.6634	15.4886	10.2336	62.5285	14.5814	13.1329	63.0797	17.7396	16.0628	63.6929	18.5336	19.0621	8.43333	10.1122	151.233	3734.85	0.38025	0.00300031	0.081843	0.000308662
1a7j	A	279	1080	6394	3.87097	22.9176	19.2762	0.051374	0.0609319	0.09319	0.335662	0.430515	0.488226	0.540574	184.446	135.259	53.0878	171.149	124.861	46.6787	176.796	132.077	49.354	167.614	127.73	50.8199	167.719	128.286	50.0464	125.079	90.4343	34.7609	127.535	91.6244	38.2867	157.043	123.753	43.4276	173.619	127.814	46.8878	7.74194	6.29899	45.8351	114.381	0.200485	0.000828009	0.103463	0.00034392
1a7m	A	180	938	18603	5.21111	103.35	17.1895	0.0527778	0.105556	0.116667	0.359939	0.459854	0.52906	0.582295	198.284	47.9217	43.7051	168.251	41.3925	36.1298	169.753	40.7267	35.6456	170.109	45.3115	42.4442	179.228	46.0344	39.5798	130.745	30.9333	28.8157	155.011	32.0241	23.5903	166.426	38.9581	36.1171	189.955	44.2724	37.9471	10.4222	14.444	206.7	8149.8	0.265527	0.00168498	0.0761239	0.000253244
1a7q	H	116	420	2627	3.62069	22.6466	13.5169	0.0700431	0.112069	0.12931	0.440869	0.396569	0.497874	0.522274	105.233	38.8833	36.157	91.6692	35.4256	31.7269	97.9061	36.2397	34.5112	93.501	38.2044	34.5861	92.7037	38.73	33.9589	62.3564	26.3616	24.694	68.2553	30.2164	24.1035	88.4514	33.3989	32.6896	100.321	35.7045	30.6923	7.24138	6.06243	45.2931	111.173	0.277245	0.00161086	0.120217	0.000462943
1a7q	L	106	384	2393	3.62264	22.5755	13.017	0.0801887	0.108491	0.136792	0.414855	0.39012	0.471159	0.491419	95.9818	37.0428	32.5963	90.2453	32.3535	26.7394	93.7079	33.5962	29.567	88.0582	35.7898	30.546	90.4127	36.2067	29.5564	56.8738	23.1369	23.6333	69.0427	26.664	20.877	84.7908	30.8948	29.4352	91.0919	40.4341	26.9041	7.24528	6.69455	45.1509	120.487	0.296528	0.00172881	0.137922	0.000471122
1a7s	A	221	839	5148	3.79638	23.2941	16.4181	0.0678733	0.081448	0.0995475	0.457481	0.384307	0.459382	0.499957	113.707	88.3459	48.9047	95.8172	83.7662	42.1912	105.121	89.8507	45.1607	103.623	83.347	46.5498	103.824	82.1645	46.3206	72.7581	58.2808	31.018	69.7652	57.0417	32.7101	95.0196	75.0061	40.2508	102.692	67.2147	45.7991	7.59276	6.45859	46.5882	125.518	0.232765	0.00100875	0.123058	0.000532467
1a7t	A	227	923	5399	4.06608	23.7841	16.4865	0.0682819	0.101322	0.0837004	0.440761	0.41064	0.468892	0.519871	128.754	69.5553	65.9752	123.887	63.7644	58.4673	128.477	65.1552	61.9735	117.023	66.9124	63.6266	116.147	68.0144	62.2331	85.0146	47.2935	45.1814	82.0291	45.9206	38.8846	110.816	59.1313	58.218	116.668	63.5607	61.0436	8.13216	5.59487	47.5683	103.999	0.236006	0.000884664	0.126221	0.000469811
1a7w	A	68	264	1551	3.88235	22.8088	15.644	0.0735294	0.176471	0	0.349309	0.550739	0.613172	0.665563	192.541	25.1171	17.4988	177.764	21.2151	15.924	180.629	21.7687	17.0067	173.164	24.477	17.1509	176.343	24.5214	16.9735	100.505	13.1696	12.7621	128.878	15.0776	10.8799	171.478	18.7891	15.3877	170.127	22.1831	14.5263	7.76471	5.15052	45.6176	97.295	0.260683	0.00174425	0.102275	0.000260213
1a81	A	254	945	6487	3.72047	25.5394	20.2626	0.0559055	0.0866142	0.106299	0.343081	0.448594	0.501506	0.552795	233.176	123.432	53.3035	230.48	121.575	46.1222	231.349	120.139	47.8686	217.757	107.576	52.5817	223.678	111.8	52.4739	140.06	69.6759	37.4198	171.797	64.1486	46.2911	227.955	114.767	45.4611	237.965	119.274	45.0942	7.44094	4.99454	51.0787	159.01	0.180627	0.000822444	0.082628	0.000233615
1a81	E	220	795	5398	3.61364	24.5364	19.5868	0.0626263	0.0795455	0.127273	0.341757	0.427322	0.484827	0.541898	265.989	75.8524	41.6917	265.54	68.4824	34.931	263.971	71.017	36.7855	245.885	71.0811	40.4496	249.505	71.1255	40.1829	161.427	43.4984	23.349	174.957	45.4375	25.532	259.894	64.8405	35.0614	269.46	67.8746	38.4163	7.22727	4.90289	49.0727	154.713	0.193064	0.000798858	0.0814773	0.000189439
1a87	A	297	1222	7540	4.11448	25.3872	22.4672	0.043771	0.0858586	0.0909091	0.291005	0.461876	0.51204	0.580234	374.114	61.676	53.9328	349.691	57.9926	50.9676	361.759	61.4179	52.5707	330.411	60.3795	53.2266	341.154	59.7544	53.1882	224.96	40.5336	41.2071	255.224	40.1348	41.619	348.385	54.5027	48.2633	355.582	50.311	46.4303	8.22896	4.98462	50.7744	98.8279	0.181524	0.000680012	0.082516	0.000152702
1a88	A	275	1190	6845	4.32727	24.8909	17.1536	0.0618182	0.0763636	0.0745455	0.396566	0.421021	0.483458	0.537223	121.9	90.8357	80.7054	112.071	83.1103	73.7226	115.921	85.9189	76.7827	113.279	87.1651	76.6774	113.933	86.942	77.9848	76.6877	61.9655	57.8073	82.9382	67.0545	60.8224	106.228	83.3757	70.6419	119.26	84.3996	72.9354	8.65455	6.40793	49.7818	134.985	0.227802	0.000752169	0.117726	0.000283335
1a8d	A	452	1745	10771	3.86062	23.8296	24.916	0.0486726	0.0807522	0.0752212	0.310439	0.379122	0.439778	0.483679	434.049	105.378	78.9684	414.998	96.3377	69.2567	424.563	102.187	74.401	389.683	100.865	75.0669	399.282	98.7803	74.2242	285.329	65.7189	40.3103	301.204	63.832	43.1167	402.95	89.4467	65.0595	422.455	89.1211	71.5747	7.72124	5.66566	47.6593	115.056	0.168378	0.000622029	0.0905377	0.00023327
1a8l	A	226	935	5438	4.13717	24.0619	16.7919	0.0641593	0.079646	0.0862832	0.397419	0.414125	0.46989	0.524844	125.115	83.6108	63.0105	116.711	77.2707	56.4341	118.278	81.9598	59.0346	114.998	79.1624	60.113	116.71	79.5299	59.9504	81.7467	56.1856	38.9783	88.8338	53.8358	36.4208	110.301	70.5908	53.6243	121.846	66.2214	56.851	8.27434	5.96899	48.1239	107.755	0.236998	0.00097878	0.116627	0.000303286
1a8o	A	70	279	1715	3.98571	24.5	11.3299	0.1	0.107143	0.157143	0.479833	0.494703	0.562159	0.623916	64.8008	42.0465	18.7316	57.5078	36.7369	17.4311	59.6477	38.9286	18.0031	58.6055	39.4765	19.0485	59.2541	39.7132	18.9614	37.1181	29.1174	14.0809	40.6202	29.6709	15.9477	52.8579	36.0142	16.2746	61.5902	38.2326	15.4706	7.97143	6.45633	49	162.886	0.348976	0.00245354	0.159021	0.000789106
1a8p	A	257	1000	5954	3.89105	23.1673	18.1894	0.0661479	0.0797665	0.0914397	0.391252	0.405438	0.473924	0.517576	174.605	78.7405	68.544	161.793	70.5037	63.7365	167.529	77.4276	65.5137	159.764	75.9335	65.3939	164.782	76.0076	63.5172	109.986	52.4712	44.281	123.087	55.1422	39.4944	156.265	68.212	56.7651	164.997	62.3385	59.2749	7.7821	5.89805	46.3346	87.5456	0.2179	0.000801673	0.112451	0.000360113
1a8q	A	274	1203	6803	4.39051	24.8285	17.1917	0.0583942	0.0821168	0.0839416	0.436693	0.41718	0.472454	0.525347	117.797	90.416	79.7596	108.527	82.3071	73.5885	113.987	85.8485	76.3044	109.39	86.6491	76.2473	109.747	86.229	76.6577	73.3539	59.9371	57.243	79.1428	59.345	61.6081	102.431	81.055	68.544	107.492	83.9362	66.6178	8.78102	6.36811	49.6569	112.846	0.231618	0.0007958	0.118041	0.00033019
1a8r	A	221	868	5305	3.9276	24.0045	19.9038	0.0588235	0.081448	0.126697	0.314054	0.452194	0.508496	0.554822	253.811	96.6801	36.6965	243.781	77.9985	32.0813	251.644	85.7756	34.5624	214.625	88.641	35.7764	219.452	86.2326	34.5351	162.728	48.7336	23.7604	182.997	54.9439	19.6912	228.137	80.9662	31.8723	242.779	85.8189	33.6264	7.8552	7.3908	48.009	108.534	0.199016	0.00137925	0.0972262	0.000452453
1a8s	A	273	1185	6947	4.34066	25.4469	17.02	0.0604396	0.0842491	0.0805861	0.419232	0.420888	0.477155	0.526062	119.702	90.0132	77.1243	109.016	82.3954	70.6429	113.053	86.1575	72.4368	110.863	86.2989	73.5911	110.411	86.1089	74.1396	75.1917	58.5085	56.328	71.0931	60.9361	58.4224	102.837	80.3655	65.4155	115.476	82.0762	71.19	8.68132	6.05595	50.8938	139.392	0.227219	0.000753708	0.109466	0.000282935
1a8z	A	153	575	3516	3.75817	22.9804	14.2012	0.0751634	0.0980392	0.114379	0.441172	0.380645	0.445983	0.494481	90.254	69.1046	41.2408	78.8075	63.7388	37.5307	84.3615	66.541	38.7661	82.2089	65.0215	41.2457	81.5298	65.9491	40.7044	56.6916	49.6335	30.7413	57.7379	45.3077	34.8409	76.7312	60.0646	35.3192	81.4406	70.3184	37.2267	7.51634	5.72686	45.9608	111.476	0.264594	0.00113893	0.129845	0.000469662
1a9n	A	162	635	3848	3.91975	23.7531	16.1154	0.0648148	0.101852	0.114198	0.391132	0.418201	0.464275	0.521166	159.859	52.383	36.7317	154.803	50.2048	32.3463	157.742	52.8311	33.8606	142.508	51.5982	36.0615	144.467	51.2422	36.1437	98.1637	42.2144	25.0173	114.545	47.5937	26.0802	136.415	50.0956	33.983	141.712	43.0565	33.3752	7.83951	4.03597	47.5062	96.2747	0.241958	0.0010473	0.116509	0.000372421
1a9n	B	94	354	2117	3.76596	22.5213	12.7194	0.0744681	0.0957447	0.143617	0.477259	0.442642	0.499294	0.547858	80.5729	43.5916	29.9198	73.0355	41.1479	27.6226	74.9325	41.7973	28.4436	73.1006	41.3279	29.3517	73.6145	41.3165	29.0507	48.8757	26.4603	22.2635	49.5582	27.2508	24.2851	64.3576	35.5861	28.6243	65.8676	40.119	26.3719	7.53191	4.58941	45.0426	78.4876	0.301656	0.00170893	0.138568	0.000591087
1a9w	E	145	579	3280	3.9931	22.6207	14.9753	0.0655172	0.0896552	0.137931	0.41265	0.498741	0.553539	0.624126	119.161	78.4201	29.7438	106.996	72.4955	28.6401	114.144	75.6842	29.7867	109.573	75.1033	30.0971	111.673	75.3769	29.9026	79.4907	51.6046	25.047	87.351	66.7975	23.3934	103.847	73.2375	28.4502	109.684	69.2065	25.0787	7.98621	4.44119	45.2414	65.121	0.251491	0.000867436	0.117651	0.000239349
1a9x	A	1058	4589	27072	4.33743	25.5879	28.6478	0.0401701	0.0430057	0.0477316	0.308347	0.406203	0.445401	0.496355	335.169	262.481	205.854	321.102	256.877	196.906	332.37	261.311	201.751	308.626	247.095	195.838	306.506	248.652	195.777	225.63	172.914	130.881	235.727	171.649	133.558	324.973	239.553	188.039	323.229	255.299	197.258	8.67486	5.27992	51.1758	111.459	0.136652	0.000336738	0.0696504	0.000119961
1a9x	B	379	1575	9656	4.15567	25.4776	20.5807	0.0514512	0.0751979	0.0844327	0.342098	0.402145	0.451417	0.499862	242.897	105.512	67.5715	231.936	94.3554	62.2417	230.829	101.386	64.712	220.213	99.9245	65.8209	225.274	97.6936	67.7925	154.288	69.8346	42.8987	170.197	67.6487	55.2364	219.356	91.7303	62.6176	243.186	95.5275	64.1639	8.31135	6.15636	50.9551	154.945	0.19256	0.000683082	0.0935237	0.00020112
1aa7	A	158	698	6800	4.41772	43.038	14.9362	0.0886076	0.101266	0.123418	0.410956	0.462195	0.524149	0.58381	99.4835	56.2778	51.5618	95.4705	49.3922	44.1377	101.258	52.8057	47.1658	93.1869	53.2073	49.8123	91.01	52.879	50.1457	66.3505	34.4799	35.9444	64.1549	37.878	36.168	93.48	48.4225	43.4904	85.2692	50.8997	44.1513	8.83544	6.44128	86.0759	350.399	0.271007	0.00102655	0.0813327	0.000266708
1aaf	A	55	157	2848	2.85455	51.7818	21.5818	0.0969697	0.163636	0	0.246507	0.524831	0.588991	0.626827	397.206	33.1831	10.3904	300.706	26.8411	9.98103	353.94	27.5708	9.70568	319.239	29.2826	10.8808	330.144	29.6097	10.8538	271.219	24.9698	5.99459	260.813	31.5595	6.75717	279.989	23.8181	7.72224	364.543	32.7763	9.43273	5.70909	5.33355	103.564	925.01	0.197091	0.00171227	0.0207291	2.1768e-05
1aap	A	56	189	1247	3.375	22.2679	10.6719	0.107143	0.133929	0.151786	0.505329	0.448083	0.556193	0.59313	68.4392	23.3578	16.3344	58.3689	21.8336	14.8977	60.6798	21.8837	14.9841	60.6033	23.1203	15.6072	60.984	24.0218	15.8245	37.0093	16.0306	10.8279	44.1356	20.8259	13.9203	55.288	20.3035	14.0485	75.1086	19.5607	16.938	6.75	5.90179	44.5357	196.534	0.349511	0.00277551	0.130814	0.000670201
1aay	A	85	308	2010	3.62353	23.6471	17.3796	0.0823529	0.0764706	0.194118	0.269387	0.512023	0.579834	0.62538	215.991	78.2367	16.5571	203.407	70.9326	14.1375	203.028	72.3473	15.3842	193.338	75.1815	14.9743	198.77	76.6175	14.8537	128.464	41.1857	8.17149	146.216	52.5612	7.48494	197.171	67.4502	13.063	235.139	83.7659	15.4386	7.24706	4.63308	47.2941	111.455	0.226851	0.00147345	0.0881053	0.000223292
1ab8	A	177	713	4194	4.02825	23.6949	16.9298	0.0677966	0.0903955	0.121469	0.364251	0.439063	0.502002	0.551772	154.788	83.3427	40.8124	138.521	67.152	38.5273	151.669	72.1858	40.1367	134.284	73.6838	40.8995	132.309	74.0153	39.5842	96.7642	53.4014	27.8128	99.4912	50.283	27.452	127.786	74.3594	35.0631	134.846	80.3898	35.99	8.0565	7.77082	47.3898	144.633	0.237077	0.00149913	0.118186	0.000588418
1aba	A	87	323	1992	3.71264	22.8966	12.7157	0.0862069	0.091954	0.126437	0.4401	0.463158	0.532424	0.580667	79.5108	50.8162	24.8913	72.4525	45.8348	21.8814	75.0034	47.9689	23.2347	73.5232	47.3855	24.3243	73.7721	46.7221	24.0742	47.6916	33.4925	17.5744	47.7103	34.092	17.2887	63.5845	40.1358	21.0682	73.3922	43.4312	22.6377	7.42529	4.70419	45.7931	79.3825	0.307394	0.00160582	0.129845	0.0006014
1abr	B	267	1126	10494	4.21723	39.3034	20.4485	0.0561798	0.104869	0.0955056	0.325221	0.404852	0.47602	0.526634	253.101	84.3653	59.8522	245.691	58.1236	53.9762	249.605	70.2205	59.2713	233.037	67.7504	58.7934	241.235	61.9703	58.2667	157.568	57.2151	40.1403	180.98	49.0323	36.6177	235.43	64.3881	53.1374	244.635	81.7894	52.4532	8.43446	8.62024	78.6067	459.4	0.20446	0.00102682	0.090904	0.00033424
1abr	A	251	1067	10412	4.251	41.4821	18.102	0.0776892	0.0836653	0.10757	0.385532	0.430816	0.494018	0.550517	165.989	93.5233	56.9627	146.359	82.3594	54.5454	153.657	87.0639	59.1025	148.823	88.8834	56.5072	151.123	90.4903	54.096	106.146	56.6163	40.6853	115.034	61.2569	40.8078	159.08	80.7182	49.3056	155.538	82.5555	45.9828	8.50199	7.74004	82.9641	545.23	0.229189	0.000961948	0.0831424	0.00027554
1abv	A	105	513	9582	4.88571	91.2571	13.2424	0.0761905	0.128571	0.12381	0.46488	0.48468	0.551108	0.591083	105.169	38.1156	25.9	89.2218	32.1827	24.0702	88.6219	31.2758	24.0924	92.3981	36.771	25.7121	94.1729	36.4572	26.2567	63.9254	26.8548	18.8335	86.5883	35.2424	20.2205	83.3144	30.7653	23.5652	104.897	32.8944	21.0888	9.77143	10.0239	182.514	5412.02	0.325498	0.00218045	0.0604619	0.000182747
1ac5	A	483	2148	19425	4.4472	40.2174	22.2304	0.0486542	0.063147	0.0662526	0.327851	0.418556	0.481235	0.538508	216.286	146.565	128.554	198.937	124.087	114.391	208.346	133.155	120.61	196.706	134.411	121.3	198.295	131.381	118.585	138.518	94.0419	83.9686	160.995	94.2237	72.0496	192.876	121.971	110.593	196.857	126.964	117.219	8.89441	7.39465	80.4348	425.186	0.18516	0.000707664	0.0721893	0.000207159
1ac6	A	110	402	2493	3.65455	22.6636	13.4846	0.0681818	0.109091	0.140909	0.456314	0.399791	0.47083	0.496567	109.962	40.7391	27.0554	94.7932	37.0568	25.3227	100.738	38.0774	26.0407	97.2438	38.9374	27.3128	100.031	39.1793	26.8349	63.475	27.0466	22.2818	85.0916	31.1885	23.0939	88.606	35.9641	24.9608	96.3502	33.2342	25.3851	7.30909	6.14083	45.3273	139.62	0.285336	0.0018092	0.128537	0.000482732
1acf	A	125	493	2873	3.944	22.984	12.9301	0.1	0.096	0.128	0.499535	0.429624	0.483668	0.538065	69.7707	57.1888	36.9607	66.3263	51.0288	35.2326	66.3387	54.8878	36.1942	66.2285	53.6718	36.6121	66.199	53.3313	36.223	49.645	38.6323	30.3715	46.8499	43.901	28.6003	59.0976	48.81	31.6188	65.0151	47.7233	33.4514	7.888	4.32346	45.968	89.551	0.285798	0.000949232	0.135561	0.000439839
1acw	A	29	113	2059	3.89655	71	9.17005	0.103448	0	0	0.541579	0.567857	0.628575	0.655575	47.2571	15.3348	3.58863	38.4407	13.9939	3.48735	42.6576	15.0972	3.48745	41.4693	14.9738	3.56479	40.5991	14.6925	3.72232	26.9759	10.1317	3.42541	22.783	14.6427	3.08877	35.9148	12.6346	3.35741	41.0586	14.2572	3.52347	7.7931	4.99168	142	881.655	0.474521	0.0049444	0.0838578	0.000469355
1acx	A	108	335	2318	3.10185	21.463	13.1188	0.0694444	0.101852	0.152778	0.457166	0.401198	0.487597	0.521355	104.901	51.0717	24.0775	94.851	45.6162	21.5709	100.713	47.0496	22.8675	95.1779	47.2593	24.1933	93.146	48.9571	23.8199	65.3374	29.6585	19.5667	75.6379	31.6766	22.9433	93.7598	41.9639	20.7529	102.522	46.1176	24.122	6.2037	4.82888	42.9259	115.365	0.24963	0.00153026	0.109034	0.000557632
1ad0	A	213	754	4830	3.53991	22.6761	23.2125	0.0535211	0.0985915	0.122066	0.275808	0.391657	0.457283	0.484331	431.453	69.992	35.3883	426.304	64.198	30.854	430.422	67.4005	31.9483	384.345	67.1222	33.4601	395.346	67.6857	33.4678	264.547	42.2625	16.0591	271.16	73.8149	14.4138	406.937	62.7985	28.3782	419.038	65.3538	33.0282	7.07981	5.57579	45.3521	125.712	0.166096	0.000758065	0.0717463	0.000139896
1ad0	B	220	794	4922	3.60909	22.3727	21.4563	0.0560606	0.0795455	0.125	0.29904	0.389952	0.467079	0.492118	337.277	85.264	34.8067	311.99	79.5487	31.1701	320.346	81.4727	33.7381	297.118	83.4943	33.9282	303.932	83.6451	33.7614	209.412	49.792	20.1357	218.921	76.2688	24.5898	314.155	73.9702	30.5268	325.145	80.8784	29.484	7.21818	5.96149	44.7455	121.444	0.170152	0.000729082	0.082361	0.000187487
1ad1	A	264	1109	6474	4.20076	24.5227	18.0176	0.0681818	0.0700758	0.0795455	0.3465	0.437521	0.492291	0.549184	129.154	101.322	81.6037	122.439	99.4081	68.852	125.931	101.937	74.6568	118.897	96.7768	75.5224	119.089	96.1441	72.3435	84.3941	68.6503	51.7864	89.4655	66.8156	45.08	119.172	91.7783	64.4839	120.349	94.0052	63.7299	8.40152	5.65697	49.0455	109.112	0.215505	0.000755512	0.104843	0.000356283
1ad2	A	224	833	4860	3.71875	21.6964	18.8873	0.0736607	0.0758929	0.122768	0.335502	0.439397	0.489546	0.543665	194.017	100.002	47.1077	192.294	89.0447	44.9677	191.332	94.4157	46.8213	180.488	93.7034	46.8752	184.034	94.5053	45.9411	119.935	76.9494	39.0391	126.956	73.198	38.555	185.003	82.4533	41.1125	187.846	82.5033	38.4156	7.4375	4.79074	43.3929	77.4082	0.200523	0.000550859	0.106122	0.000274337
1ad3	A	446	1957	17829	4.38789	39.9753	25.0287	0.0383408	0.0571749	0.0773543	0.300556	0.430462	0.482566	0.544845	360.096	168.596	73.2931	310.28	152.94	68.5431	336.273	165.582	72.8673	306.655	151.843	70.9826	303.097	148.775	68.0427	270.126	100.488	47.2933	259.486	99.8307	33.9454	318.565	148.764	64.9923	315.851	155.167	65.9119	8.77578	5.95421	79.9507	346.446	0.17323	0.000734072	0.0672197	0.000192429
1ad9	A	219	797	4990	3.63927	22.7854	23.2043	0.0525114	0.0958904	0.114155	0.278794	0.396681	0.477375	0.502534	415.01	76.0487	38.9148	412.984	70.21	33.7697	414.25	74.3955	35.0742	370.527	73.4822	36.9942	381.6	73.7957	36.8006	254.591	42.9124	20.0685	294.368	59.4518	22.2522	390.166	69.8636	31.5668	404.679	70.8429	34.5256	7.27854	6.58452	45.5708	132.875	0.168774	0.000768848	0.0879738	0.000226482
1ad9	B	219	765	4823	3.49315	22.0228	23.3728	0.0513699	0.10274	0.111872	0.280824	0.397597	0.483043	0.512131	430.479	70.8994	39.7597	398.034	66.7315	34.9197	410.595	67.7058	37.7096	380.478	71.0641	37.8822	393.554	71.6293	37.547	253.614	68.0059	18.9305	290.855	96.3974	21.144	410.986	62.6332	34.0812	416.76	64.9868	32.8326	6.9863	6.06831	44.0457	123.706	0.153844	0.00060135	0.0725804	0.000116197
1adq	A	206	721	4508	3.5	21.8835	21.7314	0.0585558	0.0776699	0.114078	0.3371	0.398096	0.47777	0.511744	340.205	83.3955	41.7169	323.921	74.3763	36.4876	328.759	78.8775	38.7798	302.863	76.7532	40.6981	306.857	76.851	39.8401	225.344	50.599	26.5744	236.09	56.3097	27.4291	309.086	66.6031	36.824	321.541	66.266	40.0075	7	5.92233	43.767	85.101	0.17633	0.000895569	0.0848393	0.000239408
1adq	H	225	747	4898	3.32	21.7689	24.8214	0.0444444	0.0866667	0.106667	0.303562	0.37931	0.455155	0.479081	501.78	58.0875	40.8147	462.411	51.8581	36.5391	484.95	54.6376	38.0059	440.44	57.0082	38.5122	439.362	56.6733	38.8741	284.806	54.0327	22.3523	283.207	68.41	27.3036	454.989	52.2844	32.8893	479.118	52.2133	37.5185	6.64	5.85707	43.5378	116.249	0.149894	0.000625209	0.0673026	0.000178322
1adr	A	76	355	6913	4.67105	90.9605	11.7468	0.0921053	0.125	0.157895	0.479002	0.478437	0.551365	0.587959	73.4323	31.361	26.8841	59.0897	26.2853	24.8412	58.0817	28.473	24.5104	65.1359	30.1508	26.4935	66.4497	29.2277	26.5547	44.1167	20.8789	17.2349	52.6398	19.8643	22.97	56.1356	26.9045	24.0635	79.2161	27.0357	22.7931	9.34211	12.9882	181.921	5144.41	0.374105	0.00280614	0.0583214	0.000188667
1adu	A	287	1118	6667	3.89547	23.23	21.3201	0.054007	0.0749129	0.0923345	0.270296	0.421229	0.481475	0.532908	209.334	178.25	55.775	208.897	120.512	48.1193	210.573	148.144	51.328	195.061	133.551	54.3032	201.37	117.331	54.2414	122.75	170.071	36.1125	137.218	145.104	38.3481	194.875	158.383	44.8925	197.996	159.655	49.0163	7.79094	7.29427	46.4599	127.37	0.188975	0.00112259	0.0821264	0.000348556
1adx	A	40	148	2801	3.7	70.025	9.75709	0.1375	0.1875	0	0.490143	0.485714	0.603124	0.65653	50.6441	18.214	14.2329	36.2612	15.3593	11.2528	38.1022	17.4765	11.2948	42.1275	17.6748	13.4439	43.2323	16.9756	12.5949	29.0453	10.1513	8.58172	26.6962	9.91628	9.09035	28.8001	15.4834	9.59618	33.9172	15.5807	13.0235	7.4	10.39	140.05	3733.25	0.419045	0.00538255	0.114959	0.000890006
1adz	A	71	309	6100	4.35211	85.9155	12.5869	0.084507	0.133803	0.183099	0.409264	0.486545	0.566138	0.600799	97.1805	35.0807	18.4102	80.7492	27.9848	15.3529	77.6736	28.9667	15.5816	84.394	31.9559	17.9405	91.1086	32.0466	16.8256	59.2254	21.0491	11.0026	80.6983	21.6666	13.8082	82.3915	26.7508	14.595	95.0557	32.8596	16.165	8.70423	10.4055	171.831	5347.15	0.339777	0.00326365	0.0812654	0.000380321
1ae1	A	245	1003	5738	4.09388	23.4204	17.7847	0.0693878	0.0857143	0.0959184	0.363293	0.44121	0.492072	0.543945	150.884	79.74	70.6057	136.739	72.7137	69.5237	145.394	77.5863	70.8284	136.541	75.5931	68.5059	135.058	75.4557	68.0816	96.0344	58.8683	45.5237	104.458	62.8692	42.8603	130.008	69.2702	64.2521	137.55	70.4015	58.8764	8.18776	5.09128	46.8408	103.669	0.216106	0.000781797	0.107588	0.000329759
1ae6	H	218	733	4621	3.36239	21.1972	22.8656	0.0530799	0.0986239	0.123853	0.272065	0.389447	0.462325	0.49454	400.181	78.8054	38.4209	388.32	72.7144	33.2756	397.688	75.8302	35.6259	355.277	78.2611	36.8853	363.465	77.6685	36.4712	244.952	78.888	17.8244	250.035	92.004	21.6066	374.548	67.5972	32.5832	388.671	73.6855	33.5203	6.72477	5.31874	42.3945	98.2389	0.151663	0.000588064	0.0679924	0.000129445
1ae7	A	119	471	2950	3.95798	24.7899	14.7043	0.0714286	0.092437	0.172269	0.408006	0.453441	0.515438	0.555607	122.769	62.2752	19.9796	108.239	54.0495	17.7603	113.014	56.632	19.4523	110.165	58.6157	20.1785	115.206	57.6624	19.8527	80.3299	40.4426	14.1697	111.027	37.5654	13.0808	108.459	51.3741	17.7032	106.535	51.6235	20.3061	7.91597	7.52235	49.5798	170.277	0.272024	0.00155566	0.119026	0.000398745
1ae9	A	172	703	4104	4.08721	23.8605	15.5831	0.0755814	0.0901163	0.113372	0.433304	0.420684	0.482848	0.533599	125.568	73.7204	39.392	109.147	64.9075	35.1546	118.021	69.8405	36.6183	111.855	70.4567	38.4752	110.872	69.9384	38.059	82.0131	47.3417	24.666	80.4005	42.7156	24.0598	104.275	66.1099	34.6481	107.382	63.3877	34.8937	8.17442	7.69051	47.7209	129.817	0.260367	0.00130957	0.133431	0.00064259
1aec	A	218	971	8695	4.45413	39.8853	16.394	0.0688073	0.0802752	0.0986239	0.432371	0.415197	0.480553	0.525457	142.157	70.0168	47.8989	129.796	62.0452	43.1276	138.915	64.9011	44.946	129.948	66.8767	47.0726	128.479	65.4332	46.8445	88.9529	42.4953	35.8664	96.6828	40.9238	34.5633	127.133	60.2532	41.0173	131.221	68.0383	41.4179	8.90826	8.63379	79.7706	484.645	0.250117	0.00100528	0.0997775	0.000412564
1aep	A	153	647	3744	4.22876	24.4706	16.6023	0.0457516	0.114379	0.130719	0.375556	0.49007	0.531366	0.610989	201.963	42.9138	25.0492	177.128	39.6382	24.2858	185.849	41.1374	24.9088	178.119	41.6782	25.199	184.727	41.5031	24.9563	118.702	28.5261	21.8515	139.288	26.181	18.8577	172.176	37.2177	22.1818	196.546	36.1788	20.2721	8.45752	4.06519	48.9412	69.1011	0.249253	0.00117339	0.106382	0.000203384
1af5	A	126	449	2952	3.56349	23.4286	15.3558	0.0912698	0.0952381	0.126984	0.41327	0.44014	0.505038	0.545056	122.659	64.8096	35.8598	104.053	59.9778	31.4519	116.852	63.5823	32.2755	106.864	59.9744	35.1476	104.13	58.4654	35.198	77.5515	36.2374	24.2264	85.8075	30.679	21.3014	97.9014	54.6688	27.9875	109.513	49.8853	32.3007	7.12698	6.31721	46.8571	129.107	0.246493	0.00170193	0.112368	0.00070254
1af6	A	421	1628	10088	3.86698	23.962	22.9367	0.0498812	0.0528504	0.0748219	0.38944	0.388948	0.446163	0.483852	225.148	204.26	91.9985	207.51	193.307	84.2102	214.576	197.324	88.0518	202.957	192.789	90.0951	210.117	193.837	87.8973	136.693	141.273	61.3644	141.583	156.171	68.4809	191.741	195.808	90.1428	212.047	208.848	93.7043	7.73397	5.52068	47.924	131.685	0.16695	0.000554925	0.0833661	0.000165752
1af7	A	274	1102	6531	4.0219	23.8358	20.8252	0.060219	0.0748175	0.0967153	0.379317	0.425559	0.484303	0.537294	256.334	130.746	45.6028	233.852	115.206	40.2063	242.562	121.441	42.9402	223.291	118.393	45.0588	218.836	117.549	44.8422	190.469	79.79	32.1639	203.029	89.0423	34.4144	220.387	106.783	38.9158	254.507	123.485	39.0676	8.0438	6.68421	47.6715	115.87	0.194028	0.000902263	0.0850207	0.000276514
1af8	A	86	358	6185	4.16279	71.9186	12.5405	0.0813953	0.122093	0.151163	0.429593	0.481912	0.566326	0.608763	88.6676	44.238	28.1619	70.7239	38.8322	25.7761	71.7008	38.7636	25.0669	78.7722	41.5117	28.1701	77.7295	42.4363	28.215	55.6907	26.099	23.6047	56.2552	31.5017	24.2832	65.6372	37.551	23.6027	88.1191	44.6562	22.7044	8.32558	9.08004	143.837	3392.83	0.329405	0.00237106	0.0743121	0.000320563
1afi	A	72	367	7104	5.09722	98.6667	10.9164	0.0902778	0.166667	0.152778	0.541589	0.483158	0.562374	0.618504	68.1699	22.0674	18.1616	58.1481	19.5902	16.5842	55.9978	19.303	16.9165	60.6428	21.7366	18.064	66.0854	20.9455	18.1645	37.7461	16.5021	13.4802	47.363	14.7319	19.7035	56.2929	18.9296	16.073	64.3564	17.9501	16.2989	10.1944	11.8233	197.333	6130.81	0.390125	0.00263898	0.101884	0.000626183
1afp	A	51	214	4170	4.19608	81.7647	10.4816	0.0980392	0.156863	0	0.534411	0.490141	0.562413	0.597643	55.2313	22.5326	13.6171	46.3117	18.7976	12.8936	51.0009	19.3772	13.0213	48.9778	21.2406	13.7465	48.7062	21.367	13.6938	28.0944	15.8406	11.8284	35.2762	15.5122	13.0179	43.5551	18.8747	12.9593	44.1859	20.0496	13.6877	8.39216	7.5717	163.529	3374.45	0.396766	0.00320265	0.0819868	0.000330324
1afr	A	345	1528	8842	4.42899	25.629	20.9072	0.0497585	0.0753623	0.114493	0.345071	0.44796	0.500452	0.56194	242.895	120.728	67.3454	228.732	106.617	59.1713	235.22	111.69	63.4733	220.883	112.023	65.757	225.52	113.096	64.4083	158.045	80.9571	45.4847	175.531	81.4222	42.0168	221.982	103.714	62.507	233.468	107.938	60.7829	8.85797	6.25519	51.258	115.316	0.199606	0.000741763	0.0943156	0.000195055
1afs	A	319	1362	8009	4.26959	25.1066	19.1526	0.0642633	0.0673981	0.0877743	0.356753	0.412839	0.465929	0.519279	169.384	109.899	81.8627	163.112	103.817	71.6618	166.525	108.645	76.9557	156.917	104.794	78.3063	156.362	104.102	78.1177	111.143	73.794	56.8599	111.328	72.9927	58.747	155.632	98.3641	68.3385	163.645	94.6414	70.1219	8.53918	5.64658	50.2132	109.629	0.209157	0.000604952	0.105925	0.000254815
1afv	H	220	800	5168	3.63636	23.4909	22.0358	0.0530303	0.0954545	0.113636	0.294456	0.40123	0.485606	0.516294	363.249	79.9984	38.0843	342.026	73.2476	34.062	358.055	79.2708	36.8039	323.886	79.4487	36.0752	334.369	79.3255	35.5377	215.092	64.1279	20.3421	230.49	91.3275	18.2363	342.965	71.8898	32.8233	352.472	74.4378	32.5496	7.27273	6.10744	46.9818	143.818	0.158893	0.00062115	0.0824722	0.000209765
1afw	A	390	1658	9841	4.25128	25.2333	20.0976	0.0551282	0.0705128	0.0833333	0.379798	0.413428	0.468386	0.519304	185.677	111.823	91.0055	172.689	102.38	82.9039	185.301	108.049	88.9471	168.731	106.816	84.5511	166.229	107.631	82.9861	121.637	78.044	62.2987	124.182	76.8429	57.0542	164.842	99.9621	81.2356	177.408	102.886	75.9758	8.50256	6.01922	50.4667	118.259	0.194169	0.000682052	0.0961798	0.000285037
1ag6	A	99	361	2171	3.64646	21.9293	12.4059	0.0858586	0.121212	0.131313	0.482107	0.411252	0.489389	0.530981	87.9506	37.4103	29.8534	82.2933	33.5767	27.4649	82.7368	35.7707	28.1027	80.9832	36.0141	29.4108	83.815	35.9958	29.0141	49.4603	26.2868	23.4469	65.1745	28.5398	21.7061	75.6331	31.268	26.5544	78.0332	33.9064	26.8294	7.29293	5.09601	43.8586	102.667	0.29979	0.00141447	0.14592	0.000549571
1ag7	A	34	124	2265	3.64706	66.6176	9.43108	0.161765	0.132353	0	0.422228	0.510989	0.606829	0.648002	38.2894	29.8838	7.10184	29.5611	22.6101	6.70455	30.7307	23.696	6.54872	33.4239	26.7256	7.23752	34.1152	27.2879	7.08473	24.7755	15.1003	5.16434	27.6973	22.9652	5.79939	25.5485	21.1349	6.42494	38.5538	29.6663	6.05022	7.29412	7.61938	133.235	2961.59	0.447951	0.00479364	0.0796483	0.000263599
1ag8	A	493	2141	12328	4.3428	25.0061	23.7579	0.0409736	0.0618661	0.0922921	0.287058	0.408742	0.449652	0.49832	299.776	171.711	75.816	282.72	147.752	73.4762	290.515	161.147	75.3824	268.194	153.003	74.6876	274.525	154.272	74.2703	207.547	111.562	47.0492	224.453	119.78	44.0865	285.793	161.929	68.4112	283.348	154.954	69.4796	8.6856	6.19527	50.0122	103.744	0.17194	0.000603308	0.0903312	0.00019882
1ag9	A	175	736	4391	4.20571	25.0914	15.1192	0.0714286	0.0942857	0.105714	0.45914	0.421914	0.487792	0.535068	103.702	67.9617	45.5647	90.5568	65.5851	41.5859	98.4066	68.5009	43.1761	94.6888	65.4954	44.2206	94.181	66.074	44.3792	67.678	52.3115	30.9696	70.2696	50.3292	30.9102	87.0459	59.6614	39.6909	91.5795	57.8987	37.4139	8.41143	6.08216	50.1829	133.578	0.263819	0.000995943	0.126513	0.000393131
1agd	A	276	1075	6729	3.89493	24.3804	23.2926	0.0615942	0.0652174	0.0887681	0.28732	0.423317	0.483676	0.519882	349.54	115.323	71.1839	334.457	110.537	64.6632	343.532	112.282	67.6862	305.74	111.523	69.207	314.569	110.157	68.9143	222.833	63.8465	36.0372	224.853	64.0086	37.1756	316.3	100.518	61.408	331.349	104.292	66.1679	7.78986	6.21671	48.7609	135.515	0.168039	0.000774577	0.079728	0.000189499
1agg	A	48	176	2943	3.66667	61.3125	11.0562	0.145833	0.145833	0.208333	0.456089	0.481003	0.587473	0.608384	48.3918	39.8867	13.7408	36.0384	32.3818	11.9833	37.8905	34.3939	12.8107	41.261	36.2047	13.5258	39.5389	38.4633	12.7968	28.678	24.7187	8.01797	29.0951	28.9706	7.53671	32.0998	28.532	11.2753	50.2959	43.5339	11.2721	7.33333	8.38889	122.625	1743.28	0.386509	0.0039739	0.0796381	0.00042575
1agi	A	125	458	2899	3.664	23.192	14.7276	0.076	0.14	0.136	0.384867	0.410423	0.491296	0.518686	122.655	55.902	35.1172	115.185	41.9707	29.804	115.53	47.5552	31.7438	112.154	50.3765	33.7392	116.852	46.9609	33.379	71.3002	40.9051	24.3005	71.291	42.324	23.7823	106.555	37.9296	27.5049	107.659	47.3192	29.5791	7.328	7.66042	46.384	130.333	0.267741	0.00163363	0.107111	0.000457114
1agj	A	242	989	6049	4.08678	24.9959	17.5734	0.072314	0.0867769	0.105372	0.385692	0.404456	0.470967	0.513418	160.942	82.0725	50.9593	145.071	73.5677	44.592	154.124	77.908	47.6457	141.399	77.357	49.3353	139.004	76.8772	49.0038	104.146	45.6183	32.5918	100.166	45.9941	29.9287	134.851	70.6696	43.9274	137.732	72.6212	44.4516	8.17355	6.28393	49.9917	115.628	0.22567	0.00110476	0.112158	0.000469922
1agq	A	91	303	1968	3.32967	21.6264	18.3664	0.0494505	0.126374	0.131868	0.318392	0.464766	0.514287	0.543155	275.816	27.1023	21.2508	265.974	24.7832	19.2365	277.417	25.4297	20.0624	233.593	26.5116	20.9187	237.49	27.0435	20.4694	166.34	21.8915	15.3557	169.305	26.5407	12.3434	242.22	23.1396	18.9745	253.66	28.8619	19.0184	6.65934	3.16967	43.2527	84.4746	0.206384	0.00134173	0.103075	0.000402288
1agr	E	128	568	3495	4.4375	27.3047	15.5628	0.0742188	0.109375	0.125	0.348513	0.462948	0.523186	0.576062	163.847	49.0154	25.4974	150.694	40.924	23.9868	152.222	44.7659	24.7355	146.401	45.7567	25.4127	147.722	45.6796	25.8036	91.4394	29.3043	19.2562	100.001	29.9216	20.2248	139.067	42.7955	23.3242	161.247	43.2707	20.3672	8.875	6.85938	54.6094	161.41	0.270092	0.0015824	0.117381	0.000387498
1agt	A	38	155	2308	4.07895	60.7368	9.49324	0.118421	0	0	0.575109	0.50546	0.606838	0.64598	42.234	16.1786	11.9441	34.5194	14.872	10.4522	39.2562	15.6497	10.4857	37.9249	15.9261	11.8542	35.8399	16.1095	11.5236	22.8722	12.6864	10.312	18.0894	10.6862	11.7219	32.8645	12.8219	9.69314	33.8498	14.7548	12.1329	8.15789	9.08033	121.474	1195.99	0.459238	0.00384982	0.107396	0.000998823
1agx	A	331	1331	7640	4.02115	23.0816	20.3514	0.0574018	0.0845921	0.0906344	0.365554	0.396646	0.442671	0.487146	253.353	85.4228	63.5966	247.955	75.5314	55.2182	252.918	80.9388	59.174	227.433	80.3591	62.6242	232.915	79.7818	61.4078	158.909	49.8677	43.2742	178.182	43.7215	43.9566	234.166	73.9275	55.4682	236.09	73.109	60.8293	8.0423	6.06468	46.1631	91.6592	0.193841	0.000802189	0.101944	0.000310844
1ah4	A	315	1420	13253	4.50794	42.073	18.923	0.0587302	0.0809524	0.0904762	0.377376	0.415499	0.474444	0.528874	161.335	112.559	75.8571	155.183	103.741	64.8715	158.516	111.776	68.798	149.753	105.555	72.302	150.578	101.472	71.309	108.269	72.9526	47.8469	117.97	62.1583	54.6328	145.254	99.3999	62.4877	146.574	100.584	67.7389	9.01587	7.03784	84.146	433.09	0.215133	0.000774978	0.0800252	0.00027602
1ah9	A	71	318	5828	4.47887	82.0845	12.0518	0.0915493	0.119718	0.15493	0.505428	0.468656	0.562843	0.598165	71.9668	40.3226	20.7264	52.4656	34.8919	18.1194	54.9809	34.6023	18.6888	61.9164	37.7655	20.2075	62.452	37.3303	20.2649	47.467	26.4366	12.8065	44.0198	25.8543	15.3552	47.9821	32.5326	18.3992	59.541	37.3194	15.7436	8.95775	12.7447	164.169	4202.76	0.370431	0.00321832	0.0874911	0.000429254
1ahd	P	68	278	5505	4.08824	80.9559	13.667	0.102941	0.125	0.161765	0.415013	0.505703	0.610499	0.639016	112.765	51.5899	22.0989	80.3236	41.6104	20.6335	78.7344	43.163	20.7443	92.5775	45.9748	22.1839	90.1527	46.451	21.9233	85.7621	27.8846	12.9749	75.1464	34.8247	14.7216	76.2436	38.6406	19.2764	107.285	42.3892	20.638	8.17647	10.9394	161.912	4601.93	0.335258	0.00385349	0.0435629	0.000111963
1ahl	A	49	179	3389	3.65306	69.1633	10.6545	0.112245	0.183673	0.22449	0.458802	0.469719	0.57344	0.605527	65.7611	23.5106	14.7928	52.9625	18.0822	12.6518	54.9706	21.2859	12.3919	57.0578	21.6022	14.7584	60.1241	20.3707	15.0075	36.6738	13.8367	9.10362	43.6388	12.7649	7.91315	49.6301	16.9791	11.8021	61.5693	20.6385	16.5805	7.30612	9.192	138.327	4005.16	0.38258	0.00390694	0.0899311	0.000492707
1aho	A	64	286	4506	4.46875	70.4062	10.9017	0.101562	0.09375	0	0.493847	0.474779	0.553689	0.588517	52.532	43.1051	14.6954	44.0745	37.5345	12.9235	45.4365	38.9559	13.7519	48.5084	40.1691	14.3725	49.1852	41.8932	13.9899	28.6365	26.8307	11.2263	34.7409	27.6952	9.82242	42.8867	36.3664	12.7354	48.1163	39.8246	13.3401	8.9375	10.2148	140.812	1963.21	0.385719	0.00278499	0.0997363	0.000414494
1ahs	A	126	424	2632	3.36508	20.8889	14.0199	0.0714286	0.0912698	0.123016	0.420269	0.388729	0.455657	0.487083	105.502	55.6648	29.6228	96.2319	48.7851	26.4703	101.638	51.6795	27.0723	95.1299	53.2433	28.9788	97.2583	52.8367	29.1642	62.5596	35.6557	19.902	71.1467	39.2422	20.1604	90.6802	52.0429	25.3431	98.0823	54.3769	27.7139	6.73016	5.65734	41.7778	104.49	0.262749	0.00138082	0.125359	0.000472376
1ai1	H	221	783	4977	3.54299	22.5204	21.6261	0.0535445	0.0791855	0.117647	0.274098	0.399814	0.476499	0.508666	338.013	86.2994	35.1701	323.511	80.4014	31.303	333.297	83.5298	32.8513	298.772	85.1626	34.5383	303.165	84.6204	34.3559	197.577	59.0862	30.5392	207.999	65.5297	27.3932	315.76	75.8898	30.4136	326.894	78.3547	31.5733	7.08597	5.427	45.0407	108.763	0.157094	0.000579036	0.0799722	0.000179509
1ai1	L	215	757	4945	3.52093	23	23.6582	0.054522	0.0860465	0.123256	0.316866	0.391662	0.457883	0.487314	450.774	66.7032	33.3097	449.844	62.262	29.7819	458.631	64.0368	31.2745	397.621	64.0773	31.7899	408.462	63.4719	31.6271	276.394	38.6613	17.2956	311.168	45.7747	15.9791	431.076	60.596	27.3239	425.69	62.1345	30.9916	7.04186	4.97964	46	116.67	0.167782	0.000788271	0.082363	0.000222105
1aie	A	31	95	664	3.06452	21.4194	11.4897	0.0806452	0.225806	0	0.387274	0.632933	0.671685	0.699422	92.8785	30.8545	3.2364	84.6246	19.1269	3.02186	83.0758	25.7858	3.01332	86.7268	24.3135	3.14422	91.1295	20.9169	3.128	53.1526	28.2063	2.26719	58.8449	27.5253	2.50154	80.2199	16.397	2.80432	85.7575	30.3083	3.57146	6.12903	6.1769	42.8387	121.297	0.319849	0.00473588	0.0710965	0.000412167
1aih	A	170	660	4038	3.88235	23.7529	17.8898	0.0764706	0.0764706	0.114706	0.327294	0.448392	0.516235	0.574007	189.568	85.9225	44.1837	164.439	74.3441	37.7145	175.517	78.799	40.8442	149.593	81.6664	41.7373	145.405	82.4339	42.231	164.295	55.3203	24.0289	154.618	55.8872	23.3136	182.888	72.7357	34.8463	178.421	73.4793	34.151	7.76471	6.74464	47.5059	120.179	0.227342	0.00176893	0.103337	0.000498249
1ail	A	70	283	1737	4.04286	24.8143	12.7119	0.114286	0.142857	0	0.405212	0.540441	0.599078	0.654551	93.1714	50.9197	15.0095	79.1274	45.6628	13.1773	83.6964	44.7361	14.0646	83.0431	46.5333	14.165	82.1493	48.8367	14.1414	47.0708	31.2082	7.46193	52.5209	34.8902	8.67283	77.4801	37.1141	12.7368	94.5122	46.1508	12.8753	8.08571	4.87837	49.6286	130.176	0.31399	0.0026113	0.106867	0.000343346
1ain	A	314	313	313	0.996815	0.996815	21.3981	0.0525478	0.0812102	0.093949	0.363796	0	0	0	310.433	85.5827	63.3244	311.05	85.5399	63.2107	311.05	85.5399	63.2107	310.937	84.8608	63.9107	310.937	84.8608	63.9107	307.969	82.8661	63.7414	307.969	82.8661	63.7414	310.433	85.5827	63.3244	297.991	77.7544	55.571	1.99363	0.00632886	1.99363	0.00632886	0.0099733	4.16808e-06	0.0099733	4.16808e-06
1aip	C	195	773	4972	3.9641	25.4974	20.3883	0.0538462	0.0666667	0.110256	0.310886	0.494426	0.551441	0.599806	229.991	127.986	45.3772	226.06	118.782	38.5036	234.499	123.249	42.0866	198.747	114.673	44.1218	196.418	117.487	44.408	146.387	63.9791	25.6924	159.495	79.6281	40.1971	206.582	127.623	40.0471	215.146	124.681	34.4898	7.92821	4.8769	50.9949	109.636	0.18936	0.00110756	0.0793355	0.000290887
1ais	A	181	665	4101	3.67403	22.6575	20.5042	0.0764273	0.107735	0.116022	0.425843	0.429217	0.485477	0.535084	321.577	53.3117	33.1917	313.772	45.9525	29.6577	316.667	50.9992	31.775	293.099	48.2773	32.7964	294.663	47.7693	32.5351	172.508	27.4724	21.7136	191.32	29.5204	19.5181	305.004	45.6892	27.579	315.355	42.0932	23.8624	7.34807	4.7131	45.3149	72.3704	0.188653	0.00080124	0.0973041	0.000324609
1ais	B	193	801	4794	4.15026	24.8394	18.6033	0.0738342	0.0958549	0.119171	0.400269	0.468251	0.513418	0.574041	244.555	52.5118	37.1583	230.947	47.0474	34.7171	235.494	50.3567	36.8909	222.461	50.6284	36.3732	227.253	49.6313	36.1047	138.21	30.4046	22.2421	157.614	25.7461	25.5869	218.149	45.5525	33.1288	249.286	44.9725	28.5014	8.30052	5.66098	49.6788	103.638	0.205475	0.000837176	0.0963738	0.000275202
1aiw	A	62	222	1528	3.58065	24.6452	10.9297	0.0967742	0.112903	0	0.503237	0.435575	0.527791	0.548193	62.6491	37.7105	14.0404	53.2022	32.2661	12.3618	56.7445	33.8886	12.6078	55.3113	35.094	13.9332	55.921	34.2592	13.8388	39.3168	25.2351	7.77436	40.2778	24.3996	7.06323	53.5455	30.9476	12.3481	59.2483	35.8786	15.6778	7.16129	7.19979	49.2903	235.593	0.343235	0.00304341	0.112213	0.000672237
1aj2	A	282	1140	6675	4.04255	23.6702	18.0205	0.0656028	0.072695	0.0762411	0.399956	0.421843	0.471195	0.526899	135.685	92.5908	88.8902	132.805	91.778	74.9456	136.718	93.6132	81.2582	126.824	89.4626	83.9058	128.515	88.9326	82.5626	88.25	65.959	54.6746	94.9799	66.129	56.2924	121.615	82.5786	71.8207	124.795	85.5696	78.2175	8.08511	5.51049	47.3404	99.0189	0.211501	0.000585141	0.103893	0.000287723
1aj8	A	371	1620	9569	4.36658	25.7925	22.1551	0.0768194	0.0619946	0.074124	0.293438	0.429211	0.485469	0.542823	190.415	173.037	103.27	137.866	170.033	90.6615	161.203	173.178	97.5575	141.698	161.965	96.7005	133.555	164.739	97.0817	192.075	112.997	66.0402	200.704	118.675	71.3744	154.044	156.114	93.9889	171.171	158.343	93.8728	8.73315	8.2765	51.5849	160.011	0.189004	0.00107602	0.0865334	0.000306058
1ajj	A	37	131	877	3.54054	23.7027	8.95615	0.108108	0.135135	0	0.496901	0.465462	0.528207	0.566621	46.2802	24.15	9.59342	33.847	21.7555	8.23281	36.7235	22.767	8.37921	40.3739	23.3369	9.26245	38.8841	22.7111	9.72322	25.2482	14.7254	6.81341	25.0472	17.3182	8.49827	34.2495	20.7147	7.67391	53.5034	23.6535	8.97813	7.08108	7.80424	47.4054	217.701	0.430807	0.00466964	0.168386	0.00153893
1ajk	A	212	816	4999	3.84906	23.5802	16.183	0.0707547	0.0825472	0.0919811	0.420056	0.383665	0.473832	0.513186	129.7	72.4922	64.7122	115.101	64.0293	57.526	119.747	68.2712	61.2095	118.011	69.9018	61.1785	120.788	68.8663	59.7438	86.0002	43.7488	36.6474	92.247	44.266	39.0063	108.15	61.9599	58.3471	122.985	68.5521	60.8095	7.69811	7.22962	47.1604	158.88	0.238408	0.00113388	0.124738	0.000572075
1ajo	A	212	810	4975	3.82075	23.467	16.0947	0.0660377	0.0778302	0.0919811	0.381908	0.376303	0.455354	0.489464	122.615	76.1846	64.1139	110.641	68.4124	57.1914	117.334	71.2135	60.038	112.897	73.3602	60.6072	113.64	73.4343	58.8043	80.4652	47.5732	38.7189	91.8169	48.5672	38.723	107.295	64.766	56.1704	116.077	71.8712	59.8121	7.64151	6.25828	46.934	131.647	0.239153	0.0010559	0.124338	0.000567986
1ajw	A	145	656	12128	4.52414	83.6414	16.6257	0.0551724	0.117241	0.12069	0.395256	0.452596	0.538206	0.578395	186.426	45.6531	41.5429	142.345	38.8597	35.9312	150.114	40.9794	34.5707	156.456	43.4448	40.648	151.013	43.7051	40.8493	136.528	27.441	32.6055	136.9	29.2686	42.4842	140.9	38.1956	34.489	185.856	39.6233	39.63	9.04828	14.0322	167.283	4735.49	0.272037	0.00211627	0.0775494	0.000366194
1ak0	A	264	1155	6584	4.375	24.9394	17.66	0.0852273	0.072601	0.0871212	0.389023	0.446704	0.508466	0.569019	160.79	88.8456	61.893	140.889	81.4419	55.9114	150.426	85.2952	58.12	145.523	84.7742	59.4031	145.82	85.6706	59.1243	100.879	55.897	36.9184	106.626	62.4051	37.3509	139.431	77.0633	51.5046	156.31	81.0034	55.9515	8.75	6.31629	49.8788	119.349	0.225722	0.000932178	0.113457	0.000337757
1ak2	A	220	874	5226	3.97273	23.7545	18.5329	0.075	0.0886364	0.1	0.389683	0.461852	0.511697	0.569737	170.248	92.3115	71.4884	160.012	86.7224	68.2638	171.092	86.2772	71.0847	153.186	85.5629	69.063	155.976	87.1318	67.9622	130.725	46.217	46.0699	141.54	57.6582	45.4494	156.936	78.5009	61.5436	139.554	94.1166	63.9268	7.94545	5.10612	47.5091	106.714	0.198838	0.00106076	0.094768	0.000294088
1ak7	A	174	887	20202	5.0977	116.103	15.8545	0.0632184	0.0948276	0.117816	0.3949	0.447795	0.525788	0.583292	155.333	57.4599	37.8961	121.413	50.3386	33.5444	116.684	50.4772	34.4163	132.093	54.098	37.2836	131.58	52.752	37.8956	112.274	35.031	22.9499	111.788	45.8107	26.3658	118.285	48.7809	33.4342	154.391	52.0827	34.3197	10.1954	14.1342	232.207	10607.1	0.27707	0.00186115	0.0667052	0.000264414
1akh	A	49	193	1285	3.93878	26.2245	9.7784	0.142857	0.142857	0.173469	0.492221	0.53112	0.60854	0.648975	39.4305	30.8285	20.6332	34.9236	26.9748	19.9977	35.0575	30.1021	20.7657	36.999	28.5503	20.8441	36.3306	29.7323	20.435	24.0797	18.8376	17.6714	23.5053	20.6078	17.3985	32.3335	27.0559	20.7033	32.4366	25.4613	20.6792	7.87755	4.84215	52.449	144.002	0.401492	0.00220528	0.139609	0.000465498
1akh	B	78	270	1874	3.46154	24.0256	14.7361	0.0833333	0.141026	0.134615	0.329294	0.537829	0.620336	0.657395	154.147	44.7255	29.8167	124.487	37.0431	26.4557	129.824	41.649	27.2716	121.471	41.0625	28.6571	126.688	36.903	28.7621	119.047	31.7193	27.0775	137.421	40.0501	24.7373	148.674	34.521	26.6454	182.089	33.6198	25.5538	6.92308	5.76331	48.0513	160.587	0.24079	0.00285863	0.066654	0.000339909
1ako	A	268	1103	6583	4.11567	24.5634	17.6683	0.0746269	0.0839552	0.0858209	0.409441	0.417323	0.475474	0.521019	127.657	93.5288	77.9704	115.728	89.4478	70.4221	120.62	92.8991	73.968	116.531	89.5622	74.7869	116.881	89.131	74.2259	83.2473	64.0695	51.3674	83.6504	61.8415	52.9911	108.062	81.3007	66.5827	117.258	81.32	67.0383	8.23134	5.87185	49.1269	117.223	0.221943	0.000797142	0.110915	0.000291204
1akp	A	114	415	5329	3.64035	46.7456	14.6805	0.0701754	0.0964912	0.118421	0.424459	0.421354	0.513023	0.55169	118.836	63.3108	33.0309	107.754	55.2659	29.1023	113.13	60.0725	31.3983	107.268	58.4928	32.4409	104.446	57.7453	31.5875	75.5699	35.2944	24.6194	74.0923	41.9189	21.3329	106.282	50.8195	27.2585	112.871	57.6417	31.3559	7.2807	6.3598	93.4912	479.39	0.269651	0.00181672	0.0948156	0.000601145
1aky	A	218	916	8661	4.20183	39.7294	17.0451	0.0619266	0.0779817	0.0802752	0.474708	0.463305	0.516696	0.573792	126.345	87.2901	67.2928	119.975	83.414	64.3197	123.094	87.6146	65.7431	117.235	83.7414	65.3835	121.61	81.4026	65.9258	86.766	59.8555	46.2509	112.035	60.876	48.1823	110.845	78.8793	58.9687	112.449	84.6872	61.0877	8.40367	4.91045	79.4587	424.368	0.230869	0.000790686	0.0706467	0.000123264
1al3	A	237	929	5828	3.91983	24.5907	19.1229	0.0548523	0.0822785	0.103376	0.388626	0.41738	0.470325	0.518342	232.207	76.3093	49.2193	220.366	71.6099	45.5508	226.279	74.74	47.3972	211.361	71.0547	48.4638	213.446	71.5514	47.796	141.053	46.1402	35.1951	154.993	46.028	32.381	216.156	61.6128	43.4581	229.36	68.0832	45.0109	7.83966	5.5186	49.1814	133.608	0.210635	0.000866083	0.104443	0.00034237
1alc	A	122	483	3006	3.95902	24.6393	14.1388	0.0860656	0.114754	0.122951	0.406409	0.45012	0.513399	0.558831	115.02	42.8788	35.1142	98.8164	38.0151	32.306	107.231	38.467	33.4645	102.463	42.1666	33.9531	101.45	42.6573	33.6608	74.9123	30.6352	24.7892	74.4321	35.4021	22.751	95.5095	36.4241	29.5976	96.619	36.3585	32.6037	7.91803	6.84574	49.2787	151.152	0.278864	0.00151617	0.121816	0.000575935
1all	A	160	678	3953	4.2375	24.7063	17.8364	0.053125	0.09375	0.146875	0.433201	0.499815	0.56462	0.631596	226.19	70.9827	21.6676	204.078	65.0653	20.5331	223.385	66.3439	20.9205	189.859	68.3423	22.1911	186.404	69.6418	21.9668	145.984	43.186	15.7316	168.112	56.7473	12.5143	204.707	60.4965	18.8714	208.484	66.9783	18.8427	8.475	4.32437	49.4125	89.3423	0.23617	0.00147159	0.10467	0.00041711
1all	B	161	678	3908	4.21118	24.2733	17.9918	0.0590062	0.0993789	0.161491	0.371326	0.491121	0.548324	0.614361	227.793	68.7354	20.8173	198.349	63.4065	19.6638	216.474	64.1548	20.3295	189.68	66.9799	21.1358	191.631	66.9036	20.9122	145.496	39.4388	14.4047	146.531	41.0312	14.9825	205.207	58.8372	18.0162	212.644	65.2539	18.3656	8.42236	4.64149	48.5466	97.1919	0.234155	0.00154534	0.10592	0.000351327
1alq	A	259	1113	6431	4.2973	24.8301	17.7623	0.0598456	0.0791506	0.108108	0.437936	0.419612	0.466813	0.524725	161.653	87.0495	53.487	151.369	73.3682	50.4108	153.638	81.7484	52.3137	147.227	81.4617	52.8175	150.01	80.6549	52.2037	103.366	57.3258	37.2822	112.283	58.2062	37.8511	142.665	71.1937	48.0791	155.059	71.8233	44.667	8.59459	6.38777	49.6602	115.668	0.22657	0.00083843	0.120173	0.000340169
1alu	A	157	675	3911	4.29936	24.9108	15.7406	0.0573248	0.0955414	0.11465	0.366507	0.470308	0.527705	0.591162	144.489	55.8437	44.9375	131.108	48.8249	38.8992	136.824	52.6346	40.7925	131.943	52.1151	42.4828	131.857	51.3932	42.3893	83.1116	35.0048	28.6978	93.4728	35.0242	25.9267	130.263	45.0088	37.4531	125.61	50.3952	40.0976	8.59873	6.73707	49.8217	110.172	0.260428	0.00142664	0.121988	0.00051118
1aly	A	146	584	5589	4	38.2808	15.9374	0.0547945	0.109589	0.123288	0.444594	0.417573	0.49278	0.536517	160.546	51.3018	30.9832	153.614	43.0085	26.1485	164.034	46.873	28.3325	140.868	48.4391	30.399	141.95	46.8688	27.9707	101.236	33.0233	25.0278	105.915	33.3581	20.4764	138.827	39.7537	25.5528	133.15	44.9852	28.3621	8	6.9863	76.5616	431.233	0.25747	0.00141975	0.0948832	0.000487034
1am2	A	181	689	4248	3.80663	23.4696	16.6987	0.0662983	0.0856354	0.127072	0.420925	0.412104	0.470998	0.519739	171.888	65.2936	35.0963	156.205	60.4935	29.8485	169.679	62.0517	32.312	149.134	63.9293	34.1046	148.789	64.6636	33.1275	111.364	46.8204	24.0097	115.841	52.3517	20.661	145.9	59.4611	28.2431	156.744	60.4192	31.1204	7.61326	5.1543	46.9392	107.107	0.23453	0.00116079	0.121562	0.000549372
1am5	A	324	1211	7346	3.73765	22.6728	19.7799	0.0524691	0.0740741	0.0987654	0.414237	0.387852	0.459558	0.501612	235.218	94.0469	65.0534	221.308	85.8872	56.6509	228.336	88.4617	59.2035	213.272	89.5781	63.6228	216.762	89.1817	63.1738	155.315	56.4095	46.6014	174.389	66.2151	48.8796	214.94	81.0323	54.8671	224.71	84.7157	61.5878	7.47531	6.16914	45.3457	136.461	0.192437	0.000758494	0.0998342	0.000328655
1am7	A	154	643	3787	4.17532	24.5909	15.1426	0.0844156	0.0941558	0.0974026	0.436245	0.439454	0.495502	0.549206	112.689	65.4515	44.2662	105.269	53.9372	39.4352	108.037	58.749	40.9031	104.591	59.1439	42.7392	107.074	57.7011	42.2761	68.9602	39.8139	29.8596	77.5472	43.4817	29.6262	103.702	54.3458	38.9417	105.562	62.2756	35.3076	8.35065	7.14977	49.1818	146.006	0.258527	0.00139399	0.117752	0.000449192
1am9	A	80	301	1992	3.7625	24.9	23.0511	0.0625	0.11875	0.18125	0.264904	0.599136	0.627863	0.677215	508.842	45.9857	15.8369	458.804	39.149	14.935	468.548	40.3475	15.0661	395.532	43.6447	17.0993	391.457	44.2149	17.5369	301.944	22.2928	11.7822	299.615	22.3601	16.3932	421.253	41.0412	15.2465	427.929	44.1427	14.1445	7.525	2.97438	49.8	94.76	0.190397	0.00164899	0.0576411	0.000163891
1amm	A	174	715	4568	4.1092	26.2529	16.5609	0.0637931	0.12069	0.12069	0.404136	0.401818	0.467406	0.496504	174.311	47.4431	39.9444	168.466	38.1644	37.6203	172.141	41.6499	39.2042	160.134	45.9547	38.3755	163.921	44.6509	38.7206	108.008	28.0546	23.4031	120.145	27.8748	24.6541	165.102	40.4069	35.0927	162.452	43.658	33.616	8.21839	7.69943	52.5057	182.802	0.256465	0.00119025	0.114718	0.000393347
1amu	A	509	2093	12314	4.11198	24.1925	23.5569	0.046169	0.0658153	0.064833	0.325131	0.405276	0.467341	0.517376	295.945	139.055	113.935	282.756	124.044	105.442	289.087	132.969	108.166	267.653	130.98	110.121	266.391	131.936	110.272	194.785	95.2915	73.1457	200.146	102.605	74.9941	279.563	116.962	102.566	282.923	124.489	98.6112	8.22397	6.87715	48.3851	120.909	0.167948	0.00051888	0.0819316	0.000207532
1amx	A	150	608	6079	4.05333	40.5267	15.4969	0.06	0.0966667	0.116667	0.413665	0.411331	0.470425	0.523393	136.635	58.598	36.4378	123.676	53.2082	31.433	127.934	53.758	32.9184	124.533	55.3575	34.8309	121.835	55.7481	33.9303	86.0667	37.8906	25.6591	83.9336	38.642	25.4235	118.119	49.4244	30.3102	113.141	55.6841	32.7846	8.10667	5.69529	81.0533	480.637	0.26726	0.00130946	0.112977	0.000627824
1an1	I	40	131	879	3.275	21.975	9.1608	0.125	0.125	0	0.58208	0.470868	0.552632	0.563608	45.9393	26.1017	7.5272	36.1118	23.5414	6.53584	40.2125	24.1228	7.16333	40.7269	25.4692	7.27769	40.6789	25.7004	7.04602	22.2602	20.4455	4.36892	23.8761	23.6536	4.48968	43.2223	24.9396	5.74395	48.3138	24.5565	6.19231	6.55	5.6975	43.95	121.147	0.398095	0.00345937	0.171071	0.00130083
1an2	A	86	300	2104	3.48837	24.4651	26.5235	0.0523256	0.122093	0.209302	0.280322	0.597843	0.623284	0.675186	643.515	44.6234	18.7942	568.797	35.7521	16.0207	605.33	37.2021	17.2114	511.411	41.2757	18.9613	511.27	41.4814	18.785	412.367	20.2883	15.0465	417.154	22.9019	15.6766	522.907	37.7772	15.5199	644.889	44.0609	15.4791	6.97674	3.58085	48.9302	127.949	0.170394	0.00127391	0.0723292	0.000285392
1an4	A	65	198	1469	3.04615	22.6	19.0666	0.0923077	0.146154	0	0.262839	0.568063	0.597902	0.656866	263.439	73.6057	9.90146	212.919	54.9773	10.2853	215.789	61.1107	10.0284	209.082	63.7017	10.7954	216.453	64.7739	10.6009	179.621	33.5481	7.1817	172.701	35.7153	9.51179	174.405	52.9177	10.5205	206.855	59.412	11.2964	6.09231	4.23763	45.2	206.375	0.212566	0.00201993	0.0821024	0.000279361
1an7	A	136	505	3165	3.71324	23.2721	15.7644	0.0625	0.0992647	0.136029	0.357905	0.433815	0.49073	0.535618	131.754	81.5681	31.4191	114.943	66.4968	30.184	123.436	73.7814	30.7834	117.349	71.374	31.3335	118.21	71.239	30.2282	86.4605	50.8118	23.991	88.0761	55.6081	19.2432	109.039	64.9496	26.5139	115.888	64.3226	25.7095	7.42647	5.15636	46.5441	110.307	0.254766	0.00148853	0.117624	0.000451549
1an8	A	206	801	5060	3.88835	24.5631	17.5271	0.0582524	0.0752427	0.106796	0.337858	0.406487	0.475252	0.515044	173.229	88.1517	40.986	158.009	79.0334	35.6745	167.779	82.4884	38.6625	157.099	83.6067	39.4821	159.275	83.699	38.8678	108.119	59.5774	28.1765	117.552	66.3428	26.4369	156.49	75.347	33.0663	157.424	78.6562	30.4538	7.7767	6.27053	49.1262	109.372	0.22824	0.0010552	0.11266	0.000368325
1an9	A	340	1402	8386	4.12353	24.6647	20.6949	0.0529412	0.0764706	0.0882353	0.367462	0.408944	0.461393	0.511988	266.179	81.0443	69.3538	251.625	75.3602	62.2823	260.941	79.6625	65.8992	237.418	78.8186	67.498	242.42	77.1898	68.3787	166.703	54.902	50.3177	189.121	51.2721	58.4083	246.569	72.2713	61.157	256.341	74.5904	59.9741	8.24706	5.86837	49.3294	122.309	0.196516	0.000687225	0.100568	0.000230103
1ans	A	27	96	1872	3.55556	69.3333	7.9021	0.12963	0	0	0.545544	0.512821	0.607924	0.632345	32.6404	15.3269	6.43719	27.4359	12.2736	5.84379	28.4911	13.4087	5.89373	29.9431	14.3872	6.34252	29.2224	14.1045	6.71964	17.9801	9.30956	4.37905	24.5308	8.95119	6.2599	27.6771	10.8045	4.77581	31.3778	11.7803	6.23572	7.11111	8.54321	138.667	2930.07	0.511793	0.00545605	0.0792682	0.000364091
1anx	A	316	1372	8243	4.34177	26.0854	21.5894	0.0506329	0.0822785	0.0901899	0.379399	0.450454	0.502175	0.556516	316.732	82.0286	61.5601	306.022	76.9577	50.8185	308.894	78.8728	55.2883	275.669	82.835	58.1226	278.337	83.4091	58.1672	193.124	49.9292	35.2789	205.891	44.9132	34.3986	297.184	73.629	48.283	306.691	75.5102	54.3007	8.68354	6.41251	52.1709	137.939	0.187552	0.000813807	0.0922865	0.000243687
1ao0	A	455	1893	11300	4.16044	24.8352	22.8901	0.0450549	0.0692308	0.078022	0.338853	0.407953	0.461356	0.506489	322.49	105.171	88.8975	316.861	94.1923	81.6623	316.774	99.4923	85.5892	291.041	101.586	85.6653	304.793	98.7716	84.5097	202.401	77.0132	60.2476	239.78	67.1152	57.1598	302.904	94.171	80.0092	313.278	94.985	80.3111	8.32088	6.51242	49.6703	122.137	0.170627	0.000538751	0.0855996	0.000183268
1ao5	A	236	864	5348	3.66102	22.661	16.7992	0.0677966	0.0805085	0.0974576	0.43228	0.381592	0.443602	0.487656	125.72	82.9682	60.1413	116.226	78.0747	52.8878	120.437	81.6279	56.7105	115.462	79.9132	57.2258	115.952	79.8548	57.1415	77.8099	58.2713	37.9879	84.9656	62.8216	40.9836	111.89	73.5371	52.5669	114.771	74.5379	56.3832	7.32203	4.81155	45.322	87.7522	0.222161	0.000778706	0.108697	0.000288706
1aoa	A	247	991	5890	4.01215	23.8462	19.4908	0.0607287	0.082996	0.097166	0.411404	0.459596	0.52557	0.584147	233.954	83.9512	57.715	223.425	73.9014	47.2778	230.011	77.8288	51.7765	214.429	77.7778	53.1791	219.009	76.5784	52.9562	144.449	52.1364	33.9917	156.397	57.4932	38.1043	218.642	72.0619	46.1718	220.489	73.3302	45.3957	8.02429	6.16135	47.6923	101.201	0.203713	0.000991448	0.0925121	0.000284207
1aoc	A	175	649	4191	3.70857	23.9486	17.7928	0.052381	0.105714	0.111429	0.327629	0.41434	0.479531	0.519127	216.466	63.6941	33.6941	203.895	51.8839	28.7586	205.414	57.4013	31.365	190.563	58.4942	32.963	196.998	55.2954	31.7805	135.405	41.8103	22.0339	141.263	42.109	21.6155	184.946	47.8839	28.9052	203.915	58.7762	31.9658	7.41714	6.43742	47.8971	134.195	0.226268	0.0013751	0.101014	0.000497915
1aoe	A	192	725	4471	3.77604	23.2865	16.4474	0.0703125	0.0755208	0.09375	0.410325	0.412564	0.481493	0.528068	133.524	74.943	55.703	119.645	68.4663	52.1075	128.252	73.4193	54.5613	121.752	70.9581	54.9076	120.129	71.1639	55.4839	84.9569	50.458	40.2484	85.8599	52.3481	39.6526	119.396	64.1714	48.4365	122.982	59.2257	44.7423	7.55208	5.73687	46.5729	100.193	0.23426	0.00101775	0.117512	0.000439602
1aog	A	485	1928	11358	3.97526	23.4186	24.5242	0.0525773	0.0556701	0.085567	0.316984	0.41023	0.455441	0.504674	299.654	189.172	96.2765	286.991	174.694	88.1378	292.809	185.174	92.5074	276.286	177.34	90.2429	280.072	176.672	90.1246	185.225	125.478	54.7639	201.928	119.638	52.8147	284.498	171.964	86.4565	286.238	172.191	85.0657	7.95052	5.44497	46.8371	87.3776	0.157668	0.000465188	0.0778715	0.000134099
1aoh	A	143	544	3333	3.8042	23.3077	14.9931	0.0559441	0.118881	0.132867	0.373257	0.393119	0.466687	0.506202	158.311	39.687	31.8983	147.694	36.7759	28.9412	147.221	39.6308	30.5764	140.862	39.002	31.7727	145.092	38.4836	30.7711	93.7461	27.5886	24.2777	98.8503	33.0252	23.3122	135.469	35.721	30.4203	140.696	34.1802	28.3565	7.60839	5.00748	46.6154	105.076	0.258853	0.00125382	0.132203	0.000628061
1aoi	C	115	385	2445	3.34783	21.2609	21.7227	0.0956522	0.113043	0.16087	0.308184	0.536879	0.578678	0.625054	383.036	63.8305	20.513	278.733	52.3379	20.0047	308.558	56.5738	19.6357	300.542	58.0822	20.7543	289.02	57.4066	21.3522	312.62	34.3812	8.6983	352.235	34.9345	10.9897	250.625	52.4761	21.6689	338.35	48.7192	19.0103	6.69565	6.66389	42.5217	139.189	0.18265	0.00147	0.0590563	0.000216161
1aoi	E	116	391	2550	3.37069	21.9828	25.6482	0.0646552	0.0689655	0.146552	0.203382	0.547856	0.581166	0.633317	550.265	119.426	27.9004	382.937	119.764	27.1768	414.5	120.572	28.2223	378.861	117.27	29.5249	341.699	124.828	29.8993	509.938	40.5968	21.3135	494.31	45.0551	23.116	287.918	124.196	28.3309	544.861	119.886	21.9804	6.74138	6.32967	43.9655	140.033	0.150329	0.0012669	0.0366467	0.000105241
1aol	A	228	911	5677	3.99561	24.8991	18.2344	0.0548246	0.0789474	0.0964912	0.395213	0.396007	0.471716	0.509424	182.535	108.585	42.5519	165.618	92.6725	37.9388	169.243	97.2346	40.5163	159.177	96.2588	42.7302	165.539	98.234	40.6143	121.246	66.7731	26.5488	126.991	69.7706	22.3588	155.348	88.3265	37.593	171.452	103.65	37.968	7.99123	7.39466	49.7982	160.687	0.218394	0.00116851	0.113443	0.00044772
1aor	A	605	2740	15304	4.52893	25.2959	22.7596	0.0471074	0.0512397	0.0661157	0.347423	0.400308	0.448164	0.500714	213.066	164.39	121.976	202.661	156.994	111.758	206.333	163.988	117.409	198.913	156.879	117.354	202.856	156.154	116.125	136.983	109.022	83.7928	156.942	106.612	82.716	197.727	150.96	109.603	199.73	148.053	114.22	9.05785	6.46442	50.5917	115.928	0.178486	0.000413388	0.100027	0.00018575
1aoy	A	78	335	6057	4.29487	77.6538	13.4283	0.0961538	0.141026	0.134615	0.432644	0.484225	0.551135	0.591413	103.709	41.0028	23.74	68.7287	35.909	21.0038	73.7202	34.9313	21.5375	81.6267	39.8675	22.9675	80.981	40.7065	21.3213	85.9004	23.1476	14.3296	77.8559	33.9056	14.9665	64.0171	34.8152	19.1807	87.8971	41.5528	19.0363	8.58974	12.0112	155.308	4832.55	0.329529	0.00356251	0.0563946	0.000186253
1aoz	A	552	2140	12963	3.87681	23.4837	23.2587	0.0525362	0.0706522	0.0679348	0.300069	0.367476	0.428191	0.471063	261.99	148.907	125.362	234.954	139.32	112.566	249.923	142.752	118.957	232.4	142.554	119.918	230.815	141.948	119.253	178.388	104.633	79.5578	177.417	105.804	83.7875	225.806	128.404	109.821	244.3	136.394	110.926	7.75362	6.1422	46.9674	112.22	0.172391	0.000543887	0.0877923	0.000219435
1apa	A	261	1049	6273	4.01916	24.0345	18.4461	0.0555556	0.0727969	0.111111	0.422354	0.419663	0.477978	0.531131	193.647	89.019	54.6778	176.169	79.6484	51.4497	179.761	85.6676	54.0362	173.567	85.5549	54.1724	183.236	84.0919	51.9992	122.409	56.4652	37.8292	134.296	58.8922	34.0794	170.796	77.4285	48.2679	188.254	77.9999	47.2769	8.03831	6.09049	48.069	110.041	0.214403	0.000808883	0.111242	0.000304835
1apf	A	49	196	3648	4	74.449	10.1488	0.102041	0.183673	0.163265	0.493482	0.489295	0.58736	0.631019	54.0269	20.9341	16.3692	46.3449	16.8247	13.4102	45.6466	18.6727	13.6716	47.9891	19.8424	15.9389	48.4146	20.1969	15.0683	27.5742	13.5441	10.1998	35.0205	14.068	10.0547	41.9339	15.9148	12.9101	44.4165	17.1348	19.0721	8	8.81633	148.898	4160.54	0.399362	0.0033711	0.0810347	0.000339077
1apj	A	74	316	5790	4.27027	78.2432	11.553	0.0945946	0.148649	0.175676	0.448981	0.476508	0.576318	0.603929	54.1741	42.3227	26.5024	46.5662	32.6598	20.6451	50.7908	33.7415	21.8345	49.7687	38.1879	24.7115	47.6098	39.1891	24.8272	29.9571	26.4329	13.9288	32.716	28.3531	16.227	46.7779	29.0142	20.1698	53.9398	35.8328	23.5934	8.54054	12.6808	156.486	3414.06	0.356312	0.00313867	0.0839772	0.00050323
1apq	A	53	197	3774	3.71698	71.2075	12.0252	0.103774	0.141509	0	0.431551	0.501337	0.607523	0.634902	88.0296	37.4713	11.0868	75.7012	28.5	9.23157	76.3995	30.1268	10.2861	77.6775	35.1594	10.6307	80.8676	33.0585	9.91465	55.7347	21.107	6.4248	55.1778	25.0647	5.02642	65.4119	27.536	9.71647	99.8739	31.5207	9.85405	7.43396	8.623	142.415	2393	0.362418	0.00357873	0.06106	0.000354681
1aps	A	98	407	3938	4.15306	40.1837	13.1712	0.0816327	0.127551	0.137755	0.443163	0.446154	0.501251	0.54402	98.5899	33.5279	27.705	83.2581	31.224	25.5708	91.4074	33.8109	27.5214	86.8105	32.4241	28.0352	86.6003	32.0372	26.1581	62.3593	22.4057	22.8565	64.9912	20.945	16.9479	83.8726	29.558	24.0036	97.5446	28.5687	23.9411	8.30612	6.96751	80.3673	390.314	0.314065	0.0019393	0.116441	0.000731534
1apx	A	249	1055	6068	4.23695	24.3695	17.3408	0.062249	0.0863454	0.0943775	0.429726	0.431296	0.486694	0.54654	150.863	76.6984	65.8196	143.196	70.0341	59.1987	149.54	72.2784	63.3058	137.853	74.657	63.4155	137.806	74.8164	62.9227	92.3522	54.985	43.4038	102.608	55.3688	43.1003	137.69	70.2057	56.5203	140.017	69.3592	57.9769	8.4739	6.169	48.739	114.161	0.227644	0.000815673	0.11146	0.000306997
1aq0	A	306	1288	7233	4.20915	23.6373	18.6364	0.0539216	0.0653595	0.0947712	0.400032	0.413892	0.472457	0.528492	169.111	129.908	55.7333	161.123	124.896	47.4062	165.33	127.715	49.6524	156.488	123.919	53.268	157.72	125.158	52.8465	108.348	83.7665	32.5607	107.212	93.6099	32.965	153.448	122.406	45.8604	166.999	122.386	48.0146	8.4183	6.05378	47.2745	121.663	0.211606	0.000742125	0.110119	0.000278468
1aqa	A	84	377	6878	4.4881	81.881	12.2341	0.0952381	0.10119	0.125	0.49119	0.485202	0.552686	0.600451	68.5184	43.0106	26.3823	58.8974	37.8978	23.951	59.7188	37.2552	23.6174	61.5717	40.4932	26.3383	62.883	39.7698	26.8701	36.0456	27.6709	24.4303	44.4974	28.8705	32.1649	55.972	34.5308	22.9856	59.3935	32.9257	27.5948	8.97619	8.04705	163.762	3601.01	0.337926	0.00223514	0.0711357	0.000235025
1aqc	A	130	489	2967	3.76154	22.8231	14.6063	0.0923077	0.0807692	0.130769	0.386184	0.45144	0.520144	0.559561	92.4336	79.1248	31.6948	88.7372	66.6474	28.3075	87.4417	72.8418	29.6744	84.5454	70.8916	31.5752	86.3074	70.0326	31.3761	58.851	46.3185	22.2041	56.5637	48.3001	25.3513	79.4469	64.9589	28.042	89.0668	64.7444	23.8789	7.52308	5.4187	45.6462	98.7979	0.264642	0.00137416	0.124679	0.000479267
1aqe	A	110	389	3900	3.53636	35.4545	14.489	0.0772727	0.118182	0.118182	0.41719	0.494938	0.560695	0.610506	85.4388	71.5545	45.3677	76.1764	59.2969	43.215	82.6775	63.2889	43.8198	77.4578	65.4103	44.9607	72.8498	66.134	47.0346	48.263	43.6788	35.7843	42.165	43.8142	39.2841	73.9062	56.0546	39.7975	72.3135	73.5212	41.0419	7.07273	5.54017	70.9091	353.501	0.264904	0.0014838	0.0855209	0.000408909
1aqk	H	226	761	4994	3.36726	22.0973	23.7167	0.0502816	0.0973451	0.119469	0.280279	0.390988	0.470089	0.498064	453.326	69.4356	38.5925	426.608	66.5338	34.3509	444.232	66.2228	37.0041	401.38	69.5349	37.1173	401.39	69.5343	36.9931	272.367	53.7366	24.6766	265.671	54.5487	22.0911	423.843	60.0348	33.9172	446.29	66.9478	33.0458	6.73451	5.1773	44.1947	110.67	0.151581	0.000601659	0.0711965	0.000144205
1aqk	L	216	720	4763	3.33333	22.0509	24.0624	0.059133	0.0925926	0.12037	0.251189	0.399913	0.470957	0.508178	465.827	76.3977	37.4833	466.645	72.7619	34.0409	459.609	75.4791	36.0215	416.917	75.4075	35.6572	434.743	75.6239	35.4926	272.034	52.8453	18.7206	308.809	86.6089	18.6467	445.453	67.7265	30.7603	455.352	70.942	34.2795	6.66667	4.73148	44.1019	109.629	0.147002	0.000540257	0.0691382	0.000114525
1aqm	A	448	2025	18262	4.52009	40.7634	22.65	0.0446429	0.0658482	0.0870536	0.332055	0.406108	0.464962	0.515724	325.197	116.03	74.0944	306.63	108.268	65.9068	313.394	113.492	70.3373	291.567	111.613	72.4334	302.883	111.961	68.9007	209.604	74.7199	45.9423	231.172	76.4653	43.0506	304.396	101.964	62.7776	319.314	104.79	68.3512	9.04018	7.71714	81.5268	498.205	0.189445	0.000689783	0.073925	0.000164839
1aqr	A	40	134	1966	3.35	49.15	9.85298	0.125	0.1625	0	0.513744	0.483444	0.588834	0.61575	40.1589	25.4704	13.1359	32.1039	24.5444	10.8814	36.8434	24.3694	11.735	35.264	24.7529	12.8391	34.8056	23.8277	12.8753	32.7949	17.2493	7.92655	32.9724	17.9374	10.2427	28.1135	20.3733	9.79048	28.3598	21.5311	10.0891	6.7	7.11	98.3	836.71	0.399378	0.0037904	0.102748	0.000733074
1aqt	A	135	491	2981	3.63704	22.0815	16.1998	0.0888889	0.0962963	0.162963	0.363468	0.461743	0.511807	0.557283	172.143	55.5804	25.9202	169.018	50.3879	21.5632	171.956	52.5658	23.7958	150.096	53.1899	25.5747	149.545	53.9379	24.9685	102.23	32.5805	16.2802	115.644	38.1696	15.9423	144.22	46.2354	21.5465	146.948	49.3177	23.244	7.27407	4.51007	44.163	77.8105	0.234117	0.00129424	0.111004	0.000460013
1aqu	A	281	1152	6793	4.09964	24.1744	18.5834	0.0604982	0.0729537	0.0854093	0.417715	0.422188	0.474975	0.538499	144.902	108.379	84.379	140	100.287	78.0287	141.901	105.169	80.9484	135.202	102.935	82.4788	137.176	102.723	82.399	96.6016	72.8323	62.5953	99.9141	69.4621	63.3549	127.111	97.9993	74.1464	132.605	96.2007	72.7385	8.19929	4.99943	48.3488	96.9104	0.223116	0.000628075	0.111911	0.00024915
1aqz	A	142	528	3408	3.71831	24	14.6915	0.0774648	0.102113	0.0985915	0.405907	0.39958	0.473102	0.506066	100.924	64.4154	44.3915	91.1867	58.2407	39.1843	96.3142	60.3341	40.5359	91.678	60.9995	42.1612	95.0399	59.4711	41.9549	64.1003	43.0621	26.3487	80.3043	37.6939	24.8125	86.3134	54.2408	35.9667	85.796	56.591	40.5934	7.43662	5.85162	48	142.465	0.265296	0.00141686	0.12908	0.000639627
1arb	A	263	1084	6533	4.12167	24.8403	16.5155	0.0741445	0.0741445	0.114068	0.428932	0.377658	0.440056	0.476903	125.436	93.7547	55.77	117.309	82.8005	50.0188	119.326	87.8478	53.1162	116.05	88.5577	53.7419	118.24	86.0618	52.8548	74.7719	61.6149	35.302	84.4246	61.4192	30.6572	110.742	80.4144	48.6373	122.313	88.9838	53.5713	8.24335	6.8001	49.6806	154.704	0.233695	0.000864991	0.10911	0.000370428
1are	A	29	102	2141	3.51724	73.8276	9.5822	0.137931	0	0	0.498216	0.546196	0.549423	0.576057	49.602	19.8739	5.8231	32.2578	19.5299	4.67866	38.2479	18.5756	4.76639	41.7124	19.8506	5.38437	39.3918	20.5554	5.19626	35.5879	11.2663	3.03931	28.052	19.952	4.07142	34.2212	18.2283	4.09011	35.2344	21.7351	4.74516	7.03448	8.30916	147.655	3455.05	0.459123	0.00624125	0.05188	0.000175353
1ash	A	147	633	3706	4.30612	25.2109	15.1271	0.0680272	0.0884354	0.122449	0.433841	0.477623	0.541186	0.603889	109.399	72.026	38.7928	102.913	62.7323	35.3009	108.545	66.958	38.1118	101.408	68.1261	37.9751	102.505	66.7357	37.0464	67.7522	46.4463	29.0555	71.6302	47.7232	27.1941	98.9132	61.1756	33.9514	90.4272	60.548	33.9381	8.61224	5.88366	50.4218	85.2371	0.267397	0.00126669	0.121158	0.000484242
1ass	A	152	589	3508	3.875	23.0789	16.8217	0.0789474	0.125	0.111842	0.308693	0.444058	0.502329	0.550996	192.011	46.9228	35.4803	178.056	41.1524	34.366	186.749	44.4798	34.7894	157.79	45.7723	35.6296	155.338	45.7385	35.3241	130.382	28.1476	26.431	125.393	28.7367	27.926	154.29	39.7823	31.3668	182.505	40.4032	26.9716	7.75	4.49013	46.1579	76.6724	0.240521	0.00148419	0.116136	0.000597703
1ast	A	200	818	4942	4.09	24.71	16.5584	0.065	0.0775	0.1	0.410469	0.419723	0.483139	0.52378	147.227	80.818	45.2427	135.908	72.6253	40.8219	143.363	73.9785	42.6775	132.919	76.6066	44.3172	132.75	77.7254	44.6809	89.2787	47.6444	29.8264	97.8144	50.5122	36.4192	130.924	69.9682	38.5072	144.848	79.0934	40.7213	8.18	6.1676	49.42	129.254	0.234681	0.00110007	0.104508	0.000246972
1asu	A	162	594	3768	3.66667	23.2593	17.0088	0.0648148	0.104938	0.12963	0.305219	0.45532	0.516294	0.564834	149.433	99.1645	34.3067	134.117	74.5633	29.5676	139.41	88.5197	30.4364	132.67	83.1715	33.0457	132.951	76.6615	32.5256	88.7139	72.2023	21.6188	84.2779	71.7992	20.9851	124.019	69.976	26.2354	140.087	84.5686	31.1737	7.33333	7.16049	46.5185	131.929	0.22622	0.00165344	0.0906535	0.000474623
1at0	A	145	604	5566	4.16552	38.3862	14.4863	0.0793103	0.0896552	0.117241	0.451055	0.425359	0.491704	0.543379	87.8839	67.188	33.111	81.0558	63.2738	29.2559	87.6082	67.6127	32.1056	80.9723	64.1656	32.1609	80.0166	64.0802	30.5237	56.3081	48.4697	23.5441	51.8341	52.7915	22.9849	77.6146	59.6988	27.7726	69.9799	59.0792	31.6916	8.33103	5.17317	76.7724	276.383	0.276256	0.00109504	0.127216	0.000777037
1at3	A	217	832	4926	3.8341	22.7005	16.3317	0.0599078	0.0806452	0.0921659	0.454807	0.426216	0.478878	0.529171	120.922	78.3097	61.7303	110.734	72.8821	56.9521	117.321	74.5713	58.3487	109.969	75.2151	59.2841	109.761	75.255	59.2073	78.143	53.8662	43.1473	78.2494	54.625	41.7724	106.783	67.8462	54.0311	112.579	71.2374	53.3814	7.6682	5.88991	45.4009	110.729	0.229278	0.000864787	0.109588	0.000353932
1ata	A	62	231	3837	3.72581	61.8871	12.2013	0.104839	0.120968	0.185484	0.441016	0.478213	0.540802	0.57474	69.1784	47.2849	14.1313	56.5382	33.3703	12.0592	58.6651	38.6286	12.8388	62.5926	41.8222	13.6555	63.7227	38.2577	12.8719	39.86	31.0552	7.07506	57.9396	23.3708	8.20581	50.8038	32.6373	10.7597	57.5215	42.3029	13.207	7.45161	10.4089	123.774	1920.21	0.345795	0.00323827	0.0836008	0.000546175
1atg	A	231	961	5678	4.16017	24.5801	17.8769	0.0497835	0.0909091	0.112554	0.364579	0.423072	0.485838	0.533344	203.47	71.3182	40.0592	191.813	65.2279	34.5809	194.839	67.5683	37.1704	182.931	67.3959	39.2768	184.434	66.7275	39.0481	118.48	45.2313	25.0838	121.596	38.8583	24.2967	184.288	58.7909	33.8213	188.382	65.4404	35.4077	8.32035	6.56404	49.1602	140.256	0.220513	0.000996985	0.103647	0.000310458
1ati	A	437	1710	10442	3.91304	23.8947	26.2985	0.0446224	0.0686499	0.0938215	0.244335	0.418556	0.475274	0.523077	476.733	131.621	79.9501	444.949	114.139	71.116	456.834	122.599	74.892	416.741	122.525	75.3271	424.531	122.527	74.3182	311.678	86.667	44.7655	316.765	78.8858	48.1317	427.603	118.999	69.8635	444.824	119.07	72.071	7.82609	5.52582	47.7895	116.587	0.158522	0.000641764	0.0760103	0.000173696
1atl	A	200	847	4959	4.235	24.795	16.1159	0.06	0.0825	0.09	0.419693	0.425224	0.484115	0.526457	119.244	79.1877	49.3593	111.935	69.2808	46.117	118.223	73.9973	48.2432	111.093	74.7793	47.6866	109.635	74.9506	46.9784	78.5977	48.7373	32.3084	76.6655	49.6626	33.744	108.234	65.8496	43.6915	103.545	68.438	43.3131	8.47	7.1391	49.59	107.432	0.249674	0.000959017	0.123334	0.000489861
1att	A	421	1709	10443	4.05938	24.8052	21.6241	0.0451306	0.0688836	0.0760095	0.382643	0.397182	0.450123	0.494859	268.706	112.173	77.8957	254.879	98.3993	70.1363	261.384	108.678	73.841	241.598	106.561	76.2431	250.138	101.913	75.2983	163.621	70.6877	55.8435	185.103	65.3686	56.2026	254.984	94.0957	65.8572	257.741	98.775	63.012	8.11876	6.61297	49.6105	116.623	0.182049	0.000625299	0.0941126	0.00025828
1atx	A	46	178	2909	3.86957	63.2391	9.98415	0.130435	0.152174	0	0.500552	0.484827	0.58374	0.619826	55.5675	21.8479	13.4438	44.2312	18.3233	11.7139	48.2226	20.1172	11.4897	48.6169	20.9096	13.2257	47.9274	20.6525	13.5302	29.4217	14.3677	11.0075	30.3909	21.8659	12.2684	42.6125	16.2555	11.2392	46.6541	24.0222	11.8792	7.73913	9.45369	126.478	2438.99	0.405599	0.00373759	0.115546	0.000920044
1atz	A	184	757	4409	4.11413	23.962	14.9006	0.0788043	0.0869565	0.0951087	0.463708	0.421446	0.479214	0.525509	94.2441	71.332	50.0642	82.5094	68.7304	44.9224	90.7808	70.6115	46.3745	87.674	67.9434	49.0342	87.4469	68.5594	48.7291	61.0618	47.1563	37.3141	66.4996	43.6837	37.8303	86.2337	62.0895	43.7222	82.2472	62.4402	46.1094	8.22826	5.90442	47.9239	100.136	0.257143	0.000947371	0.123642	0.000389719
1au1	A	166	768	7644	4.62651	46.0482	16.5946	0.0542169	0.0903614	0.13253	0.395194	0.463203	0.518951	0.57433	168.287	58.024	35.1958	144.06	54.8909	32.0233	149.858	57.4821	33.0141	149.747	56.7398	34.1769	155.088	55.352	33.4321	102.258	41.811	26.5362	116.333	41.9213	21.0325	144.98	54.624	29.2038	147.749	54.6172	28.4722	9.25301	7.12876	92.0964	779.196	0.263961	0.00132882	0.0815	0.000264856
1au7	A	130	528	5108	4.06154	39.2923	18.5812	0.0824176	0.134615	0.111538	0.302311	0.510391	0.581442	0.640158	247.953	47.9656	46.8684	247.006	40.2311	41.5919	250.016	43.2687	42.709	230.399	43.0125	45.7836	237.067	41.1633	46.9028	144.973	20.5386	27.0751	189.141	20.2641	41.2165	244.859	42.6117	40.1297	237.434	41.0575	43.6852	8.12308	5.80024	78.5846	354.151	0.210476	0.000934546	0.0644047	0.000166407
1aua	A	296	1205	7139	4.07095	24.1182	19.3524	0.0709459	0.0709459	0.0726351	0.384657	0.44113	0.508137	0.562415	182.926	104.186	88.7346	173.259	92.1084	86.6086	176.452	97.68	87.6865	168.606	97.1221	86.9479	167.792	99.0166	88.8404	117.209	66.5726	60.2223	128.9	76.3189	76.2861	164.994	87.0057	80.7896	184.137	103.919	80.0339	8.14189	5.49338	48.2365	119.795	0.203571	0.000708234	0.0973849	0.000213685
1aui	A	378	1629	9760	4.30952	25.8201	22.476	0.0568783	0.0634921	0.108466	0.244687	0.419991	0.487087	0.537542	290.018	141.812	72.7968	247.956	128.171	66.5105	265.464	134.285	69.2915	227.366	126.005	72.6213	224.527	127.901	72.8349	229.786	88.1741	44.8171	223.04	91.5327	51.8045	269.993	120.718	64.845	311.487	131.329	64.6509	8.61905	7.53741	51.6402	159.378	0.189141	0.00106303	0.0955832	0.000343837
1auk	A	481	1965	11434	4.08524	23.7713	21.3544	0.0530146	0.0686071	0.0665281	0.357604	0.395377	0.445606	0.497696	207.975	140.789	108.238	194.526	127.518	101.174	202.077	133.02	103.461	188.354	131.952	105.11	192.331	132.761	104.598	136.961	86.3442	68.887	146.035	85.2597	70.5974	183.078	122.412	95.9124	203.073	136.269	100.849	8.17048	5.99589	47.5426	121.496	0.183425	0.000591479	0.0956214	0.000211691
1aun	A	208	820	5021	3.94231	24.1394	16.4626	0.0745192	0.0745192	0.100962	0.381307	0.388889	0.463713	0.49675	110.049	104.754	49.0368	105.945	92.4671	43.4794	108.446	99.601	44.4646	102.126	96.1418	46.7893	102.662	96.234	46.9407	72.021	69.1501	27.112	80.5431	69.3767	30.4385	101.952	88.1643	40.9843	106.226	96.2754	46.0789	7.88462	6.46746	48.2788	143.336	0.233732	0.00101167	0.116693	0.000353031
1auo	A	218	911	5253	4.1789	24.0963	16.1787	0.0711009	0.0825688	0.107798	0.464341	0.422884	0.485163	0.534822	116.076	77.2341	64.0771	102.521	70.7565	61.0322	107.062	73.6692	64.4165	105.699	73.0183	62.3957	105.535	73.8899	61.4438	75.4711	50.2886	44.227	81.5778	58.1545	38.7775	101.881	66.406	59.0706	109.844	67.3641	54.9263	8.3578	6.2573	48.1927	112.862	0.241106	0.000972056	0.124064	0.000411888
1aut	L	98	335	3319	3.41837	33.8673	16.8493	0.0748299	0.0969388	0.163265	0.300546	0.442819	0.52482	0.562837	190.818	66.0469	26.4468	166.491	55.8587	20.9922	167.901	59.9515	22.8466	170.506	61.6857	24.0701	170.313	59.9015	23.1093	115.164	38.9986	17.7807	122.16	42.1137	16.3018	175.105	57.512	19.9663	209.869	62.5065	24.6351	6.83673	6.13661	67.7347	471.97	0.222786	0.00147324	0.0721283	0.000261523
1aut	C	240	970	8773	4.04167	36.5542	17.5047	0.06875	0.0854167	0.0895833	0.401696	0.39909	0.467464	0.5188	115.522	100.286	58.7124	105.529	84.8753	52.0262	113.507	94.4652	56.5126	106.73	91.626	56.224	109.524	86.7043	54.5586	69.7315	67.4039	37.7909	80.5274	62.3668	41.0391	103.714	76.0597	51.9017	106.464	75.1178	51.3084	8.08333	6.82639	73.1083	316.355	0.232517	0.00103621	0.104228	0.000512834
1auu	A	55	239	5286	4.34545	96.1091	11.7831	0.118182	0.136364	0.181818	0.419109	0.48785	0.575624	0.632095	88.4774	23.0707	15.6267	59.6893	22.2422	14.0935	60.6424	21.6814	14.7545	69.7899	23.0957	15.5929	64.4427	24.3406	15.3188	66.5911	16.0675	9.10779	48.8394	24.2606	10.5032	54.2816	21.122	13.6767	62.4084	17.4396	16.1379	8.69091	10.9772	192.218	5405.7	0.381298	0.00392151	0.0714388	0.00026236
1auv	A	292	1125	6850	3.85274	23.4589	20.6236	0.0460188	0.0753425	0.0941781	0.308558	0.409784	0.470741	0.514717	255.685	114.384	52.9841	232.294	107.107	47.0709	244.69	111.385	49.0254	228.02	108.942	51.0175	228.573	108.571	50.1705	162.427	81.3834	32.2691	168.35	77.202	32.9052	227.835	103.716	43.3043	248.51	106.401	46.3622	7.70548	6.29682	46.9178	118.151	0.194128	0.000799541	0.0926477	0.000319379
1auy	A	163	587	3796	3.60123	23.2883	17.1672	0.0521472	0.0981595	0.119632	0.361143	0.397414	0.470915	0.508127	199.418	57.299	32.0429	178.992	52.4888	26.8086	193.753	55.5074	29.4203	174.861	54.6253	30.467	173.198	54.2621	29.9641	137.858	42.5522	20.1689	131.661	35.9526	21.647	183.353	52.043	26.2154	185.487	51.1533	30.6644	7.20245	5.62159	46.5767	106.686	0.230182	0.00124749	0.112141	0.000545548
1auy	B	189	661	4300	3.49735	22.7513	18.0776	0.0582011	0.103175	0.103175	0.325571	0.390989	0.455892	0.498446	217.857	63.8595	44.264	191.679	56.8643	33.7604	206.484	60.9119	37.7448	188.737	60.6028	40.4929	187.647	59.0421	39.7436	139.869	45.4373	25.3691	131.526	39.2215	23.401	186.174	60.5397	31.6519	211.161	59.0683	40.3213	6.99471	6.2169	45.5026	114.155	0.215144	0.00126618	0.108902	0.000569158
1av3	A	27	109	2038	4.03704	75.4815	8.24378	0.148148	0	0	0.570586	0.526316	0.594788	0.628432	23.789	15.756	8.07094	19.6943	13.5079	8.04385	22.5129	14.5746	8.25176	21.8651	14.9045	8.24137	22.162	14.6991	8.10074	17.3576	9.94408	7.73868	24.4945	10.8627	6.40084	18.799	12.6255	7.77412	27.1221	16.013	6.3836	8.07407	6.21674	150.963	1759.07	0.536369	0.00405759	0.102409	0.000627425
1ava	A	403	1680	9906	4.16873	24.5806	21.849	0.0384615	0.0682382	0.0918114	0.321347	0.402071	0.453167	0.502392	305.596	109.922	63.665	279.269	102.696	59.1736	291.927	105.407	61.011	271.261	106.111	63.0566	271.55	106.525	62.4609	201.049	71.098	45.0974	208.526	75.3326	41.194	277.723	99.6741	56.1307	295.822	101.941	53.9328	8.33747	5.92085	49.1613	123.609	0.186568	0.000676057	0.0966252	0.000241782
1avb	A	226	869	5293	3.84513	23.4204	16.5769	0.0685841	0.0862832	0.0973451	0.434043	0.375816	0.437238	0.474132	137.651	65.5046	60.4362	126.571	58.074	57.0212	132.287	61.6826	59.5067	122.459	63.4334	59.7928	122.449	63.0483	58.975	86.6393	45.0399	45.4497	94.9844	48.0932	44.3949	120.939	59.5798	53.9071	113.053	63.6145	49.909	7.69027	5.48814	46.8407	105.169	0.230117	0.000898412	0.115446	0.000391725
1avc	A	642	2815	16671	4.38474	25.9673	28.4282	0.0334891	0.067757	0.0661994	0.246431	0.440663	0.489459	0.543763	500.193	155.455	150.311	489.028	145.074	137.956	503.919	148.242	141.54	442.118	148.63	141.409	450.379	149.585	139.778	312.644	95.5277	88.4822	314.882	95.9556	87.1559	472.679	142.058	133.704	470.88	153.256	141.466	8.76947	6.28642	51.9346	127.937	0.14478	0.000472033	0.0733005	0.000146803
1avg	I	142	509	3259	3.58451	22.9507	14.0065	0.0880282	0.0950704	0.102113	0.43364	0.379651	0.454494	0.491793	83.5805	62.0481	51.3298	74.8456	56.1751	44.8205	76.0199	61.1459	46.7829	79.0658	59.1953	48.3397	81.3152	59.8876	47.0385	57.1697	42.3834	35.6852	70.1079	54.0674	32.1685	70.2695	52.5494	43.9279	77.5922	50.6518	48.3079	7.16901	5.74608	45.9014	126.497	0.271861	0.00123465	0.117727	0.000375634
1avs	A	81	316	1946	3.90123	24.0247	12.6472	0.0864198	0.117284	0.154321	0.460048	0.507963	0.5787	0.639307	90.5499	40.011	28.5161	83.4479	36.7979	23.5614	86.8018	37.2865	25.1717	81.5147	39.3258	27.1569	84.6832	38.3079	26.1292	53.3573	31.0524	15.4534	66.8572	28.1355	14.4476	85.8251	30.7036	23.7495	82.7638	36.2734	23.584	7.80247	5.83752	48.0494	124.368	0.30654	0.00178933	0.143851	0.000756604
1avw	B	171	607	3756	3.54971	21.9649	15.0867	0.0701754	0.0906433	0.0877193	0.42988	0.379981	0.461999	0.496844	105.297	62.0149	56.9046	94.5143	54.0169	48.7779	100.325	56.1973	51.8093	97.6074	59.1022	52.9709	97.4657	57.5664	52.7188	64.5782	41.0973	35.5105	65.9983	39.2825	35.8529	94.6123	53.8985	50.4283	94.5473	53.5943	56.4116	7.09942	6.00766	43.9298	131.738	0.250238	0.00115904	0.122494	0.000634355
1aw0	A	72	339	5881	4.70833	81.6806	11.1852	0.0902778	0.152778	0.145833	0.502028	0.484716	0.5645	0.60821	66.0036	26.527	23.6491	56.7049	24.3728	21.1361	59.6367	24.0137	21.1477	59.3456	26.0741	23.4283	58.6608	26.7261	23.2314	38.6261	19.4171	17.7689	40.897	23.6575	20.4545	57.1197	22.5697	20.1713	69.0369	23.1143	20.9653	9.41667	9.79861	163.361	3310.29	0.378121	0.00246491	0.0746134	0.000350069
1aw1	A	255	1047	6069	4.10588	23.8	17.2587	0.0666667	0.0784314	0.0862745	0.39736	0.429502	0.491193	0.545819	131.716	104.128	56.7533	129.972	95.098	49.9114	131.635	101.533	53.5922	123.417	96.8929	54.4707	123.829	95.982	53.3835	84.1364	70.9662	38.3227	84.3645	76.2757	37.0637	120.667	97.7994	47.2901	123.635	96.6484	48.5747	8.21176	5.80614	47.6	111.887	0.224772	0.000794063	0.107277	0.000302691
1aw3	A	94	404	7355	4.29787	78.2447	13.1771	0.0904255	0.117021	0.111702	0.44766	0.478778	0.564619	0.611714	77.8473	45.1783	38.3255	65.6525	34.4757	34.944	68.3111	39.2776	32.7927	70.304	41.7231	36.8086	68.717	39.908	39.3908	46.3501	31.8846	24.9127	39.8633	29.7966	32.5853	60.6958	34.4822	31.1721	67.3583	42.9347	29.1729	8.59574	9.90041	156.489	3460.78	0.322685	0.00213692	0.0670663	0.00022797
1aw6	A	43	157	2902	3.65116	67.4884	12.1565	0.127907	0.151163	0.186047	0.389366	0.506234	0.557189	0.593091	83.1423	21.5829	16.6163	53.52	20.7748	14.3056	63.6121	22.0784	14.5065	64.0516	21.3565	16.627	58.7189	21.4296	17.1757	67.1928	11.3612	12.5272	65.9045	12.6163	15.6447	45.9921	18.3875	13.4789	98.4221	19.365	12.6345	7.30233	9.93186	134.977	3229.46	0.382894	0.0046577	0.0632358	0.000250429
1aw9	A	216	920	8798	4.25926	40.7315	17.4175	0.0694444	0.0763889	0.104167	0.369641	0.451087	0.517582	0.579399	142.625	116.901	46.0808	124.547	105.159	39.9173	134.805	106.566	42.2974	127.728	107.313	44.1595	127.961	111.804	43.4367	92.349	67.0656	31.3101	115.273	82.9023	31.8096	121.946	98.8676	37.2918	131.984	112.059	42.6847	8.51852	7.50892	81.463	560.563	0.232448	0.00131406	0.0699863	0.000154602
1awc	A	110	445	2782	4.04545	25.2909	13.906	0.0909091	0.0863636	0.140909	0.411642	0.475204	0.527014	0.579754	93.3946	63.8791	31.5777	87.7592	55.3001	28.0113	91.6042	57.6866	28.8144	83.8591	59.2633	31.146	82.0651	59.5385	31.3768	62.8717	38.6343	23.9629	62.9547	39.3518	27.1803	80.9375	52.6201	26.8777	79.2182	57.1213	29.1543	8.09091	4.95537	50.5818	126.389	0.291261	0.00147615	0.125562	0.000566009
1awc	B	153	664	3872	4.33987	25.3072	15.9048	0.0588235	0.114379	0.140523	0.433987	0.443822	0.489757	0.55676	179.062	41.4661	26.5655	167.75	36.68	23.6312	171.708	40.2093	24.1664	158.201	40.4802	26.2201	162.089	40.7928	25.7059	104.258	33.3563	16.7632	109.75	38.0719	14.6143	160.931	39.7188	22.4136	178.051	38.2199	21.7995	8.67974	5.70789	50.6144	107.962	0.252588	0.00128279	0.122272	0.00032485
1awd	A	94	352	2172	3.74468	23.1064	11.8243	0.0904255	0.111702	0.164894	0.463841	0.431971	0.490672	0.525755	62.0071	38.656	33.1811	59.2894	32.6412	31.0577	60.6399	37.1262	31.2543	58.7532	36.7881	32.4772	58.8418	35.7593	32.5781	41.5839	26.523	25.9816	43.3692	24.0758	22.9704	53.3254	30.8608	29.9262	60.007	30.974	30.6836	7.48936	5.03712	46.2128	95.6569	0.309723	0.000997854	0.139168	0.000495937
1awj	A	77	321	6588	4.16883	85.5584	12.1755	0.103896	0.103896	0.149351	0.443218	0.439362	0.520913	0.559566	62.6765	46.1516	24.855	47.1271	39.7145	21.3062	50.949	39.1777	21.5433	55.568	44.0202	23.9101	55.0619	46.8387	21.8976	34.9202	27.5179	17.1048	32.8819	40.3755	17.4737	48.3486	37.1459	19.5257	49.6127	34.0472	24.3049	8.33766	12.0678	171.117	5227.35	0.359521	0.00279669	0.0887623	0.000533029
1aww	A	67	274	5360	4.08955	80	11.587	0.126866	0.171642	0.231343	0.453887	0.467183	0.563136	0.615307	60.2335	43.4588	23.5378	45.3825	31.9776	19.016	42.651	32.0756	20.7947	51.7338	38.0678	22.7515	52.7532	38.1424	22.1501	40.0482	26.7478	11.8957	55.8423	21.3191	13.6061	40.7591	28.6906	20.2904	63.257	39.1549	19.1991	8.1791	14.5052	160	5889.82	0.360461	0.00412317	0.0901743	0.000614937
1ax4	A	465	2047	11982	4.40215	25.7677	22.0935	0.0537634	0.0602151	0.0752688	0.372311	0.411496	0.461486	0.514912	238.446	140.616	99.3133	231.793	125.54	92.728	234.865	130.664	97.3503	220.463	131.946	95.9535	222.893	129.189	95.5155	157.223	99.6794	62.048	168.154	94.5216	65.3939	219.836	129.939	91.8228	232.075	126.797	88.1815	8.8043	6.63912	51.5355	155.156	0.177932	0.000647294	0.0970382	0.000318686
1ax8	A	130	545	3200	4.19231	24.6154	14.3277	0.0653846	0.103846	0.153846	0.431081	0.465265	0.524569	0.581432	117.714	50.5966	34.6027	100.442	43.0765	31.5615	106.599	46.6623	32.6507	105.293	47.8713	34.0095	105.374	48.6358	34.2757	69.3768	32.0091	24.3701	69.5997	34.2091	26.8549	97.4648	41.1547	29.9195	117.341	43.8629	32.359	8.38462	7.6213	49.2308	125.562	0.281356	0.00163446	0.133834	0.000452441
1axd	A	209	922	8704	4.41148	41.6459	17.3918	0.069378	0.0741627	0.12201	0.417637	0.457317	0.521073	0.585008	144.615	115.191	38.2321	134.788	102.288	35.5581	141.365	106.907	37.02	133.014	105.366	37.7077	135.052	105.645	36.1686	95.7828	67.2119	26.3201	103.093	70.8689	19.4365	129.295	97.1073	35.1849	130.796	107.133	36.348	8.82297	6.30837	83.2919	416.551	0.239376	0.00115344	0.0792508	0.000253276
1axh	A	37	143	2569	3.86486	69.4324	10.1297	0.121622	0.175676	0	0.455771	0.526596	0.622818	0.656909	69.281	18.3897	10.0641	52.2965	13.2813	9.14147	56.2814	14.1608	9.13037	58.6234	16.163	10.0636	58.6062	15.2378	10.5172	46.3241	9.67209	5.18293	46.3462	12.446	8.01519	48.4816	11.6487	8.52103	59.5985	16.775	8.64752	7.72973	8.95398	138.865	2451.25	0.424111	0.00533027	0.0959152	0.00066969
1axi	A	175	729	4255	4.16571	24.3143	16.6841	0.0542857	0.1	0.0971429	0.365776	0.461888	0.529035	0.598088	168.973	62.4568	47.3687	149.521	53.7085	40.8503	155.592	57.5008	44.2563	150.206	59.1829	44.5427	148.595	59.6398	44.117	105.972	39.1875	30.1002	116.028	42.8418	35.852	140.249	54.2164	41.0658	168.911	55.5173	38.5787	8.33143	6.83873	48.6286	118.302	0.243604	0.00134313	0.117858	0.00050311
1axi	B	191	654	4224	3.42408	22.1152	21.4802	0.0549738	0.0890052	0.141361	0.328313	0.378511	0.442287	0.479522	369.93	65.9666	26.6135	334.98	55.9461	24.6466	346.004	60.4534	25.4227	321.359	61.6789	26.9166	327.733	59.5495	26.4386	231.366	34.1336	19.0876	259.541	38.4835	17.4199	317.092	59.4693	24.3702	390.549	57.2575	25.1404	6.84817	4.68375	44.2304	121.141	0.189663	0.00100352	0.0925796	0.000356652
1axk	A	393	1557	9765	3.96183	24.8473	24.8802	0.0653626	0.0776081	0.0877863	0.297339	0.381489	0.449147	0.482026	472.201	81.7953	69.4515	456.619	75.2738	64.5293	459.397	78.3285	66.684	429.686	77.7523	67.6959	436.497	78.5925	67.138	270.355	44.7773	41.6689	303.24	52.3199	45.1674	449.918	72.1165	61.1969	459.571	78.6708	61.6866	7.92366	6.60995	49.6947	155.484	0.164009	0.000528963	0.0824945	0.00016908
1axn	A	323	1399	8360	4.33127	25.8824	21.4348	0.0603715	0.0820433	0.0851393	0.342742	0.447153	0.504344	0.556074	300.557	82.6718	67.1558	292.114	78.1224	53.5477	296.237	81.0892	59.8165	262.636	82.6628	63.5926	268.602	81.5779	61.2817	180.954	51.7687	39.0669	192.532	47.4512	33.767	281.161	74.5251	52.0673	284.849	72.0349	61.2906	8.66254	7.02853	51.7647	138.849	0.190578	0.000834439	0.0979584	0.000339236
1axs	A	211	746	4920	3.53555	23.3175	23.2402	0.0560821	0.0971564	0.132701	0.253597	0.385498	0.455994	0.482064	422.416	70.7084	36.2799	422.824	64.3024	31.4696	430.001	67.9067	33.3682	378.555	67.229	34.323	389.402	67.0924	34.0304	253.39	41.3227	18.1751	306.085	65.9968	20.0505	404.908	63.6679	29.6101	405.23	69.2655	31.9164	7.07109	5.82907	46.6351	111.767	0.169423	0.000740373	0.0804882	0.000188012
1axs	B	221	795	5059	3.59729	22.8914	21.2675	0.0542986	0.0791855	0.124434	0.269298	0.40309	0.476689	0.513384	329.794	88.8882	37.0416	297.719	82.3249	32.5363	311.456	84.7672	34.9205	289.269	87.1182	35.6948	291.64	87.6137	35.396	200.88	49.8337	19.8364	224.339	70.0653	27.5683	303.075	77.3783	31.3769	324.38	85.2574	30.2073	7.19457	5.81282	45.7828	146.414	0.1674	0.00073602	0.0859064	0.000260284
1axt	H	218	803	5148	3.68349	23.6147	22.0618	0.0527523	0.087156	0.123853	0.28817	0.403226	0.477807	0.512563	362.842	81.7876	33.1869	349.103	74.7747	29.4748	363.217	76.7619	31.4311	319.514	80.2554	32.336	329.183	80.2725	31.9363	208.792	48.219	19.8732	222.351	51.1048	18.9947	336.708	71.3347	28.7429	347.973	79.273	28.5006	7.36697	5.99377	47.2294	153.984	0.164316	0.000683172	0.0784622	0.000149414
1axt	L	216	791	5053	3.66204	23.3935	23.4392	0.0511831	0.0902778	0.127315	0.314848	0.403232	0.479815	0.512498	434.245	70.1864	36.0749	431.166	65.3529	31.3763	441.606	67.9748	34.0264	386.619	67.7545	34.6042	394.741	68.24	33.5959	275.664	44.1842	19.9754	280.6	74.3305	14.9202	414.095	63.505	30.0097	413.308	66.9857	31.5857	7.32407	5.83016	46.787	110.084	0.172514	0.00077851	0.0866605	0.000238298
1ay1	H	213	765	4899	3.59155	23	21.547	0.0539906	0.0892019	0.124413	0.322934	0.390619	0.466173	0.495236	333.889	82.8299	36.3818	313.796	78.9269	32.0999	328.674	79.7028	34.6238	297.954	82.5045	35.2021	302.998	83.2512	34.187	196.723	69.0329	22.2815	207.165	80.4976	23.9683	319.07	71.5693	31.71	327.96	77.3464	31.9667	7.1831	5.63314	46	128.901	0.159845	0.000653203	0.0827189	0.000200624
1ay1	L	210	758	4937	3.60952	23.5095	23.1282	0.0547619	0.1	0.121429	0.280336	0.403104	0.476372	0.506526	419.111	73.1117	37.0415	423.074	68.6509	31.9954	426.71	72.8557	33.5785	377.862	70.769	34.6644	390.164	71.4888	34.2964	240.871	45.834	18.3958	242.037	80.6193	19.0462	405.364	65.7427	29.5034	409.303	69.4072	33.0618	7.21905	5.42821	47.019	156.857	0.164322	0.000667756	0.0878446	0.000234695
1ay2	A	158	616	3738	3.89873	23.6582	20.6581	0.0537975	0.110759	0.151899	0.310193	0.46234	0.525872	0.574383	340.533	46.982	26.281	299.381	41.522	23.1857	316.256	44.5261	25.3471	250.486	47.39	26.3677	244.729	47.4335	25.5115	266.088	29.0408	15.5019	247.338	31.8882	15.9417	253.786	42.4957	23.2711	430.687	40.3208	21.352	7.79747	5.31341	47.3165	115.837	0.214142	0.0015889	0.0996204	0.000497684
1aya	A	101	365	2392	3.61386	23.6832	12.6766	0.0940594	0.10396	0.138614	0.470929	0.418118	0.493126	0.535888	73.0816	53.6307	29.6496	67.63	47.7739	26.8621	71.4028	49.1973	28.5644	68.2481	50.6713	28.7356	67.6722	51.6465	27.6991	48.4313	37.8307	19.8849	56.0801	37.764	15.9068	63.7587	44.1338	25.5924	71.855	43.5053	23.4994	7.22772	6.13626	47.3663	148.767	0.298129	0.00141092	0.139572	0.00072222
1aye	A	401	1705	10079	4.25187	25.1347	20.5694	0.0598504	0.0673317	0.0860349	0.425402	0.416303	0.464306	0.521563	214.247	118.523	86.8473	199.71	111.774	80.2006	205.782	114.835	83.2113	194.567	113.275	85.1772	198.204	111.743	84.711	137.928	76.1164	58.4218	141.144	76.2339	63.3655	191.401	102.351	77.5957	220.33	100.976	80.7203	8.50374	5.88091	50.2693	125.02	0.193611	0.000590184	0.0925099	0.000198233
1ayj	A	51	245	4150	4.80392	81.3725	10.394	0.107843	0.156863	0	0.470208	0.508453	0.594038	0.633244	50.7201	29.3059	13.4767	41.2825	25.2471	12.1195	44.8537	28.1668	12.3076	45.5356	27.0611	13.3615	45.8795	27.8487	13.1818	31.45	15.1683	9.83301	41.9767	18.3995	8.93591	40.7947	23.9412	12.0543	54.2457	30.1254	10.7185	9.60784	10.0815	162.745	2053.37	0.435255	0.00348437	0.110763	0.000845275
1aym	1	285	958	6441	3.3614	22.6	26.1865	0.0473684	0.0842105	0.0859649	0.237049	0.42864	0.492137	0.53337	474.475	129.692	85.1981	430.006	114.938	74.0771	451.74	124.62	77.4889	393.123	116.866	78.3899	399.439	113.691	77.8975	373.898	94.2151	43.1205	375.368	94.9252	45.3556	394.367	115.814	76.5763	452.729	118.064	84.7155	6.72281	5.28808	45.2	121.016	0.144187	0.000966611	0.0611111	0.000228501
1aym	3	238	789	5185	3.31513	21.7857	24.1007	0.0483193	0.0756303	0.10084	0.259466	0.397651	0.490625	0.530896	421.29	103.186	55.4679	315.097	83.3583	44.2885	377.859	95.5114	48.2488	297.109	93.1208	52.4703	286.255	92.4047	49.6081	503.414	138.606	51.2559	472.91	119.894	52.7288	315.553	87.1798	49.1136	404.676	95.388	48.7843	6.63025	7.74564	43.5714	124.236	0.142109	0.00129676	0.0522738	0.000253104
1ayo	A	130	444	2956	3.41538	22.7385	15.0216	0.0596154	0.115385	0.126923	0.447521	0.378762	0.437339	0.467041	142.071	42.8018	31.0751	132.243	39.4845	27.6134	141.119	41.246	29.5113	127.181	41.8843	30.044	125.416	40.8914	29.5007	89.1588	31.1328	21.6683	96.8968	28.8533	19.0247	124.073	36.8692	25.7197	121.568	37.3762	26.3013	6.83077	4.64828	45.4769	98.2802	0.252881	0.00121484	0.119108	0.000652823
1ayq	A	356	1467	8602	4.12079	24.1629	20.72	0.0589888	0.0674157	0.0814607	0.302109	0.423001	0.477196	0.533852	197.887	137.94	87.5671	185.35	127.538	77.5266	196.336	131.208	81.0505	178.067	126.255	83.6719	175.346	128.863	82.876	127.661	84.3074	56.5619	125.69	96.8121	51.7727	184.456	120.845	77.8392	179.772	120.571	76.3798	8.24157	5.58209	48.3258	106.714	0.187925	0.000755985	0.0950469	0.000253079
1ayz	A	153	605	3837	3.95425	25.0784	16.0122	0.0653595	0.117647	0.127451	0.391811	0.433866	0.503031	0.549133	156.738	57.7182	31.3614	155.474	50.8749	27.5747	162.042	53.5673	28.7164	141.047	54.4474	31.2484	141.888	53.8458	30.9627	95.4267	34.7826	23.6121	96.9706	34.4576	22.4106	140.343	46.0634	26.3664	128.456	48.4786	27.2965	7.9085	6.73673	50.1569	132.72	0.252249	0.00128525	0.122423	0.000585219
1az3	A	186	659	4242	3.54301	22.8065	18.216	0.0752688	0.0806452	0.120968	0.36431	0.428479	0.494099	0.529772	203.827	90.1316	43.8615	182.103	83.1356	41.1815	197.187	84.4252	41.7398	170.531	87.1404	43.1477	179.776	86.476	43.1273	144.264	55.3092	27.1494	152.62	52.0077	33.7196	193.068	82.1511	38.4452	187.956	79.7426	36.3902	7.08602	6.56249	45.6129	184.27	0.209694	0.00120243	0.0942586	0.000296051
1az5	A	95	318	3065	3.34737	32.2632	13.6348	0.0789474	0.105263	0.115789	0.437125	0.423974	0.505816	0.54791	96.3882	44.3026	28.7893	73.1779	39.4393	27.1822	81.2835	40.2018	28.6497	83.0715	42.0963	28.4804	81.9445	42.8219	27.3881	68.3514	27.1082	25.6948	76.5644	31.6434	27.5965	67.6289	36.8745	25.5487	87.0884	42.3371	26.4061	6.69474	7.01208	64.5263	316.712	0.288102	0.00205266	0.0940306	0.000650821
1azo	A	214	830	5170	3.8785	24.1589	18.5103	0.0654206	0.0841121	0.088785	0.349993	0.442256	0.509791	0.562628	197.164	73.8664	65.1437	190.331	65.8399	57.6418	189.822	71.7371	60.6632	180.365	69.1748	61.8435	184.868	68.3259	60.617	129.592	40.8883	38.6945	152.577	44.0989	40.7712	185.631	62.0002	54.0738	198.151	64.675	63.1101	7.75701	6.41759	48.3178	176.338	0.207463	0.00100695	0.099576	0.000346656
1azs	A	190	739	4436	3.88947	23.3474	17.3888	0.0789474	0.0789474	0.102632	0.317481	0.440642	0.49963	0.541805	136.379	102.623	49.3784	111.221	87.1669	47.4301	118.002	92.7665	49.5817	116.651	91.1844	47.7284	113.333	90.66	47.8483	94.3516	62.8791	30.1962	98.7597	62.529	30.5342	116.572	88.7772	41.9728	133.964	97.3288	40.8574	7.77895	6.31956	46.6947	117.149	0.232445	0.00141563	0.107466	0.000479914
1azt	A	335	1390	8066	4.14925	24.0776	21.6631	0.0552239	0.0701493	0.0985075	0.33746	0.436765	0.492328	0.554989	269.325	122.925	62.8473	255.393	110.899	56.5126	262.305	117.507	60.7713	241.722	116.406	61.8087	244.812	115.298	61.0573	167.594	80.862	44.806	178.593	85.1534	47.274	241.432	104.633	56.9558	259.108	112.29	51.1657	8.29851	5.94671	48.1552	113.534	0.192266	0.000688292	0.0949081	0.000224584
1azw	A	313	1360	8007	4.34505	25.5815	18.5332	0.0607029	0.0766773	0.0798722	0.409744	0.413323	0.46734	0.520387	166.265	96.252	72.2673	158.756	88.1334	65.2964	163.229	91.1285	69.402	154.366	92.5365	69.8495	154.242	92.679	69.0907	111.273	65.3372	48.5558	107.551	72.4192	45.6686	152.876	85.6495	63.5691	156.874	87.5415	64.537	8.6901	6.26498	51.1629	146.852	0.216394	0.000644997	0.106897	0.000265556
1azz	A	226	859	5217	3.80088	23.0841	15.9565	0.0685841	0.0884956	0.10177	0.424387	0.388097	0.457119	0.492797	113.139	81.2732	54.5515	103.522	74.8253	47.8025	108.111	79.9002	50.3092	104.497	77.7684	52.0711	106.096	75.3996	52.6542	71.5495	56.1752	36.0908	87.3961	56.1275	42.1882	98.8922	73.3053	46.5553	114.66	71.7434	54.7013	7.60177	6.31929	46.1681	108.29	0.232226	0.000845157	0.110304	0.00035893
1b04	A	310	1230	7713	3.96774	24.8806	20.92	0.0580645	0.0790323	0.103226	0.361076	0.434811	0.485276	0.533041	260.97	99.0575	63.9899	261.53	92.3806	56.751	264.936	95.99	60.844	231.199	94.3442	62.3852	236.305	92.8076	61.7481	164.551	66.18	45.3101	184.574	64.3487	42.6576	236.602	81.4469	59.3792	233.872	90.7318	58.2864	7.93548	5.23455	49.7613	135.653	0.188933	0.000709997	0.0860288	0.00020354
1b06	A	208	872	5094	4.19231	24.4904	18.4667	0.0745192	0.0985577	0.103365	0.34597	0.446246	0.507011	0.562009	206.293	87.3262	50.689	185.877	79.4279	44.0847	191.204	81.9901	46.9583	173.692	84.2226	49.6257	171.338	86.9654	48.7109	139.12	48.5483	33.0572	132.329	63.0707	32.1471	169.474	77.9724	45.4775	203.412	78.2298	44.2204	8.38462	6.86169	48.9808	133.769	0.227562	0.00128509	0.112923	0.000448049
1b0a	A	287	1149	6575	4.00348	22.9094	19.7582	0.0583624	0.087108	0.0923345	0.371731	0.443299	0.479966	0.540829	218.364	94.2011	66.7266	210.112	81.853	62.9833	211.161	88.11	65.3459	203.469	85.5832	64.9474	207.733	83.6717	64.4614	140.68	54.925	48.73	159.614	45.0886	40.0546	204.791	74.2978	57.2252	206.809	85.1305	58.293	8.00697	4.73166	45.8188	85.3191	0.189095	0.000784851	0.094343	0.000222496
1b0b	A	142	619	3540	4.35915	24.9296	14.2975	0.0739437	0.0950704	0.123239	0.44326	0.482246	0.551682	0.618089	114.232	67.2684	32.0918	101.702	64.5983	30.3894	106.886	64.1503	31.3665	104.275	65.3729	32.5018	108.682	65.0477	32.3401	72.785	45.1473	27.8821	82.5319	50.829	31.6592	100.158	60.4045	29.187	111.15	60.3291	29.1667	8.71831	5.6953	49.8592	112.6	0.271132	0.00101946	0.114252	0.000201849
1b0l	A	691	2895	16954	4.18958	24.5355	29.4587	0.0570027	0.0542692	0.0745297	0.303692	0.412769	0.475608	0.528346	594.724	179.255	87.7873	582.16	167.43	78.7535	589.546	175.432	84.0098	545.38	170.576	83.5669	553.02	169.663	83.072	348.431	110.207	45.8392	376.859	110.575	47.639	571.586	160.704	74.5992	575.403	162.66	74.2824	8.37916	6.30486	49.0709	117.73	0.136842	0.00035971	0.0711427	0.000112804
1b0n	A	103	400	2519	3.8835	24.4563	16.3481	0.086165	0.0970874	0.116505	0.383586	0.525226	0.590234	0.641541	169.364	52.8943	35.4105	162.024	46.4811	30.4547	169.81	49.2348	32.7986	152.744	47.7905	33.0382	149.818	46.5686	32.0019	131.527	43.8022	29.8989	133.071	45.8894	27.2826	156.684	44.2194	29.808	156.003	44.6394	30.8905	7.76699	5.55736	48.9126	95.7302	0.215124	0.00191693	0.0779058	0.000403759
1b0n	B	31	104	703	3.35484	22.6774	10.5455	0.16129	0.129032	0	0.472557	0.630603	0.681592	0.736566	57.9168	37.4301	9.44376	50.4103	32.7178	7.37034	53.8492	33.2128	8.13819	52.3766	34.6466	8.34006	51.3488	35.1628	8.51245	42.2635	16.2181	2.84981	44.8279	18.4841	3.86002	51.8825	29.2797	7.84228	52.6075	40.6194	7.89658	6.70968	3.43184	45.3548	92.4225	0.387086	0.00436375	0.139214	0.000966901
1b0u	A	258	1051	6316	4.07364	24.4806	18.6703	0.0639535	0.0678295	0.0930233	0.392133	0.428361	0.47911	0.530243	168.722	114.908	52.4348	166.879	104.376	46.7958	169.877	109.556	49.0871	154.613	107.728	50.9653	158.434	105.672	51.026	110.262	76.0498	36.7792	120.505	76.6981	41.3855	154.863	98.1246	43.924	148.983	104.029	42.1557	8.14729	5.01707	48.9612	95.3783	0.211092	0.000753257	0.0985134	0.000232064
1b0w	A	108	390	2489	3.61111	23.0463	13.3034	0.0740741	0.106481	0.12037	0.421914	0.403017	0.501097	0.527555	100.167	37.2235	32.7258	90.0371	32.5921	27.7602	94.3685	33.2688	30.3843	89.4079	36.2178	31.2269	90.3253	37.4348	30.5505	58.2382	25.4736	20.72	65.3229	31.3885	19.8391	86.5351	30.8129	26.7303	90.9181	36.3792	30.2329	7.22222	6.61728	46.0926	140.788	0.287467	0.001781	0.130366	0.000568327
1b0x	A	72	281	2918	3.90278	40.5278	12.0941	0.0972222	0.125	0.145833	0.423214	0.502986	0.563478	0.613897	79.5611	37.7263	24.297	65.3152	32.9622	24.2248	67.4768	35.0778	24.7212	67.7122	35.4556	24.9724	66.2063	34.4489	24.9909	50.3514	28.1773	16.7491	51.4879	25.8116	16.3659	58.754	30.5302	22.8401	74.2206	36.8	20.1963	7.80556	7.35108	81.0556	391.164	0.329106	0.00295784	0.0667002	0.000275028
1b0y	A	85	314	1980	3.69412	23.2941	11.6739	0.0941176	0.123529	0.158824	0.456582	0.428004	0.512487	0.574047	73.6911	41.0624	22.9747	64.1247	35.7915	20.1243	65.6717	36.0112	21.4488	68.0065	38.4859	22.1999	69.0179	38.8547	22.3159	43.2724	26.7652	15.5647	56.0128	24.5883	16.0967	60.4018	31.6349	18.9251	74.8345	41.6358	21.116	7.38824	6.0728	46.5882	205.607	0.318656	0.00167149	0.145578	0.000545786
1b12	A	239	889	5673	3.71967	23.7364	19.1416	0.08159	0.0753138	0.117155	0.300062	0.391762	0.473701	0.50884	188.351	123.618	51.1998	158.31	112.168	45.0495	178.634	116.185	48.5268	157.316	115.207	48.8332	156.299	116.763	48.1018	138.392	72.5854	27.2499	155.277	72.7772	25.155	148.458	115.352	42.6419	167.481	129.341	41.6718	7.43933	6.94925	47.4728	147.019	0.213126	0.00127167	0.103376	0.00042419
1b1x	A	689	2890	16905	4.19448	24.5356	29.4338	0.0570876	0.0558781	0.0725689	0.26088	0.41042	0.467445	0.519346	600.217	175.417	85.8407	590.689	164.155	77.8556	597.44	168.744	83.5489	551.162	167.188	82.0985	560.63	166.523	81.4572	351.58	106.552	45.1356	399.424	100.613	43.5404	581.429	155.289	72.9931	575.524	163.541	71.4362	8.38897	5.93288	49.0711	113.561	0.136322	0.000345955	0.0722951	0.000108346
1b22	A	70	336	6603	4.8	94.3286	10.7187	0.1	0.114286	0.128571	0.518584	0.480036	0.562776	0.609952	54.4595	30.9972	21.9545	45.3861	25.8894	19.2501	45.0113	25.2404	19.0892	49.7079	29.5774	21.2903	50.8252	29.4367	22.4714	36.6939	18.2651	13.9755	42.6451	20.3375	17.2411	42.7033	24.8675	19.6158	57.371	28.2527	20.9733	9.6	13.3257	188.657	8030.11	0.394479	0.00281345	0.116752	0.000668105
1b24	A	173	692	4231	4	24.4566	16.9229	0.0578035	0.0982659	0.106936	0.383113	0.453082	0.514724	0.563168	153.544	60.6746	54.4073	135.07	53.7329	48.7761	146.213	57.1243	53.6908	136.163	55.2909	52.9401	133.691	54.3786	51.5002	91.6019	35.5181	34.0381	97.7311	37.8135	34.2786	133.732	49.7121	45.2648	130.638	50.466	43.8403	8	6.46243	48.9133	126.819	0.235904	0.00136305	0.103413	0.000472272
1b25	A	611	2826	15986	4.6252	26.1637	22.6823	0.0515548	0.0572831	0.0597381	0.402477	0.399519	0.44281	0.493686	209.285	157.921	129.959	197.385	150.35	120.074	202.443	156.751	123.947	196.812	151.36	123.196	198.803	151.208	122.981	134.08	106.272	84.9838	143.905	105.052	88.3555	194.659	148.62	115.428	201.141	141.126	119.724	9.25041	6.63615	52.3273	136.685	0.179088	0.000413258	0.0918496	0.000144474
1b26	A	409	1749	10204	4.27628	24.9487	21.7284	0.0647922	0.0709046	0.0782396	0.350791	0.426493	0.482286	0.536296	230.759	140.74	81.2637	218.981	131.406	74.9684	224.338	137.517	79.5097	211.603	132.028	79.3364	216.446	133.043	76.7691	148.992	86.9782	55.6498	178.48	89.604	54.3662	223.011	122.902	75.2716	227.963	121.296	74.6046	8.55257	5.98807	49.8973	123.96	0.175676	0.000603663	0.0864782	0.000188866
1b28	A	53	187	3600	3.5283	67.9245	13.4317	0.103774	0.150943	0.198113	0.351971	0.588462	0.613358	0.644484	79.9206	63.5842	32.2601	72.6592	48.8112	27.7266	76.0489	47.865	29.3446	72.3597	52.4937	32.0209	72.5623	56.4676	30.7154	41.5301	42.1663	24.2233	42.2242	48.6497	17.8461	65.2905	43.3467	31.5425	69.9931	64.0038	26.628	7.0566	6.31755	135.849	2365.52	0.303449	0.00328037	0.038314	7.01588e-05
1b2p	A	119	413	2663	3.47059	22.3782	14.7366	0.0798319	0.10084	0.142857	0.368844	0.411909	0.493956	0.523433	105.179	71.8122	30.3365	85.8802	67.2763	24.2781	96.1472	69.0711	27.6613	89.3985	67.9011	28.6393	87.2624	70.5191	27.6493	95.1301	43.2258	19.1808	93.1712	46.2193	16.0274	91.5227	60.2927	26.2924	89.5389	66.3376	25.7331	6.94118	6.74444	44.7563	108.941	0.251797	0.00171641	0.110577	0.000575473
1b2s	F	89	351	2126	3.94382	23.8876	12.1387	0.0898876	0.123596	0.134831	0.456318	0.46538	0.513729	0.567924	69.9696	41.8711	28.0762	64.0366	37.4534	27.2529	65.5424	40.8641	26.3907	64.5609	40.7723	28.1502	65.6598	39.5359	28.4148	42.5115	30.225	24.0937	47.9167	27.6102	27.5601	61.1921	40.0139	24.2088	59.5394	39.569	22.9367	7.88764	5.06603	47.7753	110.646	0.317989	0.00140896	0.137726	0.000462475
1b2t	A	77	297	5725	3.85714	74.3506	14.6715	0.0844156	0.155844	0.155844	0.397227	0.478261	0.550772	0.587218	135.659	41.2723	24.555	93.9002	34.6085	21.8388	99.7991	36.4521	23.2566	104.102	37.4184	24.1985	94.1618	38.7968	24.8305	125.695	22.9651	13.4217	118.396	24.7109	14.5886	84.2764	32.5452	20.8692	126.759	32.674	20.7648	7.71429	10.9314	148.701	4007.85	0.286592	0.00352848	0.0432687	0.000150664
1b2w	H	220	801	5189	3.64091	23.5864	23.2363	0.0493506	0.102273	0.120455	0.288654	0.406717	0.485749	0.521761	436.853	65.0389	39.8369	418.691	58.8374	36.0482	434.882	63.0143	38.7963	390.569	65.1762	38.2461	399.195	65.569	36.8951	255.298	57.0737	23.1321	302.536	66.564	17.1898	409.647	57.0891	33.8198	424.732	63.9893	32.2006	7.28182	5.95694	47.1727	136.243	0.158217	0.000603106	0.0787838	0.000177965
1b33	A	160	684	4021	4.275	25.1313	18.0388	0.059375	0.090625	0.159375	0.320153	0.501358	0.561966	0.626358	227.534	73.3829	20.3812	204.367	67.7959	19.345	222.422	69.8001	20.0414	190.981	70.2921	20.8488	190.523	70.6115	20.7036	148.41	46.4799	14.2405	160.992	48.9784	13.616	208.499	66.952	17.5252	204.703	68.5998	16.9021	8.55	4.485	50.2625	87.1686	0.234731	0.00145031	0.106081	0.000379122
1b33	B	161	686	3986	4.26087	24.7578	17.912	0.0590062	0.0962733	0.145963	0.337663	0.486559	0.55288	0.612597	225.297	66.7325	21.1451	195.193	61.4321	19.6573	212.764	61.5434	20.5005	187.796	64.8247	21.4031	186.467	65.6165	21.3118	142.168	36.6069	14.0755	149.319	39.9081	14.6845	211.806	60.9092	19.409	207.753	63.4771	18.7206	8.52174	5.21847	49.5155	101.02	0.237102	0.00160615	0.103189	0.00036252
1b33	N	67	219	1418	3.26866	21.1642	14.2805	0.0671642	0.134328	0.171642	0.352038	0.490427	0.535168	0.566587	166.197	24.5565	16.3415	130.319	25.1307	14.2747	139.346	24.8688	14.7546	136.72	24.8479	16.0393	130.604	25.1914	15.8482	110.771	20.0396	12.6622	106.708	22.6621	13.0338	161.604	23.0247	15.4286	156.113	18.622	16.7411	6.53731	4.33816	42.3284	130.549	0.272304	0.00252112	0.107297	0.000802974
1b35	A	260	850	5530	3.26923	21.2692	22.7462	0.0538462	0.0730769	0.0884615	0.329861	0.396279	0.465021	0.500276	354.464	100.975	64.4415	302.909	95.4058	54.372	322.956	98.1733	59.8383	287.1	94.2516	60.9903	280.663	95.64	59.4142	262.072	59.3537	41.9326	256.058	59.9695	45.1589	302.628	85.3322	56.5088	330.703	92.2032	61.0769	6.53846	5.54083	42.5385	95.0178	0.175479	0.0010855	0.0773346	0.000346494
1b35	B	255	857	5523	3.36078	21.6588	26.8215	0.0392157	0.0862745	0.127451	0.208516	0.417101	0.486441	0.515895	560.389	113.307	48.2269	441.356	103.428	38.1491	498.142	111.588	42.1882	405.148	109.109	47.2377	368.515	111.535	47.2244	657.253	168.168	22.8456	624.46	157.001	26.1706	412.562	100.342	38.0108	498.606	101.401	46.0679	6.72157	6.6715	43.3176	107.581	0.132096	0.00106296	0.038077	0.00013736
1b3c	A	64	253	4419	3.95312	69.0469	11.5574	0.101562	0.125	0.195312	0.487849	0.463964	0.534356	0.577721	54.5469	41.1839	17.8548	46.9392	35.4346	15.4166	48.1057	36.4375	16.3472	49.8496	38.6147	17.1951	51.0934	39.1083	16.0036	32.5938	26.1811	11.8617	37.9988	32.3597	10.9593	42.4753	35.9124	13.5957	48.0215	44.7869	13.021	7.90625	7.83496	138.094	2603.4	0.362527	0.00250826	0.0855017	0.000377196
1b3o	A	307	1210	7090	3.94137	23.0945	19.5531	0.0570033	0.0716612	0.0895765	0.310842	0.411658	0.467953	0.517046	209.254	99.4975	58.2231	186.719	94.039	46.9687	201.755	98.7445	52.0629	183.989	95.4875	55.086	180.267	93.9736	53.8822	147.663	64.6591	40.9008	140.765	59.0949	46.4908	176.765	89.7324	44.8171	187.611	91.3521	48.6139	7.88274	6.98951	46.1889	125.254	0.199932	0.000792823	0.103334	0.000425912
1b3o	B	414	1562	9531	3.77295	23.0217	23.6833	0.044686	0.0628019	0.0869565	0.25912	0.414094	0.467813	0.513783	350.397	125.998	67.7428	308.432	116.007	56.585	338.904	122.865	62.4872	299.995	118.292	64.8982	296.034	117.164	62.9359	245.968	69.5607	57.0775	258.609	64.8151	62.2151	310.693	108.653	52.6575	333.568	115.307	58.6172	7.54589	7.0933	46.0435	135.935	0.161792	0.000752086	0.0780313	0.000294822
1b3q	A	368	1386	8297	3.7663	22.5462	24.7855	0.0529891	0.0529891	0.0923913	0.243033	0.443968	0.487479	0.539644	309.563	227.838	58.3296	305.839	209.605	50.1145	310.969	221.803	54.3302	287.036	205.874	54.1086	287.754	197.739	51.6332	199.175	154.792	42.7104	212.828	129.25	32.9732	294.752	204.448	48.4683	275.825	209.106	49.2176	7.53261	5.25437	45.0924	87.2089	0.155591	0.000475676	0.0777638	0.0002441
1b3t	A	147	516	3183	3.5102	21.6531	16.537	0.085034	0.0816327	0.0918367	0.343043	0.444506	0.500775	0.540461	129.224	89.1968	58.1582	101.884	72.4321	49.3817	114.966	80.2792	53.7879	104.349	78.0515	52.9654	103.633	76.1023	51.0629	104.611	52.8594	36.4847	118.099	50.0188	37.1884	104.478	67.4454	47.979	114.388	74.0528	52.0013	7.02041	7.13564	43.3061	118.797	0.222185	0.00200797	0.0936082	0.000573582
1b3u	A	588	2535	14713	4.31122	25.0221	37.0961	0.0340136	0.0510204	0.077381	0.193588	0.465717	0.519166	0.593636	1011.72	301.179	64.8145	994.603	283.332	57.7231	1009.86	294.788	61.4854	894.723	287.287	64.909	905.568	285.855	64.7672	627.472	189.908	40.7934	701.073	219.78	56.0015	976.513	275.658	56.4419	996.507	295.445	54.3813	8.62245	4.718	50.0442	86.0695	0.100668	0.000309894	0.0519631	7.76694e-05
1b43	A	339	1389	8240	4.09735	24.3068	21.2315	0.0619469	0.0693215	0.0929204	0.291418	0.42811	0.491249	0.537069	227.472	130.977	72.3761	223.134	111.331	58.1915	225.302	121.207	64.8252	206.625	119.419	67.9787	214.395	118.627	65.3561	140.778	83.9843	53.7354	163.817	82.5276	57.3791	205.259	103.905	60.1475	213.788	107.721	62.1328	8.19469	6.73496	48.6136	103.228	0.187762	0.000801812	0.0843123	0.000227414
1b48	A	221	875	5636	3.95928	25.5023	17.8806	0.0633484	0.0859729	0.133484	0.415664	0.467373	0.512708	0.567464	166.402	104.309	44.5625	158.629	93.3793	40.7628	164.464	101.526	42.0939	153.736	96.9444	43.3533	155.386	96.9325	42.7131	106.51	68.2434	29.9392	107.629	73.2429	27.9867	150.52	88.3607	40.2021	152.581	95.4151	39.1268	7.91855	4.98884	51.0045	124.122	0.223975	0.000929128	0.100059	0.000290081
1b4a	A	146	551	3427	3.77397	23.4726	19.6356	0.0700152	0.10274	0.136986	0.323735	0.472116	0.509807	0.558286	306.144	49.6847	26.2357	305.405	43.7854	25.3774	303.177	47.3713	25.0083	279.505	47.5197	25.8004	285.289	46.9686	26.2049	167.969	27.0554	17.8194	182.214	25.4259	19.3928	289.771	44.2913	24.7631	294.619	41.9269	25.7448	7.54795	4.37099	46.9452	80.4901	0.207173	0.000861053	0.0891363	0.000160672
1b4b	A	71	274	1634	3.85915	23.0141	11.0322	0.0985915	0.169014	0.147887	0.501161	0.460389	0.512695	0.562511	61.7119	28.063	25.5021	58.7832	26.1661	22.1086	62.2239	26.2886	23.8434	57.7343	27.9348	24.5794	58.1071	28.2606	24.0004	38.4826	20.4316	17.8096	37.3214	23.0513	15.3388	53.2981	26.0329	22.3227	48.2717	30.1907	22.3766	7.71831	4.68121	46.0282	77.9429	0.344171	0.00161791	0.177578	0.000835082
1b4f	A	74	290	1780	3.91892	24.0541	12.1043	0.0945946	0.141892	0.141892	0.40835	0.505664	0.579259	0.63597	72.3766	38.8858	31.9611	61.7864	31.9968	29.8535	64.1684	35.6451	30.1772	63.8088	35.8938	31.3341	62.7008	34.3836	31.704	44.4118	31.765	20.614	52.4747	26.6087	19.5718	56.667	32.0909	29.6761	66.3784	31.5967	30.3707	7.83784	6.05478	48.1081	113.096	0.330535	0.00225215	0.121725	0.0006184
1b4j	H	220	765	4989	3.47727	22.6773	23.3662	0.0543182	0.102273	0.113636	0.286578	0.396282	0.469526	0.502593	441.62	66.3146	39.956	422.749	60.7888	36.2086	444.404	62.4879	38.6788	392.835	66.1639	38.4064	398.901	65.8429	37.9737	269.033	55.8282	21.9471	299.87	59.112	18.1935	418.821	57.3372	34.3962	430.829	67.4803	32.3483	6.95455	5.04339	45.3545	132.311	0.155922	0.000597911	0.0744059	0.000159915
1b4j	L	214	760	4839	3.5514	22.6121	23.1803	0.0537383	0.0841121	0.119159	0.29758	0.39546	0.45317	0.47488	416.592	73.5108	40.0975	412.466	69.0769	35.2658	411.966	72.0501	37.9176	375.64	70.4915	38.1416	381.849	70.5156	37.7288	260.44	40.7012	20.6673	285.813	44.9126	18.3103	399.095	65.7396	33.6616	406.62	71.548	34.4486	7.1028	5.64364	45.2243	113.408	0.173363	0.000763514	0.0859385	0.000222522
1b4p	A	217	917	5485	4.22581	25.2765	17.6124	0.0668203	0.078341	0.12212	0.417947	0.433997	0.489675	0.540181	144.973	116.805	45.9523	130.901	105.382	42.155	135.939	111.418	44.9654	132.443	108.989	45.0395	135.872	107.374	43.7327	94.9028	77.3227	31.0087	97.8415	78.9055	28.1316	126.479	101.2	39.3597	132.875	102.083	40.567	8.45161	6.91125	50.553	125.685	0.23808	0.00107376	0.1097	0.000360122
1b4r	A	80	370	7028	4.625	87.85	12.1946	0.06875	0.1375	0.18125	0.515814	0.458157	0.547287	0.6059	109.193	23.6859	17.6001	92.9473	20.4582	16.4528	92.0122	20.2163	16.0616	95.4013	23.5058	17.7361	96.1829	24.0356	17.8263	65.9975	16.7702	13.5249	71.4388	16.4506	18.3549	88.6855	20.1507	16.5859	112.458	21.9619	16.9421	9.25	12.4125	175.7	7075.31	0.349782	0.00282166	0.0898304	0.000374299
1b5e	A	241	985	5942	4.08714	24.6556	18.6141	0.060166	0.0850622	0.10166	0.36989	0.429934	0.493285	0.544664	176.498	112.686	53.0597	167.206	103.688	46.4746	171.356	107.31	50.1659	159.297	104.584	51.0412	160.218	104.915	50.3069	107.69	66.8028	37.1548	116.24	73.1593	36.2974	154.504	99.6272	48.1796	161.457	101.074	46.2804	8.17427	6.61693	49.3112	137.592	0.212849	0.00107854	0.104778	0.000356664
1b5l	A	152	656	3857	4.31579	25.375	15.3407	0.0592105	0.0888158	0.125	0.42953	0.473599	0.524545	0.584494	132.28	65.6833	33.9615	108.817	59.356	30.3018	116.247	62.0831	31.6681	119.093	62.0969	32.8421	118.638	62.2303	32.658	77.4878	44.4453	24.3972	81.7568	40.5947	25.5247	106.819	57.7433	27.7079	122.648	59.4543	27.8295	8.63158	7.64058	50.75	144.148	0.265824	0.00146795	0.117843	0.000457388
1b5p	A	382	1578	9310	4.13089	24.3717	21.0998	0.0589005	0.0628272	0.0824607	0.394096	0.431701	0.473988	0.529622	210.239	132.298	91.7015	205.02	127.551	77.1896	206.792	131.833	84.772	195.899	124.452	83.3671	198.82	124.663	79.0824	135.933	87.2894	63.7038	142.727	93.1206	59.6573	194.591	123.769	79.8258	210.277	120.357	80.8394	8.26178	5.24037	48.7435	98.4002	0.184873	0.000638011	0.0942931	0.000273963
1b5q	A	459	1936	11731	4.21786	25.5577	22.6666	0.0446623	0.0610022	0.083878	0.349173	0.410237	0.45947	0.511963	291.033	140.405	77.8859	272.363	128.534	73.846	280.161	136.317	76.6764	263.113	131.46	77.0004	266.357	131.876	76.2186	183.788	87.8187	54.4466	194.459	93.278	50.7887	266.681	126.944	69.5796	286.044	127.341	68.1587	8.43573	5.71864	51.1155	114.368	0.180535	0.000634121	0.0904015	0.000202917
1b5s	A	242	690	4044	2.85124	16.7107	19.585	0.0599174	0.0764463	0.0867769	0.307553	0.547613	0.543851	0.590054	193.527	100.809	90.5362	170.326	94.1963	80.7334	183.661	97.7373	85.7556	151.118	95.8423	84.5296	137.878	93.0109	86.429	201.113	87.9988	64.8987	173.429	80.3637	68.8189	158.011	93.2892	81.7298	171.573	84.158	82.1615	5.70248	3.47346	33.4215	41.0124	0.122485	0.000560709	0.0433974	0.000124737
1b63	A	333	1298	8044	3.8979	24.1562	21.3398	0.0525526	0.0660661	0.0780781	0.290131	0.417791	0.479162	0.530029	261.245	101.418	81.9418	246.699	86.7143	73.1079	255.005	93.4532	77.6192	235.525	93.4673	77.2357	235.617	90.8353	76.8047	165.289	68.7236	46.2806	165.278	69.2949	43.2366	240.066	80.1469	66.6213	255.594	94.3371	69.642	7.7958	6.23458	48.3123	123.002	0.188059	0.000770141	0.0939619	0.0003079
1b64	A	91	417	7789	4.58242	85.5934	13.2224	0.0714286	0.120879	0.137363	0.449387	0.465027	0.551333	0.59438	111.397	33.8657	21.542	95.434	29.5028	19.1044	98.7339	29.7289	18.5025	97.7421	32.611	21.8433	101.994	32.9197	21.1078	67.7303	22.1849	14.9205	82.8686	22.4604	15.3492	93.6509	27.9709	18.4826	104.108	34.755	19.5382	9.16484	10.9509	171.187	4015.1	0.331982	0.00241719	0.0898917	0.000452338
1b65	A	363	1469	8540	4.04683	23.5262	20.4615	0.0495868	0.0674931	0.100551	0.337554	0.394176	0.438742	0.487005	210.48	136.741	48.9273	186.312	129.717	44.4563	198.861	134.494	46.3451	189.53	127.077	49.095	185.422	129.668	48.2629	143.853	92.6774	36.7584	141.677	98.1318	32.7396	186.023	122.021	47.9686	188.641	125.218	40.2987	8.09366	6.15652	47.0523	112.815	0.195674	0.000612629	0.0989044	0.000265523
1b66	A	138	521	3277	3.77536	23.7464	16.8555	0.0543478	0.115942	0.130435	0.34021	0.440381	0.511194	0.54699	218.544	36.1956	30.5086	184.273	33.7764	26.6842	201.671	35.0168	28.1214	180.534	35.6931	30.7237	173.598	34.9174	31.1694	143.57	26.7371	19.3141	148.481	25.0942	21.973	176.225	31.37	25.1596	209.006	30.0505	27.6166	7.55072	6.81264	47.4928	131.844	0.240884	0.00176022	0.109156	0.000669453
1b67	A	68	256	1518	3.76471	22.3235	15.2841	0.0661765	0.176471	0	0.442036	0.547231	0.60232	0.661046	189.546	25.1727	16.8963	174.725	20.6898	15.6106	179.916	21.7841	16.8706	168.87	24.1012	16.8526	173.649	24.4476	16.7542	99.4508	10.431	12.0148	114.78	11.6504	11.8855	172.144	19.0276	16.2447	169.024	21.521	15.4108	7.52941	5.01384	44.6471	76.846	0.269075	0.0018746	0.105498	0.000248823
1b6a	A	355	1511	8942	4.25634	25.1887	20.1233	0.0577465	0.0647887	0.0760563	0.356983	0.405289	0.460358	0.509957	158.717	142.12	92.5751	147.936	127.708	83.3193	150.917	133.65	88	145.985	131.065	87.9432	144.953	132.088	88.9554	106.828	89.0548	62.8124	110.208	91.2747	61.9986	138.999	121.001	79.7242	152.755	126.292	89.6357	8.51268	6.77378	50.3775	140.725	0.202219	0.000723791	0.105594	0.000271372
1b6d	A	212	844	7803	3.98113	36.8066	23.4606	0.0610587	0.0966981	0.129717	0.334968	0.416391	0.490831	0.532463	438.169	69.1825	34.3907	437.671	63.3052	29.8812	442.3	67.19	31.6077	393.432	66.0426	32.6415	401.49	64.6752	32.1024	258.737	36.0145	17.7578	277.736	43.7629	19.8077	416.886	61.5932	27.1733	430.884	67.2475	30.5753	7.96226	7.30046	73.6132	393.85	0.183054	0.000806597	0.0833876	0.000252475
1b6g	A	310	1354	8008	4.36774	25.8323	17.7685	0.0693548	0.0758065	0.0887097	0.440202	0.397874	0.453822	0.512747	127.675	103.42	82.3829	117.324	93.3854	76.9528	122.93	96.3495	78.7629	120.425	98.0258	79.5307	120.256	99.5262	78.3862	82.796	69.4278	58.3879	89.1569	76.4932	55.4763	113.073	88.7352	73.0168	112.977	96.7215	76.7546	8.73548	6.46552	51.6645	142.578	0.227775	0.000700843	0.114064	0.000282883
1b6v	A	124	467	2946	3.76613	23.7581	14.3949	0.0725806	0.104839	0.108871	0.390072	0.413226	0.494335	0.528772	121.099	48.7317	36.6702	113.224	40.7199	31.1104	116.949	44.6293	33.5977	109.512	46.5487	34.2338	111.023	45.7949	33.9671	75.6957	30.7215	21.3372	80.8775	31.7507	21.5822	106.513	41.0832	30.088	111.253	40.7014	34.1477	7.53226	6.65219	47.5161	107.217	0.266718	0.0016671	0.125365	0.000586943
1b72	A	68	245	1627	3.60294	23.9265	15.6705	0.110294	0.132353	0.154412	0.316677	0.529208	0.607311	0.64834	174.958	58.5142	27.0199	130.465	50.9959	24.5211	139.732	49.1881	25.6285	84.0798	61.7445	28.9589	94.7056	59.8529	28.2597	53.2742	41.6323	17.8927	54.4106	36.5804	21.9971	156.531	53.6498	23.2473	203.226	40.8674	26.0089	7.20588	6.13408	47.8529	216.802	0.0766467	0.00055751	0.0539093	0.000235087
1b74	A	252	1027	5908	4.0754	23.4444	18.5781	0.0607143	0.077381	0.0912698	0.393608	0.433429	0.489827	0.541865	180.572	91.2192	58.2313	172.662	81.6625	56.4588	175.407	86.3807	59.8716	167.233	82.6993	57.8373	169.126	83.0657	57.2321	115.364	46.8886	41.8335	134.406	51.8519	35.3884	165.274	75.5052	51.659	168.476	83.3949	46.2259	8.15079	5.43758	46.8889	98.7257	0.201643	0.000832959	0.10452	0.000330388
1b76	A	442	1961	19001	4.43665	42.9887	26.0904	0.0497738	0.0644796	0.0893665	0.245803	0.426777	0.48346	0.533394	457.586	134.364	77.6031	426.08	116.708	68.8714	450.909	128.048	72.6136	400.683	124.8	73.798	394.279	123.526	74.3895	300.108	98.9149	42.3939	289.236	84.949	54.6614	412.449	117.066	69.2432	427.355	121.94	70.0073	8.8733	6.85725	85.9774	580.343	0.170289	0.000703016	0.0644209	0.000176444
1b77	A	228	824	5240	3.61404	22.9825	20.0413	0.0482456	0.10307	0.0921053	0.363251	0.405972	0.472484	0.518991	288.257	57.2408	50.6398	269.517	53.385	45.956	282.367	55.5316	48.1455	256.048	55.1426	48.7353	262.125	54.6094	48.0674	169.972	38.1038	31.2319	200.23	36.6085	30.9204	274.192	52.0737	41.4818	266.084	52.7859	42.7193	7.22807	5.21991	45.9649	97.3672	0.194895	0.000884356	0.0943799	0.000292839
1b78	A	184	734	4514	3.98913	24.5326	17.2655	0.0742754	0.0842391	0.108696	0.465272	0.428422	0.495458	0.536905	184.022	66.1189	36.4752	169.849	61.8912	32.0924	175.798	64.7901	33.5771	168.556	63.9538	34.9155	174.85	62.8329	34.2297	103.175	45.5374	21.6387	117.164	42.4098	25.2929	163.886	61.4365	29.9024	176.249	61.4866	32.4148	7.97826	6.5104	49.0652	135.039	0.228232	0.000967348	0.103697	0.00032331
1b79	A	102	433	2527	4.2451	24.7745	12.3735	0.0784314	0.102941	0.122549	0.486799	0.46776	0.534014	0.586862	74.6007	40.1506	33.7454	66.9397	36.2355	29.2207	70.7129	38.2445	30.472	67.8034	38.9827	32.893	67.4824	38.489	32.8866	46.9631	28.4231	24.5111	47.5154	26.3673	22.1098	67.2178	33.457	28.4747	68.5809	32.5507	30.4951	8.4902	6.95579	49.549	123.169	0.318267	0.00172983	0.148747	0.00067841
1b7e	A	372	1480	9482	3.97849	25.4892	21.9038	0.047043	0.063172	0.0900538	0.345678	0.446441	0.509316	0.561563	289.989	124.994	68.8174	275.788	112.175	57.7149	280.36	118.04	61.551	256.779	118.719	65.5714	266.007	115.843	64.2797	181.252	81.842	38.4991	189.721	75.3296	40.8092	262.919	106.19	55.0869	285.796	106.441	59.5401	7.95699	6.27772	50.9785	188.983	0.179238	0.000750111	0.086384	0.000275781
1b7f	A	167	614	3740	3.67665	22.3952	18.1362	0.0796407	0.0988024	0.125749	0.392747	0.440972	0.483789	0.528838	216.435	63.2272	45.3016	215.453	57.178	41.2464	217.137	60.0263	44.4568	202.906	60.413	42.0773	204.89	60.1492	41.7628	132.323	41.603	23.5574	149.462	43.8942	25.2314	211.947	52.3905	37.6248	225.873	50.8789	37.39	7.35329	5.0189	44.7904	87.8902	0.209113	0.000851522	0.106964	0.000351193
1b7g	O	340	1443	8453	4.24412	24.8618	20.1472	0.0544118	0.0735294	0.0852941	0.400503	0.412949	0.464994	0.511574	223.33	96.2006	73.5726	206.925	86.9544	65.0827	215.184	91.0892	69.5795	200.226	91.813	71.0594	203.528	90.0921	69.924	144.169	67.8277	46.6241	149.642	64.4824	42.2307	202.491	87.5835	64.2809	213.699	86.9129	68.2711	8.48824	7.12045	49.7235	117.171	0.199629	0.000812982	0.0999498	0.000322685
1b7y	B	775	2947	18854	3.80258	24.3277	42.1808	0.0529954	0.0509677	0.0612903	0.185395	0.424704	0.474696	0.523034	1387.48	247.112	143.454	1325.88	228.802	140.186	1382.84	237.926	139.84	1194.81	254.007	147.463	1214.93	257.414	152.32	958.181	352.077	136.288	961.194	372.586	133.34	1289.49	222.174	136.128	1395.1	231.926	134.895	7.60516	5.82088	48.6555	139.119	0.0640311	0.000146003	0.0150956	8.90466e-06
1b80	A	349	1445	8510	4.1404	24.384	19.6842	0.0515759	0.0730659	0.0787966	0.398752	0.412036	0.461445	0.515623	206.042	107.446	77.5597	186.484	95.7186	71.7416	192.009	100.737	74.2071	186.5	100.907	75.974	188.496	102.074	76.136	127.129	70.8444	57.711	133.513	74.0769	64.3209	183.842	91.0423	67.6141	198.575	98.4152	70.4063	8.2808	6.84379	48.7679	133.164	0.195037	0.000626559	0.095751	0.00018242
1b88	A	114	463	4324	4.0614	37.9298	13.7909	0.0745614	0.122807	0.122807	0.42737	0.42185	0.50223	0.545228	108.901	40.1386	32.1942	96.2663	34.7315	26.8498	104.606	37.5775	29.5434	96.4271	38.7537	31.1642	94.8089	36.4657	30.3971	67.8335	30.4153	23.3597	66.9413	26.9391	25.3501	94.2692	31.1833	27.6589	98.7122	33.9251	27.8105	8.12281	8.14281	75.8596	397.05	0.295743	0.00182372	0.122769	0.000860683
1b89	A	321	1370	8173	4.26791	25.4611	35.3181	0.0311526	0.104361	0.130841	0.241759	0.467595	0.525305	0.584855	1254.7	38.8435	23.5681	1161.92	33.4713	22.1067	1180.26	36.1784	23.2661	1038.56	38.7369	23.9672	1040.29	38.3147	23.6284	811.641	30.04	21.9118	840.71	27.644	18.0186	1170.22	32.2358	20.351	1236.49	31.7383	19.34	8.53583	5.4699	50.9221	126.514	0.126611	0.000567525	0.0624244	0.000154353
1b8d	A	164	721	6992	4.39634	42.6341	17.9977	0.054878	0.10061	0.158537	0.363794	0.500335	0.558111	0.627796	223.446	76.3802	21.5906	200.745	69.1976	20.5382	208.348	70.3885	21.7968	188.677	72.7745	22.3366	191.809	73.9881	21.5011	142.763	49.6008	16.7007	147.934	52.8277	15.5983	217.019	63.4721	19.2847	213.143	72.1346	18.8584	8.79268	4.38385	85.2683	357.001	0.235552	0.00135697	0.0696761	0.000187866
1b8d	B	177	767	7339	4.33333	41.4633	18.0283	0.0536723	0.0875706	0.141243	0.41184	0.488394	0.541955	0.605067	212.687	90.0275	20.9846	192.919	74.5952	20.164	192.264	79.7681	21.4353	180.579	83.4205	21.4584	186.616	81.4426	20.5652	134.498	52.6519	15.6326	140.684	51.4415	13.3052	189.144	75.61	19.4926	207.943	84.6211	18.0303	8.66667	5.60075	82.9266	366.181	0.233878	0.00150263	0.0694037	0.000214482
1b8e	A	152	532	3374	3.5	22.1974	14.6999	0.0953947	0.121711	0.0921053	0.422577	0.395885	0.479369	0.521145	77.7331	68.0455	61.2151	68.7404	59.0064	54.3182	74.0212	63.7946	58.5994	72.9541	63.4377	58.0858	73.8946	61.2827	57.7506	47.6523	47.096	43.1538	45.9532	51.1331	39.2648	66.9259	53.704	52.5281	68.6201	55.9648	55.8412	7	5.96053	44.3947	100.818	0.254042	0.00111569	0.118081	0.000551054
1b8i	A	62	231	1593	3.72581	25.6935	14.982	0.120968	0.120968	0.16129	0.297135	0.525483	0.602167	0.64349	129.194	53.1188	28.2525	87.1251	45.8102	26.1415	111.044	46.8905	26.8853	56.4736	54.4564	29.9687	63.4047	52.1699	29.6645	34.5898	36.5148	19.2995	37.1568	33.4903	23.2624	105.506	39.8251	26.1002	166.393	57.154	21.7004	7.45161	6.98959	51.3871	180.56	0.106931	0.000880958	0.0716418	0.000395775
1b8i	B	58	224	1496	3.86207	25.7931	10.7825	0.103448	0.12069	0.163793	0.438495	0.514952	0.589982	0.63737	56.1468	38.0044	21.5711	48.1212	29.798	21.2887	48.4526	32.3567	22.2856	51.2358	33.7435	21.827	51.4405	31.9504	22.0938	33.5599	24.199	16.3808	32.8195	26.0855	17.0748	49.2768	27.9877	19.1007	49.2014	23.4034	19.8524	7.72414	5.717	51.5862	187.691	0.368221	0.00279021	0.122949	0.000616328
1b8l	A	108	443	2552	4.10185	23.6296	12.5443	0.0787037	0.0972222	0.12037	0.490692	0.457111	0.540663	0.606211	68.9363	58.0967	32.5117	60.6377	55.0049	28.8651	65.1032	57.1415	29.9588	64.1107	55.6284	32.1881	62.0782	57.2183	32.066	45.2627	37.8801	25.7737	43.5128	46.6265	25.705	60.5991	52.1833	26.8025	62.0983	52.1869	29.556	8.2037	6.53258	47.2593	101.007	0.311515	0.00153721	0.142718	0.000534575
1b8m	B	115	350	2292	3.04348	19.9304	18.7506	0.0608696	0.104348	0.169565	0.29515	0.425012	0.48369	0.508789	276.463	50.9264	29.9959	252.67	41.8213	22.9328	266.975	45.5791	24.7213	241.345	47.4323	24.9032	244.127	46.2079	23.7105	187.634	27.6782	18.8092	192.735	28.0354	17.3844	229.313	39.7761	18.9017	264.369	47.5601	29.0032	6.08696	4.63592	39.8609	118.955	0.197601	0.0014024	0.0869357	0.000407505
1b8o	A	280	1160	6975	4.14286	24.9107	18.102	0.0589286	0.0696429	0.0839286	0.395977	0.41179	0.466026	0.516853	154.607	97.9847	62.249	145.39	89.4269	57.6397	153.652	93.7387	60.3722	140.323	93.249	61.3229	140.597	93.495	60.5958	103.132	64.9936	48.7547	103.738	62.8638	49.2288	137.889	84.5835	53.6897	136.837	88.5816	51.958	8.28571	6.03265	49.8214	128.29	0.219993	0.000711142	0.104277	0.000281511
1b8p	A	327	1366	7832	4.17737	23.9511	19.4982	0.0519878	0.0825688	0.0856269	0.386405	0.427867	0.484573	0.539166	193.967	102.581	76.9054	182.829	97.1805	67.2426	192.856	98.2169	70.6815	176.011	97.9059	72.6032	176.592	98.5794	72.016	120.827	66.877	44.6694	127.114	67.3267	49.6494	178.609	89.2784	61.2551	184.451	94.4169	68.7959	8.35474	5.49495	47.9021	97.9721	0.197774	0.000749828	0.0970871	0.000241723
1b8q	A	127	542	11413	4.26772	89.8661	15.6605	0.0787402	0.0826772	0.133858	0.358836	0.466555	0.553302	0.592287	134.158	70.6881	41.8555	106.095	59.3839	33.4596	108.739	55.8208	35.7155	111.631	62.9737	38.3314	112.381	64.8089	36.7081	101.863	43.8964	21.9204	102.117	46.6877	28.4242	98.7447	53.0132	32.5029	128.278	63.1192	36.491	8.53543	11.0204	179.732	5648.57	0.26817	0.00215331	0.0577367	0.000211564
1b8t	A	192	606	12053	3.15625	62.776	89.7466	0.114258	0.0755208	0.135417	0.0567224	0.489325	0.459441	0.483312	7870.36	206.386	28.3707	8323.72	101.415	25.3361	8072.77	140.022	26.6817	7383.55	201.38	28.1399	7549.61	200.656	28.0875	3599.73	358.933	24.0969	3885.69	340.388	25.4997	8369.8	90.5619	25.121	8253	193.699	26.4725	6.3125	15.2565	125.552	4333.98	0.0380781	1.76049e-05	0.00140734	1.22933e-08
1b8w	A	42	157	3248	3.7381	77.3333	11.1498	0.119048	0.166667	0	0.459911	0.5075	0.565866	0.612172	70.5535	22.4161	9.97281	45.6527	21.4095	8.68412	54.7263	21.4188	8.91353	56.7088	21.9963	9.71681	51.2491	22.4932	10.2695	46.598	12.8679	8.01202	36.6205	16.3415	11.4677	43.1639	19.3973	7.6986	78.7643	18.3482	12.4979	7.47619	8.72562	154.667	3259.89	0.392723	0.00454697	0.0764422	0.00051796
1b8x	A	260	974	6200	3.74615	23.8462	20.675	0.0634615	0.0769231	0.119231	0.344094	0.432739	0.493021	0.542039	284.364	106.735	54.1113	205.383	99.9141	51.2685	236.247	103.895	53.5878	217.558	103.352	53.3104	204.009	105.533	53.1614	289.865	65.1453	30.8361	286.534	73.5311	32.0907	195.097	95.6741	47.1203	290.421	88.2703	48.6757	7.49231	8.31148	47.6923	156.582	0.186024	0.00135991	0.0656366	0.000304755
1b8z	A	67	233	1476	3.47761	22.0299	14.0847	0.0970149	0.0970149	0.223881	0.404007	0.56459	0.615349	0.658756	110.283	62.9106	17.8465	107.304	60.5051	14.3678	105.854	60.3023	15.9919	106.279	59.2922	16.4051	106.781	60.1418	16.3809	69.4215	50.534	8.62674	73.6418	55.3909	7.71527	96.3933	54.1415	15.7913	94.6316	53.3876	18.1504	6.95522	4.10247	44.0597	85.6681	0.22742	0.00154107	0.0836241	0.000173681
1b91	A	118	585	11442	4.95763	96.9661	14.5065	0.0720339	0.110169	0.105932	0.437645	0.466886	0.549822	0.604339	115.504	55.6373	36.4866	83.707	45.716	32.5423	82.7411	44.0978	32.5208	95.8115	49.0285	35.488	91.6573	48.6149	35.5898	102.532	35.319	21.3259	90.9152	38.2425	23.6083	79.1268	42.0517	29.6482	96.6462	52.8838	28.352	9.91525	14.7386	193.932	8105.06	0.305295	0.0027833	0.0801744	0.000418776
1b93	A	148	587	3532	3.96622	23.8649	15.2918	0.0844595	0.0878378	0.14527	0.442168	0.456374	0.519149	0.576012	116.583	74.7829	35.2353	105.957	67.8467	32.6929	113.042	73.3346	34.3109	102.56	70.8273	34.6343	106.323	69.259	33.4467	86.9683	45.1451	23.5356	95.2712	49.5857	21.0293	97.0265	69.0908	30.6052	106.251	62.8844	35.0824	7.93243	4.79273	47.7297	85.8053	0.258138	0.00120244	0.125111	0.000521221
1b9b	A	252	1048	6126	4.15873	24.3095	17.3656	0.0654762	0.0793651	0.0873016	0.39674	0.422871	0.48641	0.533353	127.231	99.7524	60.6591	125.935	90.1087	53.6218	128.627	93.711	57.807	119.668	93.6939	58.1459	120.594	93.8274	57.1913	83.3423	69.1441	40.5053	86.584	73.8005	38.6811	115.952	91.3212	51.9491	119.846	93.533	47.2924	8.31746	5.97065	48.619	108.014	0.227593	0.000721396	0.110467	0.000300891
1b9g	A	57	211	1405	3.70175	24.6491	10.1169	0.122807	0.140351	0.184211	0.519895	0.44644	0.511846	0.544433	44.6619	35.4797	17.2043	38.5015	26.6039	17.3079	41.1661	30.6234	16.7072	41.377	31.3411	17.4454	41.0414	30.771	17.9449	27.8988	19.5895	15.717	30.581	20.0238	17.5715	38.3129	25.616	15.5891	41.6964	29.8121	17.0113	7.40351	7.29332	49.2982	169.192	0.374969	0.00299024	0.163099	0.00125108
1b9h	A	384	1674	9641	4.35938	25.1068	21.1318	0.0559896	0.0611979	0.105469	0.32748	0.41669	0.470441	0.525518	222.404	149.286	60.5819	206.576	142.607	54.5519	214.433	145.093	58.293	200.627	140.611	58.8401	204.683	142.234	57.1485	147.08	101.709	36.3235	157.003	104.651	34.6772	194.959	134.176	51.6359	207.856	141.392	52.5912	8.71875	6.34798	50.2135	125.897	0.192963	0.000664044	0.104865	0.000271714
1b9l	A	119	431	2717	3.62185	22.8319	16.272	0.0546218	0.117647	0.142857	0.334198	0.445771	0.513795	0.553906	187.805	40.1009	23.9159	166.929	34.1787	21.5719	173.447	36.9295	23.6614	162.669	37.359	23.9629	166.73	37.3283	23.3454	115.376	26.2004	18.6003	127.498	24.0302	15.031	161.095	36.2928	22.8305	162.959	35.0385	19.3056	7.2437	5.44481	45.6639	81.282	0.252368	0.00154858	0.117891	0.000458116
1b9m	A	258	960	5910	3.72093	22.907	25.8455	0.0600775	0.0988372	0.102713	0.255988	0.435998	0.486093	0.524424	521.413	95.4945	45.5607	523.047	84.6621	38.2757	524.901	88.7427	40.7008	464.592	88.5358	44.47	460.678	91.148	43.6028	287.122	39.667	27.3558	328.35	45.6419	35.354	478.222	76.5851	40.0668	492.072	82.2611	41.3743	7.44186	5.29313	45.814	101.306	0.150998	0.000623063	0.0662698	0.000161239
1b9o	A	123	479	2918	3.89431	23.7236	14.2399	0.0813008	0.113821	0.121951	0.414417	0.431485	0.506326	0.557302	116.68	46.1499	33.8271	100.505	39.5891	30.468	108.475	41.9786	31.959	104.375	44.6586	32.8973	104.241	45.8324	32.2639	71.4898	31.8678	23.5427	69.7581	34.3206	25.8076	94.2995	38.6504	29.1431	101.655	40.837	31.3329	7.78862	6.93093	47.4472	105.743	0.284458	0.00152035	0.145856	0.000850121
1b9r	A	105	467	9774	4.44762	93.0857	12.4694	0.0904762	0.109524	0.128571	0.465371	0.454374	0.520467	0.574523	76.2168	45.5078	35.3852	70.4813	39.3297	29.2185	69.7285	40.823	28.3313	69.6441	42.7256	33.9022	73.7197	42.8829	32.8864	45.748	26.1658	23.1241	54.9346	29.3051	21.1577	64.7817	36.9682	30.0944	66.5993	39.5973	35.9681	8.89524	10.7605	186.171	8023.72	0.320682	0.0021501	0.0684833	0.00020001
1b9w	A	91	298	1962	3.27473	21.5604	13.5846	0.0989011	0.0934066	0	0.441291	0.419443	0.490432	0.524961	94.6757	62.3187	16.3092	85.8509	54.3881	14.3518	91.2803	57.2588	15.1961	86.0195	57.7729	15.8499	83.657	60.1112	15.6069	55.6408	39.0668	10.2772	62.5462	50.5726	10.0641	77.178	50.2913	12.6374	80.1057	55.0811	12.775	6.54945	3.89591	43.1209	102.546	0.278872	0.0018505	0.11665	0.000531139
1baf	H	217	858	7795	3.95392	35.9217	22.5587	0.0518433	0.0898618	0.131336	0.278359	0.414714	0.487854	0.537191	389.419	73.2707	37.5626	363.422	66.4034	33.1013	385.694	69.3598	36.8838	346.148	71.2924	35.7502	349.837	72.5904	34.8902	246.867	38.0678	18.8506	281.168	61.4043	17.868	365.19	62.4816	32.586	378.883	67.4986	32.5745	7.90783	7.51224	71.8433	370.058	0.181384	0.00078991	0.0746124	0.000175551
1baf	L	214	848	7947	3.96262	37.1355	23.6357	0.0595794	0.0911215	0.133178	0.358383	0.419088	0.484313	0.52573	430.73	73.2553	39.1026	424.521	66.8931	32.7655	438.218	70.873	35.9411	387.984	70.1511	36.5632	400.831	69.4807	35.3258	262.136	38.8211	20.5099	290.293	45.411	18.2378	416.691	65.8463	31.3505	417.974	69.1388	36.2982	7.92523	7.20002	74.271	411.758	0.182883	0.00082221	0.0799955	0.000211376
1bag	A	425	1842	10633	4.33412	25.0188	21.8743	0.0482353	0.0741176	0.0823529	0.364195	0.396193	0.450683	0.494196	301.701	98.8075	77.2026	283.311	92.8677	71.2814	293.115	95.9017	73.7421	268.023	96.7859	75.7248	271.995	97.2502	75.0926	189.907	66.5579	48.5829	191.398	73.6585	50.0701	277.621	89.5591	66.8364	290.245	85.2456	68.3274	8.66824	6.2217	50.0376	122.516	0.18705	0.00061982	0.101658	0.00023124
1bah	A	37	143	2303	3.86486	62.2432	9.52384	0.108108	0.175676	0	0.531626	0.490126	0.589212	0.609416	40.7577	17.6178	12.3184	35.8221	14.4087	11.2898	37.9377	15.5688	11.8505	37.592	16.8017	12.176	41.127	16.3555	12.1659	21.9043	10.7747	9.48926	33.2491	12.2003	9.3701	32.8894	13.733	10.4812	34.2409	16.4433	13.1968	7.72973	8.19722	124.486	1284.74	0.460246	0.00371707	0.119768	0.000780519
1bai	A	124	417	4230	3.3629	34.1129	15.0799	0.0685484	0.116935	0.104839	0.401761	0.429978	0.509794	0.54579	112.661	69.0972	30.4041	93.0818	62.1019	27.2381	105.22	64.9009	28.9965	100.619	62.4399	29.709	97.0687	65.4188	28.7802	71.8347	45.5703	24.0542	68.5895	48.4976	21.1878	99.5921	60.2901	25.9276	96.2507	65.6833	25.8534	6.72581	5.71514	68.2258	349.933	0.245244	0.00163959	0.0849484	0.000408363
1bak	A	119	483	10409	4.05882	87.4706	16.806	0.0756303	0.10084	0.121849	0.292328	0.463734	0.540703	0.57937	167.863	58.4777	47.3418	114.494	44.3347	36.6902	117.703	47.0189	38.0758	128.316	51.0059	44.439	127.886	46.6884	45.7191	136.972	50.4733	26.6337	111.944	44.8266	25.4084	98.8284	42.9994	36.0297	131.767	58.5246	39.0275	8.11765	12.8937	174.941	6307.55	0.262874	0.00288021	0.0480354	0.000172098
1bal	A	51	161	2969	3.15686	58.2157	14.0828	0.117647	0.147059	0.166667	0.398668	0.496689	0.54929	0.584863	138.488	36.0171	21.5561	111.884	30.2615	20.3724	132.2	28.8316	19.741	106.041	34.4014	21.9722	94.7936	36.3652	22.0178	102.99	16.4112	13.3514	95.0177	17.4592	16.6327	106.751	28.7738	17.5176	134.471	39.7344	17.3365	6.31373	7.90158	116.431	1500.68	0.280574	0.00399908	0.0191129	4.02203e-05
1bam	A	200	817	4917	4.085	24.585	16.6547	0.07	0.075	0.1075	0.429563	0.428105	0.482428	0.527238	154.83	74.3006	40.5715	139.4	70.0112	36.3492	146.431	74.2847	37.6406	140.206	71.1799	39.6714	142.657	69.9008	39.3025	96.9919	50.8167	27.8024	115.135	55.6139	23.4858	135.4	63.525	34.461	142.753	59.9154	33.1106	8.17	5.7511	49.17	115.391	0.235796	0.00096049	0.112512	0.000319185
1bar	A	127	481	3024	3.7874	23.811	12.9931	0.106299	0.0944882	0.141732	0.465766	0.380426	0.454367	0.504874	63.6849	55.2251	40.2289	58.1906	50.835	35.2767	62.5694	52.2596	37.5587	59.9165	53.2166	38.9031	59.0434	53.8859	38.7138	41.042	38.7554	29.7895	41.9694	41.7949	30.1276	56.6061	50.4904	36.3412	50.1366	45.02	39.0949	7.5748	5.70897	47.622	135.085	0.283484	0.000935066	0.143747	0.000554304
1baz	A	49	156	1067	3.18367	21.7755	12.5337	0.0918367	0.183673	0.132653	0.402531	0.595808	0.636984	0.672616	84.8024	44.7575	26.9006	78.5137	30.4056	23.7633	79.5347	33.5672	25.4023	81.8322	32.93	26.0099	82.7614	29.3454	26.0794	64.1484	43.0249	21.1351	64.5547	46.1757	20.8944	70.4809	35.4446	23.0729	80.7342	39.9581	21.2297	6.36735	6.7222	43.551	145.472	0.235363	0.00317658	0.0554346	0.000275316
1baz	B	41	135	920	3.29268	22.439	11.3048	0.134146	0.134146	0.158537	0.39752	0.579888	0.608331	0.652074	55.9735	41.262	25.7603	46.5156	31.6626	22.0482	48.8652	36.1867	22.8363	46.7362	38.3421	23.3787	45.5759	36.3471	24.2128	33.6494	56.9139	12.3203	35.5765	47.4967	11.1004	47.37	36.2419	21.5472	50.7816	32.2227	23.6774	6.58537	6.87686	44.878	136.595	0.309992	0.00443683	0.0626009	0.00035371
1bb8	A	71	293	5603	4.12676	78.9155	13.0031	0.112676	0.126761	0.147887	0.4446	0.484587	0.554912	0.606945	93.9314	46.0731	23.198	81.5175	33.7503	21.0134	79.8637	34.8195	21.3858	82.9855	41.2145	22.4559	90.1107	38.7552	22.1326	52.4135	27.3509	18.4463	62.2836	36.5642	17.4548	74.5126	30.2892	20.3686	88.0186	35.5797	20.7411	8.25352	8.66812	157.831	3425.1	0.340248	0.00309015	0.0723146	0.00034097
1bb9	A	83	274	1835	3.3012	22.1084	12.1361	0.10241	0.10241	0.13253	0.49799	0.42487	0.512848	0.547067	64.8411	45.5866	30.4112	54.4998	41.8821	26.8502	60.6968	43.3899	28.67	57.8895	43.1326	29.4829	58.1399	44.0258	28.8365	39.752	29.3358	20.9243	43.5636	29.4227	23.3918	48.3123	40.5219	25.3057	51.2608	36.8535	28.6933	6.60241	4.86602	44.2169	117.085	0.305929	0.00185777	0.135099	0.000740601
1bbg	A	40	163	3412	4.075	85.3	9.13344	0.1375	0.15	0	0.55749	0.536513	0.622325	0.655048	37.1935	25.586	8.6885	28.5007	23.5812	8.51859	29.6007	27.3049	8.19388	33.1615	24.0571	8.92563	32.7907	23.7617	9.07118	23.0324	13.8972	9.31461	18.4422	16.9927	7.64832	25.5168	23.8095	8.14265	30.4037	24.2307	9.14225	8.15	8.8275	170.6	6578.29	0.43477	0.00428651	0.104449	0.000794219
1bbi	A	71	188	1400	2.64789	19.7183	13.6651	0.0985915	0.0915493	0.176056	0.39728	0.427639	0.520333	0.541073	82.319	66.0644	29.7912	70.7883	59.7378	23.5945	79.114	62.2899	25.0051	71.9747	58.4771	26.4528	76.2637	58.9054	26.1391	50.6795	49.281	18.9231	62.0816	44.2002	20.2764	58.9619	51.1094	18.4098	62.4689	66.4223	19.0292	5.29577	3.13787	39.4366	64.8375	0.243087	0.00206731	0.107581	0.000722195
1bbj	A	211	747	4781	3.54028	22.6588	23.1476	0.0576619	0.0900474	0.125592	0.367488	0.385348	0.453792	0.477844	422.439	69.6113	34.2323	418.862	65.2162	30.376	424.489	66.3731	31.8139	375.896	67.434	32.4243	381.656	67.8206	32.5414	259.288	44.0166	16.8184	285.261	67.2354	16.8257	406.198	61.8438	27.9395	416.422	65.967	30.2726	7.08057	5.72337	45.3175	118.748	0.169754	0.000802422	0.0878424	0.000242366
1bbj	B	212	730	4630	3.4434	21.8396	20.8153	0.0528302	0.0872642	0.125	0.349603	0.392472	0.464158	0.491156	316.528	80.734	35.6613	290.326	74.5713	31.8394	302.565	75.8677	33.4498	275.878	79.331	34.7535	280.478	79.2231	34.4178	202.264	46.0549	28.6966	214.304	63.8867	23.2029	291.214	71.2859	31.7235	311.848	77.9781	28.2021	6.88679	5.82681	43.6792	111.973	0.169526	0.000756047	0.0832049	0.000221591
1bbl	A	37	138	2190	3.72973	59.1892	9.82394	0.121622	0.148649	0	0.471229	0.529768	0.62472	0.664748	48.3759	28.1984	13.263	44.2316	23.5206	12.1554	44.0608	26.746	12.0254	44.8844	26.4743	13.0026	46.9918	26.2513	12.0384	32.6694	16.6068	7.7902	36.394	17.4529	6.20223	40.4626	23.0359	9.59273	47.5662	31.8595	9.27952	7.45946	5.38349	118.378	1146.07	0.437695	0.00371902	0.0791928	0.000250512
1bbo	A	57	217	4132	3.80702	72.4912	14.5038	0.0754386	0.157895	0.175439	0.433544	0.533698	0.599725	0.633868	147.832	24.252	16.4797	133.022	21.7576	13.9197	128.727	22.6521	13.8043	132.79	24.1605	15.6738	143.491	24.2231	15.2056	86.2365	18.0855	8.61169	136.681	16.9312	9.47433	127.819	20.8384	13.336	130.331	22.2201	15.8387	7.61404	7.42998	144.982	2842.44	0.295598	0.00219008	0.0422318	4.87607e-05
1bbp	A	173	647	4060	3.73988	23.4682	15.7391	0.0780347	0.0809249	0.106936	0.404665	0.413704	0.482871	0.529224	96.0386	79.1249	68.507	86.0812	71.4846	64.4052	89.0828	76.864	65.23	87.367	73.6397	65.8609	87.149	72.2912	66.8235	62.0283	53.8524	42.3067	66.1216	48.9544	49.9034	81.0925	68.7313	62.8406	90.1639	65.277	66.7494	7.47977	5.18601	46.9364	96.7994	0.243543	0.00116605	0.116161	0.000427785
1bbu	A	486	1939	11666	3.98971	24.0041	29.0491	0.0613855	0.0771605	0.0781893	0.246962	0.427279	0.483473	0.533782	629.363	124.921	99.4459	612.413	112.762	94.5559	619.666	117.679	94.9505	554.449	117.253	95.672	568.39	114.836	95.8404	392.699	67.0786	52.6893	421.677	61.0672	53.8977	599.713	108.144	87.7513	596.236	116.351	100.027	7.97942	5.7074	48.0082	131.07	0.136167	0.000497057	0.0656775	0.000125836
1bc6	A	77	350	6672	4.54545	86.6494	11.1824	0.103896	0.12987	0.123377	0.512165	0.462992	0.524113	0.570438	48.4564	38.396	33.0781	44.0322	33.0211	28.1641	45.0692	33.4771	29.0133	45.4579	36.2795	31.8608	47.1972	35.8591	30.44	29.8751	24.7118	22.4408	33.8484	27.1136	23.1835	41.3122	33.1128	27.1877	42.1069	40.0768	27.0557	9.09091	8.91381	173.299	3816	0.370182	0.00199915	0.076818	0.000352274
1bc8	C	93	364	2310	3.91398	24.8387	12.6476	0.102151	0.107527	0.150538	0.427506	0.469154	0.532366	0.579452	71.916	45.4603	39.7972	59.6078	37.0134	37.6743	62.8396	39.5409	39.5827	64.9091	41.977	38.9379	62.883	41.0834	39.6808	47.3766	30.8154	25.4176	43.9213	29.6011	26.9572	57.1437	34.7507	33.7151	60.3519	47.188	30.3251	7.82796	6.50804	49.6774	162.713	0.312876	0.00194179	0.140214	0.000917155
1bcc	F	100	383	2478	3.83	24.78	16.5454	0.095	0.125	0.15	0.301184	0.514685	0.567382	0.619468	162.264	75.1002	24.8926	148.527	62.897	21.9723	156.35	66.7275	23.336	140.569	65.1609	24.4716	139.228	63.1665	24.506	104.853	46.8635	16.9964	115.383	49.2819	16.0734	124.999	63.835	22.8211	117.338	76.3053	21.9963	7.66	4.8244	49.56	121.486	0.254969	0.00188341	0.0973491	0.000401201
1bcc	G	78	226	1596	2.89744	20.4615	28.8238	0.0705128	0.179487	0.141026	0.181973	0.624402	0.623535	0.663612	744.186	80.6453	27.5116	597.239	63.8956	25.1443	645.357	66.9877	26.1167	622.925	69.8071	27.3914	635.035	63.2687	26.7846	604.049	70.0214	22.6547	611.236	71.7813	26.2312	734.03	84.8743	29.9318	673.882	68.9258	24.6988	5.79487	4.36818	40.9231	119.097	0.12437	0.000819957	0.028462	6.83702e-05
1bcc	A	442	1757	10824	3.97511	24.4887	23.2502	0.0558541	0.0656109	0.081448	0.294788	0.426906	0.476614	0.531094	304.171	152.652	76.9186	294.319	147.695	66.2545	299.286	149.109	70.9557	282.062	147.892	72.961	285.509	148.611	72.244	190.025	108.603	50.8237	203.242	117.03	47.3397	293.464	138.805	69.1633	302.226	134.127	69.9726	7.95023	5.28712	48.9774	110.506	0.166203	0.000458646	0.0786985	0.000139384
1bcc	B	406	1551	9465	3.8202	23.3128	22.6791	0.067734	0.070197	0.0800493	0.330276	0.437604	0.483954	0.534706	291.33	150.01	66.7799	283.617	140.575	59.1649	285.189	149.88	61.8634	273.315	142.165	64.8056	276.968	139.229	64.7979	197.341	106.376	40.793	213.605	103.828	45.3517	280.071	133.113	60.5412	289.005	135.647	60.7145	7.64039	5.35837	46.6256	117.096	0.164539	0.000413981	0.0754578	0.000149639
1bcc	E	196	697	4615	3.55612	23.5459	36.3746	0.0612245	0.130102	0.104592	0.174262	0.462453	0.541089	0.582782	1198.52	64.2626	52.3853	1067.82	60.3751	46.5178	1149.22	64.0137	48.7553	921.897	64.347	52.033	892.282	64.5828	52.1381	850.001	22.8373	46.693	841.581	25.2587	59.3415	1229.15	59.6765	45.295	1003.01	59.341	50.7292	7.11224	5.44658	47.0918	152.349	0.120726	0.000704629	0.0523273	0.000168719
1bco	A	295	1251	11591	4.24068	39.2915	20.3469	0.0559322	0.0813559	0.0966102	0.3635	0.417236	0.48363	0.537496	236.97	125.385	52.247	218.293	113.369	47.9027	223.942	116.65	50.4475	212.903	118.067	50.888	222.817	117.963	49.6322	150.152	81.9896	32.5863	168.795	90.5676	33.7512	214.688	112.868	45.1324	231.248	123.692	47.0975	8.48136	7.03609	78.5831	466.128	0.209029	0.000880984	0.0774641	0.00017888
1bd0	A	381	1556	9363	4.08399	24.5748	24.026	0.0380577	0.0774278	0.0853018	0.330097	0.41232	0.461353	0.50995	403.106	91.7228	72.0599	377.526	84.4827	68.271	393.077	89.3672	70.1105	349.342	89.5791	70.0334	357.79	89.237	69.7048	257.979	56.3472	45.4718	268.489	55.2116	43.7607	376.212	80.527	65.4779	381.232	85.2893	60.5159	8.16798	5.96128	49.1496	117.55	0.168938	0.00071887	0.086467	0.000219163
1bd2	D	190	621	4034	3.26842	21.2316	20.9029	0.0721805	0.0894737	0.123684	0.293534	0.39265	0.466923	0.495253	339.071	63.7104	34.7374	319.737	57.7189	26.872	327.118	60.1554	30.7375	302.329	62.4038	32.434	309.291	62.6437	30.2556	208.847	48.35	18.2455	231.001	47.7843	15.9863	334.242	56.5298	29.5325	337.985	51.2408	29.7008	6.53684	5.62759	42.4632	106.364	0.172045	0.000795178	0.0828546	0.000267985
1bd2	E	242	883	5538	3.64876	22.8843	21.8081	0.0454545	0.0805785	0.105372	0.283262	0.394662	0.473315	0.506497	326.936	103.926	43.7432	320.4	94.5948	37.566	323.077	98.1975	40.4599	289.138	97.8956	41.946	290.683	98.7801	40.9825	203.238	52.8286	22.4855	225.019	64.5989	21.0201	313.592	95.6406	36.5231	318.954	91.8243	37.2285	7.29752	6.06024	45.7686	130.624	0.176852	0.000806874	0.0860075	0.000275969
1bd3	A	224	867	5345	3.87054	23.8616	18.4389	0.0758929	0.0870536	0.104911	0.325266	0.445221	0.508971	0.559478	163.109	97.324	66.44	125.387	91.9297	64.904	151.806	96.6806	67.4966	128.196	92.0096	64.7789	124.669	92.3228	64.8034	145.34	57.5416	41.9341	148.496	57.5443	39.5191	136.568	91.9659	61.1128	142.456	89.5984	57.5041	7.74107	5.27224	47.7232	83.6466	0.212443	0.00120962	0.10216	0.000412159
1bd7	A	176	652	3978	3.70455	22.6023	16.9008	0.0732955	0.133523	0.102273	0.374424	0.392842	0.447446	0.479889	184.113	48.4128	41.745	183.074	40.4483	40.1731	181.033	43.2092	41.5618	169.153	47.2061	40.1853	172.442	46.2017	41.0013	114.976	30.9601	28.1718	127.45	30.1242	26.5077	168.59	41.7983	39.186	177.157	38.3456	35.5254	7.40909	5.53719	45.2045	113.447	0.236161	0.000978435	0.108926	0.000346763
1bd8	A	156	646	3678	4.14103	23.5769	16.9298	0.0582265	0.105769	0.153846	0.408535	0.452729	0.501196	0.571115	198.518	42.6185	27.3252	191.162	36.8192	25.1888	196.7	40.2019	25.1739	175.863	41.3567	27.0676	178.809	40.193	27.3429	113.349	33.2259	17.8521	129.417	25.3516	19.2735	180.864	34.7215	23.8567	184.27	37.6448	22.839	8.28205	4.51019	47.1538	81.9763	0.232337	0.00116541	0.11943	0.000378192
1bdb	A	267	1099	6174	4.1161	23.1236	19.1689	0.0674157	0.0842697	0.101124	0.321536	0.42988	0.492662	0.54869	179.184	114.128	63.6926	152.561	101.672	61.0421	163.979	108.417	62.4275	152.013	99.6054	62.6949	152.682	98.2995	62.3099	140.563	72.4047	35.3186	139.877	73.399	33.2469	140.907	90.8662	56.755	173.428	104.027	60.1124	8.23221	6.69514	46.2472	108.733	0.204241	0.00119791	0.106041	0.000440931
1bdf	A	226	807	5041	3.5708	22.3053	22.2734	0.0412979	0.0840708	0.126106	0.291688	0.427197	0.479907	0.514246	388.01	67.543	33.8056	349.339	55.5176	29.9773	364.261	59.7325	32.0153	332.666	61.0186	33.8477	339.269	59.4775	33.6566	251.339	39.2542	23.9508	285.632	48.0809	26.2636	349.453	59.2383	28.226	362.061	62.2732	29.9177	7.14159	5.79411	44.6106	106.786	0.178298	0.00094693	0.0805761	0.000258136
1bdg	A	444	1871	10667	4.21396	24.0248	22.4809	0.0495495	0.0720721	0.0777027	0.332144	0.413685	0.465317	0.521293	288.885	132.532	78.4964	269.559	126.795	70.8829	281.592	130.047	73.9344	256.889	125.844	76.7936	257.712	126.453	76.5299	184.978	82.5662	56.8725	200.499	82.3343	50.7079	263.803	119.413	68.562	285.719	116.507	65.5081	8.42793	6.12769	48.0495	111.912	0.177323	0.000600716	0.0909667	0.000199663
1bdo	A	80	275	1726	3.4375	21.575	11.9811	0.1	0.11875	0.15	0.519136	0.421875	0.487878	0.516034	71.8503	40.0722	24.2663	64.4403	36.6123	21.4538	67.1716	38.3415	22.16	65.9096	37.7263	23.3623	66.6411	37.8689	23.0786	43.8899	32.8968	14.993	47.4074	34.6677	15.2193	61.1278	32.6732	20.2415	65.8132	34.3727	21.3877	6.875	4.40937	43.15	76.9775	0.310343	0.00183544	0.138383	0.000552501
1bdq	A	99	295	1873	2.9798	18.9192	13.6636	0.0808081	0.106061	0.116162	0.406458	0.390643	0.456848	0.470703	88.2212	53.2739	28.8895	67.6697	41.5968	28.314	78.8426	45.7462	28.7917	76.3736	47.0009	29.1592	74.8626	43.9536	29.4173	61.4007	31.5127	25.7987	61.463	30.2631	26.2109	77.3685	45.3242	26.6621	77.0408	54.6733	24.4785	5.9596	6.2812	37.8384	90.4991	0.263475	0.002273	0.0946481	0.000642
1bds	A	43	178	3299	4.13953	76.7209	9.46784	0.127907	0.151163	0.174419	0.493943	0.484459	0.558328	0.609087	41.2847	29.1243	14.6904	34.7067	24.9964	12.6972	32.7568	26.466	12.8912	37.6738	27.6546	14.1159	39.2086	27.9738	13.6742	25.0127	25.5286	9.39632	32.9924	25.7224	8.81199	31.0123	22.7049	12.3712	37.595	26.0138	15.8109	8.27907	8.57328	153.442	4283.27	0.439669	0.00351749	0.089379	0.000438369
1bdy	A	123	452	4035	3.6748	32.8049	15.3348	0.0731707	0.0934959	0.126016	0.370057	0.424422	0.487247	0.538709	131.913	66.9048	31.9808	109.352	62.8829	28.8014	118.912	68.5139	30.0556	114.146	61.0038	31.2012	109.33	59.4093	31.4064	86.9601	44.7217	22.6697	76.8924	43.4737	22.2746	106.54	57.7904	27.3728	118.016	53.4775	28.6847	7.34959	5.39811	65.6098	250.336	0.25769	0.00175009	0.120035	0.000859624
1be3	I	33	65	577	1.9697	17.4848	13.2673	0.106061	0.0909091	0	0.365729	0.412844	0.456133	0.467352	108.847	54.3325	5.32357	105.248	45.8362	5.24241	109.086	53.0589	5.40994	96.2067	50.7102	5.07847	93.2991	48.9536	5.03999	84.5222	28.8782	4.51017	75.4247	30.0184	5.69909	112.613	48.7335	5.09944	114.68	49.6832	5.51259	3.93939	1.63269	34.9697	75.4233	0.252524	0.00243934	0.0494842	0.000177605
1be3	K	22	79	506	3.59091	23	10.5945	0.0909091	0	0	0.439392	0.685039	0.729401	0.79024	91.7036	3.02667	2.71573	77.9266	3.04803	2.73946	84.1757	3.07874	2.76446	78.488	3.03146	2.72214	80.8101	3.0336	2.69281	37.3765	3.02233	2.79296	64.8019	3.14805	2.60835	85.148	2.95362	2.76429	76.5586	3.11435	3.08555	7.18182	1.78512	46	68.5455	0.448202	0.00561621	0.147505	0.0006533
1be4	A	151	619	3991	4.09934	26.4305	15.1348	0.0827815	0.10596	0.115894	0.382214	0.443326	0.512432	0.568927	117.621	65.5957	38.4363	97.4492	62.3445	34.9483	105.253	64.072	36.5417	102.709	64.3643	37.4075	100.891	64.0127	37.3646	83.0449	48.0736	23.9786	87.1389	46.8882	27.3968	99.0422	62.7558	32.395	104.659	58.5022	34.8612	8.19868	6.76848	52.8609	166.04	0.265315	0.00136912	0.124099	0.000570569
1be9	A	115	436	2604	3.7913	22.6435	13.7399	0.0869565	0.0913043	0.113043	0.4491	0.424308	0.487935	0.537516	99.3903	56.3203	30.9278	89.7014	49.9811	26.7721	96.5724	50.8521	29.1252	89.9492	52.5695	30.1946	90.566	53.0226	28.9541	59.5297	34.7321	22.1105	67.1087	37.8854	19.6499	83.3637	47.3643	26.2982	90.3285	51.4199	28.9297	7.58261	6.03448	45.287	108.083	0.28189	0.00157127	0.137762	0.000654924
1bea	A	116	458	2763	3.94828	23.819	13.6403	0.0732759	0.0948276	0.12931	0.393445	0.443544	0.507732	0.565422	82.4231	66.3236	34.0151	69.3299	53.6857	31.8554	74.4844	59.7791	32.426	73.5565	59.8828	33.2695	74.3625	59.1988	33.8299	49.6823	42.9332	22.825	53.6012	37.7188	25.5588	66.2544	52.3666	28.7381	79.4799	62.5762	29.5958	7.89655	7.23068	47.6379	122.61	0.284804	0.00177322	0.137879	0.00059067
1bec	A	238	861	5510	3.61765	23.1513	21.2601	0.0546218	0.0945378	0.0987395	0.332684	0.393173	0.476277	0.505713	308.529	96.8345	48.465	296.613	85.9116	41.6367	302.623	90.4972	44.9271	276.558	91.6039	45.6818	273.779	93.9011	45.2061	197.599	46.8762	32.4853	221.739	53.7344	39.7162	286.004	83.0052	38.6313	294.6	89.4524	40.0274	7.23529	7.07909	46.3025	146.455	0.185728	0.000787559	0.0881479	0.000256509
1bef	A	177	581	3881	3.28249	21.9266	16.6016	0.0762712	0.0819209	0.107345	0.376037	0.409091	0.465065	0.504909	142.581	78.8448	43.298	136.756	74.4678	39.336	141.27	76.2863	41.2319	128.099	72.6949	42.384	127.63	73.3654	41.825	95.864	48.2311	36.7837	98.5879	50.6738	32.7148	128.061	64.8879	36.7976	142.051	69.0413	38.9592	6.56497	3.98589	43.8531	145.832	0.219804	0.00108461	0.0944039	0.000347789
1beh	A	184	723	4531	3.92935	24.625	15.2867	0.0706522	0.0923913	0.108696	0.445156	0.392959	0.467432	0.511112	108.394	69.0877	50.8163	99.7761	61.1457	46.934	105.189	62.0153	48.9495	99.0338	66.405	49.6811	100.098	65.5505	49.1642	65.6332	48.1811	33.396	69.9441	49.0103	33.8525	92.9125	62.594	43.352	90.8772	69.5317	43.6396	7.8587	6.92569	49.25	197.34	0.257695	0.00108054	0.124288	0.000464494
1bet	A	107	352	2347	3.28972	21.9346	18.521	0.0560748	0.107477	0	0.360165	0.427207	0.51024	0.530106	265.907	46.1836	15.3315	244.58	37.2721	13.5199	261.433	41.6657	14.5017	231.649	41.8839	14.9994	242.081	41.0971	14.3025	157.5	24.139	10.4316	172.849	26.1275	9.2021	226.733	33.462	12.8732	238.693	39.1802	14.3853	6.57944	4.37453	43.8692	83.7586	0.21417	0.00137782	0.099582	0.000368496
1bev	1	268	862	5714	3.21642	21.3209	25.5204	0.0503731	0.0783582	0.115672	0.27331	0.404037	0.481015	0.515052	481.765	108.227	83.4003	422.212	92.8269	68.8437	449.543	101.949	75.7018	382.168	101.218	76.2859	371.83	100.4	74.024	395	115.086	41.2603	439.995	115.145	46.7145	400.744	100.331	73.7454	470.808	99.5588	79.1271	6.43284	5.7231	42.6418	108.737	0.138166	0.00101834	0.0539086	0.000235076
1bev	3	242	763	5132	3.15289	21.2066	24.0189	0.0479339	0.0764463	0.103306	0.285405	0.414552	0.497518	0.538101	418.956	104.123	56.8805	326.965	87.3273	47.9075	380.04	97.0915	50.7779	298.743	94.4295	54.8082	291.224	93.6318	52.5304	462.727	149.033	40.1803	448.403	136.469	37.6815	319.789	87.2153	49.0938	401.107	100.418	53.5703	6.30579	5.95608	42.4132	113.209	0.139116	0.00115704	0.0543044	0.000237659
1bf0	A	60	255	4881	4.25	81.35	11.9871	0.1	0.158333	0	0.454064	0.475508	0.555911	0.587317	93.7038	24.5829	14.4407	78.3973	21.8399	13.3101	79.5918	22.0615	14.0591	82.2219	24.0656	14.2806	82.1357	24.6458	13.9379	61.7417	14.874	11.744	68.2751	19.5793	11.3892	76.21	22.2861	13.1848	85.9897	22.6112	14.1086	8.5	8.38333	162.7	3386.54	0.368322	0.00318161	0.0988151	0.000658471
1bf2	A	750	3239	19046	4.31867	25.3947	27.2252	0.032	0.0626667	0.066	0.347134	0.382434	0.443169	0.488219	509.103	132.432	114.735	483.769	122.491	100.977	493.325	128.191	107.416	453.119	129.833	110.534	463.428	128.268	108.817	322.176	94.8692	68.2447	340.204	85.376	62.9419	483.602	117.523	97.882	524.354	126.161	108.435	8.63733	7.20714	50.7893	162.588	0.152189	0.000457009	0.0822976	0.000167563
1bf5	A	545	2183	13490	4.0055	24.7523	34.066	0.0275229	0.0752294	0.0798165	0.174864	0.425202	0.472985	0.524762	942.375	128.561	85.4651	888.699	111.365	72.2531	910.226	118.591	75.4271	776.477	121.751	81.7322	777.173	124.505	80.6759	632.736	70.3958	48.5738	653.814	78.8207	66.8048	838.016	113.01	69.9447	861.253	114.571	80.9852	8.01101	6.85492	49.5046	141.204	0.131286	0.000560297	0.0620438	0.000153105
1bf6	A	291	1326	7603	4.5567	26.1271	17.6822	0.0601375	0.0876289	0.0893471	0.435359	0.417705	0.473436	0.523219	136.109	106.828	64.8043	130.376	102.822	56.4773	135.228	102.398	59.776	128.489	101.539	62.0902	129.68	103.261	61.9114	88.0128	70.2844	42.3199	97.3772	75.7703	45.0727	123.872	97.4738	54.1678	127.901	105.269	54.3157	9.1134	6.02494	52.2543	143.516	0.228217	0.000690713	0.116908	0.000253238
1bfg	A	126	473	2891	3.75397	22.9444	13.2924	0.0833333	0.0992063	0.134921	0.486581	0.390811	0.458158	0.502756	62.5474	57.3205	42.5321	57.5094	53.1463	36.9431	60.4762	54.7947	39.8827	59.1458	54.996	41.1678	58.5408	54.2207	41.4323	41.5794	39.9183	30.2041	41.0374	37.9368	30.0908	53.0873	51.4272	35.0839	51.6428	50.2883	35.5339	7.50794	5.72613	45.8889	114.511	0.282784	0.000912622	0.142913	0.000564009
1bfo	A	214	749	4933	3.5	23.0514	23.4812	0.0539979	0.0911215	0.119159	0.245902	0.39823	0.470527	0.496691	435.702	70.7983	37.4686	444.44	64.4538	32.8611	435.886	68.0786	34.9823	395.602	67.5769	35.6276	403.246	68.8521	35.2567	275.456	37.5434	19.7131	290.629	45.8201	21.9293	421.745	63.0036	30.62	415.92	66.8998	33.7434	7	5.52336	46.1028	113.793	0.170461	0.000693613	0.0770534	0.000146986
1bfo	B	216	761	4951	3.52315	22.9213	21.7769	0.0532407	0.0902778	0.115741	0.317449	0.397604	0.478849	0.50116	356.379	80.2984	35.1216	340.309	74.304	30.6649	350.155	75.8233	33.3742	315.154	80.0017	34.3049	322.936	81.6234	33.6066	216.227	64.7109	20.8995	220.348	84.0682	15.5322	334.189	69.1323	31.3466	339.669	77.0468	30.698	7.0463	6.09045	45.8426	141.429	0.15459	0.000603904	0.0771086	0.000168944
1bfs	A	106	426	4217	4.01887	39.783	13.7796	0.0754717	0.127358	0.132075	0.425068	0.421945	0.503384	0.547345	104.521	45.4886	25.5133	93.495	40.3909	22.5475	98.9771	43.8559	24.0514	94.2178	42.9678	24.9915	95.29	41.0305	24.0783	64.8007	33.7997	19.188	72.1076	33.7894	17.388	88.9834	37.2008	22.7858	93.6308	38.735	23.7804	8.03774	6.88537	79.566	474.963	0.300539	0.00180101	0.118254	0.000703542
1bfv	H	119	452	2848	3.79832	23.9328	13.727	0.0658263	0.121849	0.130252	0.468791	0.4148	0.515501	0.532862	106.894	39.1076	36.1139	95.2963	35.4389	30.6406	99.4397	36.6542	34.058	95.9247	37.9172	34.0128	96.8565	37.3407	32.4652	65.1709	25.4787	26.6771	72.9248	26.9438	25.8179	89.5158	32.9539	32.7698	106.546	33.5551	32.7942	7.59664	6.89612	47.8655	161.797	0.281286	0.00178289	0.129906	0.000807716
1bfv	L	113	442	2681	3.9115	23.7257	13.5508	0.0663717	0.115044	0.119469	0.430073	0.401972	0.488128	0.521099	109.94	37.2599	30.7533	98.9262	33.6277	25.3966	102.206	35.5257	28.205	98.4853	36.0823	29.421	99.8622	35.973	28.8132	64.9813	25.3745	20.2824	69.6228	26.5631	21.7818	95.861	31.1131	28.0839	100.785	32.252	28.1302	7.82301	7.65009	47.4513	126.283	0.295038	0.00177872	0.1405	0.000670622
1bg1	A	559	2272	13691	4.0644	24.4919	34.7218	0.029517	0.0715564	0.0831843	0.186697	0.424815	0.468464	0.518432	982.694	130.29	89.8929	945.073	110.882	72.491	960.932	118.228	77.2683	798.174	125.214	85.341	796.783	124.602	83.9945	659.515	71.8729	52.5932	715.141	79.79	54.8672	872.492	111.965	68.5851	939.573	123.324	88.258	8.1288	6.96015	48.9839	132.703	0.12864	0.000564601	0.0623265	0.000162054
1bg2	A	323	1299	7989	4.02167	24.7337	19.8588	0.0603715	0.0820433	0.0866873	0.376698	0.412018	0.467104	0.514452	197.326	105.336	83.8472	169.376	91.1195	78.8929	189.549	97.4774	81.9693	169.987	98.4072	81.2816	163.237	96.2949	81.6715	132.43	73.4146	50.8223	145.062	65.1006	51.434	162.612	88.7808	73.5257	176.326	101.884	75.0421	8.04334	6.51205	49.4675	117.884	0.200721	0.000946341	0.0949461	0.000392946
1bg3	A	902	3899	22285	4.32262	24.7062	39.609	0.0620843	0.0643016	0.0648559	0.220147	0.418914	0.467374	0.521147	1320.96	140.598	112.008	1302.1	133.071	103.238	1316.02	138.519	106.64	1178.6	135.47	110.537	1202.62	133.645	110.58	778.777	93.7463	75.6787	818.21	83.9283	78.8149	1286.05	129.948	102.352	1331.16	122.909	100.371	8.64523	6.02713	49.4124	114.273	0.103842	0.000227504	0.0515112	5.22809e-05
1bg4	A	302	1368	7886	4.5298	26.1126	18.2393	0.0562914	0.0711921	0.089404	0.446953	0.41611	0.4715	0.523517	178.418	102.657	55.7756	172.184	96.7885	50.1767	176.619	98.5616	52.4215	165.91	98.1449	54.0072	166.433	98.4733	53.1785	115.338	70.5926	37.7817	114.485	72.5787	32.5154	162.783	92.6539	47.697	180.129	95.8239	48.2275	9.0596	6.24148	52.2252	147.731	0.220615	0.00071037	0.115261	0.000307462
1bg5	A	254	943	6068	3.7126	23.8898	20.1219	0.0688976	0.0748031	0.104331	0.309467	0.430712	0.490066	0.535565	220.65	111.777	72.0575	155.756	105.873	67.7794	186.791	110.788	69.5738	171.505	109.396	68.6897	151.52	111.838	70.2394	195.163	85.5601	38.0923	166.886	84.7189	42.6134	147.74	102.06	62.3006	212.058	91.3473	68.8917	7.4252	7.46488	47.7795	134.794	0.181712	0.00135689	0.0685436	0.000352548
1bg6	A	349	1439	8376	4.12321	24	19.7429	0.0644699	0.0587393	0.0845272	0.391785	0.431188	0.492404	0.544376	189.97	129.012	69.0886	185.848	118.407	62.3972	188.177	122.296	66.3682	177.987	120.021	67.1145	181.81	118.852	66.6474	118.829	69.7454	44.9848	129.406	75.1833	44.0662	179.684	112.774	58.629	188.433	118.428	62.6504	8.24642	5.95074	48	107.799	0.183587	0.000705595	0.0946953	0.00023605
1bg7	A	153	659	3758	4.30719	24.5621	17.9707	0.0490196	0.117647	0.127451	0.312304	0.481542	0.540345	0.599054	247.367	43.9927	27.703	222.346	38.8041	24.8063	225.874	41.0961	25.6256	212.735	43.8581	27.2996	217.316	43.8719	27.4968	147.934	29.4999	19.8843	171.233	33.5759	19.6433	215.424	36.9034	23.692	231.268	40.1176	20.5922	8.61438	6.64215	49.1242	118.017	0.242228	0.00132001	0.107892	0.00030902
1bgc	A	158	682	6403	4.31646	40.5253	16.0149	0.0696203	0.117089	0.129747	0.415013	0.481501	0.521537	0.588174	165.347	47.9645	37.9522	152.165	43.3074	33.702	157.08	45.5242	35.5323	150.305	45.8205	36.6893	154	44.0114	35.95	92.9365	32.3087	27.0445	96.2283	30.593	23.178	152.562	41.2352	32.5097	164.167	43.2772	34.6771	8.63291	5.95385	81.0506	387.415	0.257347	0.00122245	0.0744645	0.000219693
1bge	A	159	708	6549	4.45283	41.1887	15.9807	0.0691824	0.106918	0.122642	0.463139	0.477295	0.529276	0.598562	162.105	48.2072	38.7807	146.588	43.7429	33.8365	152.112	46.1535	35.49	147.542	46.0999	37.0504	149.159	45.9023	35.9321	93.323	31.3371	27.5096	104.363	33.609	22.189	149.054	42.8884	32.5638	160.422	45.0515	35.2812	8.90566	6.0477	82.3774	384.726	0.261139	0.00126887	0.0845575	0.000276233
1bgf	A	124	516	3128	4.16129	25.2258	15.0931	0.108871	0.0927419	0.116935	0.382979	0.491934	0.547703	0.610762	119.241	75.7436	30.8768	98.7112	71.8575	26.7386	102.456	75.0009	28.049	104.978	69.0268	30.3819	103.106	68.524	30.34	82.8995	42.4004	23.4065	83.3412	45.9951	25.1111	88.9242	66.8959	25.4993	123.35	68.9323	26.0095	8.32258	6.0411	50.4516	129.393	0.270045	0.00168593	0.117706	0.000537479
1bgg	A	447	2022	11960	4.52349	26.7562	20.7758	0.0536913	0.0592841	0.0693512	0.380274	0.406007	0.450568	0.496981	172.141	154.807	98.9497	162.802	143.462	88.6995	167.633	149.044	91.8736	160.296	145.52	95.67	160.396	145.68	95.3764	112.208	108.1	63.5289	116.33	114.238	65.2932	155.963	138.428	89.8098	161.098	138.843	93.1065	9.04698	6.74276	53.5123	156.487	0.194418	0.000584165	0.0949177	0.000215067
1bgk	A	37	178	3391	4.81081	91.6486	8.78347	0.135135	0	0	0.515273	0.532986	0.605692	0.650156	30.4842	18.9316	10.8871	22.9775	16.2047	10.0687	24.1705	17.5225	10.3355	26.9404	17.9013	10.848	26.9853	17.4379	10.3352	17.7866	11.4405	8.58106	22.1093	12.6774	8.98372	23.287	15.8634	9.16254	41.1252	17.2124	9.44237	9.62162	10.4514	183.297	3695.4	0.501447	0.00445331	0.163664	0.00158796
1bgp	A	309	1333	7892	4.31392	25.5405	19.1331	0.0598706	0.0825243	0.0841424	0.400248	0.423208	0.473357	0.534293	202.938	86.229	64.8462	187.556	77.272	60.8983	196.953	82.1667	62.3251	183.002	82.7807	64.1174	185.466	82.0936	63.9716	126.393	59.6522	46.7118	135.517	55.9255	45.0296	180.778	74.8176	57.8058	180.534	75.896	62.5031	8.62783	6.58965	51.0809	141.848	0.207099	0.000682026	0.104419	0.000252248
1bgv	A	449	1926	11355	4.28953	25.2895	21.8395	0.0579065	0.0612472	0.0734967	0.370992	0.4266	0.476859	0.532818	195.207	175.037	88.8699	184.805	166.563	83.0685	191.312	174.064	88.6176	182.329	160.871	87.024	184.848	161.863	85.2335	129.003	102.778	60.4137	151.803	105.815	51.4895	182.33	152.351	77.4521	192.068	158.566	78.1223	8.57906	5.67805	50.5791	115.807	0.171102	0.000601302	0.0882058	0.000235114
1bgx	T	828	3167	17410	3.82488	21.0266	30.5967	0.0332126	0.0440821	0.0621981	0.259066	0.413846	0.459413	0.511135	473.876	319.066	142.278	443.502	298.12	131.048	462.955	302.711	135.344	431.958	292.252	131.733	433.163	292.075	131.074	347.045	191.657	79.8636	356.596	181.248	79.6956	451.097	281.04	126.912	473.879	311.42	135.089	7.64976	5.65269	42.0531	84.5358	0.124346	0.00048137	0.0693982	0.000188011
1bh4	A	30	106	1943	3.53333	64.7667	8.81353	0.133333	0	0	0.557306	0.514512	0.618279	0.632344	29.6277	19.7986	8.32621	23.3101	17.1328	7.68144	26.9861	18.6481	7.37711	26.2829	18.3397	8.4166	24.2086	18.9108	8.45338	16.3819	10.2957	5.6181	13.619	11.5227	7.61796	23.151	15.887	6.8785	31.9291	20.6449	6.30436	7.06667	7.66222	129.533	1851.32	0.469888	0.00561865	0.0817408	0.000586262
1bh6	A	274	1195	6698	4.36131	24.4453	16.5642	0.0784672	0.0766423	0.0894161	0.413884	0.410713	0.465836	0.514278	100.701	95.8846	67.2656	89.9426	86.2501	62.6728	95.8245	92.7939	65.6234	94.2449	89.2206	65.2138	94.3899	88.0139	65.1965	66.1375	61.2977	46.1345	68.0528	57.2522	46.7096	88.4486	83.0867	58.1936	87.9629	88.3666	60.3415	8.72263	6.90847	48.8905	110.243	0.227468	0.000780511	0.117205	0.000342614
1bh9	A	45	164	1051	3.64444	23.3556	13.0205	0.1	0.155556	0	0.3441	0.592493	0.655674	0.709307	132.957	20.8999	11.1011	118.701	19.235	9.44044	124.992	18.951	9.78385	111.169	20.8258	11.2741	107.927	21.2272	11.8164	72.5364	12.3084	5.61907	77.3656	14.2003	6.79678	103.195	19.9129	10.7112	121.464	21.3927	11.3455	7.28889	3.89432	46.7111	74.7388	0.323617	0.00319776	0.0971154	0.00036998
1bh9	B	89	333	2122	3.74157	23.8427	16.3762	0.0730337	0.117978	0.151685	0.321411	0.551869	0.608598	0.657517	166.654	76.4023	19.4431	152.842	69.7602	17.5643	164.831	73.5397	18.4253	150.509	67.9336	18.9679	149.418	69.1347	18.7543	81.7508	42.2716	11.7541	103.536	46.1763	14.6955	146.823	60.8018	18.0428	167.474	58.4035	17.7072	7.48315	4.99129	47.6854	83.7437	0.234407	0.0017841	0.0938618	0.000366871
1bhd	A	108	457	2732	4.23148	25.2963	12.8814	0.0925926	0.106481	0.134259	0.511577	0.456865	0.517663	0.566359	68.7617	47.7254	41.0619	63.0789	43.9054	34.936	69.2008	45.2681	36.499	64.0789	46.1824	38.8657	63.0407	46.1946	40.1804	45.3286	34.8439	23.9354	43.5456	34.3875	23.9229	60.2054	41.7894	33.6503	57.6847	41.3014	41.6798	8.46296	7.24863	50.5926	106.63	0.316814	0.00159171	0.146486	0.000556203
1bhe	A	376	1510	8959	4.01596	23.8271	20.7146	0.0478723	0.081117	0.0824468	0.31274	0.384093	0.437815	0.478613	249.093	100.791	71.9809	228.111	92.2941	66.1023	232.9	97.9788	67.8404	222.445	95.6827	69.9372	228.773	93.1928	70.9117	150.317	61.4701	49.7893	164.214	57.8953	59.2128	225.984	85.9285	63.4684	249.653	86.4834	63.024	8.03191	5.38196	47.6543	103.263	0.182593	0.000721227	0.0934649	0.000213808
1bhi	A	38	134	2591	3.52632	68.1842	11.5054	0.105263	0.184211	0	0.446322	0.535168	0.651844	0.678294	106.938	22.6682	5.10515	75.0038	18.894	4.78953	81.779	18.3026	5.11356	87.3204	21.6019	5.07757	87.0645	22.2118	4.92206	68.2155	12.1384	3.59195	80.1382	17.4182	4.20753	63.1153	17.6941	5.02549	110.832	24.9481	5.13276	7.05263	8.9446	136.368	2838.55	0.396993	0.00566087	0.0599259	0.000321685
1bhp	A	45	164	1043	3.64444	23.1778	9.89017	0.111111	0.122222	0	0.498618	0.5	0.567124	0.589766	52.5574	26.8353	10.8489	44.8247	23.2659	10.2395	47.3649	24.2658	10.0364	47.1276	25.3085	10.6945	48.5877	25.1571	10.9617	30.0034	17.3201	8.04821	37.6407	18.676	9.4825	43.154	21.4608	8.04647	52.1636	26.9081	10.5934	7.28889	5.89432	46.3556	156.54	0.39338	0.00331006	0.143821	0.000556396
1bhu	A	102	485	8937	4.7549	87.6176	12.6766	0.0980392	0.127451	0.127451	0.441175	0.473107	0.546892	0.593884	75.9537	39.9544	32.5212	66.3212	36.2311	27.733	66.6884	35.2295	27.9283	69.1365	38.317	30.7151	71.0215	38.0481	30.7308	50.883	24.0656	16.9871	64.3433	27.4851	24.2234	64.3926	35.8726	26.3597	79.2404	37.1698	31.3342	9.5098	10.2107	175.235	5607.53	0.324141	0.00203497	0.0897259	0.000253902
1bi5	A	389	1647	9591	4.23393	24.6555	21.1649	0.0514139	0.066838	0.0861183	0.31731	0.413223	0.468698	0.520153	236.586	125.305	69.0452	217.136	117.661	60.9127	229.535	121.459	65.0319	208.939	119.748	65.7483	211.385	119.459	64.3124	151.317	83.13	49.5431	159.295	91.0117	45.8482	200.474	111.838	57.2951	209.425	120.085	62.5139	8.46787	6.6757	49.3111	103.011	0.191319	0.00067786	0.0960915	0.00024232
1bi6	H	41	154	3071	3.7561	74.9024	11.0036	0.10061	0.146341	0	0.47001	0.536868	0.62034	0.651489	84.1524	16.559	14.0893	66.3251	13.6351	12.5298	79.8239	13.381	12.8948	75.452	14.7717	13.7233	70.7331	14.5772	13.8937	67.5357	9.71867	10.1482	62.0573	9.06327	13.6068	71.4097	12.7577	11.626	67.2565	15.0859	13.9732	7.5122	9.95717	149.805	4228.94	0.365475	0.00485519	0.0756394	0.000578407
1bi7	B	125	524	3241	4.192	25.928	14.0835	0.0653333	0.116	0.148	0.426518	0.44523	0.488861	0.550652	120.491	43.3762	24.2681	107.992	38.3533	22.525	112.183	42.4072	21.5526	107.737	41.4735	24.2766	107.396	41.0608	24.6485	71.6273	31.1841	17.2302	75.7558	34.1313	27.2016	101.296	39.1464	22.0012	112.276	39.9933	22.6717	8.384	6.01254	51.856	157.627	0.279239	0.00146713	0.127677	0.000544564
1bi9	A	478	1981	11582	4.14435	24.2301	24.5644	0.0502092	0.0596234	0.082636	0.334229	0.417634	0.46278	0.509999	321.271	179.131	87.2029	304.306	150.762	80.0028	311.955	168.624	83.1883	288.819	156.306	84.0294	291.902	153.845	81.6831	218.945	110.355	57.5305	263.725	126.07	57.9181	312.276	166.966	73.3183	307.095	167.156	82.9131	8.2887	6.6405	48.4603	106.901	0.156541	0.00064027	0.0739737	0.000224102
1bia	A	292	1124	6866	3.84932	23.5137	21.4862	0.0496575	0.0736301	0.119863	0.330226	0.427655	0.486636	0.533494	313.413	96.0292	49.2712	300.684	85.434	45.9676	312.367	89.672	46.878	272.025	91.3834	48.7276	277.477	90.5171	48.2961	201.362	62.3039	36.7812	216.604	62.7429	31.9803	284.498	84.2432	41.5806	294.505	87.0514	43.113	7.69863	6.08726	47.0274	134.787	0.184675	0.000805952	0.0911896	0.000267239
1bif	A	432	1867	11287	4.32176	26.1273	25.1558	0.0650253	0.0590278	0.0856481	0.285573	0.4303	0.484967	0.537161	418.135	127.033	75.7354	410.616	119.455	68.0649	417.569	123.824	72.525	382.798	119.522	71.9074	384.453	120.2	71.5431	257.676	67.1286	47.9765	279.55	73.2642	54.1156	400.171	113.374	65.7168	379.809	120.256	66.3064	8.64352	6.23403	52.2546	131.565	0.16637	0.000570677	0.0833927	0.000176216
1big	A	37	159	2917	4.2973	78.8378	8.72798	0.121622	0	0	0.517522	0.492669	0.576926	0.618854	32.6948	15.5154	13.1787	27.2457	13.9219	11.5754	27.0796	15.0946	12.1223	30.194	15.1002	12.8151	31.8546	14.1854	12.6068	19.6002	11.218	10.6887	24.0795	9.77112	10.9464	26.0562	13.7916	10.8464	29.4178	14.2147	13.0099	8.59459	8.45727	157.676	2186.44	0.486519	0.0032377	0.0905597	0.000362842
1bih	A	391	1411	8760	3.6087	22.4041	27.8735	0.0507246	0.0664962	0.121483	0.30687	0.381779	0.440563	0.47876	583.89	160.77	38.25	572.541	152.788	33.5236	572.095	157.706	35.621	542.696	159.22	36.9311	553.859	158.339	37.0834	347.045	115.993	23.8421	388.565	130.079	27.7659	561.273	152.571	32.3963	565.643	153.78	31.4452	7.21739	5.2085	44.8082	107.014	0.135457	0.000208832	0.0640666	4.81456e-05
1bik	A	110	398	2561	3.61818	23.2818	14.5449	0.0772727	0.122727	0.140909	0.416596	0.431296	0.529767	0.559287	150.149	42.8816	20.0161	135.553	37.8524	18.8774	136.816	38.766	20.182	129.914	41.1401	20.1662	134.052	40.7358	19.6411	95.4099	25.5018	13.4322	99.1201	27.8577	17.7437	132.024	36.5395	17.8591	160.252	44.2561	17.9971	7.23636	6.34413	46.5636	188.21	0.264151	0.00183698	0.123411	0.000641541
1bj1	H	218	731	4636	3.35321	21.2661	21.0397	0.056422	0.0802752	0.107798	0.290521	0.389169	0.471401	0.499266	303.774	97.5912	36.7071	281.815	90.5062	32.2479	290.996	93.7641	34.5223	269.384	94.1365	35.6851	272.383	95.7691	35.2447	187.502	62.315	19.7662	200.791	80.5937	22.2757	288.457	84.107	31.8222	296.54	89.6827	32.4689	6.70642	5.43675	42.5321	105.148	0.165292	0.000719414	0.0815116	0.000200413
1bj1	J	213	778	4897	3.65258	22.9906	23.4966	0.0558164	0.0938967	0.122066	0.273248	0.402904	0.471293	0.499126	441.93	70.28	34.3214	444.695	65.6907	30.1099	443.602	69.3264	31.4635	396.691	67.0446	32.7123	402.464	67.1359	33.1178	270.254	40.2657	17.6122	282.199	40.9584	21.9318	419.95	63.9096	27.6671	432.527	68.1906	30.5708	7.30516	5.67683	45.9812	111.774	0.168151	0.000717916	0.0831573	0.00019175
1bj4	A	470	1976	11547	4.20426	24.5681	24.1218	0.0553191	0.0595745	0.0819149	0.248749	0.436391	0.492459	0.542813	282.614	206.945	83.2142	273.802	180.842	77.989	275.076	188.634	80.8047	259.183	173.058	80.3988	264.739	174.459	80.1595	184.212	144.434	48.8691	187.269	154.246	53.4778	253.909	160.014	72.9701	270.374	187.287	80.6448	8.40851	5.57354	49.1362	117.126	0.162726	0.000710467	0.0802	0.000189176
1bja	A	95	372	2205	3.91579	23.2105	13.6461	0.0947368	0.121053	0.105263	0.363113	0.493889	0.556899	0.619243	107.273	39.7323	33.4078	98.5148	35.6982	28.7058	101.808	38.0238	30.8142	91.8449	38.323	31.9644	90.9967	38.0839	31.6733	66.5626	25.7097	21.243	67.6987	24.8459	22.6124	101.851	32.5945	28.4211	94.3867	32.3615	30.4031	7.83158	5.06637	46.4211	98.3911	0.290133	0.00192654	0.136912	0.000686317
1bjf	A	181	740	4477	4.0884	24.7348	18.0331	0.0524862	0.0828729	0.121547	0.418099	0.463954	0.53833	0.593401	202.375	72.4975	40.3702	190.61	62.9892	34.9832	199.296	65.8072	38.5546	181.586	68.4589	39.4739	183.268	68.3619	38.7354	120.922	42.3856	28.6274	131.373	40.9319	32.9084	176.798	63.3372	37.2754	169.196	67.3989	33.8536	8.1768	6.76432	49.4696	113.697	0.227845	0.00115897	0.108036	0.00036975
1bjj	A	122	488	3014	4	24.7049	14.3179	0.0696721	0.0860656	0.143443	0.45733	0.444644	0.508224	0.552262	115.953	58.887	23.9499	100.686	51.4315	21.4415	107.438	53.444	22.6258	103.169	56.3311	23.8062	104.021	57.3191	23.7791	71.7067	39.211	15.5618	83.2756	44.2778	18.239	104.368	47.5401	22.4579	101.125	53.6344	24.0462	8	7.81967	49.4098	164.389	0.272316	0.00159965	0.114304	0.000371307
1bjm	A	216	754	4842	3.49074	22.4167	19.9269	0.0717593	0.0833333	0.12037	0.341771	0.401754	0.477742	0.501851	262.515	92.9424	32.5023	261.433	86.144	26.8796	266.227	91.1602	29.6825	235.435	90.1744	30.7255	239.808	89.0239	29.3843	159.262	65.7873	16.8932	173.254	50.7969	17.1708	245.513	83.1985	27.8188	248.707	80.9998	30.4675	6.98148	5.7404	44.8333	110.231	0.184968	0.000695514	0.0851927	0.000262597
1bjn	A	360	1454	8522	4.03889	23.6722	21.1332	0.0597222	0.0611111	0.105556	0.361936	0.408888	0.470193	0.522103	225.697	161.001	52.5389	219.234	147.4	48.8627	222.141	150.927	50.5484	205.13	147.31	51.7096	207.517	147.947	50.7572	147.15	99.686	34.1812	147.412	103.234	32.2815	199.454	144.349	46.8964	217.306	149.133	47.114	8.07778	6.21062	47.3444	137.148	0.194787	0.000798615	0.0959603	0.000246992
1bjt	A	679	2750	16619	4.05007	24.4757	36.0242	0.0375552	0.0478645	0.0751105	0.25504	0.427437	0.482324	0.528558	776.046	421.03	89.5056	766.824	391.373	80.5243	768.006	401.863	83.5843	656.793	361.691	89.0279	666.557	360.789	87.663	548.791	209.435	45.8618	574.595	229.151	48.3173	740.676	384.947	77.9705	750.123	417.055	87.0239	8.10015	7.00912	48.9514	138.818	0.112656	0.000513464	0.0560901	0.000143281
1bjx	A	110	481	8870	4.37273	80.6364	14.6037	0.104545	0.1	0.136364	0.421077	0.452201	0.536718	0.575069	119.527	52.964	35.0368	79.5306	49.3045	30.4844	86.8109	49.1843	30.0919	87.3363	51.5635	34.1781	75.5386	52.564	34.7373	145.144	32.2174	17.3415	136.781	27.7708	21.424	67.0848	47.7636	27.8902	115.058	43.464	30.1562	8.74545	14.0443	161.273	4140.27	0.284359	0.00306254	0.0383732	0.000114791
1bk4	A	314	1255	7409	3.99682	23.5955	19.7347	0.0573248	0.0716561	0.0971338	0.384299	0.419315	0.470621	0.524685	205.806	98.1982	72.2115	196.837	84.8238	64.2717	206.066	91.8072	65.7572	184.728	91.6612	68.7386	182.819	93.147	68.0066	136.302	62.1332	49.6093	134.955	68.8098	47.2942	180.72	80.1543	56.4393	176.169	91.3185	64.5534	7.99363	5.43308	47.1911	102.588	0.199294	0.000774958	0.0986033	0.000299385
1bk8	A	50	232	4129	4.64	82.58	10.2102	0.12	0.14	0	0.483609	0.496542	0.582746	0.620282	52.7046	25.2342	13.012	44.0494	21.9237	11.5005	47.8376	23.4624	11.3937	47.9136	23.5755	12.826	49.0251	22.8587	12.8888	32.0639	17.323	9.97212	32.4477	12.2688	8.21289	40.2963	20.067	11.6235	46.8747	22.753	13.0889	9.28	9.9216	165.16	2892.09	0.438387	0.00325541	0.117699	0.000867667
1bkb	A	136	471	3050	3.46324	22.4265	17.7337	0.0698529	0.117647	0.147059	0.390529	0.400317	0.473149	0.518712	248.523	46.6531	23.7417	229.544	37.0572	21.3698	232.347	43.2989	22.3828	213.97	43.9135	23.6558	225.322	40.8777	23.2917	165.379	26.9689	16.8451	189.161	24.2139	18.9221	224.41	35.096	19.5835	230.211	38.9604	19.2158	6.92647	5.34753	44.8529	117.787	0.224533	0.00144478	0.104342	0.000398449
1bkh	A	358	1510	8792	4.21788	24.5587	20.101	0.047486	0.0782123	0.0865922	0.367928	0.413963	0.459377	0.513196	230.019	98.4678	68.1189	224.7	94.3132	61.4955	226.866	99.0816	63.9296	208.438	95.5384	66.5003	211.982	93.9439	67.6239	143.601	70.0092	42.6822	154.579	64.0595	48.7195	213.417	87.5057	61.589	225.316	89.0423	63.4054	8.43575	5.45258	49.1173	107.483	0.194985	0.000631437	0.0977779	0.000216768
1bkj	A	230	886	5151	3.85217	22.3957	19.2353	0.073913	0.0695652	0.0869565	0.364994	0.462778	0.521067	0.579906	172.614	121.807	75.3013	160.839	109.663	70.5462	169.454	116.369	71.9884	150.937	115.31	73.1485	152.51	114.631	71.6927	140.175	85.7886	54.0969	161.024	91.9894	45.5435	155.15	110.186	69.6896	148.213	107.183	67.5157	7.70435	4.99955	44.7913	86.4782	0.186209	0.00092055	0.0889313	0.000291877
1bkp	A	278	1120	6715	4.02878	24.1547	19.1197	0.0683453	0.0665468	0.0863309	0.338055	0.407054	0.468875	0.510227	186.782	110.891	66.8154	171.175	99.6292	59.2032	179.508	103.562	63.7008	168.417	104.263	64.152	171.26	103.772	63.272	124.663	63.5922	39.7833	129.512	68.6752	39.4913	162.683	98.6289	62.1121	168.854	94.2398	63.2312	8.05755	7.18374	48.3094	124.3	0.207475	0.00100697	0.104738	0.000345388
1bkr	A	108	452	2699	4.18519	24.9907	12.7309	0.0972222	0.106481	0.111111	0.491273	0.443291	0.518903	0.57205	59.7671	54.4437	41.6234	53.529	46.6231	36.4081	57.3046	50.8614	38.3579	55.6582	51.2388	39.9271	53.8013	51.0765	40.2613	39.7446	34.5133	26.0863	36.3755	37.7091	25.6021	49.0559	46.0007	35.4058	53.0005	45.6576	39.7549	8.37037	7.86283	49.9815	113.37	0.319386	0.00173151	0.147493	0.000766518
1bl0	A	116	479	2988	4.12931	25.7586	14.976	0.0646552	0.12931	0.133621	0.519776	0.470753	0.540257	0.593077	148.872	42.5054	26.2299	140.306	35.8477	24.8548	142.72	38.7301	26.0431	135.038	40.6497	25.8719	136.283	41.4047	25.6809	90.7059	30.6937	16.8472	96.7525	28.1181	19.0644	134.815	35.9675	22.8608	143.936	41.4393	20.3719	8.25862	7.84691	51.5172	156.526	0.273844	0.00145877	0.114867	0.000339473
1bla	A	155	674	10971	4.34839	70.7806	15.1737	0.0774194	0.083871	0.0903226	0.431805	0.422674	0.493576	0.544525	91.2157	70.4137	53.7601	72.7828	56.123	48.9271	78.1378	59.2368	50.9691	81.8434	64.5926	52.7075	80.3613	60.5277	54.2189	62.3873	46.7302	32.4757	70.3825	44.048	39.5581	72.561	54.7631	48.0265	86.1392	63.9221	47.6617	8.69677	11.8242	141.561	2361.96	0.278685	0.00176996	0.0832209	0.000446567
1ble	A	161	604	3593	3.75155	22.3168	15.2552	0.0776398	0.0869565	0.0931677	0.437713	0.439963	0.502838	0.553453	109.965	60.5646	54.3519	100.555	56.8268	49.8037	105.67	57.9024	52.6662	100.124	58.6557	52.0074	102.491	58.433	50.7392	67.1198	41.7029	33.6878	73.6643	42.2474	33.8537	93.2607	51.1513	44.2606	96.0031	56.555	44.1406	7.50311	5.41769	44.6335	92.2073	0.251953	0.00112758	0.117912	0.000436959
1blf	A	685	2805	16900	4.09489	24.6715	29.8725	0.0585932	0.0540146	0.0729927	0.276267	0.418284	0.477536	0.528045	617.437	175.749	85.3621	602.977	164.979	76.572	610.839	171.354	81.8217	566.151	168.805	80.9718	577.194	169.019	80.3248	363.946	109.456	41.0136	391.987	115.342	45.2972	598.352	158.269	72.0975	579.315	164.887	74.2584	8.18978	5.94938	49.3431	120.941	0.133197	0.000333464	0.0673519	9.40974e-05
1bli	A	481	2084	12597	4.33264	26.1892	24.0544	0.0426195	0.0675676	0.0852391	0.340722	0.39499	0.448238	0.492129	391.069	114.305	76.8996	361.69	109.825	70.7357	376.301	111.96	73.8201	343.794	110.628	76.1409	347.458	111.139	75.2634	263.073	72.6128	46.0957	283.856	72.2455	42.4042	367.717	103.614	67.0243	382.84	105.806	64.1954	8.66528	6.27674	52.3784	150.56	0.17579	0.000659868	0.0885141	0.00020911
1blj	A	114	517	10656	4.53509	93.4737	14.2078	0.100877	0.0921053	0.118421	0.35421	0.456403	0.537556	0.581559	90.7474	75.3926	40.8124	60.8956	61.1225	37.3409	62.6079	60.3116	38.4739	71.2795	67.4902	39.9095	65.9922	68.1707	38.9085	65.7555	46.2424	22.0049	48.8093	49.6454	27.6171	57.2571	58.9655	36.9573	94.0591	76.4837	30.3376	9.07018	13.5214	186.947	5981.63	0.301274	0.00278774	0.062169	0.000307776
1bln	A	214	769	4926	3.59346	23.0187	23.6823	0.0537383	0.100467	0.13785	0.378504	0.403235	0.475527	0.507328	452.654	66.5626	35.2029	435.06	61.914	30.9933	446.778	63.7079	32.612	402.273	64.8252	33.5267	403.552	65.3764	33.3183	272.432	41.9848	18.0056	302.282	61.6121	15.4849	424.002	57.9968	28.6753	425.982	63.1756	31.1305	7.18692	5.80618	46.0374	122.167	0.167949	0.000694049	0.0836996	0.000248504
1bln	B	218	787	5009	3.61009	22.9771	21.3199	0.0550459	0.0963303	0.123853	0.313781	0.394879	0.475368	0.506758	335.461	83.7114	34.2976	321.316	78.3653	30.8321	329.914	80.3516	33.8545	295.894	83.519	33.6377	305.863	85.0004	32.7153	193.688	66.9512	18.7687	211.956	103.871	16.6368	314.015	72.3491	30.612	324.97	79.4861	28.3959	7.22018	5.96987	45.9541	128.558	0.160575	0.000646708	0.079387	0.000156833
1blx	B	160	672	3794	4.2	23.7125	17.1842	0.05625	0.109375	0.146875	0.452901	0.454478	0.507932	0.575813	208.17	42.9512	29.1568	197.712	36.6847	26.3293	204.506	41.0422	26.8183	184.585	41.6108	28.4087	187.858	40.8142	28.1821	121.882	32.7873	20.9741	145.616	28.616	16.7514	180.928	37.4156	24.8709	199.622	40.2577	24.4237	8.4	5.2525	47.425	84.3944	0.235208	0.00113805	0.122206	0.000416169
1blx	A	305	1181	7056	3.87213	23.1344	20.6497	0.0622951	0.0622951	0.0901639	0.316531	0.43013	0.493544	0.539565	245.933	129.821	57.2217	227.26	105.826	53.8382	231.914	115.131	56.0395	222.005	116.266	56.7	227.34	114.633	55.3918	159.177	79.7855	40.5687	165.866	74.6641	34.9012	229.207	104.527	51.1525	227.782	108.305	54.6178	7.74426	7.2723	46.2689	122.347	0.19074	0.000889535	0.090046	0.000291305
1bm8	A	99	426	4063	4.30303	41.0404	12.6488	0.0959596	0.111111	0.111111	0.446725	0.46587	0.525498	0.580655	65.0736	48.9465	33.16	60.8715	43.6273	28.6904	63.6983	44.007	32.2404	60.4482	46.8326	31.9129	60.8572	47.2826	30.4299	44.2646	31.6388	21.9812	50.4344	36.1341	19.1724	57.8725	39.6629	28.5701	59.9967	45.9	29.0467	8.60606	5.57208	82.0808	368.175	0.320342	0.00150362	0.112441	0.000575561
1bm9	A	120	486	4792	4.05	39.9333	17.0757	0.0791667	0.0875	0.175	0.323724	0.491688	0.56102	0.607527	202.793	65.2503	20.3069	162.957	58.5184	19.6996	178.666	62.6617	21.2264	162.357	62.2648	21.371	163.209	60.8108	20.1601	148.961	31.4025	13.8164	131.351	41.2101	14.0495	145.783	55.3606	18.7031	192.972	56.6968	14.9858	8.1	6.65667	79.8667	386.649	0.248485	0.00209955	0.082483	0.000443983
1bml	C	318	1101	7596	3.46226	23.8868	29.9975	0.0613208	0.0597484	0.111635	0.222836	0.416834	0.4896	0.525569	577.854	274.126	47.8269	573.067	267.482	42.0612	586.039	269	43.844	506.09	273.543	47.4093	498.844	279.235	48.3678	412.27	190.81	20.2467	446.57	206.288	28.7084	549.859	267.371	41.8196	557.072	271.671	41.5151	6.92453	5.82449	47.7736	126.905	0.111762	0.000484517	0.045766	9.24665e-05
1bmr	A	68	302	5168	4.44118	76	10.9611	0.102941	0.147059	0.169118	0.481189	0.479251	0.550886	0.584089	59.4539	37.7499	18.6024	51.7047	32.9611	14.8151	52.0047	32.2565	15.3573	54.3199	35.9524	17.076	55.8316	35.8119	16.3879	35.1744	23.3637	11.6038	43.2134	22.1912	12.1026	49.1767	31.1689	15.1765	48.4285	38.0691	16.6275	8.88235	10.0744	152	3475.68	0.368486	0.00280998	0.0949938	0.00048696
1bnb	A	38	158	2925	4.15789	76.9737	9.46408	0.118421	0.157895	0	0.493528	0.502252	0.593432	0.628315	44.0895	25.539	5.69056	34.3691	21.3765	5.66598	37.8439	22.5861	5.6504	38.9064	24.1826	5.9703	38.3562	23.3406	5.92019	24.7405	14.3129	5.69853	24.6512	10.9331	7.08841	31.2576	19.8948	5.74029	43.8809	20.9964	6.10403	8.31579	9.2687	153.947	3408.89	0.455686	0.00411889	0.117003	0.000888595
1bnd	A	109	366	2348	3.3578	21.5413	18.2474	0.0642202	0.105505	0.165138	0.288711	0.426741	0.493529	0.51897	252.025	48.835	17.6129	232.675	39.3926	15.0716	240.457	43.3355	16.3348	218.806	43.7189	17.0081	223.499	42.8693	16.2939	154.686	29.0842	10.7219	169.605	31.0476	10.3384	225.134	36.4424	14.5846	230.329	45.1603	16.3583	6.7156	4.57049	43.0826	89.0299	0.215157	0.00150203	0.104166	0.000516758
1bnd	B	108	347	2282	3.21296	21.1296	18.5049	0.0694444	0.101852	0	0.289239	0.420028	0.494865	0.509643	261.386	50.5366	15.0084	242.144	41.7221	13.2569	250.879	45.6511	13.7664	231.161	45.537	14.6451	242.556	45.8842	14.4114	158.283	29.2465	9.07056	193.645	38.1521	11.4911	233.375	39.344	12.8152	233.494	40.7903	12.5701	6.42593	4.15192	42.2593	83.6365	0.206113	0.00116664	0.0825816	0.000243503
1bnl	A	178	724	4285	4.06742	24.073	15.0645	0.0814607	0.0898876	0.0983146	0.427672	0.402845	0.473757	0.516047	106.747	58.3792	50.6815	93.3152	55.7284	44.8262	100.205	58.2548	45.8557	98.2294	56.6954	48.2734	98.787	56.4897	47.4334	62.808	38.2757	33.3147	65.8796	34.8603	33.0219	93.8495	52.1036	41.8816	96.1652	50.4934	46.6302	8.13483	6.72339	48.1461	137.754	0.262784	0.00116205	0.131588	0.000556812
1bo0	A	76	269	5302	3.53947	69.7632	15.1857	0.0789474	0.105263	0.131579	0.282275	0.47654	0.548614	0.574702	119.229	62.5875	36.3597	81.323	43.4065	32.9911	90.8351	45.8155	34.1015	91.9821	51.9907	34.558	75.8245	49.3407	37.4134	93.2703	41.2245	15.3464	70.1936	41.4705	22.694	75.1697	37.8437	30.4602	127.762	60.3346	29.9489	7.07895	10.8096	139.526	3915.64	0.28327	0.00373093	0.0333148	0.000117083
1bo4	A	137	515	3193	3.75912	23.3066	14.9794	0.0948905	0.113139	0.116788	0.392517	0.455364	0.517755	0.558075	97.9662	60.6351	55.3725	86.5603	53.3901	48.2339	97.1155	57.9726	50.5779	90.24	55.9614	50.728	87.3097	55.6887	50.9248	65.6826	43.6245	31.7608	65.0076	51.1363	30.9179	95.08	50.2628	44.684	82.5288	48.7322	51.0607	7.51825	6.10368	46.6131	105.814	0.250851	0.00155297	0.112632	0.000600885
1bo9	A	73	348	6443	4.76712	88.2603	11.1212	0.0958904	0.130137	0.157534	0.51296	0.482367	0.554382	0.597245	55.9026	36.8231	23.7886	47.1085	32.6047	21.9237	47.6885	32.5854	21.3965	51.3626	35.0158	23.6326	52.1326	35.228	24.0745	34.7221	24.1673	16.5706	49.7251	29.862	19.1985	45.9991	30.6958	21.375	50.4681	34.2189	20.0259	9.53425	10.3036	176.521	5398	0.385596	0.00251281	0.0788618	0.000250439
1bod	A	74	340	7087	4.59459	95.7703	11.4714	0.101351	0.114865	0.135135	0.465922	0.472761	0.554813	0.6055	57.5064	45.2444	27.6463	42.6244	38.6148	25.6982	40.6266	37.2003	24.7585	50.667	42.2278	27.4133	51.9256	41.6109	27.5516	34.4748	28.652	20.7836	36.7694	29.2557	25.7473	40.9595	37.2975	24.6327	45.8424	41.0846	22.611	9.18919	12.5588	191.541	7966.6	0.37824	0.00293492	0.0907269	0.000476496
1bog	A	214	759	4935	3.54673	23.0607	23.0849	0.0537383	0.0957944	0.128505	0.260789	0.397749	0.471474	0.497337	413.889	70.6689	42.043	417.783	67.2621	36.0691	422.617	69.2086	38.4285	372.96	68.6629	39.8073	378.447	70.2112	38.8178	254.052	42.2089	22.6887	261.954	74.1184	23.8617	403.056	63.7986	34.2959	399.75	65.6757	37.954	7.09346	5.76697	46.1215	130.686	0.171111	0.000696099	0.083365	0.000218632
1bog	B	213	750	4759	3.52113	22.3427	23.0953	0.0501494	0.0962441	0.112676	0.277976	0.394319	0.470161	0.507637	430.877	64.5639	39.5407	413.08	61.0854	35.5386	419.41	62.9359	37.9783	384.96	64.381	38.3976	402.438	63.7047	38.0344	255.209	60.5998	20.8113	268.749	78.469	20.479	405.454	56.5566	33.777	418.279	58.9105	35.2557	7.04225	5.38319	44.6854	111.53	0.1547	0.000564152	0.0768557	0.000116226
1bol	A	222	905	5284	4.07658	23.8018	17.3062	0.0675676	0.0720721	0.105856	0.384522	0.420483	0.481746	0.53087	175.145	92.643	41.1217	161.431	85.5528	35.9032	168.092	86.7328	37.6571	159.306	88.2968	39.5697	160.063	88.0566	39.4035	106.5	61.8796	26.1771	113.871	62.0224	24.1556	153.105	81.4956	32.9657	159.138	91.0347	37.657	8.15315	6.59817	47.6036	130.501	0.225903	0.000994002	0.116778	0.000384198
1boo	A	282	1094	6565	3.87943	23.2801	19.057	0.0549645	0.0673759	0.0886525	0.361424	0.410426	0.461703	0.506548	163.497	114.823	80.4384	151.014	105.957	68.7509	158.278	111.259	72.3521	147.708	105.507	76.7176	146.532	105.844	77.2017	111.36	67.8746	54.2942	117.328	69.6354	60.552	144.583	100.788	67.6979	156.161	102.573	74.1595	7.75887	7.69363	46.5603	130.012	0.201913	0.000914465	0.0936213	0.000316297
1bou	A	132	525	3243	3.97727	24.5682	16.7953	0.0795455	0.0909091	0.136364	0.340557	0.498236	0.566641	0.61734	163.497	90.2144	24.9505	152.541	82.6847	22.8378	159.679	85.5831	23.532	147.21	81.9696	24.4261	148.451	84.1016	24.2617	107.666	63.4166	14.4732	126.982	74.105	14.0781	142.159	79.5974	22.3627	151.604	86.1719	27.4273	7.95455	4.80096	49.1364	111.587	0.236194	0.00130477	0.099994	0.000268365
1bou	B	298	1234	7210	4.14094	24.1946	17.7288	0.0704698	0.0755034	0.0922819	0.40878	0.405129	0.464176	0.51011	123.145	92.5238	90.3532	117.742	77.3514	85.178	120.393	84.9599	88.1093	114.763	86.7861	87.1861	116.103	85.1331	87.1551	76.9	60.1782	61.3297	77.3674	59.4523	62.0966	116.748	86.1978	77.6825	119.707	82.4104	74.7153	8.28188	6.68564	48.3893	111.15	0.22213	0.000764935	0.113312	0.000336489
1bpo	A	487	1922	12188	3.94661	25.0267	27.6773	0.0533881	0.0646817	0.0718686	0.256906	0.410796	0.473307	0.517914	510.786	150.682	100.653	510.096	141.756	91.0124	512.739	147.5	96.7865	441.728	140.317	100.227	447.92	141.651	100.695	334.416	81.1017	61.3318	354.394	77.5083	72.4899	473.451	138.734	89.0395	486.189	143.536	90.3438	7.89322	5.69291	50.0534	118.851	0.141355	0.000548865	0.072635	0.00017635
1bpv	A	104	503	9662	4.83654	92.9038	13.9568	0.0625	0.125	0.149038	0.468883	0.461725	0.549566	0.60062	142.644	27.9308	22.5417	121.928	24.2992	19.6477	122.436	26.6473	17.8434	123.201	27.1038	22.5357	129.704	26.2314	23.0463	83.04	19.1271	14.4057	102.792	20.2454	21.3956	121.867	23.9498	18.1248	139.575	24.5838	22.4472	9.67308	11.3162	185.808	5818.85	0.314381	0.00233564	0.104488	0.000435333
1bqb	A	301	1309	7667	4.34884	25.4718	19.5168	0.0531561	0.076412	0.0996678	0.402464	0.421237	0.479881	0.53005	228.405	89.5794	54.8162	215.551	80.2934	46.4526	222.984	85.7773	48.6837	207.11	84.8496	52.9085	210.422	86.0026	52.4082	137.107	57.3592	33.0427	158.196	63.3674	40.04	211.462	76.3809	45.3798	224.404	76.1056	48.5985	8.69767	7.20096	50.9435	135.415	0.206545	0.000831203	0.0952736	0.00019143
1bqc	A	302	1355	7900	4.48675	26.1589	17.2414	0.0827815	0.0678808	0.0877483	0.463136	0.400864	0.457716	0.509683	115.196	99.3136	81.6914	110.897	94.0226	70.5632	112.849	96.5519	75.8219	109.919	95.233	77.1653	109.264	96.2703	75.9925	77.6378	67.5886	50.5505	73.3082	75.3708	48.548	104.823	88.6677	69.9874	107.062	93.2715	72.3068	8.97351	6.60857	52.3179	150.137	0.231056	0.000737195	0.114493	0.000308645
1bqg	A	399	1668	9884	4.18045	24.7719	20.8314	0.0501253	0.0714286	0.0789474	0.369761	0.419991	0.478288	0.533985	227.898	128.045	74.5728	221.882	120.051	65.6019	222.018	124.924	67.5839	208.58	121.771	71.8096	214.482	121.232	72.1024	146.367	84.8972	44.803	156.818	94.7507	53.5373	214.051	112.236	62.8882	232.543	108.164	67.889	8.3609	6.30584	49.5439	135.927	0.188937	0.000644062	0.0959939	0.000200881
1bqk	A	124	468	2756	3.77419	22.2258	13.0876	0.0766129	0.0927419	0.120968	0.489175	0.408696	0.47341	0.514185	79.0421	55.7814	32.6346	72.2912	53.2688	28.3497	74.568	55.4741	29.7712	73.4981	54.2833	32.0458	74.0527	53.4591	32.4363	49.3623	43.4825	25.3128	54.5994	49.7627	29.2475	69.2258	49.2914	26.4612	71.455	46.9195	30.1805	7.54839	6.2154	44.4516	98.8767	0.282981	0.000973797	0.131547	0.000465358
1bqu	A	208	774	4963	3.72115	23.8606	23.2557	0.0600962	0.0889423	0.141827	0.259927	0.405581	0.475229	0.512021	452.931	70.4073	27.5087	425.893	61.436	24.9157	425.073	65.372	25.5539	385.826	64.7262	27.9271	402.697	63.6398	27.9897	298.646	36.5808	18.6506	317.919	40.6949	22.6122	406.659	61.7089	23.4283	441.961	71.0406	22.4572	7.44231	5.46783	47.7212	147.509	0.175945	0.00098376	0.0896586	0.000300736
1bqy	A	234	878	5226	3.75214	22.3333	16.72	0.0726496	0.0790598	0.100427	0.450321	0.376417	0.44251	0.481429	118.646	97.168	52.315	109.011	92.0367	45.3551	115.994	94.6396	49.0099	108.956	92.465	50.5129	107.471	92.8744	50.4238	74.2719	64.7459	35.2417	72.1973	73.398	34.6825	106.075	83.8235	41.393	108.256	84.6139	45.0898	7.50427	5.48075	44.6667	79.6068	0.227924	0.000815847	0.116676	0.000429315
1br1	B	148	534	3765	3.60811	25.4392	18.3258	0.0748069	0.0844595	0.108108	0.353959	0.495161	0.568911	0.609718	230.479	56.7821	42.4591	224.555	52.1346	37.3192	231.924	57.3662	38.6972	214.706	55.4915	41.8357	219.686	54.9042	41.4122	128.096	41.9152	38.368	148.894	35.4614	37.0779	226.856	47.3161	34.6461	218.389	46.3298	37.0792	7.21622	5.41271	50.8784	153.134	0.185156	0.00054946	0.0587069	7.74892e-05
1br2	A	673	2898	17785	4.30609	26.4264	27.6221	0.0329866	0.0601783	0.0735513	0.262582	0.420259	0.478298	0.533135	489.433	173.31	118.359	465.954	157.078	107.855	469.561	160.373	113.9	429.903	162.119	113.542	436.29	163.787	111.268	314.417	115.029	77.6911	314.713	115.466	72.3281	458.476	155.926	104.988	486.259	169.12	103.902	8.61218	6.76045	52.8529	164.892	0.150932	0.000507462	0.0744883	0.000173766
1br9	A	182	681	4290	3.74176	23.5714	17.7684	0.0631868	0.0824176	0.101648	0.327401	0.421612	0.489423	0.520314	192.952	65.9727	49.7588	179.49	55.3174	43.3237	190.268	60.3184	46.4533	173.193	60.4184	46.5647	171.965	60.0335	46.3182	126.038	40.9752	25.4718	140.125	41.841	28.8534	175.725	51.618	41.2939	183.815	65.9955	40.9365	7.48352	6.29368	47.1429	141.309	0.21728	0.00111783	0.0974924	0.000357581
1brb	I	51	169	1134	3.31373	22.2353	10.3878	0.0882353	0.156863	0	0.49549	0.453039	0.532883	0.574073	66.8429	21.4564	15.1304	59.3675	18.8342	14.1631	61.0207	19.8744	13.8612	59.3239	20.3489	15.0212	59.9096	20.2688	15.5865	34.5938	12.4358	10.6262	42.8489	14.1569	15.8694	70.4096	16.9564	13.5205	71.8424	17.7772	13.9679	6.62745	5.29258	44.4706	170.798	0.358852	0.00313984	0.138009	0.000765176
1brt	A	277	1190	6847	4.29603	24.7184	17.3616	0.0740072	0.0758123	0.0776173	0.377887	0.426039	0.476262	0.530921	113.458	100.488	85.9921	105.353	88.2354	80.5243	107.971	95.2135	83.6001	105.366	94.5226	82.3485	106.078	92.7897	82.8479	70.4321	68.6541	61.661	74.7891	76.289	56.9478	98.7454	88.9256	73.2654	114.819	91.159	71.8656	8.59206	5.64225	49.4368	109.64	0.223802	0.000810288	0.115601	0.000330288
1bru	P	241	939	5685	3.89627	23.5892	16.651	0.06639	0.0829876	0.0995851	0.40458	0.391546	0.45551	0.497271	127.202	77.6561	62.508	119.503	72.9748	52.8964	125.138	76.466	57.5654	116.631	74.9269	58.6192	119.515	74.405	58.3113	79.506	50.203	40.6584	89.6914	57.8974	43.9399	112.816	67.7975	48.9778	121.111	71.3663	52.4616	7.79253	5.18517	47.1784	108.595	0.22712	0.000861529	0.108856	0.000285107
1brw	A	433	1821	9966	4.20554	23.0162	22.1128	0.0484988	0.0623557	0.0750577	0.36698	0.422056	0.461383	0.51988	234.149	149.561	85.8091	221.682	143.144	78.1334	235.258	145.937	83.6137	210.244	140.587	83.5523	210.014	142.341	82.6736	158.501	93.035	60.1011	157.904	99.3886	57.9449	219.861	138.496	74.4713	217.826	147.332	76.2555	8.41109	5.72477	46.0323	78.5255	0.181477	0.000589205	0.0998582	0.000254841
1bry	Y	247	1035	6176	4.19028	25.004	17.6114	0.0728745	0.0809717	0.103239	0.435289	0.420405	0.479206	0.528462	162.634	87.5461	55.5798	148.428	79.509	50.8546	154.517	81.6466	53.0607	146.721	83.067	54.9476	150.134	83.823	53.8475	101.174	53.0396	37.5766	115.908	59.037	37.0712	146.94	75.8869	47.3657	152.587	77.1927	50.8142	8.38057	6.55962	50.0081	137.101	0.226502	0.000981412	0.113367	0.000308359
1bs0	A	383	1560	9235	4.07311	24.1123	21.7756	0.0522193	0.0587467	0.0809399	0.364217	0.424124	0.479861	0.530548	216.375	148.34	94.2426	210.097	142.39	83.4678	212.272	148.94	89.2229	203.61	138.524	81.8221	206.871	136.028	80.5471	148.125	105.349	59.7225	148.157	102.819	56.3898	200.156	133.254	70.9534	208.762	134.992	81.5372	8.14621	5.68619	48.2245	117.991	0.177394	0.000709046	0.0939757	0.000291739
1bsg	A	266	1147	6564	4.31203	24.6767	17.8205	0.0620301	0.0864662	0.093985	0.42391	0.416116	0.467847	0.527567	163.282	87.6415	54.9007	155.376	75.2251	52.0404	157.262	81.8999	54.5053	147.821	82.2864	54.0304	149.932	82.2223	54.4129	105.874	57.5766	38.2385	109.609	61.2532	39.6581	146.704	72.6387	48.7801	156.789	72.5472	49.5705	8.62406	5.9113	49.3534	126.815	0.222644	0.000876942	0.116966	0.000319884
1bsm	A	201	856	5089	4.25871	25.3184	17.4112	0.0845771	0.0895522	0.106965	0.348256	0.441731	0.5	0.554976	170.393	87.6066	49.6748	156.662	80.3658	43.0125	161.544	82.3806	44.8478	143.143	83.3267	49.3327	139.476	85.8535	49.3045	113.616	48.8125	34.5028	115.12	60.1	33.9457	138.679	79.3961	45.0839	158.773	85.2388	47.6526	8.51741	7.26462	50.6368	149.336	0.233283	0.00141939	0.108036	0.00040065
1bt0	A	73	266	1675	3.64384	22.9452	11.0393	0.0890411	0.136986	0.136986	0.516248	0.453958	0.52105	0.566169	52.6762	33.9646	30.2711	47.9506	30.4712	28.7235	49.4722	31.223	29.1277	49.4837	32.4876	30.4738	50.7333	31.6562	30.306	34.2032	24.9805	28.1869	35.9014	21.2409	30.0985	44.7457	29.8219	26.2151	50.8538	33.1136	26.4589	7.28767	5.05423	45.8904	117.522	0.333216	0.0012494	0.152763	0.000591292
1bt3	A	336	1435	8741	4.27083	26.0149	18.529	0.0610119	0.0744048	0.0758929	0.391827	0.399718	0.45169	0.506399	153.109	106.415	89.3179	132.803	102.489	78.3616	141.481	100.812	81.8661	140.366	101.532	85.6617	141.981	101.529	86.7311	95.2011	67.011	54.6835	104.808	73.7414	66.2297	133.968	96.3169	76.4349	151.387	106.431	81.0265	8.54167	7.28398	52.0298	202.088	0.217432	0.000843478	0.10879	0.000272954
1bte	A	92	318	2148	3.45652	23.3478	13.3062	0.076087	0.119565	0.152174	0.411216	0.407876	0.480399	0.503425	86.0215	62.4941	18.8459	76.5631	54.0164	15.7307	83.2714	58.7949	16.3333	76.9032	57.2145	18.1653	77.5668	58.7962	17.1054	47.2819	37.1695	11.7083	56.1229	45.1176	13.0667	68.546	51.8966	14.8298	74.7503	48.1355	17.4705	6.91304	5.49244	46.6957	170.233	0.288589	0.00206917	0.120385	0.00061273
1btk	A	160	593	3796	3.70625	23.725	15.5684	0.071875	0.084375	0.09375	0.432782	0.413435	0.486272	0.532457	109.219	80.9732	45.3898	98.1421	74.3244	38.9786	100.263	78.082	41.7112	99.0199	76.4429	43.0787	98.7453	77.179	42.6	66.1789	50.3305	29.0148	69.5504	54.9022	28.1797	101.808	66.1431	38.5039	105.726	77.4837	33.3682	7.4125	6.61734	47.45	152.897	0.249944	0.00133471	0.114351	0.000469394
1btn	A	106	390	2475	3.67925	23.3491	13.1082	0.0990566	0.103774	0.127358	0.455322	0.437208	0.509368	0.545576	70.9884	53.5112	41.7547	64.2529	50.2329	36.8383	67.6769	53.0257	38.181	64.4502	49.8854	40.9429	63.7133	49.6526	41.2616	44.2306	31.098	29.0762	45.1425	35.6215	31.4626	59.7708	44.8954	35.4002	69.4709	41.7867	35.9187	7.35849	5.64507	46.6981	122.267	0.291388	0.00178311	0.13242	0.000646651
1bu2	A	229	943	5396	4.1179	23.5633	17.6269	0.0676856	0.0917031	0.0938865	0.390401	0.45185	0.514436	0.576486	184.678	64.9581	55.0012	173.125	54.8309	48.5668	179.053	58.2157	50.8965	167.862	61.7292	52.2406	170.054	60.597	51.1125	116.278	38.4893	42.2678	115.806	38.9583	38.8582	168.557	54.0744	47.0741	170.268	59.333	49.177	8.23581	6.97496	47.1266	122.591	0.220208	0.00104404	0.112776	0.000460711
1bu3	A	109	435	2571	3.99083	23.5872	12.8447	0.0963303	0.0963303	0.137615	0.447745	0.458201	0.53321	0.589756	77.6071	58.4963	32.5772	63.0001	54.722	29.4917	68.3256	57.2964	30.3122	68.7612	55.9728	32.0944	64.1826	57.3088	31.8759	56.7355	41.4757	23.4116	53.9584	41.4775	25.5683	62.0499	52.2568	27.6259	73.2762	53.2898	28.9549	7.98165	7.70609	47.1743	144.364	0.298843	0.0019816	0.115563	0.000604459
1bu8	A	446	1888	11236	4.23318	25.1928	25.0457	0.058296	0.07287	0.0829596	0.279006	0.394596	0.451243	0.494034	449.123	112.033	60.683	411.215	100.204	53.885	421.325	106.876	56.7338	380.21	106.901	61.0337	387.387	106.285	60.8119	291.908	61.9072	37.4413	331.058	64.82	41.299	417.194	98.5461	51.7003	446.743	108.68	52.18	8.46637	7.3251	50.3857	148.506	0.167541	0.000751109	0.0810798	0.000201833
1buc	A	383	1671	9440	4.36292	24.6475	21.4237	0.0561358	0.075718	0.0835509	0.328274	0.431393	0.487842	0.548797	269.062	89.2424	82.7003	245.556	78.3938	76.906	259.734	84.0805	78.4411	231.97	86.1634	80.3262	232.335	85.0564	80.5695	172.448	58.9052	54.2361	173.344	52.7893	57.33	237.35	79.1125	74.2101	248.976	75.0469	78.6922	8.72585	6.33998	49.295	106.245	0.189776	0.000774036	0.0954183	0.000274521
1bud	A	197	824	4724	4.18274	23.9797	15.8861	0.0659898	0.0812183	0.104061	0.429309	0.418728	0.470725	0.523043	122.403	77.788	47.2913	112.573	68.2458	43.73	116.833	73.1828	44.9399	113.061	73.3655	46.0245	113.118	73.4069	45.5629	78.5596	46.6504	32.1982	82.1081	47.6873	30.4773	105.806	65.8827	41.1396	108.932	68.4179	42.9401	8.36548	7.3385	47.9594	124.912	0.250562	0.0010555	0.126834	0.000451469
1bue	A	265	1150	6412	4.33962	24.1962	17.8688	0.0641509	0.0867925	0.0924528	0.40576	0.412692	0.469986	0.525645	169.888	88.8266	51.5368	157.412	74.7679	47.2827	161.095	82.6883	49.6069	153.385	82.9446	50.6569	156.098	82.9976	49.8804	108.159	55.2599	33.4832	114.366	56.3557	32.8711	150.705	74.4018	44.209	154.863	74.8184	44.2151	8.67925	7.0858	48.3925	114.918	0.228697	0.000992967	0.119647	0.000360931
1bun	A	120	474	2923	3.95	24.3583	14.5234	0.0763889	0.0875	0.179167	0.452417	0.45935	0.539276	0.580048	116.312	64.1073	19.8624	104.917	54.5562	17.8609	112.103	58.0022	18.6561	104.342	60.7609	19.9207	107.687	62.7966	18.9426	70.5686	40.9826	12.7502	86.4713	58.5967	10.3001	104.019	57.6755	17.0276	114.183	51.5983	19.7326	7.9	6.99	48.7167	146.47	0.270273	0.00144953	0.114006	0.00038893
1bun	B	61	209	1419	3.42623	23.2623	11.4555	0.0901639	0.147541	0.172131	0.472038	0.431624	0.496752	0.529461	78.4029	22.7647	19.4763	65.2886	20.9104	16.7922	65.5554	21.861	17.6016	68.6343	22.5749	18.4158	72.5808	22.7076	17.7662	42.5533	15.7	11.7188	50.8434	16.8272	12.0408	64.3022	20.778	17.4895	80.8675	19.7894	16.859	6.85246	5.92905	46.5246	184.741	0.341517	0.00272078	0.122545	0.000466835
1buo	A	121	469	2907	3.87603	24.0248	16.3299	0.0826446	0.0909091	0.11157	0.274867	0.473508	0.53573	0.58836	143.796	87.0418	37.5136	93.9257	77.4435	35.1334	113.746	79.9632	36.3169	106.233	78.7163	36.6853	101.645	81.5115	35.8094	128.641	46.4095	22.2363	116.659	52.3217	21.0772	85.5636	71.1533	32.131	149.689	79.4776	34.671	7.75207	6.93026	48.0496	120.874	0.254867	0.00219768	0.110532	0.000571837
1bup	A	378	1551	9167	4.10317	24.2513	21.1756	0.0608466	0.0651455	0.0886243	0.342069	0.426199	0.478351	0.526663	206.964	153.529	77.0556	188.293	148.381	69.7143	196.039	154.031	73.5315	185.977	146.755	73.9386	186.881	146.512	73.7992	131.419	104.245	48.3667	147.152	106.841	49.779	184.191	141.779	66.6424	194.421	142.751	70.4629	8.20635	5.8516	48.5026	100.991	0.187073	0.000589942	0.0924836	0.000212171
1bur	S	123	423	2750	3.43902	22.3577	15.867	0.0813008	0.0894309	0.105691	0.358381	0.437107	0.503421	0.549051	123.177	73.854	49.294	106.077	58.8078	47.3805	113.159	67.4478	49.1017	108.263	64.3255	47.1759	108.911	61.8597	45.7222	82.6157	42.9702	30.4978	90.3093	43.5148	28.9977	109.944	69.3267	45.1375	123.392	65.1722	42.7422	6.87805	6.10708	44.7154	119.277	0.250748	0.00169248	0.114539	0.000647804
1bur	A	464	1976	11262	4.25862	24.2716	24.3655	0.049569	0.0668103	0.0840517	0.296326	0.407378	0.46006	0.512874	389.923	125.307	68.7711	365.721	118.191	60.5138	373.985	121.909	64.7729	343.588	119.728	66.7921	349.137	118.71	66.6555	258.102	84.0547	42.4138	261.75	80.8009	46.0689	360.942	113.111	61.8572	378.077	115.355	60.9534	8.51724	6.6635	48.5431	130.485	0.173893	0.000655321	0.0932099	0.000242209
1buz	A	116	549	10942	4.73276	94.3276	13.2061	0.0862069	0.103448	0.107759	0.451626	0.466835	0.53447	0.585348	81.1924	49.1361	39.2707	69.7659	44.7735	36.5115	71.4583	44.4897	35.0001	74.2638	47.3985	38.7106	77.7149	47.8387	38.2983	49.1135	35.1665	30.0914	65.8334	40.0647	34.5892	69.8065	41.9687	33.6594	73.9824	41.2932	37.1494	9.46552	8.50743	188.655	5008.11	0.317028	0.00153111	0.0760207	0.000161915
1bv8	A	138	454	11216	3.28986	81.2754	16.2421	0.0471014	0.115942	0.134058	0.400577	0.435107	0.506766	0.56607	183.238	50.5679	25.477	136.889	50.9654	22.4662	186.994	47.3579	23.1662	152.541	50.07	24.6641	145.374	51.5181	24.012	119.389	41.4974	16.877	123.196	37.8777	18.3834	155.749	45.4874	22.9039	155.077	43.2378	21.402	6.57971	6.05524	162.551	3717.9	0.22165	0.00162142	0.0423469	0.000138751
1bvk	A	108	387	2490	3.58333	23.0556	13.3893	0.0833333	0.115741	0.12963	0.439468	0.39558	0.476495	0.501383	100.333	36.9074	32.7859	92.6034	32.1404	27.6753	96.4007	33.5982	29.2132	90.6264	35.7116	31.031	94.1973	36.3203	31.3617	61.0678	25.0065	21.5573	71.4422	30.9436	20.078	91.387	30.1639	27.9851	92.3501	36.4162	27.8033	7.16667	6.08333	46.1111	142.488	0.286843	0.00168708	0.139329	0.00055312
1bvk	B	116	403	2599	3.47414	22.4052	13.649	0.0732759	0.107759	0.116379	0.429277	0.405255	0.486656	0.505247	104.38	39.0643	35.5786	91.8232	35.1428	31.4707	97.1077	36.1531	34.9852	93.0575	38.2872	34.0242	94.4291	38.2574	33.3305	60.0028	27.7753	25.0547	68.1312	35.9951	19.4555	91.7047	32.2062	32.7123	101.062	35.5192	28.7867	6.94828	5.25595	44.8103	112.74	0.269823	0.00153483	0.122674	0.000651652
1bvo	A	175	639	4111	3.65143	23.4914	16.1451	0.0657143	0.102857	0.114286	0.381861	0.380084	0.448664	0.491257	123.236	83.3313	38.2882	111.384	74.5929	34.083	116.934	78.6753	36.0215	109.701	76.6841	37.6968	109.043	74.2287	37.9451	75.7373	55.1719	26.9802	76.0621	58.2829	26.7007	105.665	65.9717	32.2352	103.881	67.4619	33.2364	7.30286	5.38828	46.9829	121.834	0.238214	0.00123287	0.113394	0.000537334
1bvp	1	349	1338	8042	3.83381	23.043	28.8395	0.0537249	0.0744986	0.106017	0.337727	0.431084	0.487275	0.540026	697.634	95.5236	46.0382	687.208	85.955	39.4494	683.204	89.589	41.092	621.906	93.4938	43.7735	644.635	92.2513	44.0174	412.042	52.9414	23.0467	472.009	54.9079	32.0997	667.748	86.1439	40.1132	677.034	91.7043	43.1466	7.66762	6.54282	46.086	120.526	0.143342	0.000481916	0.0732568	0.000117012
1bvs	A	183	626	4342	3.42077	23.7268	20.7726	0.079235	0.079235	0.114754	0.268399	0.516835	0.586135	0.628852	269.266	115.609	41.3893	260.638	111.48	33.2361	259.301	111.649	36.9576	195.662	130.768	41.3362	200.542	129.092	41.2541	143.991	96.593	28.3717	134.122	110.136	28.8727	243.083	117.163	35.014	249.748	109.278	34.3489	6.84153	4.50494	47.4536	130.707	0.0158825	2.64738e-05	0.0146082	1.97503e-05
1bvu	A	416	1748	10592	4.20192	25.4615	21.8783	0.0600962	0.0625	0.0817308	0.361814	0.427904	0.479742	0.535887	235.052	147.161	82.4228	219.149	139.101	76.1328	226.914	143.933	81.7555	215.831	138.001	80.5746	217.956	138.056	79.1215	155.615	95.1031	55.5602	171.344	92.5993	60.492	229.939	131.241	75.6247	233.039	127.994	72.9446	8.40385	5.66383	50.9231	122.706	0.175311	0.000577644	0.0867301	0.00019747
1bvy	F	152	622	3720	4.09211	24.4737	14.3924	0.0822368	0.0888158	0.138158	0.458727	0.434016	0.471805	0.52589	91.7246	73.5555	35.4457	79.2988	67.4306	34.8718	84.9278	70.0409	35.0471	82.9682	69.3724	35.4165	82.431	69.5405	35.4289	57.2901	50.1376	26.9855	60.6986	47.0404	29.7388	77.6964	61.4699	33.7066	84.5771	62.958	32.9508	8.18421	5.41343	48.9474	151.747	0.269109	0.00118651	0.119729	0.000406597
1bw0	A	412	1691	9938	4.10437	24.1214	21.701	0.0533981	0.0631068	0.0752427	0.347562	0.419977	0.469869	0.52717	231.732	126.977	100.845	230.942	122.24	83.0477	228.004	123.406	89.6848	211.145	120.771	91.7848	217.348	121.521	87.5937	150.738	87.8281	65.7929	170.146	89.117	64.808	213.963	116.242	86.5794	215.099	115.189	89.6779	8.20874	5.46128	48.2427	127.538	0.184538	0.000685663	0.09436	0.000250588
1bw3	A	125	566	9228	4.528	73.824	13.9515	0.08	0.096	0.124	0.494054	0.444594	0.525027	0.57572	93.3668	54.3711	37.3898	89.2336	46.5984	31.333	87.1995	47.7785	32.8844	86.5074	51.7722	35.5911	89.2166	51.7754	34.2454	55.6574	34.7948	22.7253	64.9313	34.9558	21.1316	83.6155	44.6965	30.2163	91.7162	45.9884	34.3246	9.056	10.5009	147.648	3187.08	0.303788	0.00170445	0.101966	0.000625778
1bw5	A	66	251	4229	3.80303	64.0758	14.2077	0.0909091	0.128788	0.136364	0.350458	0.505858	0.581682	0.634858	113.673	36.2695	27.1344	73.1821	34.6407	25.5803	80.0328	33.2355	27.2814	87.5145	34.7947	27.1532	82.5641	36.4368	26.2253	89.4436	26.9523	16.1274	74.196	38.6204	19.4568	66.9545	31.5967	24.1843	109.396	34.5617	21.5831	7.60606	9.23875	128.152	1982.73	0.320103	0.00393721	0.0554417	0.000216866
1bw6	A	56	242	4778	4.32143	85.3214	11.1458	0.133929	0.142857	0	0.477741	0.499065	0.596244	0.640137	52.3128	42.9541	15.878	43.075	31.8009	15.3944	43.047	35.0576	14.0575	46.8542	38.5769	16.0999	48.4748	38.7241	16.1997	34.574	27.8726	12.5907	40.0115	27.8677	16.8903	39.3246	30.7915	14.0496	53.0737	36.1002	13.229	8.64286	10.3724	170.643	4675.19	0.395245	0.00343627	0.0618052	0.000202798
1bwd	A	348	1394	8434	4.00575	24.2356	18.9454	0.058908	0.0689655	0.079023	0.393637	0.392562	0.448119	0.496252	146.098	105.54	97.653	134.57	100.966	91.6477	143.656	102.863	93.5929	136.81	101.684	93.722	136.126	102.415	92.3102	95.2208	72.5969	65.7682	104.935	75.0183	63.1079	132.522	94.3452	84.6642	131.568	99.9215	91.0776	8.01149	5.79872	48.4713	128.445	0.206247	0.00056458	0.102482	0.000243979
1bwo	A	90	337	2114	3.74444	23.4889	12.2689	0.0833333	0.105556	0.138889	0.493435	0.501868	0.551735	0.60981	69.3824	39.1851	34.2498	64.8595	37.1491	29.8682	67.4259	36.7972	32.7052	65.2067	39.2912	33.3882	66.2249	39.7752	32.6666	45.592	34.2881	27.5869	57.534	37.3704	26.4251	64.0468	35.0614	29.6272	57.555	34.8736	33.4209	7.48889	4.93877	46.9778	101.777	0.296781	0.00083879	0.11731	0.000266679
1bwu	A	106	361	2272	3.40566	21.434	14.0914	0.103774	0.122642	0.136792	0.3787	0.421601	0.513724	0.537659	102.619	64.0228	22.701	83.5781	58.75	19.6397	92.4711	63.3498	20.7339	88.3972	61.8275	21.76	85.5896	60.9701	21.5702	87.6376	45.9438	12.6099	78.29	46.236	15.7779	90.8556	53.9431	20.2903	92.8186	51.2099	19.3943	6.81132	5.66251	42.8679	91.8693	0.268203	0.00152574	0.112453	0.00053882
1bwu	D	109	369	2377	3.38532	21.8073	14.6191	0.0917431	0.100917	0.133028	0.377475	0.405606	0.478402	0.506625	113.981	61.9516	26.6907	89.8937	58.4565	22.9617	104.295	60.9957	24.0767	94.8797	60.4697	24.8922	88.1044	60.7516	24.255	115.801	41.6243	17.1314	96.7499	41.4857	15.3599	100.168	52.9327	23.1324	95.5154	52.7243	21.6474	6.77064	5.44281	43.6147	89.7965	0.254449	0.00166278	0.101921	0.000613473
1bwv	S	138	500	3191	3.62319	23.1232	17.5007	0.0688406	0.0869565	0.148551	0.326039	0.435141	0.501985	0.540904	193.214	69.223	33.5424	171.478	61.0157	29.6602	184.931	65.2611	31.4865	158.81	60.7833	34.7426	158.874	60.9796	33.9007	149.966	38.0486	22.8754	133.768	35.4654	22.2166	194.245	59.34	30.2589	166.453	56.5848	33.9836	7.24638	5.79437	46.2464	103.07	0.229074	0.00173198	0.107292	0.000538571
1bwv	A	472	2049	11602	4.3411	24.5805	24.7573	0.0497881	0.065678	0.0847458	0.372172	0.405967	0.46372	0.516564	411.95	126.108	66.9245	373.165	120.561	59.348	387.314	126.303	62.8322	358.051	120.617	65.7215	359.279	121.189	65.6016	266.365	77.7395	42.5498	282.145	88.4359	48.4086	374.86	115.213	60.1887	401.414	113.039	59.5455	8.6822	7.29307	49.161	130.283	0.172631	0.000686825	0.0925318	0.000252028
1bww	A	109	383	2367	3.51376	21.7156	13.4847	0.0779817	0.105505	0.137615	0.377551	0.390114	0.479508	0.51165	106.684	38.5695	33.5889	93.9309	34.5523	28.4228	102.219	35.439	30.9512	95.094	37.4783	31.8621	96.8099	37.3786	31.8933	63.9336	26.1087	23.0853	64.0455	25.1637	23.1926	89.7155	32.4388	29.4439	106.146	38.1923	30.5689	7.02752	5.89833	43.4312	94.1902	0.283023	0.00171352	0.133708	0.000557071
1bwy	A	132	638	11676	4.83333	88.4545	13.8738	0.0681818	0.0833333	0.106061	0.474997	0.460984	0.538756	0.591922	87.1824	64.9717	39.722	77.2585	60.2543	35.2996	77.6076	63.0768	34.7078	82.1851	62.0213	39.1439	80.1333	62.1891	39.562	57.1211	47.1411	32.0283	61.9147	47.7916	36.9074	74.7119	59.571	35.0573	87.7215	57.2294	37.6081	9.66667	10.7828	176.909	3768.55	0.306623	0.0013103	0.0902333	0.000405934
1bx2	B	191	673	4247	3.52356	22.2356	25.4214	0.0640171	0.0942408	0.128272	0.291222	0.42752	0.488738	0.531104	526.998	86.2032	32.1479	526.323	74.3045	28.5959	517.146	80.3794	30.1553	478.865	80.2924	31.7126	493.575	78.9607	30.6258	324.549	74.4927	27.8156	372.187	77.699	23.21	498.052	76.3853	29.2802	486.041	75.4072	29.3664	7.04712	4.33809	44.4712	94.3329	0.148407	0.000570735	0.0814462	0.000195374
1bx4	A	342	1400	8000	4.09357	23.3918	19.4518	0.0672515	0.0730994	0.0789474	0.415226	0.416795	0.470054	0.523414	153.791	115.543	87.0213	142.136	107.794	81.4367	147.555	114.28	85.6957	140.726	108.882	85.8052	143.702	107.395	84.7546	105.589	72.8204	65.2255	117.055	72.9711	64.3925	134.852	101.598	75.7758	140.395	96.5402	75.2683	8.18713	5.64334	46.7836	85.2514	0.20072	0.000598654	0.106157	0.000253014
1bx7	A	51	145	1043	2.84314	20.451	12.9234	0.0588235	0.176471	0	0.391316	0.430789	0.523747	0.554395	132.577	19.2837	10.5096	121.161	16.0805	8.92769	127.552	17.7906	9.19322	115.976	18.7303	9.78465	118.67	17.7392	9.88254	81.8417	11.986	5.41743	90.0026	11.9941	6.03302	109.675	13.6741	7.83989	127.462	14.9972	10.517	5.68627	3.66628	40.902	89.5786	0.296223	0.00238533	0.114506	0.000679626
1bxb	A	387	1619	9541	4.18346	24.6537	23.8334	0.0581395	0.0542636	0.0839793	0.283436	0.439556	0.497626	0.55428	318.832	159.522	78.4573	280.836	153.324	69.428	299.292	155.864	72.5489	256.064	148.337	75.7058	247.807	148.258	76.1192	290.461	100.269	48.4931	295.184	111.538	44.9223	273.823	154.652	74.7315	294.675	153.029	67.637	8.36693	5.90671	49.3075	117.071	0.170546	0.000963567	0.081562	0.000310106
1bxc	A	387	1601	9556	4.13695	24.6925	23.9183	0.0645995	0.0568475	0.0839793	0.297591	0.442584	0.504499	0.559771	319.633	160.23	78.462	282.596	157.04	69.2051	308.161	158.286	73.3715	256.527	149.548	75.9337	250.506	150.5	75.8411	284.752	101.699	48.3958	261.974	112.164	44.0957	275.326	156.107	74.8372	292.375	153.059	67.2545	8.2739	5.88363	49.385	112.841	0.169365	0.00092786	0.0827361	0.000290959
1bxd	A	161	650	11803	4.03727	73.3106	18.2457	0.0652174	0.0807453	0.108696	0.272071	0.456716	0.520314	0.573281	169.195	92.3843	71.3397	108.339	75.9354	50.8256	116.096	77.0202	53.5422	129.412	83.0481	60.1984	121.043	80.3464	59.894	134.41	68.5261	48.0026	107.848	67.451	41.8656	91.968	72.5835	45.7103	147.994	80.7686	59.6943	8.07453	13.6218	146.621	4562.77	0.225968	0.0023855	0.0420925	0.000166302
1bxe	A	110	407	2399	3.7	21.8091	17.4389	0.0590909	0.159091	0	0.282145	0.447332	0.488269	0.541104	234.918	36.2575	17.0203	184.318	35.7925	16.0227	207.49	35.8579	16.8041	182.408	36.5861	17.4367	182.182	37.0874	16.9193	173.985	21.1962	13.4269	194.396	26.2779	10.1383	173.934	31.7605	15.2615	200.744	30.5394	14.1271	7.4	5.80364	43.6182	81.1269	0.249999	0.00202382	0.12097	0.000580585
1bxk	A	341	1416	8506	4.15249	24.9443	20.4412	0.0645161	0.0909091	0.0835777	0.35985	0.425489	0.480366	0.534091	233.338	104.718	73.6789	221.682	94.379	63.5022	229.888	98.7903	67.5214	208.723	101.105	70.7383	210.922	100.978	68.4387	147.362	68.871	49.0149	148.868	70.7788	46.6206	208.338	93.0685	64.955	228.333	91.3933	69.3739	8.30499	6.20024	49.8886	134.65	0.19372	0.000689927	0.0966356	0.000270012
1bxn	I	129	448	2949	3.47287	22.8605	17.0248	0.0658915	0.0968992	0.158915	0.377781	0.437603	0.507601	0.551996	194.553	57.5343	30.2039	173.439	51.6389	27.9367	179.647	55.7592	29.5953	156.751	54.0009	31.1699	159.126	55.0703	30.8847	152.644	32.0734	21.2838	155.73	39.6174	23.7055	193.592	48.3664	28.619	166.466	48.2692	31.8545	6.94574	5.78775	45.7209	127.55	0.239439	0.00168197	0.108095	0.000461991
1bxn	A	445	1884	11091	4.23371	24.9236	23.9031	0.047191	0.0651685	0.0842697	0.331142	0.413594	0.470179	0.523756	370.914	124.385	66.8453	340.397	118.684	58.1546	354.782	124.443	61.6598	324.923	117.776	65.1459	322.961	119.409	64.7709	239.99	76.5601	43.1453	243.462	83.9489	44.6243	342.874	113.921	60.0862	366.513	113.076	59.1397	8.46742	6.86017	49.8472	140.938	0.17196	0.000722929	0.0837536	0.000225226
1bxo	A	323	1625	26757	5.03096	82.839	19.2776	0.0470588	0.0804954	0.0913313	0.430416	0.424438	0.506381	0.553467	216.353	107.426	57.8525	202.372	93.1198	49.9104	204.656	94.6398	51.3295	197.54	100.742	56.8474	200.34	99.5334	57.1271	138.497	60.4662	40.7904	151.518	66.7107	48.1899	196.199	90.9367	49.3036	207.327	100.21	52.9878	10.0619	13.4637	165.678	3755	0.221557	0.000962587	0.0590263	0.000142369
1bxt	A	222	887	5458	3.9955	24.5856	17.2492	0.0558559	0.0765766	0.105856	0.385739	0.392491	0.466782	0.505692	152.735	90.9617	50.5697	143.014	81.2419	43.8621	147.976	81.7675	47.5064	140.841	85.8761	47.9705	143.445	87.2134	46.9879	95.4324	57.9655	33.5492	102.958	69.949	36.4616	142.854	78.6091	40.8372	132.863	94.0655	44.6771	7.99099	6.52244	49.1712	134.493	0.232405	0.00109206	0.114565	0.000392235
1bxv	A	91	336	2062	3.69231	22.6593	12.001	0.0879121	0.137363	0.126374	0.519543	0.400922	0.475973	0.508513	79.091	33.1688	30.346	74.2607	29.8481	27.1133	73.9614	32.4566	28.6284	72.6078	32.1665	29.6619	73.8252	31.2885	29.4105	44.889	25.0696	21.6467	58.77	23.1982	21.0375	68.911	28.0938	26.7849	75.1401	27.5035	29.006	7.38462	5.31361	45.3187	108.371	0.315479	0.00163891	0.153696	0.000776557
1bxy	A	60	219	1356	3.65	22.6	11.0338	0.0916667	0.15	0	0.504398	0.470703	0.542553	0.58839	66.6347	30.003	14.0063	54.2931	29.0249	13.4165	62.8117	30.1061	13.1389	58.4696	29.2096	14.5835	56.7395	29.3752	14.5209	39.7538	19.5273	12.6458	42.466	22.0858	12.0626	53.7768	26.7945	13.0684	63.2914	24.8443	13.3957	7.3	5.21	45.2	78.9933	0.352115	0.00247006	0.152128	0.0010214
1by1	A	209	988	17234	4.72727	82.4593	20.6068	0.0526316	0.076555	0.126794	0.365004	0.467756	0.535496	0.59499	248.731	137.424	31.6193	203.649	108.541	29.0005	214.494	113.174	28.2987	213.867	117.335	31.6496	215.407	114.298	31.9149	157.068	109.986	22.4981	183.78	107.425	26.9213	201.417	101.807	27.8752	232.482	129.648	29.8178	9.45455	10.2862	164.919	3768.53	0.224543	0.00156448	0.0564276	0.000158523
1by2	A	112	426	2576	3.80357	23	12.5765	0.0848214	0.0982143	0.102679	0.504399	0.393534	0.445595	0.476145	63.8937	44.3175	39.2258	56.4749	39.0335	33.5666	59.8748	42.367	35.8843	59.3747	42.0269	37.3037	58.6173	40.8214	36.0296	40.9893	29.9518	29.284	43.1762	26.4106	29.6563	53.8242	37.3838	31.4912	55.2948	40.0884	38.4372	7.60714	7.18495	46	161.446	0.29986	0.00151122	0.140241	0.000950069
1by5	A	697	2658	16435	3.81349	23.5796	25.5061	0.0430416	0.0559541	0.0566714	0.316654	0.369959	0.420586	0.459224	317.275	195.888	128.646	291.802	185.799	123.49	309.344	187.478	129.419	282.091	184.738	125.457	282.74	185.383	125.34	186.389	133.534	91.2596	185.85	130.464	98.4752	274.001	178.556	122.783	310.238	200.419	125.486	7.62697	4.5323	47.1593	99.715	0.15317	0.000471289	0.0799302	0.000168751
1byf	A	123	506	3102	4.11382	25.2195	13.2024	0.0894309	0.113821	0.105691	0.442761	0.426165	0.491088	0.533333	77.6306	48.5286	43.8514	66.816	45.2411	39.0108	70.2561	47.16	40.3404	70.0857	46.6229	42.4829	71.8795	46.6697	40.2841	51.4306	30.7783	31.4992	51.0789	30.2945	30.5502	69.4794	41.183	38.0863	69.2663	44.3076	36.7921	8.22764	7.15143	50.439	162.132	0.293834	0.00150828	0.154405	0.000832811
1byg	A	246	981	5985	3.9878	24.3293	18.73	0.0670732	0.0792683	0.097561	0.375175	0.42896	0.490552	0.537899	198.513	83.5348	57.2691	180.012	76.0232	53.4231	187.659	77.6361	57.0236	178.37	80.1816	56.1694	181.557	81.2056	55.2937	123.749	52.2815	39.2305	127.226	53.2932	35.1643	177.889	69.5993	50.7927	189.99	74.2132	50.6056	7.97561	7.13762	48.6585	149.778	0.204443	0.000860839	0.0961584	0.000209984
1byi	A	224	903	5312	4.03125	23.7143	16.9285	0.0684524	0.0825893	0.0870536	0.402565	0.422225	0.488012	0.538963	135.419	77.7086	63.1204	127.515	73.8526	54.1937	133.813	74.9804	59.0888	123.637	74.9957	58.9952	123.893	74.8706	57.6001	86.6795	54.1372	39.2802	97.9501	54.083	37.3725	119.032	66.2313	51.9471	124.521	72.5132	54.4932	8.0625	6.37109	47.4286	111.29	0.22514	0.000971805	0.1089	0.000440644
1byk	A	255	1036	6022	4.06275	23.6157	19.7505	0.0582633	0.105882	0.0882353	0.462639	0.429149	0.48035	0.528789	265.626	56.1397	53.8481	248.044	51.8396	51.6331	254.433	55.1374	52.8759	241.394	53.5343	53.4194	247.109	52.845	53.7774	156.869	37.4917	41.4706	175.631	35.9851	52.528	240.386	50.3186	47.7463	244.639	48.054	48.7353	8.12549	6.14111	47.2314	103.833	0.204763	0.000678791	0.101494	0.000192153
1byp	A	99	363	2166	3.66667	21.8788	12.3304	0.0808081	0.121212	0.126263	0.437323	0.40569	0.479782	0.518918	87.0283	37.4196	29.9347	78.814	33.791	27.7742	79.6973	35.7188	28.2617	79.3466	36.2826	29.6042	79.9571	37.0248	29.2154	48.407	25.8799	24.4839	57.2365	30.0684	22.5919	73.6041	31.861	26.7415	81.5866	34.0022	27.1743	7.33333	5.39394	43.7576	105.113	0.300932	0.00149886	0.156147	0.000719693
1byr	A	152	639	4106	4.20395	27.0132	14.3633	0.0855263	0.0921053	0.131579	0.465294	0.424512	0.478524	0.524536	85.2525	64.8985	46.2183	74.5544	59.5321	43.8828	78.0568	63.2057	45.518	78.3462	61.2392	45.169	80.0991	60.3135	42.783	51.4851	43.195	32.0688	57.8317	38.0258	25.0166	73.0399	56.7661	40.4086	78.3401	51.0561	40.393	8.40789	5.78099	54.0263	221.21	0.275648	0.00126609	0.12889	0.000567991
1bz7	A	206	744	4713	3.61165	22.8786	22.4451	0.0563646	0.0898058	0.109223	0.288146	0.402807	0.47124	0.499263	375.345	78.2126	40.9087	370.258	73.8606	34.8332	376.341	77.6836	38.6147	334.999	75.4661	38.1294	340.546	74.0899	36.539	236.364	42.4525	23.9741	261.261	40.717	19.6649	362.867	70.8464	33.3303	366.327	73.0895	35.4149	7.2233	6.2414	45.7573	115.164	0.177954	0.000894151	0.094055	0.000364593
1bz7	B	217	755	4861	3.47926	22.4009	22.6317	0.0483871	0.0921659	0.117512	0.257446	0.387795	0.46456	0.490473	411.043	73.0988	38.7325	398.092	67.0127	34.0158	407.604	69.2021	36.5993	361.691	72.0722	37.2495	361.824	72.2413	36.7286	274.353	59.8374	21.1337	240.552	53.917	20.8149	387.002	64.3844	33.2808	405.398	68.848	32.2232	6.95853	5.80934	44.8018	124.767	0.162103	0.000713914	0.075076	0.00018933
1c01	A	76	354	6642	4.65789	87.3947	11.1358	0.105263	0.125	0.138158	0.486996	0.452533	0.54809	0.591735	60.915	38.4459	20.7113	54.3476	33.7914	17.8537	53.0014	35.2411	17.439	56.0067	36.5852	20.55	58.7587	35.212	20.6396	35.6133	25.6854	14.5505	49.1823	24.4671	20.3694	54.3245	33.6743	17.6487	56.0247	36.7317	18.7011	9.31579	12.9003	174.789	5365.14	0.378481	0.00247463	0.102552	0.00048369
1c02	A	166	692	3999	4.16867	24.0904	16.6249	0.0572289	0.105422	0.111446	0.379259	0.45944	0.51192	0.577377	172.745	58.3278	38.1563	148.671	52.3861	33.6932	159.491	54.5005	36.2286	149.702	56.14	37.3844	150.5	55.8711	36.8223	107.449	39.3346	26.6261	116.907	39.5337	26.761	147.796	50.5366	32.7951	148.302	53.1886	32.5863	8.33735	6.40427	48.1807	106.172	0.251994	0.00136097	0.119975	0.000455906
1c05	A	159	765	13638	4.81132	85.7736	17.209	0.0683962	0.106918	0.116352	0.430505	0.455314	0.530161	0.578572	190.107	50.7674	39.5299	168.274	43.4159	34.2456	172.913	43.2616	35.7449	165.177	47.4355	39.631	165.321	47.4634	39.0792	120.702	31.8576	27.3137	137.293	42.586	27.7013	155.326	40.7522	34.2866	185.997	46.411	33.011	9.62264	10.7633	171.547	3266.39	0.267425	0.00156451	0.064801	0.000218283
1c07	A	95	481	10156	5.06316	106.905	11.8742	0.0947368	0.110526	0.121053	0.476747	0.468031	0.559318	0.609471	55.3806	48.3001	33.7674	47.1799	38.1432	30.0234	49.3102	40.1437	27.8508	51.8738	44.6509	32.3424	52.0543	44.8451	33.1988	34.3163	30.137	21.4055	41.2465	39.1545	27.6508	49.1629	37.1576	27.3663	49.8165	45.8104	31.7331	10.1263	14.5946	213.811	8358.74	0.361772	0.00234656	0.0774221	0.000314071
1c0a	A	585	2383	14739	4.0735	25.1949	29.8384	0.0418803	0.0547009	0.0726496	0.255518	0.425836	0.485244	0.532784	522.387	266.296	106.743	507.078	254.608	93.5322	504.581	260.014	100.842	446.186	246.651	104.096	448.724	250.579	102.121	333.114	145.114	63.2097	343.238	158.824	76.6592	497.259	248.863	88.6534	530.031	260.516	105.717	8.14701	6.58694	50.3897	136.641	0.130545	0.000542544	0.0627876	0.000151117
1c0f	A	368	1535	9003	4.1712	24.4647	21.6471	0.0529891	0.0679348	0.0883152	0.33285	0.423234	0.481697	0.530429	245.306	158.136	52.5178	235.431	142.305	45.7164	244.095	150.864	48.7743	223.006	148.084	51.3875	220.204	149.664	50.3725	147.869	105.586	37.6979	151.979	113.989	32.0086	223.281	135.49	46.114	229.595	147.828	47.8737	8.34239	6.81755	48.9293	127.957	0.180182	0.000537189	0.0901796	0.000217141
1c0p	A	363	1473	8737	4.05785	24.0689	21.5244	0.0482094	0.0785124	0.0853994	0.34494	0.408286	0.463246	0.506624	296.293	90.7151	71.9581	257.036	84.7606	64.4792	276.474	87.2938	68.5029	261.189	86.3134	69.2611	262.355	84.836	69.1206	201.31	64.8355	48.8535	220.047	59.7271	46.4709	253.285	77.0517	61.6242	290.306	83.126	65.286	8.1157	6.62022	48.1377	128.152	0.18919	0.000724332	0.0932797	0.000238916
1c0w	A	173	716	4543	4.13873	26.2601	15.8274	0.083815	0.0780347	0.104046	0.382492	0.460826	0.527489	0.58086	129.108	88.9863	38.8988	118.664	77.204	32.6006	122.11	79.1842	34.7733	118.278	81.453	37.3182	119.269	84.0914	36.2782	72.2191	51.9116	25.4699	82.2014	53.3971	29.3024	117.681	77.4185	33.1861	133.763	89.7	36.835	8.27746	7.19469	52.5202	190.585	0.24854	0.00144953	0.100209	0.000314916
1c12	A	214	767	4816	3.58411	22.5047	23.0856	0.0574766	0.0864486	0.11215	0.295835	0.399484	0.481273	0.505128	416.927	73.0276	40.5753	412.81	68.8284	34.6677	418.305	71.1163	37.1941	376.195	71.1669	38.2018	382.987	72.1289	38.1454	243.672	46.2515	17.6171	263.698	79.5718	17.826	404.537	64.3239	34.0701	404.273	72.2162	34.6214	7.16822	6.45768	45.0093	114.654	0.165257	0.000688047	0.0750076	0.000172549
1c12	B	220	782	4889	3.55455	22.2227	22.9651	0.0545455	0.1	0.118182	0.379193	0.389011	0.463471	0.500882	404.611	81.5047	37.3229	386.464	72.8594	32.7354	394.915	75.7283	34.7484	359.436	78.5513	36.201	363.307	80.1067	35.8645	240.721	53.7826	20.1551	252.398	78.5317	23.2057	380.137	68.3324	31.108	399.834	73.9918	32.4272	7.10909	6.20628	44.4455	122.483	0.159478	0.000643209	0.0767988	0.000151105
1c16	A	260	897	5995	3.45	23.0577	23.2352	0.0730769	0.075	0.0980769	0.262493	0.404255	0.464401	0.511113	355.904	126.01	56.4059	335.005	113.892	46.6556	344.438	117.259	51.3325	312.514	117.394	54.7434	323.994	117.073	53.1541	221.404	69.0394	29.2652	250.928	64.7528	30.9957	320.136	103.771	46.5877	353.925	112.761	49.5788	6.9	5.92846	46.1154	132.317	0.16368	0.000825566	0.0737286	0.000200066
1c17	M	142	628	11841	4.42254	83.3873	18.6677	0.0422535	0.109155	0.137324	0.381253	0.516453	0.565906	0.614754	250.161	48.7203	28.6081	208.61	42.7612	27.1683	215.971	44.3039	26.9085	215.024	45.6043	28.2891	222.711	44.2446	28.5045	144.586	36.1935	21.0643	165.988	35.8263	22.0704	201.159	41.9105	27.067	226.937	49.796	27.0363	8.84507	6.37036	166.775	2384.26	0.248582	0.00165665	0.0389425	5.36159e-05
1c1d	A	349	1483	8458	4.24928	24.235	19.5564	0.0694842	0.0744986	0.0888252	0.415049	0.433289	0.484919	0.539515	184.859	103.568	82.5948	179.488	93.8308	76.7624	184.357	101.348	79.9833	173.638	95.9272	79.3814	175.345	94.166	79.1063	117.749	62.1013	51.1218	123.147	60.4662	47.2769	174.701	88.1773	69.5475	179.668	95.4264	77.012	8.49857	5.51074	48.4699	95.3322	0.193241	0.000643914	0.0984244	0.000253608
1c1e	H	219	765	5016	3.49315	22.9041	22.9606	0.0508806	0.0958904	0.105023	0.247048	0.403241	0.492861	0.52232	417.779	69.0373	40.6286	389.427	65.2381	35.1241	404.864	67.1097	37.5161	373.032	69.0676	38.4973	376.627	70.6388	37.9177	261.812	58.23	21.735	276.89	103.175	15.9737	387.373	61.2362	33.8289	413.721	61.9952	38.2493	6.9863	6.07744	45.8082	118.977	0.15893	0.000615266	0.0689077	0.000138387
1c1k	A	217	930	5640	4.28571	25.9908	18.961	0.0552995	0.0898618	0.0967742	0.459827	0.464811	0.524324	0.577641	236.3	68.9293	43.8524	218.423	61.4756	39.7366	227.094	65.7117	41.6898	209.806	65.3835	43.6799	212.008	63.8744	43.7784	141.339	44.285	31.6163	157.461	40.8446	34.3123	213.33	58.2803	38.4924	216.02	56.229	39.3926	8.57143	5.94997	51.9816	119.484	0.219452	0.00102817	0.103082	0.000339777
1c1l	A	135	507	3134	3.75556	23.2148	14.1118	0.0740741	0.0925926	0.107407	0.425256	0.408136	0.457902	0.501789	92.2091	59.452	42.5238	89.5075	54.2832	35.2887	89.9036	57.0889	38.347	86.3582	56.2827	39.8332	88.7559	55.8491	38.0068	65.3813	47.4617	29.5985	76.1252	40.9584	30.1285	78.5915	52.7925	33.6638	80.8652	53.812	38.7208	7.51111	6.08691	46.4296	129.682	0.26041	0.00136751	0.13518	0.000772781
1c1y	B	77	275	1659	3.57143	21.5455	11.922	0.116883	0.142857	0.136364	0.464432	0.432039	0.513499	0.560376	54.7872	51.542	26.5882	50.3471	44.8128	24.3182	51.4433	46.4925	25.7979	49.4562	47.4865	26.8006	49.6571	48.1065	26.7587	33.664	31.6139	21.7883	31.4215	34.8809	24.0464	44.0529	41.1021	25.1145	44.8368	44.9346	22.8714	7.14286	4.27829	43.0909	73.5632	0.324503	0.00187559	0.160186	0.000764157
1c20	A	128	593	10355	4.63281	80.8984	15.0728	0.078125	0.09375	0.117188	0.409988	0.478237	0.560098	0.605093	117.587	68.7575	42.69	108.517	57.9649	35.8197	108.467	59.63	35.8518	108.591	64.2799	40.4648	109.475	62.8805	41.1239	65.7739	42.5473	27.1797	71.1802	54.1532	28.4402	103.51	54.0401	33.8333	103.999	66.204	34.7199	9.26562	9.57007	161.797	2711.54	0.295952	0.00182635	0.0617281	0.000207016
1c25	A	161	631	3979	3.91925	24.7143	16.0612	0.0807453	0.0869565	0.10559	0.357696	0.430156	0.488682	0.523971	135.198	66.2301	44.7498	110.018	63.6134	37.7391	121.561	64.496	40.4474	115.161	62.943	43.0465	108.862	63.5244	42.2881	97.3409	46.2149	28.0247	107.794	44.5242	28.9694	100.357	56.3481	38.1221	107.735	58.3393	42.0671	7.83851	6.86833	49.4286	146.208	0.248202	0.00131483	0.105128	0.000512775
1c2u	A	35	149	3012	4.25714	86.0571	8.82341	0.114286	0.171429	0	0.559261	0.516257	0.603338	0.649706	33.2428	18.0825	11.6017	28.9462	15.7456	10.0054	30.4083	15.8134	10.7728	30.4164	17.4184	11.2347	32.1536	18.4396	10.5606	18.5218	12.8263	8.45314	24.34	16.7863	9.07525	27.8272	14.4693	9.05847	26.3571	16.5229	10.7723	8.51429	8.07837	172.114	3668.62	0.484572	0.0042065	0.116593	0.000935179
1c2y	A	155	621	3936	4.00645	25.3935	15.5353	0.0580645	0.112903	0.129032	0.423557	0.461976	0.510231	0.564117	127.193	58.6176	38.1686	108.88	57.8366	31.329	120.767	58.144	34.3104	113.365	56.9831	34.6035	114.699	55.5666	34.777	84.7987	41.6442	26.558	89.5692	35.2387	30.832	112.169	52.4212	35.276	105.317	50.8394	32.8635	8.0129	5.0579	50.7871	115.91	0.249123	0.0011161	0.102398	0.000296127
1c3a	A	135	464	2966	3.43704	21.9704	17.1015	0.0740741	0.107407	0.122222	0.387737	0.407712	0.477077	0.515626	197.816	47.687	40.5414	162.156	38.6869	39.6155	175.55	41.6722	40.6813	159.887	44.8055	39.5785	156.706	45.2318	39.1029	155.257	26.7074	21.2574	162.312	25.9487	23.2014	174.866	35.1184	36.0796	186.318	42.8021	34.9061	6.87407	6.49525	43.9407	129.034	0.23395	0.00173015	0.104108	0.000534431
1c3a	B	125	441	2822	3.528	22.576	17.0617	0.08	0.124	0.1	0.399634	0.417709	0.485723	0.521352	200.675	44.3136	41.5165	153.632	38.5655	40.7997	167.849	40.3275	42.1921	156.31	42.2639	40.9933	155.259	43.0496	41.0645	150.168	24.3089	22.3144	158.326	30.3884	22.5607	171.699	35.4853	37.4013	182.296	40.7137	31.2937	7.056	7.14086	45.152	145.361	0.236162	0.00189722	0.0992738	0.000459858
1c3c	A	424	1855	10880	4.375	25.6604	30.5436	0.0330189	0.0778302	0.0896226	0.241687	0.453361	0.509057	0.569967	798.515	87.6039	59.842	760.404	73.8213	55.1125	769.029	79.6571	57.595	678.06	82.9726	58.8978	696.221	81.7582	57.7632	503.115	48.9902	40.4537	517.854	66.5653	37.9151	767.694	78.5653	52.2461	771.803	76.9779	51.0817	8.75	6.06958	51.3208	110.204	0.143243	0.000630858	0.0679752	0.000139808
1c3g	A	170	592	3955	3.48235	23.2647	23.8861	0.0382353	0.0970588	0.144118	0.275699	0.420358	0.502534	0.534351	471.053	66.5745	24.8976	423.818	59.737	22.0829	459.643	66.3297	23.159	384.37	59.8997	24.9251	384.491	60.1879	24.9308	332.096	49.1283	15.6578	346.704	46.2148	16.3166	393.22	54.0205	21.4623	438.138	58.3243	21.4374	6.96471	5.72817	46.5294	102.496	0.177193	0.00122342	0.0818059	0.000358732
1c3h	A	137	496	3248	3.62044	23.708	15.5608	0.0583942	0.109489	0.135036	0.479834	0.384857	0.458578	0.488036	166.575	45.2458	26.0268	139.009	41.0677	23.9123	152.3	43.1131	24.7251	145.128	44.2156	25.9616	144.223	43.2933	26.0024	104.798	37.584	19.1319	103.885	36.9918	20.3143	130.709	41.0807	24.5313	144.722	43.3206	22.9823	7.24088	5.90548	47.4161	145.63	0.258585	0.00131776	0.111645	0.00047163
1c3m	A	145	517	3283	3.56552	22.6414	14.217	0.0758621	0.1	0.131034	0.428531	0.38715	0.468372	0.492302	103.637	47.3569	45.0002	94.8468	41.1283	41.8292	98.0738	43.1988	45.3934	95.0779	45.3994	44.3715	97.5008	46.1875	42.9566	65.5623	33.1024	37.9177	75.6388	37.2007	33.6507	83.5325	40.3204	39.1121	88.0756	46.4878	38.9293	7.13103	6.08628	45.2828	151.734	0.264702	0.00107789	0.115126	0.000345316
1c3p	A	372	1659	9754	4.45968	26.2204	19.5039	0.0604839	0.0685484	0.0806452	0.379946	0.411236	0.464719	0.517194	144.553	134.232	90.112	133.763	126.691	78.6141	138.341	127.64	84.2318	134.854	125.028	86.2522	134.275	128.717	84.2912	97.3197	86.4894	62.8044	106.247	94.8713	60.8758	126.332	118.973	77.537	126.736	126.279	78.2581	8.91935	6.59027	52.4409	147.435	0.207283	0.000650781	0.10288	0.000241264
1c3t	A	76	346	6290	4.55263	82.7632	11.6311	0.118421	0.111842	0.125	0.469233	0.464722	0.546451	0.597352	59.3001	39.1172	30.855	47.7894	34.253	29.2012	49.4276	32.6061	28.9944	52.7034	36.951	30.8724	51.8145	37.2663	31.441	39.0112	24.7401	23.0843	40.3255	33.6986	24.3386	44.9866	32.4729	28.2997	54.1529	33.5303	28.1051	9.10526	10.1205	165.526	3513.83	0.368679	0.00258118	0.0921816	0.000475467
1c3z	A	108	451	7793	4.17593	72.1574	15.701	0.0833333	0.106481	0.115741	0.352687	0.478624	0.553271	0.596151	121.811	63.0482	42.1844	92.7108	54.9184	32.9947	100.188	57.8	35.7398	101.262	59.0496	38.7412	94.7034	56.8822	39.6552	88.8432	41.3757	19.3407	83.4795	40.1044	24.47	82.7449	52.9459	31.7287	98.1276	49.82	31.3578	8.35185	9.63546	144.315	2741.94	0.285791	0.00234814	0.0566494	0.000201122
1c41	A	165	674	3975	4.08485	24.0909	15.6761	0.0636364	0.0848485	0.112121	0.390062	0.452746	0.512417	0.562903	129.241	68.9732	36.5584	112.296	64.802	30.06	121.365	67.7111	32.8857	116.526	65.1849	33.6713	115.534	65.0689	32.8912	84.7284	48.9086	23.088	87.0868	47.4155	20.291	113.038	62.021	32.5339	113.618	61.8737	31.4275	8.1697	6.96514	48.1818	121.543	0.250206	0.00133004	0.118261	0.000580857
1c44	A	123	488	2955	3.96748	24.0244	13.5723	0.0772358	0.105691	0.117886	0.432412	0.445443	0.509923	0.553296	89.1049	52.465	41.5189	77.1178	46.6442	36.7732	77.6657	50.8585	38.6003	79.979	48.6466	40.4242	78.2439	48.3009	40.1177	66.8351	35.2282	28.3896	69.9244	34.035	28.7131	69.557	43.9378	35.7771	76.8764	48.7459	36.3399	7.93496	6.51609	48.0488	144.323	0.282538	0.00160715	0.131991	0.000736972
1c48	A	69	251	1587	3.63768	23	10.8681	0.115942	0.123188	0.137681	0.518565	0.426343	0.487349	0.533981	44.6677	42.6747	22.2268	39.4847	40.7804	20.3514	43.3399	40.6531	21.3306	41.5811	40.9941	21.717	40.7344	40.8402	21.9183	28.4383	29.3873	17.1728	31.2735	28.502	19.3368	40.0212	38.3728	20.5846	35.2516	41.9751	17.0272	7.27536	4.51838	46	73.4493	0.350996	0.00170947	0.158934	0.00098934
1c4e	A	35	135	3086	3.85714	88.1714	9.3723	0.157143	0.171429	0	0.482488	0.511111	0.593	0.621622	37.4754	20.5895	9.80403	29.5584	15.4893	8.93041	32.9096	16.7807	8.65461	33.2387	18.8077	9.67667	33.3993	19.2868	9.64951	18.8672	12.3699	7.45737	18.1544	16.8961	8.38324	29.7905	13.3852	7.77678	31.9636	20.7294	7.61491	7.71429	9.91837	176.343	4389.88	0.463288	0.00503568	0.0919221	0.000462173
1c4o	A	504	2097	12584	4.16071	24.9683	26.1485	0.0367063	0.0515873	0.077381	0.29667	0.432734	0.482599	0.533307	420.251	175.095	73.8976	414.543	169.527	68.0911	419.797	171.701	71.2812	378.817	164.941	73.4075	378.696	167.439	71.6723	267.428	105.018	63.0189	282.466	113.012	54.6337	392.914	156.625	63.2999	394.24	170.84	68.2508	8.32143	5.67843	49.9365	123.028	0.154843	0.000446469	0.0725706	0.000141183
1c4p	C	132	474	3154	3.59091	23.8939	17.3481	0.0530303	0.0984848	0.125	0.303875	0.417946	0.485137	0.520603	216.941	55.8958	25.963	193.027	45.8059	23.4525	198.938	50.7297	24.2599	186.74	49.7188	26.0199	188.166	50.3711	25.777	151.476	31.4527	16.755	173.709	32.1904	20.7467	175.277	45.9617	24.3882	187.628	46.9402	27.8394	7.18182	6.93664	47.7879	148.91	0.235223	0.00161635	0.0973501	0.000364483
1c4x	A	281	1177	6951	4.18861	24.7367	17.6092	0.0640569	0.0729537	0.0765125	0.425518	0.430336	0.476441	0.532305	124	91.8195	82.2716	117.271	84.6111	75.4014	123.509	88.8213	79.5169	116.517	87.8081	78.915	115.463	87.1037	78.3868	82.9178	63.135	60.2168	84.6392	59.0151	67.6923	109.508	82.9306	71.2737	107.865	84.1548	76.4131	8.37722	5.62994	49.4733	105.118	0.219675	0.000642629	0.106496	0.000280797
1c4z	A	350	1383	8678	3.95143	24.7943	24.6415	0.0432143	0.0828571	0.0914286	0.29196	0.434754	0.49177	0.539252	395.453	137.25	60.8265	380.047	133.519	50.4632	396.807	137.579	56.025	337.954	130.498	60.3673	340.646	132.458	58.5179	248.815	71.117	39.3297	253.036	86.4613	33.1234	372.165	125.708	53.7074	355.633	125.449	54.4832	7.90286	6.44771	49.5886	125.539	0.162251	0.000729311	0.0773402	0.000218683
1c52	A	131	568	5217	4.33588	39.8244	13.8603	0.0877863	0.0992366	0.0992366	0.468429	0.45462	0.514279	0.570293	71.8931	59.6085	47.6924	62.5892	58.1906	41.5701	64.767	61.7982	42.1215	67.3357	58.7265	46.0113	67.5904	58.396	45.5243	49.6395	48.6245	33.46	54.3014	50.3583	40.5901	61.3806	55.1172	39.2252	61.0955	51.4897	44.5385	8.67176	8.32737	79.6489	486.258	0.293092	0.000909485	0.100636	0.000356872
1c53	A	79	78	78	0.987342	0.987342	11.1277	0.107595	0.101266	0.132911	0.500306	0	0	0	53.0068	45.8459	26.5616	52.261	45.6385	26.7393	52.261	45.6385	26.7393	51.7819	46.3065	27.2447	51.7819	46.3065	27.2447	48.9595	48.5395	27.8696	48.9595	48.5395	27.8696	53.0068	45.8459	26.5616	51.8101	40.5437	24.3964	1.97468	0.0246755	1.97468	0.0246755	0.0392694	6.46141e-05	0.0392694	6.46141e-05
1c55	A	40	155	2557	3.875	63.925	9.67627	0.1375	0.15	0	0.519197	0.519184	0.566748	0.592117	34.6627	30.6581	10.9269	29.2845	23.7385	9.97831	32.1062	25.8612	9.85481	31.9848	27.833	10.8777	30.6054	28.0506	11.1744	22.3278	19.5299	7.57662	27.6065	16.8314	10.5506	28.1282	24.0426	8.81289	28.8535	31.5713	10.0747	7.75	8.9375	127.85	1584.58	0.433158	0.00377711	0.0735358	0.000204689
1c5a	A	66	289	5136	4.37879	77.8182	11.8601	0.0984848	0.121212	0.19697	0.460128	0.495818	0.568272	0.59764	67.1176	39.9746	16.2461	54.8097	34.1137	13.9787	56.7941	37.2985	14.9341	60.3765	36.7822	15.6615	58.8835	37.2715	14.6721	41.7191	23.5555	11.9291	40.7984	24.6357	9.28419	53.3382	33.7995	13.1005	53.9003	37.8738	14.7769	8.75758	8.15335	155.636	2165.02	0.369698	0.00273504	0.0604441	0.000226963
1c5c	H	215	745	4797	3.46512	22.3116	22.7992	0.0511628	0.0976744	0.118605	0.255655	0.395957	0.494308	0.522034	420.66	63.4498	38.3617	396.942	57.5342	35.4963	410.789	58.4436	38.1264	377.291	62.1261	37.0249	379.061	63.5559	37.1697	260.489	42.1124	24.6492	274.393	49.8398	22.2265	393.749	53.3231	34.2029	409.892	61.7339	31.44	6.93023	5.84164	44.6233	119.351	0.15933	0.000601338	0.0722009	0.00013083
1c5c	L	214	775	5024	3.6215	23.4766	23.0297	0.0502336	0.0957944	0.11215	0.291998	0.396851	0.469984	0.493618	407.916	72.9678	39.9635	403.141	68.426	34.8847	403.722	72.1002	36.9949	365.088	71.8012	37.7773	370.419	71.9708	37.5155	256.364	49.3246	19.2642	251.545	63.0219	16.7652	389.835	66.0149	33.0518	396.777	70.3785	34.4367	7.24299	6.42694	46.9533	141.755	0.167435	0.000760119	0.0726234	0.000157365
1c5d	A	213	783	5122	3.67606	24.0469	23.35	0.0610329	0.0985915	0.124413	0.296297	0.400107	0.468882	0.496117	436.468	67.8368	35.5489	438.598	61.3957	32.0556	437.573	63.019	33.0234	390.548	65.5472	33.7343	391.848	65.8083	33.5317	259.012	41.173	20.9232	267.262	52.2549	23.4933	420.876	59.4842	30.3573	426.183	66.0266	32.6823	7.35211	5.74926	48.0939	144.705	0.169654	0.000730739	0.0747982	0.000181747
1c5d	B	215	780	4967	3.62791	23.1023	20.7683	0.051938	0.0883721	0.125581	0.328155	0.3992	0.475817	0.512782	312.314	82.449	31.3199	293.185	76.1694	27.898	293.69	80.4716	29.7422	275.183	79.983	30.8472	285.348	79.8744	30.4308	184.183	47.9384	19.3172	213.983	62.1847	23.0047	294.271	72.1514	27.9163	294.458	75.7206	26.8696	7.25581	5.78107	46.2047	122.349	0.174725	0.000788791	0.0852893	0.000191581
1c5e	A	95	338	2102	3.55789	22.1263	12.4146	0.0947368	0.105263	0.152632	0.442228	0.420873	0.501091	0.546943	72.1938	46.2731	28.4445	65.6162	40.7944	24.5157	69.4044	43.337	26.5605	66.6483	43.1475	27.2426	66.7387	42.5682	27.0841	45.7367	29.9312	16.8185	50.9617	33.2276	17.0659	64.2375	38.9976	25.2427	62.8112	38.9632	26.1283	7.11579	5.70238	44.2526	128.462	0.302175	0.0017515	0.14505	0.000830463
1c6r	A	88	337	2068	3.82955	23.5	11.6804	0.0909091	0.119318	0.125	0.48477	0.491684	0.551978	0.607728	57.4558	42.203	34.333	52.4517	37.9775	31.6246	56.1279	39.1459	31.5995	55.2047	40.4853	33.848	55.7824	40.1074	34.2945	41.886	30.271	27.9814	46.6816	30.1225	36.1835	51.1498	36.1349	30.1174	53.2303	38.4636	34.5161	7.65909	5.02014	47	123.795	0.307233	0.00102379	0.130334	0.000384524
1c6s	A	87	417	8317	4.7931	95.5977	11.338	0.103448	0.126437	0.143678	0.463298	0.491852	0.575179	0.632412	53.5037	44.0662	28.7216	47.0014	36.0673	26.3732	48.0626	36.4643	24.7091	49.9827	41.1042	28.4965	51.2014	40.6871	29.1763	34.4908	26.5563	21.6111	34.9598	29.0543	29.2631	44.7362	34.9454	25.6321	47.4248	40.7126	30.5246	9.58621	10.7943	191.195	7554.98	0.355065	0.00205207	0.0791214	0.000229718
1c6v	A	148	560	3562	3.78378	24.0676	16.0691	0.0709459	0.0743243	0.138514	0.401439	0.44243	0.506378	0.554342	117.934	104.465	26.1363	99.1488	100.163	22.8258	106.491	102.854	23.8934	104.783	96.9503	25.4047	102.449	100.149	25.1753	78.5875	68.6562	16.5922	76.3544	70.0825	15.1541	97.8206	89.613	23.3794	105.911	93.2513	23.2188	7.56757	5.46165	48.1351	145.874	0.246599	0.00121345	0.111382	0.00035683
1c6v	X	55	154	1155	2.8	21	11.7444	0.145455	0.145455	0.245455	0.441744	0.421818	0.524329	0.55485	73.457	31.6521	20.7596	51.3594	27.8854	20.0219	60.3835	29.8673	19.3761	59.2174	30.2689	20.4329	54.4461	30.328	21.5601	50.7825	19.3273	11.7203	35.8841	24.7349	14.6019	46.0346	27.7533	16.4152	44.7754	29.5235	21.3972	5.6	4.24	42	127.673	0.313217	0.00296684	0.0991726	0.000559706
1c6w	A	33	122	2430	3.69697	73.6364	9.11544	0.121212	0	0	0.51101	0.493421	0.563597	0.59384	50.0501	13.5535	8.98079	37.7227	12.0837	8.44921	36.0007	14.0548	8.28456	43.1204	13.5505	8.96355	48.4111	13.2014	8.45569	31.4131	9.22122	8.03415	36.6697	11.7751	7.48747	33.9724	12.3109	7.97658	57.5705	11.3574	7.16622	7.39394	7.99633	147.273	3036.99	0.455451	0.00471818	0.0891793	0.000699439
1c6y	A	99	306	1944	3.09091	19.6364	13.7514	0.0757576	0.0909091	0.116162	0.404	0.406317	0.477769	0.509414	91.1968	56.3765	28.1507	71.5522	47.8028	26.5661	80.3938	51.0846	27.7954	79.1967	50.9111	28.4537	77.1631	49.2942	28.4472	67.8836	36.6124	23.6385	68.1271	39.2863	24.6281	79.6499	48.9222	25.8227	81.4395	57.9508	23.6465	6.18182	5.70432	39.2727	82.3802	0.259421	0.00213304	0.0900834	0.000606133
1c75	A	71	306	5091	4.30986	71.7042	10.6727	0.105634	0.112676	0.119718	0.498296	0.495592	0.569304	0.604994	45.1948	35.5884	33.0692	41.2103	32.2124	28.9012	42.1552	31.8498	29.2849	42.427	34.9672	31.6841	42.7668	35.6805	31.0466	27.4917	27.7316	21.7903	28.3046	35.0669	19.1583	40.4194	30.9717	27.5707	45.3688	29.2054	28.686	8.61972	7.81313	143.408	2224.47	0.355748	0.00221338	0.0694214	0.000312053
1c7g	A	456	1952	11388	4.2807	24.9737	22.1387	0.0559211	0.0635965	0.0745614	0.372676	0.418139	0.468533	0.5192	239.124	138.782	100.728	235.022	124.413	94.6114	238.369	131.106	97.6658	222.536	129.078	97.4435	225.584	126.906	97.683	159.564	89.5468	65.9174	166.836	90.8616	74.0113	221.19	130.634	90.963	235.885	128.177	92.7411	8.5614	6.255	49.9474	110.747	0.171075	0.00060098	0.08678	0.000235943
1c7k	A	132	535	3233	4.05303	24.4924	13.576	0.0795455	0.0871212	0.125	0.452409	0.425467	0.496685	0.535898	84.4323	67.4903	28.1264	74.0674	60.7732	25.576	77.4706	65.2655	27.1544	77.7808	63.5187	27.9531	79.5647	63.2252	27.3203	52.746	42.111	20.9944	63.6238	41.5286	21.3933	70.6346	59.762	24.9231	79.1405	62.5262	24.705	8.10606	7.24633	48.9848	127.06	0.285994	0.00139921	0.131239	0.000519607
1c7n	A	394	1686	10248	4.27919	26.0102	21.1437	0.0596447	0.0621827	0.0875635	0.408228	0.417365	0.474658	0.525777	214.967	151.322	71.6137	207.574	139.289	66.5332	216.54	141.402	69.708	199.864	141.148	69.8639	197.535	141.984	69.4326	136.638	99.5021	46.8922	141.778	105.316	46.8064	196.358	140.082	62.9203	194.422	142.495	61.058	8.55838	6.17045	52.0203	137.502	0.191421	0.000572955	0.0964851	0.000237608
1c7q	A	442	1852	10993	4.19005	24.871	23.4017	0.0497738	0.0565611	0.0791855	0.327445	0.436686	0.491344	0.547772	268.705	168.714	103.83	259.122	147.818	98.8022	263.504	159.731	102.139	242.026	148.708	97.1792	244.805	148.223	95.7468	180.663	111.036	66.4027	191.197	114.613	65.9945	246.193	139.636	88.9619	251.319	149.768	94.7673	8.38009	5.54784	49.7421	101.734	0.167703	0.000708562	0.0804189	0.000206589
1c7w	A	68	294	5476	4.32353	80.5294	12.3138	0.0955882	0.102941	0.161765	0.406566	0.506294	0.591276	0.629382	81.6656	38.2333	24.4225	67.9343	33.1418	21.1151	73.422	32.0081	20.6235	73.16	36.4484	23.3548	77.8215	36.3931	23.7963	47.7344	23.1432	14.2435	65.2483	24.4985	19.7252	63.8031	31.0408	20.9931	70.079	31.0769	21.2068	8.64706	8.64014	161.059	3815.06	0.360726	0.00262883	0.0764036	0.000192845
1c89	A	134	591	11222	4.41045	83.7463	16.1161	0.0634328	0.108209	0.145522	0.476181	0.456385	0.53061	0.57141	174.664	48.9035	25.8729	163.703	41.2892	22.5276	164.698	43.8191	24.2402	158.044	46.7204	25.1143	163.523	45.3936	24.3687	93.8479	29.667	15.0184	116.116	26.3782	19.2027	157.897	40.2104	22.2765	175.073	44.5236	24.887	8.8209	9.20673	167.493	3084.89	0.263482	0.0014628	0.0771394	0.000292228
1c8b	A	320	1103	6788	3.44687	21.2125	20.5725	0.065625	0.0765625	0.090625	0.27882	0.427507	0.472298	0.521869	262.165	109.185	67.5178	221.032	87.164	64.81	236.948	96.2128	67.1412	211.697	96.5589	67.8984	206.182	91.8571	67.7864	209.604	62.7164	40.9667	198.172	63.4765	45.1858	214.248	88.0307	63.7551	244.179	105.209	57.5395	6.89375	7.17621	42.425	122.613	0.169573	0.00110758	0.069808	0.000334036
1c8c	A	64	227	2287	3.54688	35.7344	11.6384	0.109375	0.125	0.15625	0.428296	0.468264	0.556678	0.594028	57.2009	40.706	25.5122	50.4071	34.9505	23.7876	53.5843	37.1288	24.4736	51.2098	37.6008	25.0717	50.9538	37.1499	23.6923	33.3637	27.4804	17.9256	34.1129	29.9121	19.3101	43.2482	29.5257	21.7611	47.3294	28.2797	26.8071	7.09375	5.02246	71.4688	278.124	0.342495	0.00231676	0.119711	0.000897994
1c8n	A	189	727	4420	3.84656	23.3862	16.7579	0.0608466	0.0899471	0.119048	0.411907	0.407044	0.476222	0.511401	174.491	69.8064	39.9339	165.116	63.3915	36.7123	171.371	65.7451	38.5014	157.224	66.7887	39.2217	160.824	65.7547	38.6086	109.115	46.757	29.6766	132.965	42.5938	30.7534	165.08	60.9686	35.6153	164.853	67.0715	37.5334	7.69312	5.59895	46.7725	96.4615	0.232391	0.00102669	0.118219	0.000480496
1c8n	C	219	799	4997	3.6484	22.8174	18.298	0.0525114	0.0890411	0.10274	0.332707	0.406824	0.461119	0.49871	209.252	85.625	46.9184	188.048	76.5386	40.8879	197.85	80.4519	43.1165	181.14	80.475	42.519	180.524	79.9066	40.8828	191.886	59.4634	31.3479	194.442	51.8805	34.1578	184.47	73.8306	37.7697	203.949	82.7889	43.8438	7.2968	6.24524	45.6347	109.446	0.20228	0.0012514	0.0769673	0.000317128
1c8s	A	196	868	5120	4.42857	26.1224	16.8614	0.0586735	0.0790816	0.147959	0.466291	0.464339	0.527238	0.588836	164.708	89.9778	29.0999	139.405	86.1924	26.8375	153.858	86.1041	26.868	145.335	85.926	29.4416	143.748	86.7533	29.8333	103.384	57.5416	22.6156	112.826	60.253	28.0834	135.68	80.7884	26.389	143.066	92.8701	32.0196	8.85714	6.09184	52.2449	142.562	0.245644	0.00118357	0.102353	0.000275857
1c8u	A	285	1084	6895	3.80351	24.193	18.8417	0.0578947	0.0789474	0.0859649	0.371342	0.399434	0.457233	0.498844	168.58	102.276	77.5502	151.505	88.5485	69.0195	157.743	93.6845	72.1117	150.999	96.1705	73.8812	154.28	97.1788	72.3441	106.262	58.1947	55.2773	130.606	67.027	53.2328	142.885	87.0318	72.6818	163.017	92.9758	72.1418	7.60702	6.821	48.386	150.553	0.204584	0.000933367	0.0891877	0.000231829
1c8z	A	265	974	6175	3.67547	23.3019	18.3401	0.0679245	0.0773585	0.0886792	0.380171	0.394098	0.467437	0.512935	144.148	102.332	85.0926	126.498	91.4363	67.8785	138.204	97.2191	75.3669	124.85	96.7027	78.7294	121.795	97.1842	76.5337	92.3008	68.5153	49.8581	92.3139	67.8468	45.0727	116.335	88.4802	66.7552	124.489	89.6558	79.1992	7.35094	6.51457	46.6038	117.485	0.210264	0.00114461	0.103848	0.000489847
1c99	A	79	370	6756	4.68354	85.519	17.4114	0.0522152	0.113924	0	0.525961	0.591078	0.632126	0.682959	242.009	32.4301	5.33782	223.445	30.3439	5.16513	233.443	30.7495	5.10851	209.966	31.7871	5.44938	229.156	31.7714	5.36665	129.246	22.0383	5.48991	176.708	27.5002	6.35569	209.72	28.5386	4.89857	205.043	35.3874	5.69553	9.36709	3.34626	171.038	2333.94	0.27451	0.0018291	0.0680825	7.73177e-05
1c9f	A	87	362	7170	4.16092	82.4138	13.5283	0.091954	0.143678	0.137931	0.390661	0.469194	0.570004	0.611018	107.252	41.6738	26.275	75.4127	33.1833	22.614	80.8869	33.7567	23.3816	89.2203	37.5166	25.5849	89.4551	34.9909	25.4411	78.1229	28.0849	14.4528	72.6652	28.3616	21.1097	70.8071	30.8531	22.6815	111.429	33.779	27.997	8.32184	11.8275	164.828	4809.32	0.321563	0.0028111	0.062775	0.000306649
1c9k	A	170	651	4133	3.82941	24.3118	15.9388	0.0794118	0.102941	0.114706	0.404663	0.456111	0.507413	0.560109	130.913	64.826	51.8383	117.951	59.7085	47.0777	132.382	61.41	48.4879	118.926	61.6003	48.6081	118.67	62.2047	47.3696	84.7059	40.3567	34.471	86.1765	46.7691	34.3785	111.154	63.772	43.2723	108.132	65.6638	45.2033	7.65882	5.02478	48.6235	132.529	0.241112	0.0011626	0.107285	0.000434605
1c9w	A	315	1320	8064	4.19048	25.6	19.0251	0.0603175	0.0698413	0.0888889	0.387965	0.412934	0.467265	0.521653	164.206	111.211	77.7199	161.31	102.452	66.4885	162.385	107.666	71.4243	152.099	105.027	73.9474	154.846	102.416	73.278	107.953	74.1125	53.8223	115.52	76.0402	51.1002	149.901	96.2882	63.5362	152.632	95.6226	65.9326	8.38095	6.17868	51.2	126.198	0.208867	0.000697044	0.102928	0.000323048
1ca4	A	168	631	3993	3.75595	23.7679	15.9253	0.0767857	0.0952381	0.0982143	0.408355	0.418946	0.482896	0.530141	138.37	67.705	49.5411	132.659	60.8504	46.0096	138.286	62.5112	47.0054	129.4	58.7148	47.8802	130.437	57.3497	47.7467	79.493	41.9719	35.0403	82.3678	40.555	36.3809	129.453	57.2889	43.0225	118.061	66.3376	42.7643	7.5119	4.61891	47.5357	109.153	0.233616	0.00119364	0.111954	0.000432675
1cb0	A	268	1100	6332	4.10448	23.6269	17.8422	0.0597015	0.0708955	0.0783582	0.395176	0.413948	0.456673	0.505141	137.532	100.482	67.215	126.962	91.6396	61.6827	133.479	94.7011	65.3104	126.175	93.683	65.292	126.682	93.4566	65.7532	91.2493	66.7076	46.1835	87.3844	68.4029	48.4675	121.12	85.7222	57.8734	129.087	96.4783	57.0636	8.20896	5.56082	47.2537	105.868	0.220412	0.00079274	0.109994	0.000275063
1cb1	A	78	358	6837	4.58974	87.6538	11.6275	0.0897436	0.102564	0.153846	0.501692	0.475113	0.555217	0.591705	71.9447	40.8191	21.7341	59.69	35.5643	21.1952	57.1204	37.1058	21.1658	65.1016	38.3931	22.3017	65.3668	37.7744	22.5444	45.336	27.936	17.7283	52.8643	24.8553	20.8346	59.1647	35.3384	20.0296	61.9902	35.6644	19.7571	9.17949	9.9165	175.308	3733.14	0.366733	0.00245548	0.0600522	0.000148475
1cb8	A	675	2937	17556	4.35111	26.0089	27.481	0.037037	0.0533333	0.077037	0.308021	0.397843	0.451457	0.497617	504.394	157.566	95.1807	483.277	140.863	86.302	486.135	148.221	91.2516	440.084	149.582	94.2568	439.916	151.416	94.572	333.817	100.979	66.266	368.037	95.9097	78.7161	466.827	141.767	84.2912	501.568	153.258	80.0499	8.70222	6.86096	52.0178	150.169	0.148701	0.000533385	0.0750346	0.000174423
1cb9	A	60	232	4097	3.86667	68.2833	11.7626	0.108333	0.116667	0	0.480272	0.464246	0.53713	0.570466	72.231	37.4109	12.7038	63.1938	30.8886	10.9375	62.4154	33.4084	11.5879	64.8664	34.5637	12.6376	67.1517	35.4492	12.5591	39.3051	18.3645	7.52046	57.7492	19.1398	8.36826	58.9022	29.4348	11.5129	81.2624	39.3698	11.9755	7.73333	7.59556	136.567	2160.41	0.356808	0.00301015	0.119177	0.000774483
1cbf	A	239	925	5433	3.87029	22.7322	20.2591	0.0588763	0.104603	0.110879	0.297242	0.427077	0.483236	0.533246	281.206	66.42	50.1281	276.78	62.4979	41.0065	280.783	65.0257	45.7351	254.686	65.3697	45.968	254.655	65.2443	44.9873	170.649	46.2483	29.2376	183.431	46.3187	26.2945	258.117	56.1738	38.6736	259.087	57.3803	44.9917	7.74059	5.43061	45.4644	88.9349	0.192206	0.000718521	0.0952701	0.000249685
1cbg	A	490	2127	12061	4.34082	24.6143	21.8301	0.0622449	0.0602041	0.0744898	0.399042	0.402819	0.453805	0.501976	183.532	171.177	117.023	171.57	157.298	103.831	176.898	163.409	109.083	170.981	161.614	111.03	172.609	161.582	110.45	122.631	115.907	73.1443	143.2	122.145	79.6636	159.355	152.16	100.305	168.182	160.901	107.615	8.68163	6.87415	49.2286	121.144	0.185448	0.000541721	0.096136	0.000204888
1cbh	A	36	141	2603	3.91667	72.3056	9.11503	0.0972222	0.166667	0	0.565011	0.504924	0.589026	0.624311	46.5078	20.2288	6.17443	37.2357	17.1015	5.95122	41.0141	19.0498	6.23854	41.9856	19.0873	6.24459	42.0765	18.8543	6.17617	30.2984	13.6032	4.79421	24.9662	13.1659	7.10008	33.7172	16.8044	5.83496	46.3087	20.1099	5.57404	7.83333	8.52778	144.611	2589.4	0.456897	0.00431005	0.0980699	0.000505521
1cbk	A	160	637	3789	3.98125	23.6812	15.1596	0.071875	0.096875	0.10625	0.439131	0.430587	0.48058	0.537848	94.6014	81.3767	44.5155	85.4494	79.5031	38.8359	92.306	79.3398	42.3149	88.2648	78.1164	42.6734	88.9628	78.187	41.8983	63.7392	57.6969	29.5267	73.4034	49.6812	29.2069	86.1025	69.6743	39.8617	82.9064	73.692	37.5248	7.9625	5.69859	47.3625	92.4061	0.256267	0.000913618	0.136684	0.000520135
1cby	A	227	857	5241	3.77533	23.0881	18.0761	0.0572687	0.103524	0.105727	0.31786	0.420066	0.482676	0.53636	165.948	101.603	59.6285	157.227	76.8334	52.4921	163.803	87.896	54.9713	151.476	84.7823	57.1761	156.476	74.6727	57.365	108.321	82.2886	38.2366	121.29	67.8758	42.9631	151.853	65.9347	51.0141	149.781	98.578	61.067	7.55066	6.47651	46.1762	94.5593	0.208962	0.00113391	0.0857536	0.000342948
1cc5	A	83	310	1895	3.73494	22.8313	11.2245	0.114458	0.114458	0.13253	0.496024	0.480641	0.554955	0.599101	50.1027	39.1545	33.6012	47.2174	36.6363	29.1351	49.9379	36.7338	30.7089	47.9987	37.104	32.1635	46.8482	37.7461	32.5272	31.6534	25.0175	21.3269	26.8834	28.0159	25.2828	44.1267	33.9511	28.6882	43.2614	40.4201	32.9876	7.46988	5.81536	45.6627	125.766	0.313991	0.00165265	0.130222	0.000511703
1cc7	A	72	257	1603	3.56944	22.2639	11.2456	0.0833333	0.125	0.208333	0.450351	0.454082	0.512964	0.563574	68.3243	30.6432	23.8695	57.6566	29.0755	22.2201	61.7379	29.8151	23.1728	62.4057	30.3492	23.2964	62.9563	29.6676	23.43	43.3151	26.1885	14.5282	48.3815	23.6758	13.6123	53.6412	26.3979	20.923	69.5764	25.0139	19.4132	7.13889	5.17515	44.5278	103.888	0.338004	0.00170048	0.15466	0.000684961
1ccd	A	77	273	1748	3.54545	22.7013	14.5704	0.123377	0.0909091	0	0.362838	0.552589	0.616685	0.67791	125.138	61.4784	17.1305	98.5128	57.9214	17.043	110.881	62.2359	17.0034	105.648	58.1331	16.8847	103.034	58.9134	17.5383	99.2657	34.0209	11.9629	104.663	36.3745	15.3829	87.1546	53.6611	15.7406	112.235	55.2149	17.2026	7.09091	4.47226	45.4026	73.5652	0.266691	0.00202132	0.109754	0.000471062
1ccf	A	42	149	2402	3.54762	57.1905	11.8338	0.0952381	0	0	0.459324	0.478846	0.565353	0.620594	96.2928	12.9641	9.29761	75.2673	11.7295	8.58315	80.4989	11.9615	8.59337	81.9123	12.955	9.37236	74.8837	13.3953	9.86245	54.6074	10.2948	6.67588	65.551	14.0574	8.98122	71.5556	10.2961	7.77801	81.0232	13.3666	7.18565	7.09524	6.27664	114.381	1565.19	0.373692	0.00343374	0.0826172	0.000534557
1ccr	A	112	442	2669	3.94643	23.8304	13.0382	0.0714286	0.10119	0.120536	0.461291	0.453457	0.506464	0.563032	83.3709	55.0105	31.8347	76.3603	50.5663	29.566	80.1465	50.6294	29.7673	78.3706	52.3986	32.2223	79.4883	53.5574	32.133	56.8401	38.0912	29.0481	68.2674	45.3262	30.7718	73.0995	46.6361	28.3654	73.0925	52.4578	32.0975	7.89286	5.25638	47.6607	127.117	0.287029	0.000964414	0.121758	0.000229575
1ccv	A	56	204	3884	3.64286	69.3571	11.3849	0.133929	0.116071	0.223214	0.468662	0.508911	0.626283	0.653771	60.825	40.5916	12.2482	53.8852	32.7395	9.6997	55.3675	34.9818	10.6042	57.2503	37.1121	11.488	58.7671	37.2339	10.722	45.2286	20.2444	5.90855	58.4573	22.5441	5.32251	51.1449	31.4614	8.48051	64.6837	34.5789	9.2383	7.28571	8.31122	138.714	2455.7	0.359572	0.00323768	0.069311	0.000244275
1ccw	A	137	570	3307	4.16058	24.1387	13.9034	0.080292	0.0985401	0.0948905	0.46687	0.440142	0.494654	0.542945	82.091	57.0947	45.2178	74.0448	53.2441	43.8969	77.9816	55.8994	46.1424	76.8424	54.3942	44.0821	76.9508	53.3695	44.182	54.8531	38.9577	35.2295	58.9949	34.7808	35.109	75.2774	48.418	42.4427	70.503	50.7141	40.6066	8.32117	5.05014	48.2774	102.303	0.277793	0.00101001	0.135306	0.000425086
1ccw	B	483	2198	12546	4.55072	25.9752	21.7307	0.0496894	0.057971	0.0724638	0.337772	0.414435	0.459464	0.514687	223.49	140.835	89.6011	216.099	133.517	80.3338	221.682	134.537	84.1257	206.499	134.106	85.6616	207.002	135.707	85.0714	148.376	90.7261	57.0878	152.706	93.922	57.0009	199.749	129.791	80.5548	199.711	132.256	82.6652	9.10145	6.35617	51.9503	136.18	0.189506	0.000568279	0.0970985	0.000201618
1ccz	A	171	619	4047	3.61988	23.6667	22.8656	0.0555556	0.122807	0.125731	0.361507	0.394395	0.473672	0.503152	453.328	39.3306	24.3111	414.192	33.6537	22.42	435.818	36.5729	23.7284	398.122	37.8878	23.7914	405.629	37.6416	23.449	246.282	25.1336	15.4056	272.057	21.194	15.7674	404.9	31.4042	21.1637	436.515	36.3797	19.5035	7.23977	6.15889	47.3333	116.865	0.177742	0.000810488	0.0868519	0.000259286
1cd0	A	111	395	2558	3.55856	23.045	13.2042	0.0675676	0.112613	0.112613	0.447705	0.405316	0.483782	0.516112	100.418	38.6588	35.421	88.3751	34.1217	31.846	93.4886	36.102	33.1071	90.2487	36.2672	34.3218	88.5608	37.1207	34.9052	58.718	24.8538	24.8731	60.3024	28.4142	31.541	84.7101	33.9785	29.8667	93.5429	37.6999	31.5572	7.11712	5.27457	46.0901	131.019	0.28209	0.00176973	0.128646	0.000585453
1cd9	B	206	679	4512	3.29612	21.9029	22.9371	0.065534	0.0776699	0.126214	0.28563	0.377224	0.431965	0.471728	418.021	78.7244	31.1002	387.764	72.0591	27.8259	390.471	73.1014	29.1792	365.049	72.5557	31.0592	369.51	72.7303	31.0917	249.348	42.8565	17.992	269.383	47.7708	17.0204	374.28	68.3895	26.2267	423.373	68.0306	28.1961	6.59223	4.05703	43.8058	125.506	0.168863	0.000831552	0.0853375	0.000269848
1cdo	A	374	1517	8538	4.05615	22.8289	20.7642	0.0574866	0.0708556	0.0762032	0.346784	0.396468	0.452025	0.497625	252.263	88.3817	75.4503	237.588	80.9763	68.8385	247.08	86.4611	72.9407	227.847	85.5646	73.2086	231.714	84.3609	72.7844	159.392	63.5156	52.4063	175.078	57.5921	57.6324	235.396	75.6435	68.885	244	75.1322	66.9328	8.1123	6.19594	45.6578	79.3962	0.187494	0.00060966	0.100618	0.000237061
1cdt	A	60	200	1340	3.33333	22.3333	11.4918	0.1	0.141667	0	0.456045	0.427565	0.490198	0.524688	79.2053	35.5259	10.5687	68.2469	30.4221	9.69906	72.7893	34.5057	9.93992	70.3694	33.2522	10.5028	72.0047	30.9876	10.5175	49.2154	21.9179	7.61617	75.6645	20.9864	7.88452	64.6596	29.3667	10.6005	75.1692	37.1934	10.6924	6.66667	4.78889	44.6667	82.2889	0.323001	0.00255613	0.129958	0.000916598
1cdw	A	179	702	4308	3.92179	24.067	20.1653	0.0726257	0.114525	0.122905	0.347295	0.426729	0.486157	0.52719	310.895	49.8109	34.1998	309.506	43.2124	29.7182	310.02	48.1366	32.5415	283.177	46.3345	33.2396	292.689	45.1025	32.565	177.169	30.7901	19.4415	201.161	27.9984	18.9475	296.492	39.7237	29.7098	308.779	42.2626	27.57	7.84358	6.09844	48.1341	94.4401	0.199439	0.000935009	0.108118	0.000406322
1cdy	A	178	640	4044	3.59551	22.7191	20.2266	0.0477528	0.106742	0.123596	0.300995	0.390625	0.462961	0.499067	325.908	39.7605	37.4721	308.981	35.0772	34.2327	319.575	37.1848	36.5671	287.244	39.1905	35.8094	294.811	38.7798	35.1887	191.561	29.9623	22.3002	207.45	34.9695	25.47	297.764	33.4334	31.5126	321.825	33.2156	30.1565	7.19101	5.09835	45.4382	103.044	0.200159	0.000984874	0.103471	0.000385555
1cdz	A	96	367	2464	3.82292	25.6667	12.8807	0.09375	0.114583	0.125	0.399806	0.448862	0.522953	0.561341	87.4114	39.1603	33.247	76.6184	35.0842	28.7261	83.4231	35.5784	30.08	77.8605	37.6736	32.0179	77.7754	37.4192	31.8851	53.1345	28.758	21.0909	51.2882	32.3336	25.9481	71.1532	33.4962	26.8941	78.1133	29.6232	30.6016	7.64583	6.8329	51.3333	168.931	0.304496	0.00190806	0.116602	0.000485008
1ce1	H	220	786	5107	3.57273	23.2136	20.5115	0.0568182	0.0795455	0.129545	0.331664	0.402729	0.487495	0.514529	295.556	91.924	35.6398	275.561	84.6138	30.8735	288.559	86.1339	33.465	260.075	88.7844	34.5332	260.759	90.667	33.4403	181.544	50.6342	21.4074	193.287	75.6645	21.1207	277.479	77.517	31.967	289.316	88.4358	30.5791	7.14545	5.38793	46.4273	127.245	0.173043	0.000800185	0.0859966	0.000272116
1ce1	L	211	772	4904	3.65877	23.2417	23.4731	0.0597683	0.0947867	0.132701	0.292142	0.391494	0.455737	0.485097	438.391	69.4038	33.6446	441.181	63.9873	29.6904	435.034	66.0272	30.9732	392.551	65.6887	31.8277	401.597	67.4387	32.018	273.034	39.5031	17.7583	292.28	53.8977	19.8723	419.704	62.1939	27.0396	421.628	65.1092	30.3205	7.31754	5.92287	46.4834	120.458	0.169413	0.000779775	0.0805327	0.000185961
1ce3	A	54	230	4327	4.25926	80.1296	10.6778	0.111111	0.166667	0	0.528372	0.49001	0.570572	0.606688	47.9255	32.3449	15.4445	40.1565	26.0052	13.8856	40.2675	26.3525	14.022	43.6046	29.9437	15.1966	44.2384	31.2353	15.2368	25.0354	19.0429	11.0566	38.0822	27.6136	13.7198	38.1859	24.0654	13.5411	39.3894	25.4091	18.1969	8.51852	10.1015	160.259	4271.41	0.402633	0.00329626	0.0905283	0.000413818
1ce7	B	255	985	6034	3.86275	23.6627	19.2778	0.0588235	0.0941176	0.101961	0.344366	0.377389	0.451626	0.492872	252.441	61.1225	50.6676	239.554	54.6708	41.1746	245.736	58.0077	44.7017	229.372	59.2713	47.441	238.376	58.865	47.3685	157.385	41.4012	28.0229	178.775	44.3558	33.5221	231.91	52.5989	42.0981	248.11	51.5258	49.333	7.72549	7.14817	47.3255	165.051	0.20895	0.000833894	0.111208	0.000263208
1ce7	A	241	941	5689	3.90456	23.6058	17.3213	0.0746888	0.0788382	0.107884	0.440192	0.416655	0.474801	0.524226	159.623	88.6627	56.0948	143.885	73.4305	52.1261	151.367	77.4431	54.5835	142.724	83.6763	55.1595	142.555	83.2791	54.9884	104.354	52.5782	35.1939	117.048	53.3134	30.4449	151.143	73.1064	48.3746	151.211	79.7635	50.0915	7.80913	8.01336	47.2116	164.549	0.223626	0.00108407	0.112747	0.000473707
1ceo	A	332	1430	8417	4.30723	25.3524	19.9942	0.0557229	0.0692771	0.0783133	0.41741	0.408838	0.461375	0.520313	195.924	111.225	84.8625	189.344	103.86	76.3286	193.87	108.451	79.7061	177.188	106.128	80.9447	177.286	105.39	80.7455	128.958	65.7847	53.1413	122.91	66.1821	50.5187	178.483	99.4178	72.043	181.271	97.8884	73.3875	8.61446	5.97184	50.7048	128.323	0.203957	0.000807631	0.104974	0.000307309
1cew	I	108	372	2365	3.44444	21.8981	14.7922	0.087963	0.111111	0.138889	0.39637	0.423756	0.487162	0.526599	139.945	41.7478	30.5588	124.964	35.1452	27.802	136.68	39.6477	28.7922	123.751	39.1678	29.7315	124.168	37.2818	29.9352	81.5034	26.5861	17.2461	94.3342	24.5192	21.5887	125.569	34.7002	23.4061	138.396	40.9898	22.6855	6.88889	5.58025	43.7963	78.9585	0.259535	0.00177223	0.131402	0.000815889
1cf1	A	373	1350	8520	3.6193	22.8418	25.5705	0.0536193	0.0817694	0.0938338	0.264543	0.383687	0.446919	0.479867	505.515	95.9508	55.9064	487.821	80.3222	50.5438	501.082	88.7188	51.719	428.046	90.4963	56.453	442.69	87.3624	56.27	329.235	47.1914	34.2669	343.754	51.0243	40.6606	475.028	78.5836	47.461	504.183	84.2997	50.6714	7.23861	5.06639	45.6836	94.6023	0.158465	0.000731315	0.082465	0.000232143
1cf2	O	336	1436	8321	4.27381	24.7649	20.046	0.0535714	0.0729167	0.0848214	0.339033	0.41154	0.470656	0.513346	229.797	94.1644	71.2757	215.347	85.0025	63.585	222.553	88.3983	66.6597	205.772	89.2589	68.9385	211.132	89.9997	67.3969	145.443	58.1162	47.9455	149.347	66.6663	51.6692	206.348	90.3113	64.0409	234.499	86.894	62.4346	8.54762	7.08107	49.5298	120.832	0.19892	0.000885174	0.0981576	0.00025577
1cf5	A	249	1030	6190	4.13655	24.8594	17.7173	0.0702811	0.0763052	0.106426	0.394481	0.418168	0.471526	0.523458	160.417	89.5158	57.0435	150.123	80.8416	53.2367	154.752	83.3446	56.1533	145.913	85.0012	56.4015	147.696	85.8438	54.7104	99.2839	55.5984	38.4547	107.351	60.648	37.5471	146.201	77.8646	49.4655	146.586	82.316	48.9	8.27309	5.34711	49.7189	107.8	0.222759	0.000867496	0.114888	0.000364003
1cf7	A	67	242	1524	3.61194	22.7463	11.7464	0.0970149	0.119403	0.141791	0.475327	0.532762	0.58642	0.639269	73.8329	30.9678	24.6353	61.6055	30.6812	22.4366	62.9842	29.8316	24.7143	64.6556	30.615	24.5536	67.1837	31.0002	24.0004	48.3757	23.2291	18.9456	64.4899	25.5844	16.2014	52.3639	32.7976	20.1276	52.6842	36.1186	16.519	7.22388	3.7857	45.4925	77.1156	0.318935	0.0016896	0.135309	0.000648172
1cf7	B	82	309	1940	3.76829	23.6585	13.0035	0.0792683	0.134146	0.146341	0.440554	0.513282	0.58102	0.631927	111.792	28.0052	24.506	95.222	23.5687	23.8425	103.868	24.4904	24.8059	99.3531	26.3444	24.489	99.4133	26.634	24.1607	74.8584	16.9667	18.7478	81.7356	20.5041	17.512	90.4398	24.2033	21.3786	117.704	23.6292	17.1472	7.53659	4.9072	47.3171	100.607	0.306122	0.00193273	0.132173	0.000560778
1cf8	H	218	769	4958	3.52752	22.7431	22.0684	0.0493119	0.0940367	0.123853	0.295553	0.390813	0.467076	0.499883	372.239	79.2237	34.9674	353.38	71.168	30.881	362.918	73.464	33.1272	331.428	76.2761	33.7788	339.358	76.7788	33.0959	225.521	43.2451	18.7441	243.799	64.472	21.5433	352.072	67.7489	30.2699	354.943	73.3102	29.6856	7.05505	6.01532	45.4862	138.314	0.168412	0.000718963	0.0778864	0.000194504
1cf8	L	215	777	4929	3.61395	22.9256	23.2413	0.055814	0.104651	0.123256	0.327734	0.39905	0.473279	0.503243	427.773	70.4181	36.1599	418.538	66.5374	30.9649	429.651	69.1409	32.7588	382.125	67.8415	34.3767	386.719	69.0513	34.0973	258.405	41.1258	18.7142	249.966	72.6638	15.7271	409.028	63.2353	29.3165	414.371	68.8825	32.6483	7.22791	5.8969	45.8512	126.713	0.167869	0.00072873	0.0853289	0.000225083
1cfa	A	71	316	6324	4.4507	89.0704	12.3984	0.0915493	0.126761	0.204225	0.469728	0.496894	0.573078	0.619677	78.776	37.0949	17.1409	57.3388	32.9899	14.5011	62.7071	34.194	14.5625	67.5984	35.2939	16.4269	68.2554	35.4592	17.3402	45.9874	24.3477	12.262	40.2445	26.8082	18.3384	50.6153	32.4765	13.8904	80.8619	29.432	13.9684	8.90141	11.3001	178.141	5206.46	0.363979	0.00312364	0.0816965	0.000385989
1cfb	A	205	781	4953	3.80976	24.161	23.4541	0.0587583	0.0853659	0.136585	0.306136	0.398249	0.454341	0.490013	453.069	69.9945	29.1264	433.401	65.7522	25.7184	437.004	67.1274	27.1873	398.634	66.1272	29.0964	408.211	68.1544	28.7424	276.975	36.5433	22.2759	308.714	54.8897	29.5061	425.175	62.6475	24.1533	454.086	65.2612	29.1938	7.61951	5.26986	48.322	124.872	0.173129	0.000798068	0.0880535	0.000201315
1cfe	A	135	659	11797	4.88148	87.3852	14.1596	0.0703704	0.107407	0.125926	0.395597	0.445109	0.53322	0.566794	110.002	47.7282	36.4137	97.0448	40.276	31.2848	97.8461	40.6138	31.6294	98.2753	45.0702	35.5896	104.214	46.5661	34.1446	70.641	29.9414	22.1317	91.3497	35.8101	27.7376	95.8832	40.8795	30.4909	102.133	45.599	35.1344	9.76296	13.4994	174.77	4730.65	0.305133	0.00202353	0.0701915	0.000240601
1cfr	A	283	1215	11602	4.29329	40.9965	20.1476	0.0547703	0.0759717	0.0848057	0.344431	0.451006	0.513173	0.567253	227.771	98.2232	73.1014	211.584	89.5308	67.3089	221.124	96.1941	69.9254	201.281	92.3685	70.0138	202.246	91.4734	69.8102	149.102	55.855	47.6883	161.753	56.5827	55.0314	198.551	82.9186	63.2431	219.377	85.4969	70.9541	8.58657	6.54639	81.9929	400.113	0.204031	0.000935205	0.070101	0.000205556
1cfz	A	162	635	3747	3.91975	23.1296	15.1121	0.0740741	0.111111	0.123457	0.416297	0.43641	0.476705	0.53706	97.7336	88.2972	34.3424	89.7541	82.1322	31.4514	95.7755	85.589	32.6194	91.3284	81.5568	33.8507	92.199	82.2263	33.4493	62.8463	59.6064	28.1844	70.8462	57.7218	27.3527	86.8584	77.7661	31.6039	85.5208	77.9197	31.1868	7.83951	4.43103	46.2593	76.7846	0.252331	0.000865684	0.119052	0.000289328
1cg2	A	389	1563	9002	4.01799	23.1414	24.6642	0.0578406	0.0706941	0.0848329	0.264929	0.422228	0.472997	0.521099	442.247	99.9047	70.087	413.682	92.7506	64.5075	425.312	94.8879	65.9916	361.027	97.3854	70.574	370.101	98.2995	70.7038	319.435	55.5052	36.4914	320.027	61.6812	40.5442	429.427	90.0545	63.0839	451.007	92.735	64.453	8.03599	6.32775	46.2828	124.301	0.163513	0.000810467	0.0813083	0.000214922
1cg5	A	141	588	3375	4.17021	23.9362	14.8534	0.0638298	0.0992908	0.120567	0.401879	0.491062	0.541241	0.608237	104.446	74.659	33.1502	94.0267	66.726	32.3824	99.6818	68.2705	33.5671	97.4379	70.7995	33.4394	97.9193	71.9437	33.6474	68.9665	53.3998	27.8139	75.206	68.1733	28.6821	89.5126	66.3939	31.8536	93.9527	70.3437	27.7948	8.34043	4.63588	47.8723	88.8064	0.259255	0.000809192	0.117803	0.000203828
1cg5	B	141	603	3486	4.2766	24.7234	14.8919	0.070922	0.0992908	0.131206	0.412066	0.482099	0.534533	0.59863	104.091	76.7959	32.4078	90.6904	72.3571	30.8847	96.9847	74.1632	31.9228	95.9159	73.2081	32.6246	97.7072	74.433	32.353	67.2553	53.142	27.0284	70.1321	65.3737	26.8657	88.2468	69.762	30.5392	94.4736	69.437	26.7482	8.55319	5.1266	49.4468	92.6869	0.267688	0.000950457	0.119397	0.000237269
1cg7	A	93	359	7108	3.86022	76.4301	19.062	0.0645161	0.0860215	0.123656	0.24008	0.537359	0.557818	0.597406	203.243	116.679	38.676	134.872	101.916	34.6197	144.618	107.249	36.0648	143.86	108.847	35.4931	126.987	109.29	37.2324	155.72	129.541	18.6492	132.695	115.696	23.2327	120.713	98.6523	32.8939	236.159	116.577	38.7422	7.72043	11.1476	152.86	4339.13	0.180776	0.00192999	0.0136681	1.85521e-05
1cgh	A	224	921	8710	4.11161	38.8839	17.1249	0.0691964	0.09375	0.0982143	0.417413	0.402876	0.471423	0.516836	118.381	80.5134	53.6496	111.029	73.3076	46.5469	118.789	81.1224	50.2782	109.498	76.8338	51.3685	109.265	73.4455	50.3435	76.182	53.6962	39.3464	82.8287	46.9357	37.0058	104.458	68.6574	43.8703	96.9723	66.7577	46.4623	8.22321	6.42339	77.7679	421.205	0.239907	0.000874381	0.100705	0.000463617
1cgl	A	168	667	6404	3.97024	38.119	15.2987	0.0684524	0.0982143	0.0833333	0.469528	0.419966	0.476725	0.516466	102.059	67.9355	52.5309	95.3639	56.2183	44.1161	96.8931	63.8955	48.1497	95.1215	63.993	49.1441	99.5256	62.0008	49.0635	66.9243	39.8162	31.2006	80.8714	55.4834	31.5122	90.6756	57.3007	44.4072	87.5855	65.9213	45.6356	7.94048	8.32979	76.2381	443.753	0.258652	0.0012745	0.0863824	0.000286209
1cgm	E	161	537	3445	3.3354	21.3975	21.3241	0.0465839	0.136646	0.139752	0.298507	0.467284	0.522506	0.568012	377.799	39.2964	37.4962	312.722	34.6168	35.1468	337.214	36.2749	35.7707	304.121	36.2371	38.1039	308.654	34.9374	38.2923	276.62	26.4318	27.5331	282.832	26.1885	28.0826	302.518	32.1521	32.8965	346.676	37.7822	37.2414	6.67081	5.07797	42.795	111.803	0.190847	0.00130261	0.0817468	0.000340695
1cgn	A	125	521	3087	4.168	24.696	15.3011	0.0568889	0.108	0.116	0.349929	0.504496	0.55248	0.620417	169.3	42.8663	26.7498	150.851	41.3147	23.983	158.641	42.9431	24.3927	152.663	41.882	25.9508	153.321	40.9427	25.9811	100.406	35.5481	18.4978	111.289	33.337	19.6577	153.002	39.2897	22.7661	159.65	39.2973	23.5854	8.336	4.6871	49.392	95.5183	0.263014	0.00124326	0.108158	0.000313776
1cgt	A	684	2905	17095	4.24708	24.9927	25.4048	0.0409357	0.0519006	0.0635965	0.359613	0.381391	0.435855	0.482422	315.601	219.459	119.361	297.578	199.367	110.623	307.377	208.636	114.806	286.41	205.586	113.926	285.482	206.771	114.583	210.494	137.628	77.1307	223.892	139.623	82.8896	294.495	197.451	104.846	309.08	212.77	115.039	8.49415	6.51605	49.9854	122.883	0.159048	0.000485881	0.0850411	0.000174518
1ch4	A	146	620	3562	4.24658	24.3973	15.0961	0.0684932	0.0890411	0.136986	0.436905	0.485445	0.541966	0.608841	117.451	78.386	29.1555	104.357	74.1439	27.6297	115.025	75.1205	28.9265	107.885	74.5147	29.498	108.99	73.9588	29.4672	74.6945	49.3882	25.1677	84.5045	51.5367	26.9102	102.765	73.1099	28.2036	105.881	69.3125	26.3204	8.49315	4.59242	48.7945	72.4098	0.258223	0.000914098	0.122426	0.000341572
1chc	A	68	262	5129	3.85294	75.4265	13.5986	0.117647	0.110294	0.139706	0.371341	0.475101	0.547065	0.580858	101.001	49.8181	24.6758	62.9519	36.0655	23.5892	74.5888	38.2931	23.4541	69.2277	44.1228	25.3815	56.7993	45.2356	26.7899	121.942	33.7375	16.6841	101.788	33.4141	15.0657	58.1027	30.9288	23.5795	99.1306	45.9052	24.8927	7.70588	13.8841	150.853	3921.45	0.277822	0.0042946	0.0233873	5.93807e-05
1chd	A	198	826	4680	4.17172	23.6364	15.2812	0.0782828	0.0858586	0.0909091	0.430292	0.418899	0.476118	0.525569	86.3468	74.7357	59.9096	70.7591	71.3904	57.9888	78.4382	74.4734	58.6162	78.4708	71.3202	58.3365	77.6924	71.1831	58.4032	55.1935	50.336	41.6724	57.296	49.9222	45.936	69.6084	67.2483	53.1169	83.0254	65.433	54.6343	8.34343	5.86185	47.2727	99.2084	0.25094	0.000942828	0.131265	0.000434664
1chk	A	238	1040	5971	4.36975	25.0882	18.3311	0.0613445	0.0819328	0.0945378	0.417047	0.432966	0.488641	0.546125	217.095	69.7323	57.3119	209.339	61.3283	49.4644	209.314	63.7635	54.4851	200.093	65.694	55.4643	200.621	65.5955	55.5548	133.09	38.0798	39.0482	151.403	39.7661	41.2958	205.678	59.6927	49.2642	218.569	64.7863	50.948	8.7395	8.5792	50.1765	164.196	0.215874	0.00101078	0.102174	0.000298362
1chm	A	401	1719	10230	4.28678	25.5112	23.1816	0.0472257	0.0673317	0.0872818	0.298641	0.407876	0.458995	0.511285	347.37	112.541	69.7856	332.775	105.856	62.5687	338.055	106.37	68.0384	313.73	108.319	66.9609	317.983	108.836	65.5173	212.787	75.728	39.6905	238.246	75.7467	38.2845	319.881	104.337	62.0224	329.705	109.18	60.9765	8.57357	6.74833	51.0224	144.316	0.179879	0.000656678	0.0921852	0.000240533
1chu	A	478	1992	11639	4.16736	24.3494	23.2909	0.0512552	0.0690377	0.0679916	0.344607	0.413941	0.462903	0.514342	270.89	142.299	107.584	244.53	140.277	98.0787	263.527	143.405	103.958	244.426	135.023	102.403	242.804	137.195	101.788	172.002	88.1684	70.8309	178.905	91.9015	64.9349	247.944	123.595	92.4006	254.493	126.147	99.922	8.33473	6.15574	48.6987	112.315	0.172762	0.000577177	0.0873054	0.000208922
1chv	S	60	239	4228	3.98333	70.4667	11.791	0.108333	0.125	0	0.478065	0.468998	0.545351	0.574546	73.4534	34.5423	12.9909	63.1776	27.956	11.3689	64.3335	30.3857	11.4247	65.7099	31.726	12.9106	69.7159	30.8728	13.4615	40.4978	17.2328	8.84039	55.6181	20.0773	11.5259	57.9606	27.4286	11.4027	73.826	32.7212	12.5595	7.96667	7.39889	140.933	2219.96	0.363696	0.00293839	0.109276	0.000846533
1ci0	A	205	790	5179	3.85366	25.2634	19.3282	0.0560976	0.0902439	0.1	0.3443	0.429369	0.495507	0.536175	246.719	69.7164	55.3978	231.687	64.5038	47.455	238.617	67.6478	53.1728	218.067	65.9218	51.5601	220.097	64.677	50.8666	166.469	40.6991	34.5106	159.716	47.0749	37.1684	224.906	60.579	49.0755	217.589	59.3539	44.6155	7.70732	5.97287	50.5268	144.581	0.210455	0.00113696	0.096366	0.000381675
1ci3	M	249	900	5609	3.61446	22.5261	22.7601	0.0401606	0.0963855	0.108434	0.292726	0.401734	0.476977	0.514451	425.084	62.8623	34.3104	401.864	55.1648	30.7382	406.356	58.4122	33.0832	360.008	60.4661	34.6964	362.226	60.9615	34.1133	277.841	33.3384	30.4146	277.072	38.0996	29.2517	386.95	51.5277	28.5085	431.686	52.0664	29.4337	7.22892	4.99579	45.0522	98.9089	0.17631	0.000863876	0.0871864	0.000268283
1ci4	A	89	371	2200	4.16854	24.7191	11.8146	0.106742	0.123596	0.117978	0.460498	0.466976	0.531925	0.586834	57.4673	38.5011	36.1733	52.0522	36.0104	29.7661	53.5638	37.5205	33.1599	53.8235	37.3364	33.8897	54.2968	37.524	32.307	38.4155	26.1747	22.6686	37.0499	29.8056	22.4445	47.8802	34.732	32.0405	53.1608	31.759	34.368	8.33708	6.53806	49.4382	136.314	0.332689	0.00164622	0.144986	0.000708578
1ci9	A	377	1585	9231	4.20424	24.4854	19.5208	0.0543767	0.0782493	0.0769231	0.374252	0.410418	0.469597	0.521804	183.291	110.281	82.3275	174.727	102.159	74.2548	180.522	106.296	78.1416	169.609	105.935	79.699	171.34	105.857	78.7703	121.076	73.2658	54.6538	128.26	80.1672	52.3106	168.101	97.7134	71.3587	174.624	100.298	77.2716	8.40849	5.83844	48.9708	113.885	0.201098	0.000547538	0.10271	0.000228969
1cic	A	214	788	5078	3.68224	23.729	23.1936	0.0560748	0.0934579	0.13785	0.266406	0.403352	0.47999	0.513908	427.004	67.8699	38.7694	421.059	61.632	34.4206	425.663	64.3924	36.4388	384.665	65.4504	36.8812	392.59	64.446	36.3832	258.254	39.2455	23.0713	280.91	43.0694	20.6271	414.994	62.1724	31.331	420.162	65.6717	32.699	7.36449	5.54005	47.4579	116.921	0.171782	0.00072865	0.0802469	0.000187412
1cic	B	217	757	4830	3.48848	22.2581	22.1611	0.0506912	0.0875576	0.12212	0.307487	0.395088	0.478503	0.502284	381.686	73.1535	36.4133	354.103	68.6133	32.085	370.988	70.9922	34.8363	336.834	72.7625	35.482	337.049	72.3454	35.3153	240.604	56.5872	20.0981	245.498	69.9594	18.8522	360.073	63.7175	32.2685	369.032	71.0856	32.7896	6.97696	5.95799	44.5161	110.176	0.163386	0.000693137	0.0802845	0.0002269
1cid	A	177	615	3918	3.47458	22.1356	19.1537	0.0423729	0.0988701	0.10452	0.364538	0.3842	0.447821	0.47149	273.764	45.9015	36.7143	264.053	39.1954	33.1734	278.416	43.5914	35.1567	239.792	44.4839	35.814	249.611	42.7404	34.295	168.451	31.9711	27.2204	192.29	38.2829	21.1811	254.255	36.4827	31.369	260.794	37.7673	31.0034	6.94915	4.71493	44.2712	76.0734	0.204526	0.00104397	0.100787	0.000406029
1cii	A	602	2536	15774	4.21262	26.2027	58.9631	0.0348837	0.0714286	0.095515	0.120722	0.485512	0.52538	0.587395	3237.56	170.147	55.624	3021.96	165.312	54.1069	3201.29	168.317	54.4141	2505.34	171.444	58.2021	2505.42	173.866	58.3189	2201.17	69.7079	40.6727	2189.87	75.6063	49.2663	3104.27	168.802	50.8666	3146.06	175.963	52.1075	8.42525	4.85571	52.4053	105.59	0.0839127	0.000331587	0.0371256	6.73595e-05
1cip	A	316	1332	7862	4.21519	24.8797	20.8361	0.056962	0.068038	0.0996835	0.357389	0.435551	0.487269	0.543941	256.075	121.909	50.4084	242.899	112.197	47.1864	247.371	119.925	48.4949	230.825	117.249	50.1569	234.94	118.549	50.3611	160.8	83.0874	35.6056	169.725	105.92	38.519	231.37	107.791	44.6386	256.405	108.76	43.059	8.43038	5.75781	49.7595	113.208	0.196854	0.000640805	0.0914225	0.000159511
1cit	A	89	314	2058	3.52809	23.1236	14.0869	0.0898876	0.0955056	0.151685	0.372229	0.461954	0.553812	0.597581	124.718	50.6145	17.782	93.1204	43.7234	16.8972	105.352	46.8557	16.4139	100.833	48.1988	17.8689	102.684	47.9549	18.0499	80.919	29.663	11.588	86.5249	31.2855	16.3134	84.7135	43.4321	14.9165	108.504	48.1308	15.8876	7.05618	7.17662	46.2472	180.725	0.271408	0.00244033	0.110184	0.000532292
1civ	A	374	1525	8976	4.07754	24	20.4356	0.0508021	0.0641711	0.0989305	0.37038	0.414949	0.464172	0.518743	217.906	119.273	75.6701	200.2	108.095	65.347	209.206	111.203	69.0241	196.032	110.761	72.8134	197.743	110.822	72.0931	141.997	78.7073	45.2013	152.122	67.5834	46.1129	199.074	104.932	62.3083	205.75	113.718	67.4438	8.15508	6.7567	48	118.791	0.188934	0.000763613	0.096872	0.000289856
1cix	A	44	148	2809	3.36364	63.8409	11.277	0.102273	0.159091	0	0.495797	0.496914	0.589143	0.606479	63.124	34.2638	10.1087	46.3057	30.929	9.52476	52.0581	34.5211	9.49361	54.2468	32.1844	9.99911	49.3961	32.0645	10.2914	47.5592	20.5582	6.90747	40.6083	16.0317	7.09782	40.8009	27.3647	9.07707	58.0671	30.8613	9.4371	6.72727	5.65289	127.682	1594.26	0.366965	0.00338762	0.0685697	0.000398117
1ciy	A	577	2409	14027	4.17504	24.3102	25.281	0.0493934	0.0623917	0.0719237	0.343976	0.404541	0.451291	0.502167	348.047	192.356	99.6859	327.435	184.768	88.6482	342.099	191.198	93.859	309.925	182.141	95.2772	312.561	182.224	94.1665	222.893	118.937	59.5704	235.886	115.186	55.0045	311.637	179.949	86.0507	331.494	189.199	93.7948	8.35009	6.25526	48.6205	106.218	0.161488	0.000522541	0.086036	0.000203185
1ciz	A	168	673	4126	4.00595	24.5595	14.9648	0.0684524	0.0982143	0.104167	0.469217	0.415522	0.47682	0.510062	96.7	72.2273	49.9214	91.5531	58.4897	44.1106	95.2267	64.4985	47.2369	91.6365	67.2694	47.5902	93.8315	66.7728	46.6693	62.5582	45.3929	31.9577	73.9613	52.91	31.5996	89.7599	58.8492	41.2087	84.4947	65.4624	46.2102	8.0119	7.94033	49.119	118.772	0.260453	0.00110785	0.118212	0.000442697
1cja	A	327	1405	13367	4.29664	40.8777	20.3005	0.0519878	0.0626911	0.0932722	0.414223	0.442067	0.496796	0.56069	222.21	121.63	52.1006	217.124	114.062	45.8964	223.37	118.037	48.9082	204.583	116.185	51.1758	207.816	113.735	50.5603	138.365	74.8937	34.4839	138.338	83.5455	33.6924	206.558	110.78	42.2306	210.511	113.087	44.6938	8.59327	6.22295	81.7554	398.546	0.198449	0.000627786	0.0759441	0.00019573
1cjb	A	228	920	5541	4.03509	24.3026	17.8002	0.0504386	0.0745614	0.105263	0.3571	0.409715	0.465803	0.51084	175.389	84.4077	47.6465	157.021	76.3641	41.6592	165.596	79.6427	45.4058	157.477	79.5572	46.2512	158.669	79.5585	46.1539	110.528	60.4156	34.1084	118.211	54.4751	32.4911	154.578	72.7569	43.5531	148.189	78.4302	42.0194	8.07018	6.1442	48.6053	117.563	0.230208	0.000972333	0.119945	0.00036802
1cjc	A	455	1884	11218	4.14066	24.6549	23.7571	0.0497253	0.0659341	0.0747253	0.30066	0.418759	0.467443	0.522027	340.773	131.957	87.4618	328.012	123.876	79.4464	330.772	127.136	84.1124	312.089	125.295	82.5041	317.981	125.022	81.407	211.89	78.7344	61.2473	231.863	89.3916	50.4928	316.297	115.157	74.0518	336.437	119.304	76.0448	8.28132	5.16921	49.3099	109.471	0.170639	0.000556086	0.087875	0.000183873
1cjw	A	166	648	3983	3.90361	23.994	15.1432	0.0963855	0.0903614	0.10241	0.417024	0.423487	0.482134	0.527311	103.44	65.4767	53.0385	85.8189	57.5962	53.8276	94.3361	60.8248	53.1597	92.3394	62.1013	52.9331	91.4033	62.0993	53.0373	73.2397	43.3038	43.557	73.5237	45.4235	40.7351	87.8428	53.0301	47.1009	91.0397	61.3605	46.8217	7.80723	6.77007	47.988	133.699	0.252982	0.00107528	0.118687	0.000427456
1cjx	A	353	1406	8417	3.983	23.8442	20.0891	0.0467422	0.0708215	0.0708215	0.398207	0.40548	0.459897	0.511868	208.17	105.047	91.9635	189.441	102.934	81.8585	199.278	102.568	84.6976	189.234	101.693	86.4793	192.476	102.505	85.7559	132.448	68.7485	60.0773	140.679	73.9189	63.2966	190.331	94.9306	77.143	189.41	99.2473	79.4795	7.96601	5.70989	47.6884	135.807	0.197436	0.000688018	0.101919	0.000245482
1cjy	A	633	2605	15594	4.11532	24.6351	28.566	0.0387046	0.0592417	0.0829384	0.267018	0.407641	0.463645	0.519996	571.399	168.921	82.3117	523.884	153.367	76.3407	553.131	159.611	80.4418	469.303	160.77	82.7239	468.232	160.332	82.1199	402.571	96.0074	46.9057	452.276	99.6422	45.7987	524.938	148.246	72.9718	558.01	151.841	68.5001	8.23065	6.47761	49.2701	127.385	0.14418	0.000651026	0.0723853	0.00020584
1ck1	A	239	916	5458	3.83264	22.8368	17.9283	0.0648536	0.0794979	0.104603	0.384823	0.396615	0.466191	0.503194	158.345	109.029	52.0947	144.01	98.4071	45.1599	150.761	99.4591	48.9022	145.753	102.043	49.8943	148.875	104.33	48.8057	102.079	71.2416	33.4139	108.181	81.5606	32.1681	141.243	91.7357	41.8675	145.586	100.978	44.408	7.66527	6.25616	45.6736	112.705	0.22282	0.000972782	0.117576	0.000341846
1ck4	A	193	871	8270	4.51295	42.8497	15.6463	0.0673575	0.0958549	0.108808	0.457897	0.437176	0.487709	0.545754	111.679	66.9103	49.8517	101.178	64.8254	46.5532	107.872	68.7466	48.0584	103.263	64.5594	49.6035	103.906	62.4533	49.3747	74.4913	46.2273	41.6124	79.7055	38.433	40.0639	99.2384	57.8084	45.8719	91.671	58.3351	44.1103	9.02591	5.49674	85.6995	514.169	0.259306	0.000765545	0.0916466	0.000258321
1cka	A	57	215	2059	3.77193	36.1228	10.5141	0.122807	0.140351	0.131579	0.508015	0.443609	0.526544	0.561849	37.1779	32.9038	26.2823	30.8816	30.2315	22.9212	32.0524	32.4382	25.0225	34.4266	32.0158	25.0042	32.3658	32.1712	24.7468	26.0266	23.2415	16.0793	27.8429	24.0182	15.1913	27.6748	27.6626	22.7553	30.7653	26.318	22.838	7.54386	6.63404	72.2456	335.273	0.385375	0.0023143	0.141887	0.00105547
1cke	A	212	836	4987	3.9434	23.5236	17.6911	0.0896226	0.0896226	0.103774	0.385712	0.462901	0.509619	0.561969	146.067	106.435	48.3948	142.188	97.5712	43.6122	146.954	103.525	46.0719	136.893	97.5267	47.6995	135.692	97.3606	47.9402	98.7948	81.5759	32.5887	102.054	74.0141	40.4299	138.372	90.0263	41.3189	146.524	100.133	45.5416	7.88679	4.80794	47.0472	79.4412	0.213235	0.000723703	0.0997091	0.000294837
1ckm	A	317	1230	7536	3.88013	23.7729	21.1026	0.0567823	0.0646688	0.0851735	0.350692	0.410821	0.473238	0.51764	233.4	133.711	70.8724	220.683	127.111	64.1039	222.611	130.867	68.4045	207.623	129.738	69.8533	208.336	132.428	69.5152	170.652	79.8904	43.3172	189.199	89.9213	41.6026	222.744	121.08	61.2082	227.695	123.759	62.7058	7.76025	5.72801	47.5457	93.3457	0.169881	0.000737727	0.0827104	0.000217761
1ckq	A	261	1011	5841	3.87356	22.3793	20.9658	0.0670498	0.0804598	0.116858	0.310056	0.43032	0.484007	0.531477	269.998	107.472	55.3566	239.126	96.8307	45.5202	259.015	101.11	50.1495	229.97	100.126	51.902	231.864	99.1407	52.9417	182.534	64.897	36.375	186.226	61.1648	42.3945	236.569	88.4311	44.229	243.547	102.636	49.5866	7.74713	5.95904	44.7586	88.2214	0.192295	0.00106759	0.0910234	0.000306156
1cks	A	74	204	1494	2.75676	20.1892	17.8463	0.108108	0.108108	0.141892	0.257107	0.461328	0.53683	0.574627	216.223	61.3631	34.1602	158.863	57.1412	30.5969	174.346	61.0335	31.7751	145.708	60.8082	35.5183	126.657	56.4831	35.8635	205.217	33.7119	32.8337	232.738	39.7533	32.9003	101.404	59.2994	32.2071	215.202	46.3071	31.774	5.51351	4.81738	40.3784	118.451	0.215134	0.0022606	0.0708467	0.000435005
1ckt	A	71	275	1716	3.87324	24.169	14.3779	0.0915493	0.119718	0.140845	0.342451	0.529843	0.582557	0.635997	136.463	50.7315	20.9614	121.208	40.464	19.4094	122.947	44.7255	19.8695	118.743	46.0716	20.0433	124.161	44.5444	20.2487	84.0638	24.9924	11.6085	92.9057	31.1945	13.5965	114.825	42.0906	18.4492	114.482	49.1466	15.9238	7.74648	5.31601	48.338	147.238	0.299079	0.00264664	0.120792	0.000515345
1cl1	A	391	1719	15811	4.39642	40.4373	21.8826	0.0524297	0.0613811	0.084399	0.298041	0.423474	0.47609	0.53281	269.309	139.081	63.1908	248.672	131.475	58.6691	265.387	135.313	61.5008	235.099	131.863	61.2085	239.34	130.623	60.3872	179.547	90.45	41.0652	189.393	85.4601	34.8439	241.96	128.872	54.2324	247.402	137.371	58.2519	8.79284	6.30747	80.8747	436.626	0.193447	0.000815199	0.0766994	0.000221777
1cl4	A	32	112	2340	3.5	73.125	9.40343	0.125	0.171875	0	0.531317	0.515803	0.613506	0.641728	50.3579	19.3446	7.45737	40.5722	15.5555	7.19099	48.0134	17.7606	6.18348	44.2213	18.102	7.652	45.5716	17.336	7.97072	29.6055	10.7999	6.01713	23.9718	11.4751	6.46933	40.8034	13.6934	6.44776	59.7145	16.1582	5.04966	7	7.4375	146.25	3845.75	0.444925	0.00466303	0.103222	0.000856251
1clc	A	541	2386	13843	4.41035	25.5878	23.5945	0.0443623	0.0702403	0.0822551	0.270874	0.396087	0.448551	0.501336	335.538	142.694	84.7287	297.14	133.915	73.5636	311.535	138.527	79.1933	290.375	139.302	81.827	293.25	137.85	81.0823	227.364	94.3469	53.1849	225.605	91.4152	52.4551	298.376	128.233	72.2223	331.147	128.082	75.452	8.8207	7.7368	51.1756	149.749	0.174835	0.000619495	0.0923155	0.000241129
1cld	A	33	131	2275	3.9697	68.9394	8.85273	0.166667	0.166667	0	0.55994	0.498534	0.563419	0.584366	27.6604	20.3695	14.0554	24.6824	17.9737	12.3794	26.5391	20.3185	12.2021	26.0453	19.4751	13.6911	25.0022	20.3873	14.3142	18.2498	13.0067	11.9612	20.0221	17.549	12.4104	22.1087	16.0548	11.0785	22.6874	17.3296	13.4162	7.93939	6.90542	137.879	1587.74	0.493869	0.00345871	0.113135	0.00111714
1clf	A	55	178	1170	3.23636	21.2727	9.62365	0.1	0.136364	0.145455	0.522456	0.451673	0.5086	0.551185	38.591	27.1428	22.8385	33.7964	25.4743	20.7621	35.2074	26.0858	21.9613	36.1287	26.559	22.2319	35.5623	27.6364	21.1774	24.5233	21.6194	17.3207	25.001	24.8725	16.6105	32.4617	22.217	20.2428	39.9698	22.4413	19.4223	6.47273	3.7038	42.5455	83.5207	0.353004	0.00160395	0.139371	0.00075599
1cli	A	341	1357	7674	3.97947	22.5044	21.3953	0.0527859	0.0601173	0.105572	0.321056	0.417707	0.47685	0.522643	252.2	148.575	49.8638	218.453	136.489	44.8312	233.622	143.773	47.3134	219.677	140.632	46.9117	220.101	142.324	46.7282	168.733	91.7357	32.4414	167.197	99.2505	29.0867	227.455	130.574	42.2146	241.643	137.889	40.459	7.95894	6.62002	45.0088	106.648	0.187485	0.000844584	0.0972223	0.000293381
1cli	B	325	1327	7412	4.08308	22.8062	20.3241	0.0507692	0.0615385	0.1	0.359664	0.413461	0.474286	0.523861	205.116	153.573	48.4697	185.847	140.072	43.5544	192.246	151.366	45.4936	186.108	142.856	46.0045	187.308	143.003	45.8203	125.695	95.834	29.2757	127.126	109.34	31.3561	182.243	137.038	42.7598	198.806	141.15	39.1634	8.16615	6.58162	45.6123	109.333	0.197317	0.000847826	0.105601	0.000309732
1clo	H	222	801	5117	3.60811	23.0495	21.8021	0.0570571	0.0878378	0.121622	0.325663	0.398877	0.470234	0.503903	353.21	81.1907	35.6975	325.401	76.7335	30.9707	338.706	77.2865	33.7626	311.814	81.8817	34.6446	318.205	81.735	34.407	211.851	69.8055	19.3042	211.992	92.9818	26.7529	324.906	69.8997	30.6743	336.36	75.668	32.0354	7.21622	6.5028	46.0991	135.026	0.155189	0.000629385	0.0734081	0.000150493
1clo	L	213	765	4973	3.59155	23.3474	23.1751	0.0568075	0.0892019	0.117371	0.360059	0.395048	0.463732	0.495436	426.505	68.7474	37.5354	413.367	62.6364	32.9066	422.54	64.9908	35.1225	381.505	66.4422	35.4192	383.696	67.6071	34.8868	269.19	41.7658	19.8303	288.232	62.6304	16.1287	402.979	61.4972	30.6473	414.57	63.1901	34.8987	7.1831	5.64253	46.6948	122.4	0.174396	0.000777952	0.0821964	0.000220774
1clv	I	32	110	731	3.4375	22.8438	8.52754	0.125	0	0	0.560091	0.492918	0.553779	0.573298	32.1556	17.1073	9.31428	29.0988	15.4746	8.84299	30.5619	16.027	9.34143	29.6831	16.7189	9.1988	30.3252	16.6707	9.17598	19.3952	13.2362	7.52548	25.3545	14.0041	7.56716	27.6373	17.3476	8.84693	26.8731	18.515	7.29729	6.875	3.73438	45.6875	70.0898	0.450249	0.00305132	0.187564	0.000808204
1clz	H	218	770	4935	3.53211	22.6376	20.6864	0.0573394	0.0825688	0.112385	0.331619	0.397862	0.474682	0.504376	303.891	87.3007	34.9843	277.558	81.9036	30.7429	287.891	83.6497	33.5662	265.968	86.1618	33.8629	268.253	87.1543	33.1309	188.543	56.028	19.0965	171.398	74.2592	20.7146	273.701	76.4356	31.3653	289.629	82.6161	29.8508	7.06422	6.06927	45.2752	129.209	0.167008	0.000758181	0.0838048	0.000260619
1cm0	A	163	614	3817	3.76687	23.4172	15.3935	0.0866564	0.0828221	0.119632	0.41411	0.433194	0.498599	0.545635	107.574	63.4086	56.2315	96.7949	54.395	50.1817	102.255	59.6812	51.7902	98.517	58.3116	54.6632	98.0764	57.1362	54.6783	68.1808	42.8906	41.7537	75.6278	40.2919	37.0867	94.1626	49.1109	45.6084	100.135	50.7611	47.0937	7.53374	6.5188	46.8344	133.377	0.248669	0.00118931	0.105031	0.000378838
1cm7	A	363	1507	8760	4.15152	24.1322	21.0865	0.0550964	0.0688705	0.0812672	0.349595	0.43195	0.482382	0.53455	207.675	137.444	90.4175	192.187	127.522	78.7986	200.26	136.582	82.9689	184.333	127.09	85.1094	185.726	126.744	83.6398	142.481	88.9518	59.2658	151.143	90.8307	58.5854	195.576	121.29	77.3831	194.852	119.24	82.0326	8.30303	5.7539	48.2645	106.9	0.185974	0.000743995	0.094789	0.000249409
1cm8	A	329	1314	7939	3.99392	24.1307	20.8889	0.0455927	0.0683891	0.107903	0.340929	0.415836	0.483061	0.528159	261.256	116.726	60.0723	242.061	106.894	52.5859	246.623	110.52	54.4044	234.742	109.505	58.7517	240.731	109.459	57.8881	168.058	76.2452	38.9463	183.561	72.9494	38.2504	239.673	100.687	51.9101	246.815	103.588	50.4835	7.98784	7.59864	48.2614	158.837	0.193838	0.000779581	0.089706	0.0002134
1cmi	A	85	313	1964	3.68235	23.1059	12.0027	0.1	0.105882	0.123529	0.477372	0.457006	0.489166	0.523578	60.685	38.6313	34.0506	52.2483	34.0127	30.1153	56.9635	36.3358	30.8541	55.7033	36.7756	32.8044	55.1426	35.3139	33.0615	34.9965	25.3146	22.9147	36.816	26.1812	22.8443	55.3518	34.814	27.7645	49.3774	31.3499	31.0867	7.36471	7.0317	46.2118	143.32	0.317232	0.00191581	0.129644	0.000837829
1cmr	A	31	113	1967	3.64516	63.4516	9.04802	0.0967742	0	0	0.485622	0.518148	0.612104	0.634908	43.2782	13.3415	10.8238	35.0936	12.063	9.47017	38.1219	13.0507	10.3542	38.6405	12.8752	10.4353	38.7899	12.3492	9.75394	21.9914	11.6452	7.18508	22.8039	12.2191	6.18275	30.6515	11.537	9.01236	33.1098	10.6666	10.5676	7.29032	5.68991	126.903	1235.12	0.465394	0.00441961	0.0817054	0.000461177
1cmx	A	214	842	5037	3.93458	23.5374	16.594	0.0794393	0.0794393	0.0981308	0.451494	0.417792	0.469664	0.520181	117.541	91.0485	59.9412	112.177	76.1415	55.3954	115.823	82.2025	57.6776	107.386	83.3502	58.4805	109.229	82.6624	58.1045	74.1171	53.6096	42.0984	81.5012	53.7295	44.7866	107.014	74.6995	51.8889	109.047	77.8944	51.662	7.86916	6.14176	47.0748	107.396	0.234829	0.00110261	0.114464	0.000396344
1cmz	A	128	596	9798	4.65625	76.5469	16.2423	0.0703125	0.09375	0.148438	0.450811	0.482987	0.563055	0.607569	174.631	51.6035	29.3202	162.662	42.4927	26.8548	163.21	46.2277	27.9086	156.259	48.7219	28.9623	164.51	48.7842	28.8247	99.1285	30.1328	21.4495	123.14	31.8963	20.6492	155.605	42.6018	25.658	164.951	45.3425	26.9582	9.3125	9.83984	153.094	1782.4	0.273584	0.00170061	0.0583412	9.36131e-05
1cnn	A	27	110	1813	4.07407	67.1481	7.71273	0	0	0	0.599238	0.527397	0.596862	0.637662	19.8423	15.2702	7.63261	16.3898	13.0606	7.60863	17.799	14.2081	6.85933	18.3091	14.3472	7.81243	18.0011	13.7891	8.35879	13.1658	9.30998	7.51071	17.0988	10.0972	9.99895	14.4261	12.8127	7.42018	16.8751	15.7964	8.05634	8.14815	6.64472	134.296	2342.28	0.540636	0.00423341	0.0994402	0.000540371
1cno	A	86	332	1945	3.86047	22.6163	11.8113	0.110465	0.110465	0.139535	0.476001	0.480192	0.543964	0.601994	64.1365	50.0517	24.304	59.5946	41.3455	22.5429	60.0195	46.355	22.5285	60.5567	46.4616	24.6317	60.5663	46.2267	24.9152	48.1962	35.0624	19.9633	46.5646	33.8902	21.0174	59.6757	46.0539	21.835	55.3744	52.1368	24.4464	7.72093	6.22445	45.2326	137.504	0.303193	0.00144474	0.132967	0.000389329
1cnt	1	150	661	3809	4.40667	25.3933	16.8145	0.0533333	0.126667	0.123333	0.368661	0.471309	0.530164	0.59228	194.942	43.5283	34.9172	171.022	38.0798	29.0774	180.688	38.4084	31.4853	173.069	42.5836	32.6254	176.553	43.9317	30.8181	113.294	33.6298	24.2873	137.378	39.4679	20.669	172.424	34.9751	31.502	187.264	37.3905	31.3201	8.81333	7.35182	50.7867	136.394	0.257338	0.00139644	0.109652	0.000342514
1cnu	A	134	520	3212	3.8806	23.9701	14.2402	0.0746269	0.100746	0.160448	0.422037	0.442179	0.514376	0.556038	108.78	60.7638	31.3263	94.9836	59.0823	28.0574	98.0204	59.0036	28.8133	95.9921	58.2078	31.3172	100.936	57.3454	31.0216	70.4223	36.2279	21.91	76.4123	33.0426	21.373	87.1301	54.146	27.1288	97.4436	57.943	26.8902	7.76119	5.34596	47.9403	135.235	0.269446	0.00135319	0.127994	0.00045014
1cnv	A	283	1171	6818	4.13781	24.0919	18.1687	0.0618375	0.0689046	0.0883392	0.45744	0.412488	0.471894	0.523824	162.37	98.0158	60.5952	154.47	95.2714	51.777	156.494	98.1595	55.4822	150.858	94.6324	57.7557	152.541	95.0895	57.3264	108.165	64.5993	36.906	106.502	67.6677	37.1697	146.775	90.0381	49.8501	156.282	85.4274	51.4325	8.27562	5.8887	48.1837	107.874	0.219586	0.000732368	0.112825	0.00025622
1cnz	A	363	1583	9187	4.36088	25.3085	20.7319	0.0592287	0.0647383	0.0730028	0.370767	0.430486	0.490665	0.537881	194.016	133.274	90.0424	179.46	121.765	79.8659	189.787	128.031	85.1179	176.059	124.069	84.7211	171.643	123.579	84.3867	130.185	86.1393	51.7065	132.257	85.5674	50.8375	183.078	117.08	76.664	183.41	115.121	81.9457	8.72176	6.64159	50.6171	121.999	0.190742	0.000716249	0.0991964	0.00031113
1co3	A	505	2135	12291	4.22772	24.3386	24.9241	0.0376238	0.0613861	0.0821782	0.32436	0.41759	0.473204	0.52341	347.431	185.371	72.4109	323.576	166.084	70.9055	339.056	179.617	73.2505	306.767	166.087	71.6464	307.44	167.112	71.1144	224.608	112.567	46.2027	233.116	117.424	42.4996	315.311	162.258	63.788	325.182	173.636	63.5993	8.45545	6.66782	48.6772	111.51	0.161795	0.000617779	0.0806114	0.000194181
1co4	A	42	138	2530	3.28571	60.2381	11.7955	0.142857	0.166667	0.202381	0.413087	0.513655	0.576915	0.600289	86.0366	28.0232	14.7139	53.1167	25.4775	13.7912	58.8349	28.1292	12.9286	63.2534	27.0375	14.6555	55.1545	27.4215	15.4095	78.3658	12.2221	8.89403	78.4004	11.7471	11.2721	48.1367	23.8587	12.8052	61.6494	30.4831	12.0001	6.57143	8.72109	120.476	2828.01	0.326188	0.00477481	0.0377846	0.000137982
1co6	A	107	423	2545	3.95327	23.785	12.83	0.0794393	0.102804	0.121495	0.476945	0.451311	0.504101	0.561431	75.6889	58.5884	31.3384	71.6117	53.824	28.9945	74.1194	56.6286	28.764	71.5769	55.9275	31.6153	72.0864	55.8769	31.7209	51.9566	41.0597	28.2966	58.0142	48.8625	30.6483	68.252	50.2122	27.7321	66.0298	48.8045	33.3336	7.90654	5.28099	47.5701	130.937	0.29256	0.00108902	0.124009	0.000289447
1co7	I	41	135	931	3.29268	22.7073	9.94123	0.097561	0	0	0.505292	0.45	0.532383	0.569654	62.7909	15.3227	12.0725	56.3906	13.933	10.7099	58.5584	13.3895	11.6506	55.453	15.4974	11.7741	58.4455	16.236	11.4399	32.4292	11.9895	8.22202	42.9824	17.387	8.21605	63.8231	15.1971	9.31962	63.6042	12.7425	10.8976	6.58537	5.16954	45.4146	191.609	0.390865	0.00354354	0.15063	0.000790374
1coj	A	211	881	5290	4.17536	25.0711	18.637	0.0758294	0.0853081	0.0947867	0.351535	0.447006	0.497899	0.554431	183.621	108.262	48.036	170.097	98.2616	43.6438	176.604	101.965	46.3023	159.322	101.609	47.3204	161.721	101.949	46.5286	116.44	66.1269	33.9278	122.86	72.6761	30.9347	159.559	93.3436	42.0348	150.007	98.9328	41.4963	8.35071	6.04762	50.1422	130.681	0.221746	0.00113962	0.100201	0.000298384
1cok	A	68	293	5533	4.30882	81.3676	12.0592	0.102941	0.125	0.132353	0.418807	0.478748	0.539998	0.595628	64.7222	44.2805	24.4693	45.9375	34.6477	23.2844	47.4316	35.3353	21.6324	55.7346	39.6997	24.6033	56.0741	38.9631	24.4024	44.3197	31.2253	18.4354	44.4169	32.7546	24.8666	43.3273	31.3908	22.7278	50.7757	34.335	22.585	8.61765	10.4715	162.735	6118.02	0.37189	0.00312336	0.0789828	0.000321494
1col	A	197	872	4857	4.4264	24.6548	15.4167	0.0736041	0.0862944	0.0913706	0.462029	0.459628	0.515133	0.58117	106.803	66.8226	55.6292	92.0025	62.8441	53.8287	97.2717	67.6985	54.6393	98.7591	64.2864	54.4194	98.6356	63.4725	54.5725	65.302	47.4421	38.6004	70.4382	47.177	39.9864	93.5292	59.6037	49.8155	99.469	53.7964	48.5382	8.85279	5.29305	49.3096	97.9904	0.255506	0.000932934	0.12319	0.000373481
1cor	A	82	299	2050	3.64634	25	11.2254	0.109756	0.103659	0.121951	0.507544	0.479381	0.545728	0.589753	45.852	40.8904	35.6491	36.7968	38.5675	33.6683	39.5647	39.4387	33.6163	42.6449	40.6562	34.3273	41.9957	40.7046	35.1851	30.5084	35.4443	24.8594	32.807	40.0771	28.2876	36.9985	36.6208	30.4672	43.6172	33.8632	34.6549	7.29268	6.15824	50	196.146	0.307403	0.00140884	0.101288	0.000231587
1cot	A	121	474	2965	3.91736	24.5041	13.7027	0.0909091	0.0991736	0.103306	0.453019	0.454796	0.513285	0.563847	94.5453	51.733	36.8011	92.998	45.6835	31.359	93.2621	49.36	32.6031	88.3477	49.391	36.2551	91.0527	48.8554	35.7203	63.4214	37.4925	28.6255	77.5388	30.5685	30.9795	88.3248	42.8077	30.6019	85.0771	41.6899	33.4509	7.83471	6.41896	49.0083	141.992	0.274554	0.00102361	0.119136	0.000380019
1coy	A	501	2107	12207	4.20559	24.3653	21.9931	0.0469062	0.0618762	0.0728543	0.381859	0.394548	0.444607	0.492154	260.712	119.727	96.8405	246.264	110.614	92.1863	252.115	116.732	94.8578	238.332	115.468	94.5142	239.105	115.808	94.2084	167.852	79.085	67.512	178.585	92.2045	65.997	240.545	106.71	84.5878	256.135	105.597	87.0323	8.41118	6.20219	48.7305	126.955	0.178859	0.00045097	0.091743	0.000162891
1coz	A	126	505	3039	4.00794	24.119	14.2256	0.0833333	0.0952381	0.0992063	0.435928	0.449534	0.50475	0.554606	98.5521	52.3757	44.5341	90.7649	49.9546	41.8508	93.2828	51.7774	42.8224	91.0138	51.2213	42.9305	91.9253	51.7031	43.2225	64.7735	43.9442	30.205	72.1903	44.0745	37.526	88.2549	45.1893	40.1058	94.4927	40.801	40.1451	8.01587	5.09499	48.2381	108.515	0.274952	0.00102839	0.128054	0.000338564
1cp2	A	269	1151	6601	4.27881	24.539	17.9313	0.0613383	0.0743494	0.109665	0.413333	0.427946	0.485137	0.526387	155.41	98.054	55.0463	148.033	91.3242	47.2289	152.54	95.9451	51.2188	140.312	93.0995	53.2334	145.026	91.0001	51.0601	100.293	63.1946	35.7219	110.145	59.6646	33.506	134.775	89.4857	48.4251	144.167	88.9841	49.8537	8.55762	6.62586	49.0781	106.109	0.218093	0.000858761	0.107698	0.000360198
1cpc	A	162	663	3971	4.09259	24.5123	18.2178	0.0524691	0.0987654	0.151235	0.429342	0.501074	0.555569	0.623047	236.114	67.635	21.6564	211.366	60.347	20.9918	228.503	62.6392	21.4538	202.222	63.6583	22.2855	201.041	64.4119	22.1699	153.583	40.1129	16.0691	163.211	49.3346	15.9449	229.311	55.7676	18.9326	217.157	63.7446	18.828	8.18519	4.38546	49.0247	78.9624	0.230545	0.00133216	0.100873	0.000349771
1cpc	B	172	702	4093	4.0814	23.7965	18.2747	0.0494186	0.101744	0.145349	0.377777	0.501853	0.55338	0.62039	225.832	85.7994	21.4333	205.541	73.1007	20.6693	216.597	76.6026	21.3434	192.014	79.9129	22.0252	191.481	79.5895	21.5456	144.491	52.1021	16.1804	159.478	54.885	12.6891	200.318	68.3542	20.1099	216.221	74.1714	18.9559	8.16279	4.29908	47.593	89.4274	0.223926	0.00137426	0.100777	0.000380996
1cpm	A	214	833	5251	3.89252	24.5374	15.99	0.067757	0.0771028	0.10514	0.405485	0.382033	0.459218	0.496481	121.517	75.0381	64.8929	110.783	67.6373	57.7601	115.952	70.826	62.9728	112.037	72.2404	61.3041	113.221	72.5694	59.6718	78.5494	46.4016	38.3082	85.9364	48.0169	38.6117	106.769	65.163	55.7459	117.365	70.2704	61.9338	7.78505	6.47716	49.0748	146.966	0.239481	0.00105871	0.119797	0.000483239
1cpq	A	129	554	5194	4.29457	40.2636	15.642	0.0581395	0.112403	0.131783	0.373665	0.494832	0.55491	0.622181	176.493	38.6555	30.522	165.769	37.8166	25.8145	167.841	39.075	26.9326	160.724	38.7838	29.4264	165.351	38.194	29.0417	100.974	34.7176	19.4161	131.394	32.3346	18.7676	166.37	35.2663	23.0241	179.261	34.1306	25.5123	8.58915	5.31182	80.5271	260.404	0.265482	0.00113996	0.0730128	0.000141601
1cpt	A	412	1764	10229	4.28155	24.8277	21.4181	0.0521845	0.0618932	0.0825243	0.328766	0.425669	0.472497	0.530934	202.939	173.356	74.3864	190.765	167.562	66.9479	195.074	173.913	71.679	189.661	163.384	71.7601	194.857	160.355	70.5899	133.316	112.313	52.9414	147.869	112.75	51.7298	185.963	156.224	64.4787	192.751	158.715	68.0631	8.56311	5.47417	49.6553	105.483	0.188461	0.000479502	0.0972191	0.000226197
1cpz	A	68	320	5985	4.70588	88.0147	11.0314	0.0808824	0.132353	0.161765	0.517018	0.478474	0.570108	0.607683	63.0579	23.4696	22.1695	52.4851	22.0455	20.1034	52.0357	22.1706	20.9448	56.4931	23.2877	21.9413	56.1502	23.6633	23.2577	41.3301	17.3605	15.7588	48.4454	19.3724	19.5545	50.4965	21.2048	19.6834	55.6611	21.069	18.6671	9.41176	11.0069	176.029	4546.53	0.394479	0.0027297	0.0824409	0.000346005
1cq3	A	224	837	5199	3.73661	23.2098	17.5558	0.0669643	0.0825893	0.0915179	0.362073	0.385933	0.44074	0.479599	159.007	72.6721	66.2497	148.352	63.2841	54.9511	155.103	67.7015	59.7908	142.58	68.1685	61.7686	149.523	64.9681	58.2626	95.379	45.9074	47.8708	94.1232	45.96	45.9423	136.835	61.1487	58.7041	130.352	62.829	62.1736	7.47321	5.82964	46.4196	106.342	0.217141	0.00106927	0.113974	0.00049538
1cqd	A	216	905	5497	4.18981	25.4491	16.1976	0.0648148	0.087963	0.0949074	0.417264	0.405427	0.48129	0.518958	140.658	67.6975	46.6198	127.356	59.676	41.819	134.153	61.0337	44.3244	127.36	64.8949	46.1211	128.373	64.5373	45.6692	86.5114	43.7885	36.7806	94.7831	44.6016	36.0216	120.713	59.8362	41.3386	128.424	64.0437	39.3458	8.37963	8.45773	50.8981	184.49	0.243873	0.000972051	0.115083	0.00038851
1cqg	A	105	514	8914	4.89524	84.8952	12.571	0.0857143	0.0904762	0.152381	0.542932	0.460159	0.518017	0.567657	65.2683	55.0041	29.9143	58.1241	50.6037	26.2829	57.5048	51.775	26.7785	61.1082	52.407	29.2145	63.8339	50.4437	29.3435	40.455	35.8358	21.3315	58.0471	30.4345	27.1907	58.9762	48.376	25.7817	61.3009	45.641	27.4375	9.79048	9.5561	169.79	3133.71	0.341381	0.00176836	0.0901897	0.000360452
1cqk	A	101	339	2196	3.35644	21.7426	14.2944	0.0792079	0.113861	0.148515	0.365913	0.398111	0.484974	0.506864	134.126	43.6642	20.1888	127.989	38.2399	16.8513	129.939	41.8414	18.3021	120.478	39.8859	20.3252	125.202	39.1326	19.6876	82.7713	25.9465	14.1006	96.2628	25.062	17.2744	116.067	36.9894	17.5475	125.53	37.1989	17.1476	6.71287	5.67003	43.4851	95.1805	0.265427	0.00161972	0.11841	0.000511822
1cqu	A	56	247	5303	4.41071	94.6964	12.5392	0.107143	0.151786	0	0.42827	0.515097	0.595119	0.644268	99.1354	28.9645	13.1667	71.7747	24.6512	12.4386	69.0563	22.4551	12.6279	79.0634	27.5762	13.2347	82.0994	28.2889	13.4089	67.0517	15.1574	7.45586	62.5579	30.7708	11.4675	59.2184	23.5272	12.2749	58.5712	23.8996	11.5984	8.82143	10.2538	189.393	9357.31	0.371092	0.00419931	0.0888366	0.000502635
1cr1	A	245	961	5789	3.92245	23.6286	18.6598	0.0714286	0.0897959	0.0816327	0.336644	0.438599	0.499392	0.550941	165.905	90.1829	78.7097	157.882	81.0097	68.3036	168.745	83.857	73.072	140.133	87.7127	71.996	141.767	86.9642	72.8871	108.349	58.3621	55.9238	112.628	63.1208	58.2515	136.06	79.614	63.7084	130.58	85.4173	67.2257	7.8449	5.26574	47.2571	119.26	0.211343	0.0010089	0.10327	0.000303057
1cr5	A	178	702	4420	3.94382	24.8315	15.8946	0.0674157	0.0842697	0.109551	0.384951	0.408616	0.486977	0.519183	127.568	83.5281	36.0532	114.028	70.8334	33.2648	119.175	75.6877	35.1666	115.532	77.4584	35.6488	117.627	76.6415	34.8825	76.5542	56.3179	27.0221	84.6918	54.5719	23.4684	112.822	67.8911	30.9097	117.007	80.1899	29.2905	7.88764	6.9649	49.6629	144.909	0.25123	0.00130235	0.117429	0.000445629
1cr6	A	487	2010	12631	4.12731	25.9363	25.9238	0.0492813	0.0626283	0.087269	0.290823	0.421703	0.48071	0.532295	465.733	128.37	74.016	450.986	116.909	68.7262	464.097	119.89	71.0724	411.654	120.798	73.9597	417.045	120.525	73.9851	298.151	68.1544	43.3911	326.317	71.4741	43.036	435.18	117.962	67.1104	452.503	121.502	66.712	8.25462	6.23086	51.8727	144.271	0.153427	0.000578135	0.0730544	0.000168475
1cr8	A	42	148	2732	3.52381	65.0476	10.2486	0.0952381	0.154762	0	0.480533	0.483696	0.576153	0.599212	63.6383	26.4864	12.6468	42.2557	22.8868	10.6437	41.6254	25.0127	9.81238	52.8586	25.0388	11.9502	54.3835	23.7163	12.4826	44.2127	12.4305	10.6736	44.1921	14.4169	13.9459	38.2288	23.53	8.73514	73.0537	24.6604	12.1684	7.04762	9.95011	130.095	3888.99	0.387657	0.00534049	0.0666406	0.000380707
1cr9	H	217	759	4778	3.4977	22.0184	20.7213	0.0552995	0.0829493	0.129032	0.306582	0.390498	0.481206	0.51241	307.602	82.9107	34.8682	283.303	78.2756	30.6678	298.242	79.7037	33.2152	271.87	81.2829	33.8416	275.921	82.6149	33.5765	177.859	45.4319	17.7656	178.122	56.833	18.1034	287.029	70.4304	30.5277	301.768	77.7285	30.827	6.99539	5.78339	44.0369	93.842	0.170808	0.000700975	0.0771111	0.000150898
1cr9	L	219	800	4949	3.65297	22.5982	23.9728	0.0543379	0.086758	0.121005	0.309187	0.396677	0.46879	0.498634	466.697	67.5651	35.3299	456.73	62.3247	31.1221	465.863	64.9714	32.5012	414.834	65.4251	33.6721	423.601	66.1554	33.3622	288.321	49.0501	17.648	317.166	70.8021	15.2756	439.382	60.3115	28.8472	439.722	64.4968	30.4169	7.30594	5.59133	45.1963	106.55	0.167588	0.000733132	0.0863916	0.000214369
1crk	A	380	1546	9605	4.06842	25.2763	21.7025	0.0552632	0.0631579	0.0881579	0.333251	0.413785	0.471646	0.519389	239.047	143.594	77.0991	230.3	138.375	66.9179	238.704	144.241	73.9643	215.259	135.682	73.812	219.254	135.44	72.0952	158.724	86.7942	49.5258	167.384	88.5689	55.5406	222.796	133.546	64.5423	225.381	133.306	68.7051	8.13684	6.45496	50.5526	128.163	0.181682	0.000721006	0.0923962	0.000288876
1crl	A	534	2308	13376	4.3221	25.0487	22.0838	0.0552434	0.0589888	0.07397	0.34798	0.399434	0.449189	0.50485	224.176	180.421	90.4371	205.083	169.386	82.4775	213.986	171.517	87.3434	206.49	169.167	87.1482	206.211	169.99	86.0592	144.505	113.794	55.6772	142.845	116.448	55.528	202.511	162.158	78.2192	219.016	174.36	87.0623	8.64419	6.69363	50.0974	130.552	0.180719	0.000578583	0.0966181	0.000236277
1cs1	A	384	1606	9613	4.18229	25.0339	21.7785	0.0559896	0.0690104	0.0820312	0.284443	0.419172	0.468986	0.520671	257.273	139.086	64.0585	228.982	131.659	59.7874	247.31	134.609	62.0304	222.256	131.19	62.1497	220.366	131.567	61.5177	168.086	90.486	39.917	167.272	100.028	38.8866	232.853	131.843	58.2717	223.632	137.196	56.5427	8.36458	6.315	50.0677	126.751	0.187416	0.000832204	0.0919766	0.000283197
1cs6	A	382	1390	8848	3.63874	23.1623	28.5776	0.0447406	0.0667539	0.126963	0.256159	0.384812	0.456812	0.483768	617.285	162.317	30.8004	612.361	150.726	26.6296	613.706	154.037	28.8555	566.698	161.004	29.8114	577.783	158.493	30.0125	385.722	125.069	15.9297	433.15	136.27	17.3684	606.726	141.102	24.8498	611.483	149.431	27.437	7.27749	5.5408	46.3246	108.8	0.137821	0.000242936	0.0726602	0.000112917
1cs8	A	316	1373	12738	4.34494	40.3101	20.6158	0.056962	0.0648734	0.0949367	0.370656	0.414819	0.477849	0.521039	220.256	134.115	50.3732	201.864	115.535	45.6066	217.639	127.415	46.9669	196.117	122.044	50.4817	186.713	119.973	50.0639	151.241	80.0582	35.6101	151.007	81.3642	34.3926	188.591	110.087	43.5774	216.069	113.799	42.5123	8.68987	8.51775	80.6203	514.97	0.208986	0.000910809	0.0747925	0.000268622
1cse	I	63	223	1496	3.53968	23.746	11.0958	0.0952381	0.126984	0	0.49146	0.427139	0.487339	0.537429	57.7033	44.8979	16.8828	49.8959	40.2286	16.3053	54.1352	42.9935	16.1136	52.1989	42.3738	17.3203	50.0407	41.5822	17.8239	36.3863	31.3294	13.5731	32.4231	28.0155	14.1495	52.5997	45.123	14.5088	50.335	43.0459	16.1808	7.07937	4.45402	47.4921	123.742	0.343186	0.00211305	0.139497	0.000826352
1csh	A	435	1859	10942	4.27356	25.154	22.1864	0.0586207	0.0643678	0.0712644	0.330115	0.437763	0.488273	0.549237	217.519	182.559	91.0102	209.325	146.581	84.7334	215.578	159.612	88.2324	200.198	155.031	87.8203	200.749	148.501	88.8549	142.013	128.042	57.6867	142.759	135.697	58.1307	196.983	137.532	81.5387	199.749	173.25	87.3336	8.54713	7.52134	50.308	142.061	0.179732	0.000876343	0.0851945	0.000301153
1csk	A	58	187	1271	3.22414	21.9138	10.2231	0.12931	0.12931	0.12931	0.503177	0.424825	0.467775	0.514945	38.5612	32.1795	26.3351	34.4731	26.6853	25.3102	37.8624	28.9296	24.7715	36.2606	30.1651	25.5794	36.7252	29.0412	26.29	26.2544	21.9497	20.3367	28.699	22.7243	21.1165	33.6771	29.5546	22.4768	32.3826	30.6392	21.6331	6.44828	4.31629	43.8276	111.453	0.351237	0.00201315	0.129396	0.000742259
1csn	A	293	1181	7228	4.03072	24.6689	19.5189	0.0784983	0.0648464	0.0870307	0.352074	0.420096	0.473784	0.517637	186.344	114.796	73.6938	175.146	100.635	64.814	181.7	108.171	70.0751	168.702	108.349	70.0907	171.542	107.748	68.5142	124.771	67.3346	44.2323	124.877	74.13	43.3826	174.898	95.1626	59.9498	188.343	97.7136	67.588	8.06143	7.27268	49.3379	131.917	0.202334	0.000943257	0.0992918	0.000315478
1csy	A	112	504	10427	4.5	93.0982	13.8682	0.0803571	0.120536	0.125	0.427513	0.44644	0.521015	0.56842	101.468	57.2228	24.5565	76.8484	44.7017	22.1916	78.8668	47.5448	23.2527	88.2444	52.3822	24.3852	84.8384	49.5528	23.9649	66.8791	35.9295	18.0971	66.5588	35.3687	17.7109	71.7076	44.8857	21.8807	89.956	48.4285	20.4365	9	14.5179	186.196	6322.23	0.314634	0.00239617	0.07734	0.000414207
1ct5	A	228	972	5615	4.26316	24.6272	17.6867	0.0679825	0.0745614	0.10307	0.384096	0.431691	0.502905	0.549096	156.962	106.33	39.2596	150.442	100.968	29.4974	157.382	103.647	33.9229	145.195	100.595	36.6673	145.021	102.191	35.208	101.191	69.033	19.1481	101.637	74.6909	17.8049	137.371	94.9182	30.4821	145.569	93.0853	31.2639	8.52632	8.1265	49.2544	130.891	0.228572	0.000958967	0.11262	0.000366991
1ct7	A	50	215	4259	4.3	85.18	9.8972	0.1	0.19	0.17	0.446017	0.508016	0.579299	0.623313	45.7516	25.7217	19.6418	38.2109	16.0889	16.2598	39.2336	16.213	17.1935	41.6698	22.1145	18.3928	42.1702	21.6023	18.6697	26.5319	18.5514	10.5511	30.0659	13.361	12.9915	36.8345	14.2051	14.6637	41.3947	23.6088	16.9449	8.6	14.48	170.36	6301.91	0.407317	0.00477411	0.100327	0.000743013
1ct8	A	214	777	4961	3.63084	23.1822	23.5087	0.057892	0.0957944	0.126168	0.376999	0.395345	0.472664	0.504562	447.098	68.9414	35.241	448.942	63.3493	30.4156	449.81	65.7751	32.3663	399.634	66.6301	33.5425	410.325	68.5315	33.3441	260.431	48.3008	17.1053	273.355	80.4135	17.042	429.685	61.3091	28.6224	428.405	64.5667	32.4931	7.26168	5.52031	46.3645	110.465	0.166157	0.000689843	0.0788715	0.000158269
1ct8	B	220	787	4982	3.57727	22.6455	21.2369	0.0545455	0.0863636	0.134091	0.316778	0.399818	0.47684	0.509334	325.505	87.5872	33.6275	300.982	82.9056	29.55	311.66	86.4684	32.1123	288.907	85.691	32.581	293.672	85.7746	32.4201	200.43	52.8463	17.9719	208.488	73.4344	20.7422	303.649	75.6335	29.233	315.258	81.3988	28.915	7.15455	5.96702	45.2909	119.297	0.173135	0.00072784	0.0876377	0.000219447
1ct9	A	497	2175	13190	4.37626	26.5392	22.663	0.0523139	0.0684105	0.0724346	0.315053	0.410425	0.462363	0.517065	232.889	169.168	97.9232	215.589	164.95	89.6376	222.789	172.303	95.8435	215.003	156.558	94.7102	216.96	155.715	93.8705	143.643	117.063	65.9531	153.006	114.495	62.8546	212.019	150.544	89.8515	215.387	153.243	89.0549	8.75252	5.79992	53.0785	144.455	0.178777	0.000561213	0.0935748	0.000235816
1cta	A	36	125	1408	3.47222	39.1111	10.457	0.0972222	0.111111	0	0.434288	0.57623	0.658219	0.695278	60.5791	41.6983	6.56104	52.7847	33.1599	6.12006	56.2392	37.9314	6.14463	52.3722	37.4928	6.76848	51.8545	36.161	6.58857	38.1164	18.6391	4.31522	39.0214	22.3475	6.14089	47.3402	34.366	6.08574	51.217	36.2686	7.37786	6.94444	4.99691	78.2222	404.728	0.368052	0.00461425	0.0696651	0.000291781
1ctf	A	68	257	1511	3.77941	22.2206	11.1596	0.0955882	0.117647	0.139706	0.484568	0.498082	0.549429	0.602725	61.3109	28.5089	22.9667	57.4228	25.6224	21.9233	61.3929	27.1215	21.8331	55.5319	27.7254	23.0964	55.7695	27.5093	23.3162	35.3122	19.536	20.3977	35.371	19.3669	25.2125	51.503	25.4171	20.3024	50.5721	25.6353	21.5779	7.55882	4.09948	44.4412	86.3054	0.329274	0.0015739	0.153613	0.000437733
1ctj	A	89	339	2034	3.80899	22.8539	11.8423	0.0898876	0.11236	0.134831	0.499	0.492754	0.543666	0.591502	57.5102	44.8135	33.702	52.205	39.1903	31.1626	55.8859	40.7323	31.1902	54.9199	42.5056	33.0676	55.4893	41.9402	33.5545	40.648	29.8172	26.5911	44.3363	27.7359	33.4898	49.6189	37.6741	29.7092	52.1406	38.2586	33.1683	7.61798	5.40462	45.7079	118.409	0.309575	0.00126946	0.130781	0.000404668
1ctl	A	85	301	5118	3.54118	60.2118	19.4207	0.0647059	0.158824	0.158824	0.306666	0.48323	0.563181	0.599071	327.277	27.199	21.1885	234.01	23.0642	18.6689	262.227	24.4668	19.3775	231.851	25.0054	21.7696	213.159	24.4464	22.4313	316.455	22.5095	10.2134	315.553	23.7708	11.4126	205.728	20.6385	18.1612	351.251	25.8108	19.3116	7.08235	10.2403	120.424	2749.26	0.208907	0.00261933	0.0292986	9.12458e-05
1ctt	A	294	1203	7238	4.09184	24.619	18.5709	0.0629252	0.0748299	0.0969388	0.391544	0.417187	0.468721	0.525919	179.126	107.532	55.1371	168.966	100.494	47.9356	172.91	105.052	51.6706	163.879	102.729	52.6943	166.506	103.907	51.6317	111.114	70.134	35.8853	121.578	72.012	33.3904	159.406	95.8257	45.9217	180.003	93.6276	52.2619	8.18367	5.49007	49.2381	102.882	0.21112	0.00073646	0.100348	0.000224926
1cu1	A	645	2554	15620	3.95969	24.2171	26.1819	0.0612403	0.0596899	0.0589147	0.303385	0.404803	0.454661	0.502777	318.446	207.607	160.836	296.776	201.903	150.753	302.576	209.13	155.116	292.644	196.051	149.944	301.087	193.854	149.211	198.264	129.161	83.9532	208.056	129.194	90.4336	298.65	196.641	147.462	321.873	197.23	159.412	7.91938	6.14544	48.4341	120.354	0.144045	0.000416646	0.0708469	0.000118774
1cuk	A	190	710	4331	3.73684	22.7947	18.696	0.0763158	0.0921053	0.115789	0.352653	0.479203	0.556338	0.60906	205.273	110.625	43.0759	192.668	106.319	34.4569	195.227	108.351	37.6295	152.583	122.987	43.8379	154.683	122.068	43.7726	121.229	78.792	25.1063	115.206	83.7129	25.0113	191.059	102.063	32.6629	204.131	110.628	36.1904	7.47368	5.52299	45.5895	113.568	0.0163166	2.95394e-05	0.0154028	2.43731e-05
1cun	A	213	931	5557	4.37089	26.0892	30.2619	0.0290226	0.112676	0.143192	0.274118	0.507812	0.558122	0.626901	862.989	38.4075	23.6927	822.66	35.8092	21.4623	828.231	37.2328	22.4924	730.818	38.8591	23.2941	742.061	38.8474	23.0838	490.707	23.0797	14.7277	525.244	26.5088	14.251	832.184	33.7107	19.9517	891.194	35.7557	19.9215	8.74178	4.43567	52.1784	87.3954	0.155839	0.000733171	0.0682068	0.000149304
1cuo	A	129	461	2857	3.57364	22.1473	13.7935	0.0697674	0.0813953	0.120155	0.435634	0.403738	0.491582	0.520604	101.603	57.6591	29.2619	89.4776	54.8504	26.7283	92.1667	55.4424	27.7519	91.0399	55.0177	29.2323	92.4776	55.1788	28.9073	59.6479	39.1591	22.5932	71.4213	37.8157	25.1317	83.3618	50.5442	25.4604	96.5959	48.9834	27.2175	7.14729	5.83102	44.2946	121.014	0.267682	0.00138432	0.119691	0.00045846
1cv8	A	173	689	4261	3.98266	24.6301	15.7948	0.0953757	0.0982659	0.115607	0.40951	0.413966	0.476219	0.517304	123.983	74.7441	39.9995	116.605	66.6313	35.1098	118.413	71.7028	37.871	109.51	69.3247	39.6808	110.556	68.9507	38.2365	79.5155	50.8033	26.6479	81.5677	53.1879	23.7314	104.127	61.6443	34.8764	106.336	60.1308	33.9191	7.96532	6.59995	49.2601	148.909	0.248905	0.00133025	0.120412	0.000578679
1cvj	A	169	620	3957	3.66864	23.4142	16.7459	0.0769231	0.0887574	0.106509	0.36153	0.434492	0.502517	0.545938	163.237	59.4338	53.403	157.201	52.5797	46.6066	159.97	56.1413	50.9115	152.186	55.2473	49.5867	155.374	53.6053	49.2945	100.049	33.1318	31.9199	115.468	34.714	30.0649	162.099	52.9286	46.34	166.104	48.7198	42.1356	7.33728	4.89808	46.8284	87.2191	0.222304	0.000991851	0.0973014	0.000321871
1cvl	A	316	1328	7618	4.20253	24.1076	18.2721	0.0537975	0.0838608	0.0775316	0.400826	0.419429	0.476476	0.529445	170.68	90.9559	74.4437	157.819	84.2226	65.1628	162.454	89.734	68.5407	155.667	86.8495	71.1487	158.839	84.671	70.2362	109.404	63.9711	50.6982	117.245	58.8839	49.6277	148.955	78.9179	62.976	177.92	81.14	70.2699	8.40506	6.29795	48.2152	127.175	0.210159	0.000744041	0.106981	0.000299877
1cvr	A	432	1858	10619	4.30093	24.581	21.13	0.0543981	0.0636574	0.0844907	0.339901	0.396637	0.448692	0.494035	237.864	122.578	86.561	210.087	112.091	80.7975	220.026	117.836	84.4257	209.218	117.723	84.5463	207.716	119.317	83.4979	162.765	81.4133	56.2049	169.264	92.0608	47.522	210.97	109.768	74.7015	236.818	120.299	68.1337	8.60185	7.30444	49.162	118.154	0.191051	0.000707767	0.101922	0.000305451
1cvs	C	211	722	4816	3.4218	22.8246	29.0073	0.0718799	0.104265	0.137441	0.188166	0.407415	0.490772	0.520501	759.035	46.0987	38.8217	748.323	41.3024	35.8599	759.136	43.314	36.1417	690.915	42.6472	37.8854	720.411	43.8654	38.3017	379.413	22.8609	17.7907	408.723	31.7917	14.9867	692.542	38.7263	36.2905	773.814	44.912	34.7497	6.8436	4.74805	45.6493	114.01	0.133483	0.000349226	0.0412598	1.90439e-05
1cw0	A	155	611	3803	3.94194	24.5355	16.1835	0.0709677	0.0935484	0.129032	0.403379	0.453496	0.51986	0.563007	153.471	61.7983	45.1165	135.315	62.2881	38.7968	145.079	61.3666	41.7177	132.807	61.1767	43.5182	135.389	60.7893	42.7316	94.2537	40.4099	32.183	93.4554	37.9845	31.0558	125.776	55.3338	38.98	143.251	51.4024	44.7539	7.88387	6.07684	49.071	130.53	0.246564	0.00131487	0.108958	0.000434558
1cwd	L	98	350	2201	3.57143	22.4592	13.2213	0.0816327	0.107143	0.142857	0.475875	0.432079	0.518642	0.560142	92.1505	53.9779	25.9434	79.7086	50.5176	21.519	88.1443	52.435	23.7131	82.6833	51.3604	24.6229	81.9474	50.7809	24.6958	61.8154	35.2457	16.6827	51.9486	35.2482	18.1098	74.0223	46.2612	19.8221	82.8049	46.4595	20.653	7.14286	6	44.9184	104.34	0.289112	0.00173597	0.132206	0.00072585
1cwv	A	484	1795	11197	3.70868	23.1343	54.7364	0.0224174	0.0919421	0.112603	0.15078	0.389933	0.454925	0.488431	2875.18	66.2288	42.1926	2826.12	61.9234	38.2929	2834.42	64.1182	39.4667	2460.64	66.594	40.8767	2475.7	65.8758	41.1277	1734.72	40.2264	21.2374	1788.41	37.0028	29.7413	2827	59.6277	37.1346	2813.72	63.309	38.6527	7.41736	5.84234	46.2686	116.994	0.08495	0.000223403	0.0461914	6.97209e-05
1cx1	A	153	698	12015	4.56209	78.5294	14.8098	0.0784314	0.107843	0.104575	0.461175	0.431224	0.506665	0.561745	116.463	64.6315	43.3193	104.172	52.8191	39.0612	105.949	54.6346	39.1607	106.612	58.9445	42.3649	110.788	57.3344	42.0942	74.1322	38.2815	29.4403	85.0249	39.6165	29.7421	102.093	53.0885	37.3652	108.824	56.7984	39.3548	9.12418	10.3571	157.059	3393.27	0.281531	0.00172123	0.0995407	0.000428156
1cx4	A	275	1079	6357	3.92364	23.1164	19.5687	0.0563636	0.0745455	0.0781818	0.372111	0.423124	0.481426	0.532047	212.465	90.672	77.4669	204.453	82.9622	73.9792	207.162	87.0404	76.4647	193.013	85.7785	75.2073	192.925	85.6734	74.7893	122.843	60.6618	43.6491	133.755	65.5722	43.5937	195.853	76.6128	68.5986	211.411	82.3819	65.1683	7.84727	5.20577	46.2327	89.4222	0.1961	0.000748002	0.104878	0.000310559
1cxc	A	124	480	2864	3.87097	23.0968	13.5349	0.0927419	0.0967742	0.112903	0.430064	0.446527	0.504881	0.5622	92.9097	55.8784	35.9554	88.2272	50.631	31.4665	89.1644	54.5391	32.1039	85.9177	53.525	35.7319	88.2806	52.6164	35.446	61.1023	37.9266	30.4431	75.6193	37.5343	32.2948	85.6344	47.8092	30.718	87.5598	46.1289	32.415	7.74194	6.3205	46.1935	138.188	0.2783	0.00118416	0.122153	0.000405664
1cxl	A	686	2973	17859	4.33382	26.0335	25.115	0.0408163	0.0502915	0.0634111	0.314908	0.384868	0.439119	0.485548	307.281	218.624	117.565	288.674	200.513	108.551	294.972	208.671	112.43	279.704	205.225	111.914	283.428	208.45	111.444	207.844	137.028	74.7748	221.291	156.918	76.5493	286.038	195.755	103.823	304.329	212.341	113.139	8.66764	6.44347	52.0671	157.01	0.160764	0.000486845	0.0824987	0.000136598
1cxv	A	160	620	3882	3.875	24.2625	14.6897	0.06875	0.115625	0.09375	0.471608	0.408922	0.468655	0.501	97.4887	66.143	49.3014	91.8565	52.6055	44.4144	94.4066	58.6698	48.0369	92.0018	60.9363	47.5126	94.7538	58.9028	47.7858	61.4784	39.3856	32.158	69.89	45.1791	32.4454	88.443	53.3343	44.9685	86.253	61.3112	43.6791	7.75	8.2125	48.525	149.249	0.263409	0.00129227	0.116724	0.00045944
1cxx	A	59	254	4493	4.30508	76.1525	11.1064	0.127119	0.177966	0.186441	0.49506	0.476084	0.583016	0.628753	77.4192	22.8862	20.123	68.8862	18.2918	16.6929	70.3626	18.7155	16.2252	69.7536	21.5584	20.1405	67.1204	21.7764	20.4644	44.1745	12.779	15.9774	44.9134	14.4975	18.8403	65.0488	18.422	15.2073	72.7813	25.2779	16.0234	8.61017	10.3057	152.305	3717.2	0.387901	0.00286643	0.0958073	0.00046274
1cxy	A	81	303	1956	3.74074	24.1481	11.8603	0.117284	0.12963	0.135802	0.453733	0.467623	0.53008	0.576326	70.893	39.9487	28.7535	59.7509	36.1362	27.4363	63.9576	37.6369	27.8085	64.34	37.8907	28.1634	66.0857	38.5239	27.7437	43.3673	26.5907	23.0249	47.4038	32.1377	21.3931	58.5565	33.3933	25.3088	71.5122	37.1614	24.8839	7.48148	4.89163	48.2963	144.233	0.318696	0.00179019	0.13236	0.00038809
1cxz	B	86	352	2102	4.09302	24.4419	17.0045	0.0581395	0.139535	0	0.326222	0.541806	0.583115	0.645039	267.755	27.0371	10.0477	238.691	24.7187	9.56689	245.719	26.1969	9.17252	230.38	26.6521	10.2911	236.523	26.6136	10.5355	149.808	22.327	8.21001	183.135	17.2215	8.61096	224.36	23.5889	8.70134	291.037	23.6407	9.46173	8.18605	3.75608	48.8837	94.6376	0.25582	0.00176444	0.0995951	0.000299014
1cy5	A	93	399	2360	4.29032	25.3763	12.0528	0.0913978	0.102151	0.129032	0.476629	0.474308	0.544184	0.602217	66.3228	40.198	31.4146	59.9717	36.1017	30.1453	62.226	39.1426	30.3622	61.4019	38.9647	31.1776	62.014	38.0636	31.7691	41.7998	27.7678	24.0039	46.8061	26.4376	25.8876	57.1428	35.4412	28.122	56.7927	36.0495	27.6667	8.58065	5.68436	50.7527	109.713	0.331145	0.00143733	0.149529	0.00068849
1cy9	A	245	951	5900	3.88163	24.0816	23.6096	0.0884354	0.0673469	0.122449	0.277722	0.427091	0.490938	0.536983	402.516	113.81	40.2077	404.802	105.408	34.5626	397.656	113.645	36.6493	382.418	109.779	38.8191	391.498	107.648	38.8005	239.107	91.9764	16.3875	286.942	94.8942	20.9531	402.706	99.8963	33.3817	407.01	104.345	35.5684	7.76327	6.5562	48.1633	122.977	0.137901	0.000415695	0.0677888	0.000128121
1cyd	A	242	1011	5774	4.17769	23.8595	17.5441	0.0681818	0.0867769	0.0950413	0.384664	0.439639	0.490502	0.546261	150.072	76.2188	68.7923	136.885	69.5745	68.3669	148.738	74.1001	67.6131	137.025	72.7979	66.4954	136.731	72.702	66.4804	96.3285	56.5068	46.1925	97.4202	57.5707	44.2442	133.607	71.9609	63.8136	135.861	68.2925	63.3968	8.35537	5.42743	47.719	97.4665	0.221697	0.00071892	0.114772	0.00034328
1cyg	A	680	2866	17686	4.21471	26.0088	25.6194	0.0397059	0.0492647	0.0654412	0.335576	0.385895	0.439862	0.485335	323.415	223.539	117.888	305.053	207.412	107.662	316.757	212.892	112.628	293.988	209.833	111.567	293.333	211.876	111.207	221.668	147.734	76.6583	221.057	166.311	79.9771	303.646	200.553	103.433	319.043	214.409	109.992	8.42941	6.31266	52.0176	161.709	0.15654	0.000486524	0.0780021	0.000156396
1cyi	A	89	334	2051	3.75281	23.0449	11.765	0.101124	0.106742	0.146067	0.458413	0.496102	0.576718	0.628907	57.001	43.4769	33.8091	50.865	37.5316	31.0805	53.6284	39.7409	31.2467	54.3377	41.2738	33.2085	55.0805	40.5359	33.4757	40.9105	29.2328	25.7556	54.0191	26.8265	27.552	49.7864	36.5375	30.456	51.6502	40.0958	32.5884	7.50562	5.93536	46.0899	140.082	0.307567	0.00120214	0.130777	0.000384301
1cyx	A	158	594	3646	3.75949	23.0759	14.5016	0.0759494	0.10443	0.126582	0.48658	0.400656	0.454358	0.488348	96.1865	70.841	42.9437	89.2641	66.5231	39.4226	92.2391	67.4559	41.021	88.6961	68.312	41.817	90.2572	68.7443	41.6605	57.917	46.702	32.3796	69.1549	45.5732	33.6671	86.5016	62.7645	37.7365	89.8707	65.7671	36.8872	7.51899	5.00913	46.1519	92.2807	0.26369	0.00104997	0.12422	0.000342406
1cz3	A	164	610	3799	3.71951	23.1646	15.6617	0.0792683	0.0945122	0.0934959	0.428063	0.435156	0.489859	0.531727	117.078	64.9566	53.8112	106.199	54.0071	48.9801	113.396	60.4429	51.4293	106.844	60.3195	52.0034	106.424	57.7522	51.2263	75.093	40.6863	38.1965	76.0066	38.1362	32.4234	109.416	53.5545	47.1536	103.394	55.3044	42.9121	7.43902	6.07555	46.3293	110.965	0.2402	0.00122099	0.104217	0.00045463
1cz4	A	185	843	16379	4.55676	88.5351	17.1279	0.0648649	0.0864865	0.105405	0.399146	0.443699	0.509624	0.560666	165.582	77.7782	36.0718	151.617	64.5354	30.1878	153.255	67.7239	31.0981	149.566	72.2471	34.731	148.39	69.8949	33.8858	103.645	44.0122	24.9168	118.26	45.2281	26.2662	145.514	64.0049	29.0849	150.278	73.4418	33.2312	9.11351	11.506	177.07	4318.14	0.249289	0.00141666	0.0706619	0.000294721
1cz9	A	139	577	3506	4.15108	25.223	14.7358	0.0791367	0.107914	0.122302	0.438143	0.443802	0.508659	0.555927	129.558	45.7647	35.9919	121.488	41.1133	32.5197	123.561	43.5258	33.0744	116.733	44.6603	34.8051	119.853	44.0092	35.3433	75.1922	28.4811	23.939	83.0176	28.9055	26.4447	113.406	40.517	30.7904	118.835	43.4165	34.071	8.30216	6.58496	50.446	144.578	0.272728	0.00140681	0.125051	0.000450581
1cza	N	898	3877	22580	4.31737	25.1448	39.5386	0.063196	0.0629176	0.0690423	0.211894	0.418424	0.466735	0.518297	1295.64	135.637	118.225	1279.78	127.876	108.02	1290.8	132.464	112.344	1170.79	131.684	116.896	1195.26	131.649	115.438	737.048	73.1374	84.2368	757.411	78.0017	73.988	1265.86	120.67	103.447	1287.21	118.174	101.668	8.63474	6.22071	50.2895	115.103	0.0983969	0.000192248	0.0482604	3.78659e-05
1czd	A	228	810	5116	3.55263	22.4386	20.08	0.0482456	0.0921053	0.0942982	0.412986	0.405202	0.477389	0.520314	288.765	57.7976	50.5716	272.417	53.0381	44.0592	281.23	56.3121	47.7094	255.916	55.408	48.4274	262.913	53.7757	48.1517	174.397	36.8818	28.5617	205.926	28.9732	30.4214	275.01	51.6772	41.5918	275.002	53.2865	42.7881	7.10526	5.52401	44.8772	93.0463	0.193348	0.000890387	0.0950266	0.000290175
1czf	A	335	1373	8367	4.09851	24.9761	19.8037	0.0447761	0.0791045	0.0970149	0.368453	0.381854	0.437521	0.475308	253.524	80.0778	58.894	238.178	77.1632	53.3251	239.202	79.4389	55.5852	225.189	78.6597	56.7437	229.549	79.1551	56.5375	155.461	56.8592	35.3904	168.88	62.1157	39.7999	230.213	73.0459	51.4807	258.825	66.4614	51.7727	8.19701	5.3582	49.9522	120.786	0.182997	0.00070832	0.0886933	0.000201127
1czp	A	98	371	2332	3.78571	23.7959	12.1584	0.0867347	0.122449	0.142857	0.485075	0.421229	0.47961	0.521569	62.3221	44.7471	33.2284	59.2452	38.3246	30.8104	61.8524	41.615	31.3353	58.9858	41.8189	32.4919	59.6218	40.263	32.2897	43.4229	29.5878	25.0302	45.398	27.4698	21.3514	53.8318	37.0853	29.1813	56.4474	34.0296	33.9049	7.57143	5.04082	47.5918	119.772	0.307403	0.00117049	0.149454	0.000801183
1czs	A	160	622	3975	3.8875	24.8438	15.2317	0.065625	0.096875	0.103125	0.41846	0.39411	0.479874	0.508283	116.368	57.311	43.7065	97.0982	50.9863	37.9292	104.837	53.4391	40.7121	102.987	54.3548	42.1089	100.517	54.9463	40.6836	75.2506	36.5265	28.4149	79.7521	33.3647	28.3953	92.3796	48.6531	37.0037	112.766	52.3414	39.252	7.775	7.17438	49.6875	161.565	0.261171	0.00141577	0.120913	0.000681965
1d02	A	197	782	4771	3.96954	24.2183	18.9409	0.071066	0.0888325	0.116751	0.321147	0.431837	0.498977	0.551078	196.776	119.317	48.0824	165.793	109.634	44.1153	179.126	115.248	46.354	162.062	108.487	47.141	163.663	110.252	46.5779	147.904	67.7899	30.2541	140.447	74.6785	30.271	162.955	106.593	42.0791	213.073	100.236	43.0717	7.93909	6.19934	48.4365	112.388	0.221451	0.00147939	0.103398	0.000377519
1d03	A	169	708	4032	4.18935	23.858	14.5484	0.0710059	0.0887574	0.100592	0.473517	0.412972	0.490828	0.53491	95.5269	65.4565	46.2497	85.6677	63.2641	41.0005	91.3271	62.9743	43.0591	87.8821	63.7844	44.8319	87.4437	63.9444	44.7989	62.1411	50.5184	31.7157	66.9246	50.0066	32.8958	81.1566	56.6	39.6312	85.6353	60.5971	38.9957	8.3787	6.77966	47.716	136.251	0.26972	0.00102647	0.130427	0.000446422
1d06	A	130	481	3093	3.7	23.7923	16.4776	0.0884615	0.0961538	0.138462	0.313663	0.468198	0.539629	0.577157	162.355	66.0939	36.9665	151.726	63.8425	32.6162	162.013	64.4663	33.3401	126.058	65.4352	36.6538	125.596	64.9686	36.8712	123.617	41.4777	24.7453	108.685	44.8817	27.3726	125.232	58.2692	32.8169	144.614	56.6012	37.8888	7.4	4.88615	47.5846	115.981	0.241265	0.00165515	0.104646	0.00044316
1d0d	A	60	210	1325	3.5	22.0833	11.3038	0.0861111	0.15	0.141667	0.492036	0.426761	0.511609	0.560917	75.4048	25.134	22.0967	71.0848	21.5193	18.6664	70.2427	23.7952	19.2282	68.4497	23.9258	21.5469	71.492	22.9975	21.8104	43.4907	13.4736	15.6139	51.9652	12.2306	17.8995	66.3633	19.6073	16.9222	73.7529	17.8599	19.8069	7	5.33333	44.1667	128.939	0.35249	0.00256812	0.157007	0.000858521
1d0n	A	729	2821	17123	3.86968	23.4883	28.6581	0.0356653	0.0507545	0.0802469	0.259638	0.400819	0.465914	0.514566	512.581	225.219	89.7678	486.885	216.586	81.3064	498.365	218.983	84.1927	459.606	215.773	88.4503	467.04	215.73	87.8124	329.263	151.918	55.2968	367.707	145.773	53.8105	491.815	207.831	75.7861	526.114	218.545	83.797	7.73937	6.09668	46.9767	124.967	0.141342	0.000362362	0.0711166	0.000110769
1d0q	A	102	392	2373	3.84314	23.2647	14.4587	0.0735294	0.107843	0.161765	0.415377	0.449028	0.525878	0.565977	140.946	40.4995	20.2909	125.731	35.6108	18.3056	133.89	38.1898	18.9432	126.511	38.5771	19.9564	128.173	38.1243	19.7695	88.2662	26.187	14.9878	100.599	27.5384	16.3596	118.478	33.4134	18.2137	130.145	32.2855	16.9612	7.68627	6.11726	46.5294	100.543	0.284863	0.00172987	0.137869	0.000707047
1d1d	A	220	1044	19855	4.74545	90.25	20.617	0.075	0.0886364	0.1	0.292005	0.471309	0.544882	0.588681	265.043	97.2016	50.0225	249.266	86.8827	41.819	256.814	87.5263	42.4369	236.462	92.5834	48.1486	253.609	88.3795	47.9024	155.159	62.3695	27.6762	194.638	59.4065	33.6329	241.202	85.5397	41.3037	256.012	84.634	45.06	9.49091	10.6681	180.5	4825.5	0.216622	0.000972323	0.0524281	0.000116918
1d1h	A	35	125	2395	3.57143	68.4286	9.6347	0.185714	0.228571	0	0.505023	0.504202	0.610455	0.623456	39.9274	19.786	11.4147	24.4548	16.5583	10.8142	27.5718	18.1339	11.4546	31.0966	18.9993	11.2625	26.017	20.2479	11.6246	39.4387	11.5118	5.90673	29.9857	14.9817	6.8479	20.6557	14.8155	10.1236	40.829	14.3084	13.0357	7.14286	10.5224	136.857	3251.89	0.420395	0.00589217	0.0478468	0.000197257
1d1j	A	138	535	3116	3.87681	22.5797	13.6938	0.0869565	0.105072	0.108696	0.429471	0.426857	0.502005	0.547847	78.9761	62.2863	43.8954	64.645	58.3187	41.3032	70.101	59.6704	43.0054	69.8195	60.1259	42.9772	67.7701	60.3931	42.5626	50.1648	46.9584	30.4573	50.3542	43.1344	26.5789	60.4318	54.8068	40.731	63.6432	54.4861	41.427	7.75362	5.59147	45.1594	113.844	0.276367	0.00122197	0.136467	0.000629248
1d1l	A	61	199	1304	3.2623	21.377	12.4758	0.122951	0.114754	0.163934	0.384583	0.500395	0.553482	0.593126	73.1787	53.4652	16.909	52.6895	47.4976	17.0122	66.281	50.1706	16.9797	56.7206	50.438	17.4264	50.2123	50.8335	17.4315	56.6002	30.6471	12.243	57.4021	40.1122	12.0603	47.2176	43.7624	15.0052	55.8314	50.5339	16.7761	6.52459	5.42972	42.7541	73.2018	0.300736	0.00279998	0.110558	0.000852879
1d1n	A	99	454	9007	4.58586	90.9798	13.078	0.10101	0.111111	0.151515	0.445925	0.449008	0.529662	0.573097	71.5265	50.2003	25.7693	52.5311	40.322	23.2896	55.0627	42.6234	22.7083	61.9742	45.9274	25.4063	60.2089	45.2778	25.6051	43.6557	29.9584	17.2997	45.8149	32.7253	23.8961	49.8835	38.8659	22.6082	64.4667	47.2681	20.8647	9.17172	13.5968	181.96	5300.36	0.331782	0.00263541	0.077953	0.000432647
1d1q	A	159	681	4103	4.28302	25.805	14.8456	0.081761	0.091195	0.113208	0.414685	0.42872	0.49052	0.538784	91.6085	72.0005	48.0802	80.7472	63.259	41.3645	85.539	67.9167	43.8424	83.3078	67.3402	45.9272	84.0867	67.3369	45.7778	58.246	45.2113	29.6525	61.9782	43.5997	33.423	75.984	62.4177	40.3782	81.1773	62.4578	40.3007	8.56604	7.54124	51.6101	156.64	0.272505	0.00136852	0.121998	0.00039134
1d1r	A	83	318	5371	3.83133	64.7108	13.0965	0.0843373	0.0963855	0.174699	0.422019	0.466876	0.554479	0.594362	88.5208	47.8721	25.7616	63.1405	38.7958	24.9864	64.2343	38.5349	26.3781	74.1402	44.4262	26.0387	67.6656	43.4746	25.1269	60.3044	33.0614	17.5406	52.3881	36.3834	18.0576	55.837	37.1361	22.5648	66.4551	46.1126	23.5915	7.66265	10.4163	129.422	3922.12	0.314709	0.00289561	0.0817451	0.000617791
1d1t	A	373	1562	8942	4.18767	23.9732	20.5824	0.0509383	0.0737265	0.0764075	0.364138	0.393968	0.448993	0.495706	250.016	85.2626	74.5658	237.205	78.4061	65.1441	245.496	82.5633	70.4735	226.324	83.0481	71.8652	231.037	83.4433	70.0032	153.499	62.0064	48.5899	185.584	71.0662	42.2804	233.652	73.7451	67.7316	236.782	70.3227	71.6386	8.37534	6.49719	47.9464	101.354	0.188539	0.000617436	0.0970709	0.000238135
1d2d	A	56	256	5347	4.57143	95.4821	11.6944	0.0803571	0.133929	0	0.461246	0.512348	0.604476	0.648447	84.1025	23.1107	9.9468	70.7189	18.7019	8.83133	72.8596	18.7495	8.63998	74.8654	21.9878	9.98343	76.2496	21.3187	10.2411	50.4072	15.1225	8.00639	52.0744	20.9339	9.36141	68.1088	17.5441	8.7379	66.219	21.7314	9.69664	9.14286	10.8724	190.964	6193.82	0.398792	0.00331385	0.089749	0.000374354
1d2e	A	397	1616	9960	4.07053	25.0882	23.6794	0.0472292	0.0642317	0.100756	0.326742	0.407696	0.463718	0.506903	349.195	136.803	65.3969	337.537	124.015	61.2787	340.343	129.21	63.538	318.983	128.562	63.9385	319.259	132.717	64.9108	216.381	84.2978	39.0677	240.235	100.057	56.7338	330.638	120.463	57.4258	342.284	129.135	53.7598	8.14106	5.88438	50.1763	117.707	0.164925	0.000483066	0.0742697	0.000123563
1d2f	A	361	1511	8848	4.1856	24.5097	20.8628	0.0595568	0.0623269	0.0858726	0.389257	0.419004	0.463173	0.518884	224.036	143.65	65.8282	214.613	141.466	60.5789	221.249	140.063	63.9714	204.096	135.943	64.3082	203.453	136.715	62.8096	143.509	102.164	43.8828	142.788	100.914	38.9241	206.593	133.036	58.6323	213.913	142.577	58.2101	8.37119	5.05335	49.0194	93.8639	0.189573	0.000583824	0.101815	0.000275703
1d2h	A	252	969	6270	3.84524	24.881	18.3312	0.0654762	0.0694444	0.0992063	0.344665	0.432541	0.495452	0.539841	146.582	128.159	63.0038	126.29	119.162	57.9263	131.472	126.206	61.1099	128.858	115.884	62.9449	127.327	114.844	63.9698	104.655	73.8374	45.7762	99.701	80.0928	51.7081	124.549	113.775	54.9616	139.615	106.239	55.8826	7.69048	5.95975	49.7619	137.578	0.202409	0.000998712	0.0856221	0.000303935
1d2l	A	45	190	3646	4.22222	81.0222	9.72016	0.133333	0.155556	0	0.494821	0.511283	0.607044	0.63813	51.0493	22.9292	16.4722	40.1518	19.658	13.5534	40.3975	19.731	14.5858	45.0619	21.2838	15.6443	43.7353	21.6279	15.1289	35.4051	12.003	9.9791	48.0506	12.7275	9.10171	37.4893	18.468	13.0756	43.7749	25.2236	16.6218	8.44444	11.9802	162.044	4115.55	0.417415	0.00500153	0.0906265	0.000743477
1d2n	A	246	1015	5900	4.12602	23.9837	20.2575	0.0569106	0.0792683	0.0914634	0.320961	0.449889	0.51342	0.569659	262.686	81.8049	48.9969	251.351	75.129	42.1167	260.517	80.8501	45.1398	233.599	77.7491	46.8687	232.68	75.9325	46.6182	159.116	53.4943	29.8274	161.368	47.893	27.0668	239.235	68.8559	38.6814	233.275	74.8272	42.9883	8.25203	5.86331	47.9675	77.1453	0.200853	0.000890618	0.112241	0.000441594
1d2o	A	187	663	4427	3.54545	23.6738	17.5953	0.0614973	0.0775401	0.131016	0.354426	0.397768	0.473154	0.507318	166.008	108.059	24.206	152.936	97.6321	22.1463	164.221	101.052	23.0291	149.62	101.385	24.1539	149.105	100.218	23.7374	99.8258	74.5775	17.041	100.024	69.1674	17.8905	143.309	98.0213	20.5704	122.385	109.269	23.0298	7.09091	4.72436	47.3476	131.499	0.219891	0.000891798	0.10093	0.000332212
1d2t	A	222	1012	6014	4.55856	27.0901	17.3953	0.0630631	0.0765766	0.11036	0.400155	0.449867	0.511356	0.566067	167.083	86.6326	38.2254	155.735	77.7387	31.6542	165.649	82.2422	33.9854	152.009	82.7611	36.1262	148.865	82.8235	35.9296	107.93	58.8691	23.1495	110.12	64.4445	24.6938	147.531	75.9106	29.7787	161.759	77.2877	34.534	9.11712	7.4007	54.1802	180.679	0.23143	0.00096358	0.106351	0.000329587
1d2z	A	102	431	2502	4.22549	24.5294	13.2517	0.0882353	0.107843	0.147059	0.433559	0.470289	0.542085	0.602141	94.5982	37.6393	32.7971	82.4882	34.4628	29.4291	88.8876	35.3167	30.8684	84.7056	36.7501	32.4646	84.368	37.3695	31.676	58.8575	26.6253	21.9617	60.8164	31.4632	20.368	74.6077	34.4386	28.9549	71.5572	34.5739	33.9074	8.45098	6.32603	49.0588	96.8593	0.312082	0.00171339	0.14489	0.000599848
1d2z	B	150	605	3580	4.03333	23.8667	15.4453	0.113333	0.0833333	0.103333	0.335249	0.442351	0.504189	0.558166	100.315	75.4706	57.4266	77.7682	61.1333	51.7683	87.2167	67.0111	54.6073	84.3434	67.0146	55.1122	81.7488	65.1546	55.0386	71.0085	49.6669	35.9439	69.5505	41.2946	35.6602	83.7261	65.8605	48.8787	97.6803	68.0092	50.5812	8.06667	8.10222	47.7333	128.849	0.258602	0.00186365	0.116801	0.000623252
1d3b	A	72	257	1633	3.56944	22.6806	11.7516	0.118056	0.111111	0.208333	0.449925	0.440429	0.505855	0.550837	74.7934	33.1222	20.4915	65.5486	30.4254	17.4681	68.5429	32.2574	17.9485	67.5095	31.8523	20.2407	69.2463	30.6397	20.4355	44.5978	21.3253	16.0902	45.8131	20.637	14.9019	63.6931	30.2013	18.1207	67.8532	28.23	18.5696	7.13889	5.3696	45.3611	110.953	0.328194	0.00181659	0.167564	0.00107875
1d3b	B	81	285	1788	3.51852	22.0741	14.1589	0.0925926	0.12963	0.148148	0.352564	0.434328	0.528664	0.55915	131.951	35.9911	21.687	102.995	31.6582	19.5173	119.857	32.9788	20.1947	103.734	35.2346	21.8048	100.201	35.657	22.2711	99.4141	18.3864	10.9719	116.08	22.3143	18.6086	85.9803	32.2178	21.0285	90.5347	28.8035	25.1889	7.03704	7.14678	44.1481	100.422	0.289103	0.00281539	0.13434	0.00102908
1d3b	L	90	328	2001	3.64444	22.2333	14.6157	0.1	0.116667	0.172222	0.297796	0.433884	0.519561	0.562078	127.322	57.2311	22.3006	102.428	41.7197	21.0561	115.974	48.6991	21.7416	101.131	49.6227	22.6073	100.164	45.1848	23.0372	95.5152	32.2942	11.8664	103.516	30.1447	15.0856	83.6771	40.3496	23.1775	84.2054	45.7765	26.072	7.28889	7.93877	44.4667	92.76	0.283158	0.00288763	0.133831	0.00121291
1d3v	A	308	1300	7394	4.22078	24.0065	18.0283	0.0779221	0.0681818	0.0779221	0.384811	0.418196	0.461229	0.518453	134.744	98.0157	83.517	119.402	92.7434	76.2867	125.832	94.8048	82.0157	123.925	93.6692	80.093	122.658	95.9279	80.1589	89.6698	67.1315	52.9932	89.6831	84.1947	55.3311	111.571	87.2363	74.4084	114.484	92.7734	74.5249	8.44156	5.84399	48.013	104.299	0.216217	0.000711501	0.107029	0.000210719
1d3y	A	289	1210	7274	4.18685	25.1696	21.3976	0.0588235	0.0657439	0.112457	0.28702	0.431193	0.495453	0.546697	278.602	129.802	42.6301	268.407	116.906	38.5064	278.429	121.696	40.6093	246.183	120.594	41.9299	243.359	123.31	41.5044	173.156	69.2678	25.4846	182.452	76.4794	27.2561	254.812	110.88	38.5237	263.436	117.356	37.0864	8.3737	6.14408	50.3391	118.065	0.195257	0.000938282	0.0958469	0.000303494
1d4b	A	122	387	7477	3.17213	61.2869	23.7289	0.0860656	0.102459	0.135246	0.291676	0.468529	0.559308	0.594656	395.575	130.596	33.0274	304.9	101.27	34.0292	325.234	108.023	35.1131	274.474	120.075	35.2192	286.036	110.969	35.3628	307.27	187.145	14.2697	260.788	161.497	26.8572	279.57	88.8287	34.7551	435.071	97.9918	31.5878	6.34426	7.76673	122.574	2577.65	0.154584	0.0015552	0.0311485	0.000101993
1d4c	A	570	2293	13466	4.02281	23.6246	24.1947	0.0394737	0.0596491	0.0719298	0.308509	0.412342	0.465701	0.515676	317.774	180.205	86.3707	307.163	162.529	83.1861	312.706	168.208	85.8	286.209	165.611	86.5415	292.682	165.054	85.1467	203.73	125.826	65.6016	220.439	121.77	59.1001	294.716	158.11	76.9469	312.429	170.75	76.0578	8.04561	5.85757	47.2491	121.973	0.159148	0.000458242	0.0833247	0.000179425
1d4m	1	284	897	6118	3.15845	21.5423	26.6106	0.0457746	0.084507	0.0792254	0.238999	0.421756	0.489329	0.526706	504.19	124.345	101.929	445.441	99.692	84.9984	473.088	110.225	92.5717	415.514	109.45	89.1384	435.055	104.664	84.1376	395.145	105.934	50.8905	407.197	105.126	54.4066	428.335	105.642	81.3994	490.421	113.196	99.0624	6.3169	5.38549	43.0845	127.303	0.13271	0.00089938	0.0568997	0.000204573
1d4m	3	238	753	5088	3.16387	21.3782	23.9517	0.0420168	0.0819328	0.10084	0.249128	0.409234	0.486016	0.532254	428.678	101.281	56.3997	325.181	83.5332	45.0963	377.341	93.5032	50.2548	304.814	91.2654	53.5386	300.203	91.0171	49.2514	501.869	135.911	45.307	472.949	121.103	44.0836	318.368	85.9288	47.7307	418.589	92.043	45.4596	6.32773	6.32957	42.7563	110.773	0.137462	0.00115265	0.0505217	0.000222465
1d4o	A	177	729	4130	4.11864	23.3333	15.0642	0.0903955	0.0960452	0.101695	0.47411	0.424636	0.475818	0.534147	105.518	64.5944	48.8436	96.369	57.0127	46.0748	102.544	60.4302	47.0859	96.5841	61.475	48.3069	95.9974	62.327	47.4417	66.3596	42.9607	34.8684	64.3415	47.7331	35.6711	86.8734	54.0485	43.8379	94.5734	60.5464	39.3209	8.23729	5.60471	46.6667	93.1036	0.25705	0.000919436	0.133063	0.000485081
1d4t	A	104	380	2400	3.65385	23.0769	13.1232	0.0817308	0.0913462	0.125	0.436394	0.434766	0.508443	0.557379	80.0342	53.8199	32.175	75.2318	46.6397	27.7423	76.8901	49.221	29.9733	74.1011	51.2566	30.5529	77.5722	50.6164	29.9951	58.8681	36.3495	19.8128	66.673	36.8094	21.2425	67.3197	44.751	26.4532	72.9581	47.3772	29.7942	7.30769	5.78994	46.1538	118.265	0.287811	0.00145203	0.125795	0.000492826
1d4u	A	111	483	9835	4.35135	88.6036	15.7228	0.0900901	0.130631	0.13964	0.357117	0.479143	0.55745	0.603743	144.662	61.2521	33.6994	116.841	49.0785	27.7805	119.937	45.5925	26.7351	124.573	53.2963	32.0764	120.314	55.3619	31.6077	99.0636	38.3667	15.3607	97.819	50.6039	23.0368	110.396	48.4083	24.6241	148.694	51.7802	23.7365	8.7027	11.1458	177.207	6002.72	0.283969	0.00262033	0.0719327	0.000307935
1d4v	A	117	361	2568	3.08547	21.9487	22.496	0.0555556	0.128205	0.183761	0.282056	0.413745	0.467442	0.493808	446.4	36.9442	20.2121	395.578	31.8581	16.0012	408.459	33.0837	17.7334	377.85	35.6362	18.6559	387.197	35.7654	17.6085	281.128	30.0463	13.4799	298.758	34.8467	10.4552	357.022	30.6209	15.3742	423.64	33.0553	17.7652	6.17094	4.65454	43.8974	131.442	0.168812	0.000978928	0.0605397	0.000140585
1d5a	A	733	2858	17148	3.89905	23.3943	30.481	0.0395634	0.0381992	0.0641201	0.311108	0.421635	0.469963	0.518348	451.33	346.64	121.919	432.029	338.56	110.721	440.969	341.336	115.828	414.605	338.551	114.865	419.482	341.155	113.38	299.385	269.842	63.2969	308.745	281.325	68.1049	431.013	333.197	103.584	429.368	347.515	107.818	7.79809	6.16114	46.7885	118.186	0.120795	0.000251171	0.0579297	7.95269e-05
1d5c	A	162	634	3843	3.91358	23.7222	15.0742	0.0864198	0.0864198	0.0987654	0.430473	0.425021	0.489795	0.536254	87.1534	70.368	55.7636	77.0123	66.015	48.622	81.783	68.3754	52.4068	80.3942	67.162	52.3461	79.7423	67.391	52.4076	57.7755	50.0368	38.8308	60.1594	52.76	39.4317	73.5218	59.411	45.8811	75.1811	58.2136	49.5364	7.82716	6.16766	47.4444	114.333	0.260599	0.0011223	0.123272	0.000420251
1d5i	H	221	750	4876	3.39367	22.0633	23.5147	0.050905	0.0995475	0.117647	0.282109	0.398193	0.476954	0.505498	443.777	69.1988	40.3593	421.333	62.5526	36.5554	430.35	64.3349	38.8781	393.589	69.1057	38.9745	395.251	69.4893	38.8167	283.527	59.1602	21.4343	304.575	68.0559	24.8718	415.343	60.368	34.0294	436.826	66.1355	32.4674	6.78733	5.78735	44.1267	130.364	0.152615	0.000587978	0.062923	0.000118169
1d5k	A	89	398	7581	4.47191	85.1798	13.0044	0.0674157	0.106742	0.168539	0.503575	0.478296	0.561198	0.611737	108.331	40.835	19.7596	87.594	35.1422	17.76	86.0178	34.7223	18.7651	94.9937	38.2751	19.7356	100.499	36.6597	18.4278	61.6741	26.1021	12.8116	68.0163	24.2661	14.8218	87.7558	32.2526	16.3544	110.168	38.1738	15.9782	8.94382	11.2665	170.36	5091.17	0.326585	0.00255771	0.0931037	0.000686514
1d5m	B	181	665	4315	3.67403	23.8398	24.2811	0.0649171	0.0745856	0.132597	0.298607	0.43656	0.492185	0.530688	457.301	86.1422	35.8568	457.856	71.2803	31.4053	451.37	80.2933	33.6149	416.79	80.2759	35.0456	422.411	79.9684	34.4228	272.539	67.8855	31.6017	275.886	75.3943	30.0748	418.072	73.0687	32.6252	435.643	75.4239	31.0069	7.34807	5.51973	47.6796	142.726	0.151926	0.000569049	0.0682286	0.000121273
1d5r	A	307	1205	7631	3.92508	24.8567	21.6011	0.0586319	0.0781759	0.0912052	0.384827	0.396287	0.453005	0.494466	300.483	96.9112	57.766	281.702	82.5994	51.8187	295.566	89.1982	53.8131	270.596	90.2745	56.3771	274.134	88.4291	56.2142	175.82	53.5191	36.8462	183.779	51.8212	37.8641	282.145	78.7365	48.5784	277.432	90.2012	51.8195	7.85016	6.9352	49.7134	136.726	0.187648	0.000796668	0.087769	0.000222727
1d5t	A	433	1782	10589	4.11547	24.455	22.6763	0.0484988	0.0669746	0.0866051	0.327446	0.404001	0.461635	0.509166	274.613	155.074	73.4947	261.504	142.308	67.2981	266.189	149.437	71.1481	247.373	143.329	72.5091	251.895	144.965	71.4429	164.956	87.4072	49.0276	194.46	89.6573	45.1901	250.82	135.009	64.1137	258.266	138.857	65.1709	8.23095	6.06214	48.9099	124.858	0.180547	0.00069085	0.0929854	0.000221572
1d5v	A	94	369	6787	3.92553	72.2021	15.9329	0.0585106	0.111702	0.159574	0.331702	0.47984	0.564876	0.604868	177.166	48.3433	26.1184	138.755	35.2701	25.0453	142.386	38.1612	24.8146	140.957	42.453	26.9538	142.312	43.5582	26.6159	123.251	30.4696	13.1448	135.7	31.2118	16.3316	126.128	33.1786	23.7163	183.401	39.3889	21.4314	7.85106	10.0629	144.404	3367.13	0.275743	0.0029892	0.0489168	0.00015531
1d5y	A	288	1114	6838	3.86806	23.7431	20.6477	0.0503472	0.0729167	0.0885417	0.299867	0.422376	0.479681	0.527726	264.651	93.3154	69.0304	252.355	81.1596	57.6252	254.943	86.2842	61.4867	231.218	87.8936	66.5932	235.709	86.4796	66.2396	167.957	53.5105	49.645	173.346	50.8163	41.5695	241.516	78.2122	54.6893	266.859	77.8438	71.2187	7.73611	6.97897	47.4861	139.521	0.197014	0.000959938	0.0960799	0.000321835
1d6g	A	47	169	2926	3.59574	62.2553	12.7146	0.0957447	0.159574	0	0.413669	0.511824	0.589579	0.629152	112.008	23.2811	13.5447	96.1795	22.5132	11.9732	101.22	21.5668	13.0225	95.9727	22.7014	13.5902	101.596	23.0489	12.5393	69.5874	16.6121	9.72761	72.0186	20.6313	11.0759	88.3354	20.1934	12.2069	124.721	27.8241	10.7806	7.19149	5.85695	124.511	1650.21	0.351182	0.0033651	0.0681236	0.000304044
1d6r	I	58	177	1289	3.05172	22.2241	12.0057	0.0862069	0.163793	0.172414	0.385073	0.427762	0.511274	0.53687	98.0087	24.9893	16.5702	79.5198	22.2734	14.8546	90.2417	22.2796	15.4638	82.4799	24.8677	16.5583	85.552	24.346	15.8819	68.3205	19.4362	11.1229	76.2829	26.4931	10.5172	91.5747	18.7357	14.8175	88.0262	22.6455	14.39	6.10345	5.36861	44.4483	120.144	0.322052	0.00255355	0.119855	0.000812565
1d6t	A	117	444	2971	3.79487	25.3932	13.6915	0.0811966	0.119658	0.115385	0.437266	0.44102	0.516757	0.546539	92.0652	47.46	35.0828	80.9877	40.9742	29.2606	85.9144	41.7144	32.414	82.9896	44.7344	33.2339	83.4457	46.2035	31.4411	57.8687	28.3376	23.6456	69.633	36.9585	22.4008	78.81	36.3323	28.7453	86.6332	37.6613	32.3362	7.58974	7.66075	50.7863	201.416	0.281089	0.00166606	0.112284	0.000583386
1d7k	A	412	1605	9714	3.89563	23.5777	23.9887	0.0424757	0.0764563	0.0910194	0.313562	0.414729	0.4733	0.520273	364.5	115.09	81.67	344.716	96.8807	78.9133	357.758	108.002	81.0651	323.947	105.722	79.2213	330.435	102.858	79.0696	248.658	73.7456	49.3689	256.761	73.7294	47.731	337.347	92.6365	76.1438	343.111	107.079	71.9071	7.79126	7.204	47.1553	112.554	0.171902	0.000751719	0.0794909	0.000241383
1d7l	A	394	1634	9758	4.14721	24.7665	21.6202	0.0522117	0.0685279	0.0761421	0.443777	0.406317	0.457877	0.510511	272.822	98.1204	82.8825	257.26	92.6283	74.0461	269.446	96.3205	77.8895	249.69	93.4069	79.9923	249.726	92.3384	80.5893	168.807	68.0671	53.8622	173.503	61.4192	59.7269	251.908	85.7757	70.7014	254.624	86.9136	74.4901	8.29442	5.87271	49.533	121.112	0.187826	0.000578806	0.0956845	0.000228309
1d7q	A	143	520	10366	3.63636	72.4895	19.7843	0.0664336	0.0979021	0.0909091	0.309352	0.455187	0.540472	0.5826	261.143	76.5598	55.1335	203.984	56.3884	49.0707	208.398	57.6629	49.6409	203.694	62.1868	53.913	189.234	62.1308	55.4408	208.315	87.0714	35.2024	198.569	79.0765	34.7355	188.823	48.3151	44.5879	223.863	62.0523	48.6364	7.27273	13.8347	144.979	6524.44	0.177485	0.00220134	0.0269819	8.12778e-05
1d8b	A	81	373	7115	4.60494	87.8395	12.4132	0.117284	0.117284	0.12963	0.45045	0.481695	0.563049	0.60268	80.4251	46.3188	22.2536	63.8217	39.5427	20.3956	62.8036	38.8725	19.6963	70.0334	43.097	22.3863	73.8323	44.0906	22.3953	48.3863	28.4844	17.8649	64.5622	36.9568	19.3058	59.6296	37.7393	19.6795	73.5274	43.0057	19.383	9.20988	10.0424	175.679	4979.11	0.352013	0.00276816	0.0610179	0.000146845
1d8c	A	709	3084	18276	4.34979	25.7772	26.1382	0.0472496	0.0571227	0.0599436	0.300231	0.420225	0.472836	0.528698	359.346	185.807	149.254	329.959	175.662	138.325	345.652	181.676	142.623	315.187	175.785	144.123	320.162	172.567	144.592	232.545	118.898	94.1411	239.984	114.913	100.105	332.262	168.328	133.164	342.92	179.601	139.937	8.69958	6.88436	51.5543	153.807	0.153159	0.000494282	0.0779986	0.00015642
1d8d	A	323	1405	8392	4.34985	25.9814	28.5516	0.0567227	0.0758514	0.0866873	0.210314	0.459347	0.521372	0.578117	650.252	121.982	58.4369	619.222	103.83	50.6808	629.86	110.661	52.789	575.14	111.539	55.9064	591.175	111.672	56.0367	410.601	64.6669	32.889	503.146	81.773	37.0659	589.292	107.365	48.3745	647.453	119.997	55.051	8.69969	7.34325	51.9628	147.875	0.145382	0.000682383	0.0708929	0.000160449
1d8i	A	288	1100	6858	3.81944	23.8125	20.3658	0.0746528	0.0677083	0.0868056	0.325017	0.433866	0.497374	0.543726	211.026	120.059	86.113	172.819	119.649	73.1427	183.814	121.416	78.0589	181.943	117.775	79.1981	186.33	118.257	78.5371	146.89	77.0911	46.0348	154.275	84.763	44.4117	170.618	111.336	73.0389	190.802	113.783	82.3101	7.63889	6.6196	47.625	129.269	0.189568	0.00085798	0.0904232	0.000224934
1d8k	A	81	365	6812	4.50617	84.0988	12.9462	0.0802469	0.104938	0.12963	0.356354	0.483497	0.562978	0.61008	88.9589	40.3795	28.2746	69.0857	32.2261	26.8514	67.8889	31.6313	27.3854	76.0127	35.8943	28.578	77.6347	35.547	28.2817	53.4363	25.1289	19.5251	61.6621	25.9449	24.2237	63.6376	28.6679	25.4214	81.5868	41.2654	22.4743	9.01235	10.827	168.198	4614.43	0.342496	0.00310193	0.0633899	0.000183132
1d8u	A	165	678	4149	4.10909	25.1455	16.1072	0.0787879	0.0939394	0.121212	0.395431	0.485498	0.550483	0.605597	125.257	96.6762	33.1272	103.661	86.0147	30.7746	115.467	88.9026	32.1964	110.428	90.2442	32.2677	110.127	91.4173	32.5141	93.1262	56.9321	21.2831	105.257	65.9638	24.6254	102.619	79.6988	31.4516	116.559	84.1985	30.6279	8.21818	6.29179	50.2909	115.418	0.244542	0.0015011	0.0984188	0.000367237
1d8w	A	402	1756	10758	4.36816	26.7612	21.7723	0.0559701	0.0659204	0.0982587	0.32862	0.428543	0.492884	0.542966	254.798	139.44	71.9583	246.952	131.81	62.3707	251.631	136.234	68.208	228.543	130.396	69.7893	232.593	129.097	67.6652	169.764	90.0875	44.571	183.989	92.8068	39.3246	236.591	128.807	65.6899	248.458	127.84	64.6598	8.73632	7.01505	53.5224	140.453	0.187864	0.000691246	0.0906238	0.000253001
1d9c	A	121	461	2859	3.80992	23.6281	17.3018	0.0633609	0.115702	0.107438	0.340115	0.539745	0.595577	0.660484	175.334	69.2113	53.6262	163.666	62.1578	47.8427	167.832	64.8827	49.4482	148.894	65.5392	51.6813	150.901	65.0352	54.063	137.822	49.1974	34.2211	131.681	51.67	38.8421	170.777	56.107	44.9229	173.492	54.127	47.4346	7.61983	4.03729	47.2562	106.158	0.216777	0.00173855	0.0908254	0.000331089
1d9k	A	110	362	2504	3.29091	22.7636	13.8479	0.0681818	0.109091	0.136364	0.414777	0.365948	0.450163	0.471425	107.946	41.5837	28.0877	94.1998	36.8915	24.2691	99.217	38.0152	26.6002	95.3661	40.3374	27.4608	96.4277	39.7812	26.3012	65.4606	30.9092	18.836	70.5773	30.1454	19.5015	98.7426	36.1622	25.4671	97.7337	35.6243	24.5848	6.58182	5.44331	45.5273	133.067	0.27601	0.00165048	0.109385	0.000537731
1dab	A	539	2063	12406	3.82746	23.0167	30.3429	0.0315399	0.080705	0.0825603	0.207245	0.374803	0.421631	0.459099	751.603	81.3555	66.9544	729.838	68.5876	58.4943	752.088	76.2181	63.16	647.256	77.2123	64.144	660.778	75.7728	63.381	452.635	50.5444	46.4488	493.466	54.1523	45.6192	709.183	65.5203	56.3479	711.444	73.0847	62.0322	7.65492	5.60633	46.0334	112.318	0.128164	0.000457288	0.0619128	0.000118108
1db3	A	335	1416	8260	4.22687	24.6567	21.2916	0.0462687	0.0746269	0.0910448	0.384338	0.420855	0.471048	0.51793	296.714	91.11	62.6046	284.268	81.0283	57.1548	284.249	83.7316	61.2887	265.987	87.1548	62.0353	274.235	87.086	61.0519	184.919	57.7334	43.5847	199.689	60.5666	47.8042	277.349	79.2243	53.4723	305.319	82.1032	54.4616	8.45373	6.95234	49.3134	141.941	0.190815	0.000705156	0.0975174	0.000197814
1dba	H	219	752	4899	3.43379	22.3699	23.4158	0.0545662	0.105023	0.107306	0.302122	0.386414	0.462022	0.490874	436.017	68.8271	40.8023	422.644	64.6431	35.5941	435.491	66.8437	38.528	386.492	68.8749	39.1274	396.81	70.2596	38.4506	274.82	60.6979	22.5983	283.442	82.8826	19.3399	411.4	61.3552	33.1924	433.985	61.2833	36.143	6.86758	5.00986	44.7397	90.4665	0.151869	0.000597923	0.0719487	0.00012829
1dba	L	216	768	4974	3.55556	23.0278	23.2113	0.054784	0.0833333	0.125	0.319049	0.390586	0.457028	0.479813	414.669	74.3979	41.1153	417.669	68.9408	35.4897	427.711	72.9048	38.4663	371.491	71.6244	38.7231	382.137	73.1831	38.4027	249.084	39.2977	22.0518	284.927	76.6297	19.152	396.702	65.7548	33.2994	390.73	68.1713	36.4396	7.11111	5.33025	46.0556	112.441	0.163807	0.00068165	0.0775872	0.00017505
1dbd	A	100	312	2058	3.12	20.58	15.846	0.09	0.125	0.12	0.344297	0.444387	0.500997	0.547321	121.748	86.1117	31.1657	91.4071	77.8875	27.8667	108.632	84.0669	29.1765	98.2065	76.126	29.5099	88.2365	80.2073	28.0366	87.8039	54.5492	19.754	81.3104	56.4778	19.4862	82.586	69.7016	25.3376	100.238	68.6021	26.9288	6.24	5.7824	41.16	96.6744	0.239024	0.00213478	0.0951672	0.000661569
1dbf	A	127	465	2922	3.66142	23.0079	15.2312	0.0984252	0.102362	0.129921	0.422273	0.431056	0.493901	0.549306	114.459	79.1343	26.6058	102.25	66.5053	25.4225	107.022	71.8775	26.1874	99.5816	71.4687	26.7479	98.0842	69.515	26.2411	75.8088	49.8786	19.9277	86.7518	38.8574	18.4265	91.821	63.379	27.1522	100.893	76.2191	24.9739	7.32283	5.32097	46.0157	86.6297	0.257283	0.00163494	0.127525	0.000802567
1dbh	A	340	1381	8310	4.06176	24.4412	23.8872	0.0397059	0.075	0.0911765	0.285803	0.451444	0.515714	0.575159	357.879	153.669	60.4988	325.033	137.351	54.8439	344.034	145.356	55.8212	317.39	139.033	59.6009	315.295	138.399	59.0184	231.125	77.6825	40.3681	250.732	80.4119	37.3288	327.77	130.25	48.8443	322.577	138.281	52.8203	8.12353	6.27886	48.8824	126.133	0.168489	0.00078496	0.080155	0.000240043
1dbi	A	271	1198	6828	4.42066	25.1956	16.6589	0.0738007	0.0756458	0.0940959	0.471576	0.400351	0.448493	0.49714	103.076	93.2026	62.609	94.8704	86.5514	57.6064	100.907	91.9938	59.229	96.7402	87.2444	61.2565	96.2925	87.8521	60.8072	72.7994	63.8473	45.0259	72.8134	65.1358	49.7464	92.1428	83.2316	54.7005	91.113	80.1381	56.5508	8.84133	6.32538	50.3911	130.865	0.2307	0.000717952	0.119546	0.000314049
1dbn	A	239	911	5710	3.81172	23.8912	16.7032	0.0669456	0.0899582	0.10251	0.415502	0.373651	0.435289	0.475813	134.283	77.7229	60.1924	124.251	69.0179	55.0649	129.482	74.1879	57.3378	120.732	74.312	59.1085	122.797	73.0094	58.8512	80.3104	52.091	42.2811	91.1229	52.9135	43.1508	115.848	66.0546	55.9354	115.825	71.7274	55.4899	7.62343	5.33937	47.7824	127.066	0.225521	0.000888611	0.109179	0.000358363
1dbq	A	276	1118	6767	4.05072	24.5181	21.5895	0.0652174	0.0960145	0.0887681	0.346399	0.443232	0.491927	0.544947	330.842	62.0999	56.1752	316.341	58.1649	51.3922	325.232	59.7221	55.3846	301.037	60.2062	53.514	302.177	59.858	53.5006	188.001	46.4868	33.4334	200.904	46.5157	35.6342	308.702	56.1052	48.3917	313.596	55.7875	45.2884	8.10145	6.22884	49.0362	109.803	0.18552	0.000686447	0.089108	0.000224198
1dbt	A	237	995	5460	4.19831	23.038	17.4371	0.0611814	0.0682138	0.0991561	0.397433	0.424637	0.485769	0.536036	130.824	111.391	52.303	126.557	106.529	45.6918	130.032	106.982	48.2576	123.337	104.912	49.8342	125.398	105.881	49.4415	88.0486	73.9474	34.5508	95.7579	82.0444	29.4203	117.185	101.113	45.882	120.109	98.6952	45.3819	8.39662	5.91864	46.0759	81.9014	0.225565	0.00071237	0.115507	0.000252923
1dbw	A	123	494	2892	4.01626	23.5122	13.2546	0.0853659	0.109756	0.105691	0.475951	0.447854	0.51449	0.563805	67.0629	60.3635	40.8242	58.7649	55.3423	38.8301	61.8642	57.682	40.1687	61.3854	57.596	39.844	60.3904	57.5943	40.2027	40.5592	38.8977	29.6399	40.7337	38.954	34.6638	56.8797	49.2688	37.9694	60.3723	55.6382	35.9955	8.03252	6.03146	47.0244	105.276	0.29075	0.00132228	0.135631	0.0006243
1dbx	A	152	570	3512	3.75	23.1053	14.7082	0.0822368	0.0953947	0.105263	0.440332	0.425324	0.492634	0.532749	98.1361	55.9976	47.3635	93.6655	52.1831	42.4242	96.2639	54.7743	44.0398	90.6765	54.3147	44.7397	92.7297	52.8665	44.1287	62.9406	38.029	28.9094	68.2663	37.2768	27.7035	88.5071	48.7687	37.5755	87.4977	44.5787	39.5389	7.5	5.07895	46.2105	96.7057	0.25271	0.00100731	0.11781	0.000411423
1dby	A	107	538	9934	5.02804	92.8411	12.5805	0.0841121	0.102804	0.154206	0.523209	0.459789	0.528904	0.570101	68.679	54.9332	27.3274	62.3868	49.4317	23.9978	63.9466	48.8013	24.644	63.8664	52.6687	26.7022	61.8946	55.0836	26.1297	41.577	34.8201	18.6014	39.5487	43.597	18.8396	59.7201	48.9572	23.64	52.6138	53.5294	24.1252	10.0561	10.0342	185.682	3624.85	0.342029	0.00173177	0.0764363	0.000344227
1dc1	A	310	1315	7891	4.24194	25.4548	24.4032	0.0580645	0.0854839	0.0983871	0.275702	0.45413	0.516731	0.574515	415.167	91.4119	78.0965	414.982	84.2845	71.9576	414.38	90.8579	76.026	363.692	90.6057	75.7312	368.676	91.8104	75.264	245.563	42.2959	42.4799	283.21	46.5638	41.996	393.487	82.9197	68.7727	421.291	75.955	68.3978	8.48387	5.63684	50.9097	99.1725	0.163115	0.000672164	0.0778838	0.00018408
1dce	B	329	1436	8382	4.36474	25.4772	19.0863	0.0531915	0.0597771	0.0987842	0.410513	0.419127	0.480699	0.537112	163.448	132.853	58.7637	145.96	123.902	49.5931	155.191	127.222	52.7339	150.042	127.021	57.2004	149.283	125.895	57.0627	106.911	92.3867	38.3391	108.432	90.2474	42.324	144.328	125.201	52.3883	150.42	120.085	49.1988	8.72948	8.10615	50.9544	137.995	0.20737	0.000720106	0.102955	0.000317549
1dce	A	567	2277	14146	4.01587	24.9489	31.8436	0.0419272	0.0634921	0.0564374	0.25406	0.437994	0.487245	0.537321	678.546	186.596	173.129	662.71	160.406	169.491	659.824	167.536	171.775	596.11	166.142	172.328	600.941	166.394	172.749	526.616	147.292	89.2614	522.581	163.689	102.519	642.788	161.765	159.509	663.777	171.988	165.287	8.03175	6.41169	49.8977	140.73	0.117779	0.000474908	0.0506597	0.000100219
1dcf	A	133	531	3143	3.99248	23.6316	14.2057	0.0864662	0.0977444	0.109023	0.408777	0.444976	0.500247	0.546824	72.1427	63.4537	58.3307	64.6287	52.6238	51.3408	66.9189	56.8667	55.6682	67.0466	55.3514	55.3848	67.2761	51.4767	55.9667	55.897	43.1551	35.8634	55.4731	41.9667	41.4806	61.6418	49.3286	48.4354	63.3034	60.1481	42.3998	7.98496	7.08248	47.2632	118.404	0.270773	0.00152444	0.118443	0.000584009
1dci	A	275	1149	6853	4.17818	24.92	20.0012	0.0581818	0.0781818	0.105455	0.339723	0.448388	0.507398	0.559504	222.913	95.0042	72.363	199.478	90.1635	66.7514	212.196	94.4574	69.5898	191.335	88.04	70.3694	187.272	86.7818	71.8081	149.436	61.4158	44.7164	158.753	59.294	48.5468	197.375	82.8358	68.3164	213.461	84.4705	64.0506	8.35636	5.53119	49.84	116.927	0.202941	0.000998162	0.0950805	0.000339509
1dcq	A	276	1192	6924	4.31884	25.087	18.9752	0.048913	0.0778986	0.105072	0.34896	0.421926	0.477468	0.537786	222.363	94.6473	46.8895	212.448	82.2474	41.7332	218.376	87.5531	44.2462	199.186	90.8868	45.5548	203.019	90.4301	43.803	134.101	65.3006	27.8952	143.055	66.8199	27.7202	203.402	82.1425	39.976	200.761	89.4371	44.3924	8.63768	7.39771	50.1739	137.071	0.209271	0.000838848	0.110654	0.000380501
1dcs	A	279	1098	6664	3.93548	23.8853	18.5074	0.062724	0.0770609	0.09319	0.337369	0.412367	0.466013	0.512694	176.184	98.9648	72.4879	168.653	86.1317	63.3825	172.839	92.6301	66.3042	160.638	93.0118	68.6852	160.945	92.9375	67.0864	111.441	64.5005	46.9375	110.618	70.4655	39.7874	156.33	85.478	60.1197	165.227	94.8773	67.5649	7.87097	6.77905	47.7706	136.012	0.20969	0.000840653	0.105732	0.000370847
1dcu	A	330	1333	7821	4.03939	23.7	19.582	0.0636364	0.0727273	0.0863636	0.328085	0.410454	0.473655	0.521364	181.779	113.051	85.3365	172.499	89.1999	76.9586	177.866	101.091	77.8508	163.561	100.757	80.6309	164.304	97.3431	79.6463	116.968	78.9383	56.5674	116.673	76.0851	54.5019	166.853	96.2603	75.1024	154.572	97.5152	79.2469	8.07879	6.46652	47.4	113.01	0.199852	0.000905715	0.0964354	0.00033746
1dcz	A	77	347	5997	4.50649	77.8831	11.7657	0.0974026	0.12987	0.155844	0.461062	0.464012	0.536606	0.582836	63.7517	41.0873	22.6508	53.2154	31.3765	20.051	54.1568	30.7967	20.5364	57.6795	37.1367	22.1111	57.261	34.8962	22.227	37.1872	31.1197	13.0117	38.6974	33.998	15.8554	52.2268	30.2564	19.1139	56.8623	39.4499	18.1567	9.01299	12.5842	155.766	3990.75	0.360647	0.00301042	0.0932093	0.00051497
1dd1	A	221	837	5199	3.78733	23.5249	17.5387	0.0746606	0.081448	0.113122	0.329917	0.422309	0.486207	0.531977	167.894	83.8235	60.6445	159.023	73.6603	50.4078	159.372	77.9737	56.348	150.288	80.1973	56.4561	153.041	78.4353	55.0955	110.12	48.3309	39.4083	127.299	47.1201	36.455	150.94	68.1208	51.4703	171.371	72.3094	56.5084	7.57466	5.93673	47.0498	127.115	0.215351	0.000923685	0.102343	0.00034509
1dd3	A	128	504	3119	3.9375	24.3672	18.605	0.0703125	0.117188	0.148438	0.355601	0.516268	0.57378	0.629742	254.141	52.5122	25.0089	245.74	48.7439	24.2393	251.82	51.0807	25.2368	227.938	49.6477	25.0239	229.448	49.0334	25.095	142.361	35.528	14.127	151.747	37.9417	14.7372	240.903	46.6112	22.1238	261.93	45.9783	18.1001	7.875	3.96875	48.7344	80.1169	0.197495	0.000989736	0.077062	0.000187112
1dd4	D	40	124	877	3.1	21.925	14.1403	0.0875	0.15	0.225	0.30592	0.651261	0.667639	0.702305	164.219	29.1314	13.7261	129.435	28.6416	12.8203	141.38	29.2983	12.631	132.201	28.4829	13.7387	126.413	29.1816	13.5897	118.211	19.6178	9.31931	107.957	20.1427	15.3795	139.88	30.4331	10.6154	184.042	29.5626	11.3537	6.2	3.46	43.85	89.8275	0.234326	0.00252581	0.0629921	0.000252839
1dd4	C	35	114	819	3.25714	23.4	11.6334	0.0857143	0.171429	0	0.353645	0.629787	0.646281	0.683776	99.6787	30.9659	8.58334	80.9262	28.3835	6.68144	85.6956	30.5429	7.14803	84.0781	29.8975	7.53126	83.2134	30.3493	7.0837	78.0344	13.4711	6.61757	76.9788	15.4214	7.15845	96.253	28.422	6.54267	99.4233	32.4181	7.52056	6.51429	4.36408	46.8	123.474	0.318503	0.00412963	0.0981609	0.000635874
1dd5	A	184	761	4630	4.13587	25.163	22.1765	0.0597826	0.0896739	0.141304	0.287854	0.472162	0.525443	0.585227	386.433	75.8519	24.1901	369.12	68.2669	21.386	374.407	73.487	22.5752	335.352	73.06	23.6034	338.894	72.5983	23.4347	228.56	40.457	13.797	250.351	38.2259	12.4252	361.069	66.1742	19.7063	370.464	70.342	21.4709	8.27174	5.25224	50.3261	87.5458	0.196311	0.00102584	0.097069	0.000350869
[truncated: 24,345 more rows]
[truncated: 31 more columns]

## Sheet: ASTRAL40
pdb_id	chain_id	n	e	w_e	e_n_ratio	w_e_n_ratio	radius_of_gyration	dip_stat_pc1	dip_stat_pc2	dip_stat_pc3	hopkins_stat	clust_coef_g	clust_coef_al	clust_coef_al_w	expl_var_pc1	expl_var_pc2	expl_var_pc3	w_var_deg_pc1	w_var_deg_pc2	w_var_deg_pc3	w_var_w_deg_pc1	w_var_w_deg_pc2	w_var_w_deg_pc3	w_var_cls_pc1	w_var_cls_pc2	w_var_cls_pc3	w_var_w_cls_pc1	w_var_w_cls_pc2	w_var_w_cls_pc3	w_var_btw_pc1	w_var_btw_pc2	w_var_btw_pc3	w_var_w_btw_pc1	w_var_w_btw_pc2	w_var_w_btw_pc3	w_var_acc_pc1	w_var_acc_pc2	w_var_acc_pc3	w_var_hydphob_pc1	w_var_hydphob_pc2	w_var_hydphob_pc3	deg_mean	deg_var	w_deg_mean	w_deg_var	cls_mean	cls_var	w_cls_mean	w_cls_var
[truncated: 11,958 more rows]
[truncated: 31 more columns]

[truncated: 5 more sheets: Benchmark_1, Benchmark_2, Benchmark_3, Islam, Jones]
