# Supplementary material for: Assignment of structural domains in proteins using diffusion kernels on graphs
Source: BMC Bioinformatics. 2022 Sep 8;23:369. doi: 10.1186/s12859-022-04902-9 (PMC9461149; doi:10.1186/s12859-022-04902-9)
Supplement: Supplementary file 3 — Additional file 3. Results and performance evaluation of KluDo over the multi-domain structures of ASTRAL40, assuming all structures as multi-domain. This file contains KluDo results as well as accuracy and mean and standard deviation of the ARI score over the multi-domain structures of ASTRAL40, assuming all structures as multi-domain. The accuracy is calculated based on the OL and ARI scores considering the thresholds from 5% to 100% with the interval 5%. From the ASTRAL40 dataset, 2208 out of 11958 protein chains that were recognized as multi-domain by both SCOP and CATH were considered. All these structures were assumed as multi-domain by KluDo (the single/multi-domain classifier was not employed). The results and performance for all kernel function-clustering method combinations with the default parameter values are provided. KK and SP stand for kernel k-means and spectral clustering, respectively. [file 12859_2022_4902_MOESM3_ESM.xlsx]

## Sheet: Result
		LED				MD				MED				RL
		KK		SP		KK		SP		KK		SP		KK		SP
		#Domains	Decomposition	#Domains	Decomposition	#Domains	Decomposition	#Domains	Decomposition	#Domains	Decomposition	#Domains	Decomposition	#Domains	Decomposition	#Domains	Decomposition
1a04	A	2	(5-125)(126-216)	2	(5-126)(127-216)	2	(5-125)(126-216)	2	(5-126)(127-216)	2	(5-125)(126-216)	2	(5-126)(127-216)	2	(5-125)(126-216)	2	(5-126)(127-216)
1a0i	A	2	(2-29,197-349)(30-196)	2	(2-238)(239-349)	2	(2-29,196-349)(30-195)	2	(2-198)(199-349)	2	(2-29,196-349)(30-195)	2	(2-238)(239-349)	2	(2-29,196-349)(30-195)	2	(2-238)(239-349)
1a0p	A	2	(3-100)(111-292)	2	(3-100)(111-292)	2	(3-100)(111-292)	2	(3-100)(111-292)	2	(3-100)(111-292)	2	(3-100)(111-292)	2	(3-100)(111-292)	2	(3-100)(111-292)
1a1i	A	2	(103-146)(147-187)	3	(103-131)(132-159)(160-187)	2	(103-146)(147-187)	3	(103-131)(132-159)(160-187)	2	(103-146)(147-187)	3	(103-131)(132-159)(160-187)	2	(103-146)(147-187)	3	(103-131)(132-159)(160-187)
1a1v	A	3	(190-325)(326-484)(485-624)	3	(190-327)(328-483)(484-624)	3	(190-325)(326-484)(485-624)	3	(190-326)(327-483)(484-624)	3	(190-326)(327-483)(484-624)	3	(190-327)(328-483)(484-624)	2	(190-324,485-624)(325-484)	2	(190-328,483-624)(329-482)
1a26	A	2	(662-797)(798-1012)	2	(662-782)(783-1012)	2	(662-786)(787-1012)	2	(662-782)(783-1012)	2	(662-798)(799-1012)	2	(662-782)(783-1012)	2	(662-786)(787-1012)	3	(662-688,779-807)(689-778)(808-1012)
1a3q	A	2	(37-221)(222-327)	3	(37-140,186-222)(141-185)(223-327)	2	(37-221)(222-327)	2	(37-225)(226-327)	2	(37-221)(222-327)	3	(37-140,186-222)(141-185)(223-327)	2	(37-221)(222-327)	2	(37-225)(226-327)
1a3w	A	3	(2-85,192-355)(86-191)(356-500)	2	(2-88,189-500)(89-188)	3	(2-86,191-355)(87-190)(356-500)	2	(2-88,189-500)(89-188)	2	(2-84,193-500)(85-192)	2	(2-88,189-500)(89-188)	3	(2-86,191-355)(87-190)(356-500)	2	(2-88,189-500)(89-188)
1a4i	A	2	(2-145)(146-296)	2	(2-145)(146-296)	2	(2-144)(145-296)	2	(2-145)(146-296)	2	(2-145)(146-296)	2	(2-145)(146-296)	2	(2-145)(146-296)	2	(2-145)(146-296)
1a5t	A	2	(1-167)(168-330)	2	(1-167)(168-330)	2	(1-167)(168-330)	2	(1-167)(168-330)	2	(1-167)(168-330)	2	(1-167)(168-330)	2	(1-167)(168-330)	2	(1-167)(168-330)
1a62	A	2	(1-50)(51-125)	2	(1-50)(51-125)	2	(1-50)(51-125)	2	(1-50)(51-125)	2	(1-50)(51-125)	2	(1-50)(51-125)	2	(1-50)(51-125)	2	(1-50)(51-125)
1a6c	A	2	(1-347)(348-513)	3	(1-179)(180-350)(351-513)	3	(1-176)(177-349)(350-513)	2	(1-352)(353-513)	3	(1-176)(177-349)(350-513)	3	(1-179)(180-350)(351-513)	3	(1-176)(177-349)(350-513)	3	(1-179)(180-350)(351-513)
1a79	A	2	(9-97)(98-179)	2	(9-97)(98-179)	2	(9-97)(98-179)	2	(9-97)(98-179)	2	(9-97)(98-179)	2	(9-97)(98-179)	2	(9-97)(98-179)	2	(9-97)(98-179)
1a8d	A	2	(1-246)(247-452)	2	(1-247)(248-452)	2	(1-246)(247-452)	2	(1-247)(248-452)	2	(1-246)(247-452)	2	(1-247)(248-452)	2	(1-246)(247-452)	2	(1-247)(248-452)
1a8l	A	2	(1-116)(117-226)	2	(1-73)(74-226)	2	(1-90)(91-226)	2	(1-73)(74-226)	2	(1-116)(117-226)	2	(1-73)(74-226)	2	(1-90)(91-226)	2	(1-88)(89-226)
1a9x	A	3	(1-636)(637-886)(887-1073)	3	(1-674,760-923)(675-759)(924-1073)	4	(1-350)(351-637)(638-887)(888-1073)	3	(1-673,760-923)(674-759)(924-1073)	3	(1-635)(636-886)(887-1073)	3	(1-674,760-923)(675-759)(924-1073)	2	(1-637)(638-1073)	3	(1-674,760-923)(675-759)(924-1073)
1a9x	B	2	(1502-1654)(1655-1880)	2	(1502-1653)(1654-1880)	2	(1502-1653)(1654-1880)	2	(1502-1653)(1654-1880)	2	(1502-1654)(1655-1880)	2	(1502-1653)(1654-1880)	2	(1502-1653)(1654-1880)	2	(1502-1653)(1654-1880)
1ad5	A	4	(82-142)(143-247)(248-340)(341-531)	4	(82-142)(143-248)(249-340)(341-531)	4	(82-142)(143-247)(248-341)(342-531)	4	(82-142)(143-248)(249-340)(341-531)	4	(82-145)(146-247)(248-341)(342-531)	4	(82-142)(143-248)(249-340)(341-531)	4	(82-145)(146-247)(248-341)(342-531)	4	(82-142)(143-248)(249-340)(341-531)
1adu	A	2	(180-268,469-529)(269-468)			2	(180-268,469-529)(269-468)			2	(180-268,469-529)(269-468)			2	(180-268,470-529)(269-469)
1af7	A	2	(11-91)(92-284)	2	(11-89)(90-284)	2	(11-91)(92-284)	2	(11-89)(90-284)	2	(11-91)(92-284)	2	(11-89)(90-284)	2	(11-91)(92-284)	2	(11-89)(90-284)
1ais	A	2	(1-103)(104-181)	2	(1-104)(105-181)	2	(1-103)(104-181)	2	(1-104)(105-181)	2	(1-103)(104-181)	2	(1-104)(105-181)	2	(1-103)(104-181)	2	(1-104)(105-181)
1ais	B	2	(1108-1206)(1207-1300)	2	(1108-1207)(1208-1300)	2	(1108-1206)(1207-1300)	2	(1108-1207)(1208-1300)	2	(1108-1206)(1207-1300)	2	(1108-1207)(1208-1300)	2	(1108-1206)(1207-1300)	2	(1108-1207)(1208-1300)
1an8	A	2	(3-96)(97-208)	2	(3-95)(96-208)	2	(3-96)(97-208)	2	(3-95)(96-208)	2	(3-96)(97-208)	2	(3-95)(96-208)	2	(3-96)(97-208)	2	(3-95)(96-208)
1an9	A	2	(1-195,286-340)(196-285)	2	(1-196,284-340)(197-283)	2	(1-195,286-340)(196-285)	2	(1-196,284-340)(197-283)	2	(1-195,286-340)(196-285)	2	(1-196,284-340)(197-283)	2	(1-195,284-340)(196-283)	2	(1-196,284-340)(197-283)
1ao0	A	2	(1-251)(252-459)	2	(1-254,426-459)(255-425)	2	(1-248)(249-459)	2	(1-254,426-459)(255-425)	2	(1-251)(252-459)	2	(1-254,426-459)(255-425)	2	(1-248)(249-459)	2	(1-254,426-459)(255-425)
1aoa	A	2	(121-244)(245-375)	2	(121-244)(245-375)	2	(121-244)(245-375)	2	(121-244)(245-375)	2	(121-244)(245-375)	2	(121-244)(245-375)	2	(121-244)(245-375)	2	(121-244)(245-375)
1aor	A	3	(1-210)(211-237,450-605)(238-449)	2	(1-236,472-605)(237-471)	3	(1-236)(237-432)(433-605)	2	(1-237,472-605)(238-471)	6	(1-91,520-548)(92-207)(208-235,492-519)(236-340)(341-424)(425-491,549-605)	2	(1-236,472-605)(237-471)	6	(1-91,520-549)(92-207)(208-236,492-519)(237-340)(341-424)(425-491,550-605)	2	(1-236,472-605)(237-471)
1aoz	A	2	(1-94,335-552)(95-334)	2	(1-112,337-552)(113-336)	3	(1-122,523-552)(123-329)(330-522)	2	(1-115,334-552)(116-333)	3	(1-115,520-552)(116-329)(330-519)	2	(1-112,337-552)(113-336)	5	(1-139)(140-204)(205-330)(331-518)(519-552)	2	(1-115,336-552)(116-335)
1aqm	A	2	(1-222)(223-448)	3	(1-82,222-339)(83-221)(340-448)	4	(1-81,300-339)(82-221)(222-299)(340-448)	2	(1-222)(223-448)	2	(1-221)(222-448)	4	(1-82,301-339)(83-219)(220-300,340-390)(391-448)	2	(1-221)(222-448)	2	(1-222)(223-448)
1aqt	A	2	(2-84)(85-136)	2	(2-87)(88-136)	2	(2-84)(85-136)	2	(2-87)(88-136)	2	(2-84)(85-136)	2	(2-87)(88-136)	2	(2-84)(85-136)	2	(2-87)(88-136)
1ati	A	2	(1-50,376-505)(51-375)	2	(1-375)(376-505)	2	(1-50,364-505)(51-363)	2	(1-375)(376-505)	2	(1-50,364-505)(51-363)	2	(1-375)(376-505)	2	(1-50,376-505)(51-375)	2	(1-375)(376-505)
1aut	L	2	(49-93)(94-146)	2	(49-93)(94-146)	2	(49-93)(94-146)	2	(49-93)(94-146)	2	(49-93)(94-146)	2	(49-93)(94-146)	2	(49-93)(94-146)	2	(49-93)(94-146)
1axi	B	2	(32-130)(131-236)	2	(32-130)(131-236)	2	(32-130)(131-236)	2	(32-130)(131-236)	2	(32-130)(131-236)	2	(32-130)(131-236)	2	(32-130)(131-236)	2	(32-130)(131-236)
1aye	A	2	(4A-3)(4-309)	2	(4A-81A)(82A-309)	2	(4A-13)(14-309)	2	(4A-81A)(82A-309)	2	(4A-4)(5-309)	2	(4A-81A)(82A-309)	2	(4A-13)(14-309)	2	(4A-81A)(82A-309)
1azt	A	2	(35-65,204-391)(88-203)	2	(35-65,203-391)(88-202)	2	(35-65,204-391)(88-203)	2	(35-65,203-391)(88-202)	2	(35-65,204-391)(88-203)	2	(35-65,203-391)(88-202)	2	(35-65,204-391)(88-203)	2	(35-65,203-391)(88-202)
1b24	A	2	(7-97)(98-179)	2	(7-97)(98-179)	2	(7-97)(98-179)	2	(7-97)(98-179)	2	(7-97)(98-179)	2	(7-97)(98-179)	2	(7-97)(98-179)	2	(7-97)(98-179)
1b25	A	3	(1-231,484-518)(232-483)(519-619)	3	(1-49,422-619)(50-231)(232-421)	3	(1-231)(232-421)(422-619)	3	(1-231)(232-419)(420-619)	3	(1-231)(232-421)(422-619)	3	(1-49,422-619)(50-231)(232-421)	7	(1-32)(33-114,519-546,588-619)(115-208)(209-336)(337-413)(414-482,547-587)(483-518)	7	(1-91)(92-205)(206-336)(337-412)(413-482,547-587)(483-518)(519-546,588-619)
1b3q	A	3	(293-355)(356-543)(544-671)	4	(293-354)(355-454,504-543)(455-492)(544-671)	4	(293-355)(356-451,504-544)(452-492)(545-671)	3	(293-355)(356-543)(544-671)	3	(293-356)(357-543)(544-671)	4	(293-354)(355-454,504-543)(455-492)(544-671)	3	(293-356)(357-543)(544-671)	3	(293-355)(356-543)(544-671)
1b5q	A	4	(5-45,206-293,396-463)(46-104)(105-205)(294-395)	2	(5-205,293-463)(206-292)	4	(5-43,207-292,396-463)(44-87)(88-206)(293-395)	2	(5-205,294-463)(206-293)	4	(5-44,207-292,396-463)(45-104)(105-206)(293-395)	2	(5-205,293-463)(206-292)	2	(5-205,296-463)(206-295)	2	(5-205,293-463)(206-292)
1b63	A	2	(-2-198)(199-331)	2	(-2-163)(164-331)	2	(-2-198)(199-331)	2	(-2-198)(199-331)	2	(-2-198)(199-331)	2	(-2-163)(164-331)	2	(-2-198)(199-331)	2	(-2-197)(198-331)
1b6a	A	2	(110-374)(375-478)	2	(110-378,445-478)(379-444)	2	(110-374)(375-478)	2	(110-378,446-478)(379-445)	2	(110-374)(375-478)	2	(110-378,445-478)(379-444)	3	(110-263,447-478)(264-375)(376-446)	2	(110-378,445-478)(379-444)
1b74	A	2	(1-92,200-252)(93-199)	2	(1-92,199-252)(93-198)	2	(1-92,200-252)(93-199)	2	(1-92,199-252)(93-198)	2	(1-92,200-252)(93-199)	2	(1-92,199-252)(93-198)	2	(1-92,200-252)(93-199)	2	(1-92,199-252)(93-198)
1b9m	A	2	(-1-106)(107-262)	2	(-1-105)(106-262)	2	(-1-106)(107-262)	2	(-1-105)(106-262)	2	(-1-106)(107-262)	2	(-1-105)(106-262)	2	(-1-106)(107-262)	2	(-1-105)(106-262)
1b9w	A	2	(1-41)(42-91)	2	(1-28)(29-91)	2	(1-41)(42-91)	2	(1-28)(29-91)	2	(1-41)(42-91)	2	(1-28)(29-91)	2	(1-29)(30-91)	2	(1-28)(29-91)
1bag	A	2	(1-227)(228-425)	2	(1-327)(328-425)	2	(1-227)(228-425)	2	(1-228)(229-425)	2	(1-227)(228-425)	2	(1-327)(328-425)	2	(1-227)(228-425)	2	(1-327)(328-425)
1bbo	A
1bco	A	2	(258-479)(480-560)	2	(258-480)(481-560)	2	(258-479)(480-560)	2	(258-479)(480-560)	2	(258-479)(480-560)	2	(258-480)(481-560)	2	(258-479)(480-560)	2	(258-480)(481-560)
1bd0	A	2	(2-242)(243-382)	2	(2-243)(244-382)	2	(2-242)(243-382)	2	(2-242)(243-382)	2	(2-242)(243-382)	2	(2-243)(244-382)	2	(2-242)(243-382)	2	(2-243)(244-382)
1bdf	A	2	(2-52,179-232)(53-178)	2	(2-51,180-232)(52-179)	2	(2-52,179-232)(53-178)	2	(2-51,180-232)(52-179)	2	(2-52,179-232)(53-178)	2	(2-51,180-232)(52-179)	3	(2-53,177-205)(54-176)(206-232)	2	(2-51,180-232)(52-179)
1bf2	A	2	(1-449)(450-750)	2	(1-450)(451-750)	2	(1-450)(451-750)	2	(1-450)(451-750)	2	(1-450)(451-750)	2	(1-450)(451-750)	2	(1-453)(454-750)	2	(1-450)(451-750)
1bg1	A	2	(136-464)(465-716)	2	(136-496)(497-716)	2	(136-459)(460-716)	2	(136-465)(466-716)	2	(136-465)(466-716)	2	(136-496)(497-716)	2	(136-469)(470-716)	2	(136-496)(497-716)
1bg6	A	2	(4-188)(189-359)	2	(4-188)(189-359)	2	(4-188)(189-359)	2	(4-188)(189-359)	2	(4-188)(189-359)	2	(4-188)(189-359)	2	(4-188)(189-359)	2	(4-188)(189-359)
1bgv	A	2	(1-203)(204-449)	2	(1-205,373-449)(206-372)	3	(1-55,420-449)(56-204)(205-419)	2	(1-205,374-449)(206-373)	3	(1-55,420-449)(56-203)(204-419)	2	(1-205,373-449)(206-372)	2	(1-203)(204-449)	2	(1-205,374-449)(206-373)
1bgx	T	5	(1-166,244-285)(167-243,613-754)(286-448)(449-612)(755-832)	2	(1-455,547-832)(456-546)	6	(1-163,247-285)(164-246,711-754)(286-450)(451-553)(554-612,755-832)(613-710)	2	(1-454,548-832)(455-547)	6	(1-163,247-285)(164-246,711-754)(286-450)(451-552)(553-611,755-832)(612-710)	2	(1-455,547-832)(456-546)	2	(1-286,613-832)(287-612)	2	(1-455,547-832)(456-546)
1bi5	A	2	(1-117)(118-389)	2	(1-117)(118-389)	2	(1-117)(118-389)	2	(1-90)(91-389)	2	(1-117)(118-389)	2	(1-117)(118-389)	2	(1-117)(118-389)	2	(1-117)(118-389)
1bia	A	2	(1-67)(68-317)	3	(1-64)(65-261)(262-317)	2	(1-67)(68-317)	2	(1-64)(65-317)	3	(1-66)(67-256)(257-317)	2	(1-64)(65-317)	2	(1-67)(68-317)	2	(1-64)(65-317)
1bif	A	2	(37-244)(245-468)	2	(37-244)(245-468)	2	(37-244)(245-468)	2	(37-244)(245-468)	2	(37-244)(245-468)	2	(37-244)(245-468)	2	(37-244)(245-468)	2	(37-244)(245-468)
1bih	A	2	(5-99,307-395)(100-306)	4	(5-100)(101-210)(211-307)(308-395)	4	(5-100)(101-204)(205-306)(307-395)	2	(5-99,307-395)(100-306)	4	(5-100)(101-204)(205-306)(307-395)	4	(5-100)(101-210)(211-307)(308-395)	2	(5-99,307-395)(100-306)	2	(5-99,307-395)(100-306)
1bkb	A	2	(4-75)(76-139)	2	(4-75)(76-139)	2	(4-75)(76-139)	2	(4-75)(76-139)	2	(4-75)(76-139)	2	(4-75)(76-139)	2	(4-75)(76-139)	2	(4-75)(76-139)
1bl0	A	2	(9-55)(56-124)	2	(9-55)(56-124)	2	(9-55)(56-124)	2	(9-55)(56-124)	2	(9-55)(56-124)	2	(9-55)(56-124)	2	(9-55)(56-124)	2	(9-55)(56-124)
1bml	C	3	(12-148)(149-283)(284-372)	3	(12-145)(146-287)(288-372)	3	(12-147)(148-283)(284-372)	2	(12-284)(285-372)	3	(12-147)(148-283)(284-372)	3	(12-145)(146-287)(288-372)	2	(12-282)(283-372)	2	(12-284)(285-372)
1bpo	A	2	(1-342)(343-487)	2	(1-358)(359-487)	2	(1-333)(334-487)	2	(1-358)(359-487)	2	(1-333)(334-487)	2	(1-358)(359-487)	2	(1-333)(334-487)	2	(1-358)(359-487)
1bqu	A	2	(5-102)(103-214)	2	(5-102)(103-214)	2	(5-102)(103-214)	2	(5-102)(103-214)	2	(5-102)(103-214)	2	(5-102)(103-214)	2	(5-102)(103-214)	2	(5-102)(103-214)
1bu8	A	2	(1-277)(278-449)	2	(1-337)(338-449)	2	(1-277)(278-449)	2	(1-336)(337-449)	2	(1-277)(278-449)	2	(1-337)(338-449)	2	(1-276)(277-449)	2	(1-337)(338-449)
1buc	A	3	(1-93)(94-243)(244-383)	3	(1-104)(105-242)(243-383)	3	(1-95)(96-243)(244-383)	2	(1-93,243-383)(94-242)	3	(1-95)(96-243)(244-383)	3	(1-104)(105-242)(243-383)	4	(1-95)(96-242)(243-312)(313-383)	4	(1-122)(123-242)(243-312)(313-383)
1bvp	1	2	(1-119,255-349)(120-254)	2	(1-119,254-349)(120-253)	2	(1-119,255-349)(120-254)	2	(1-119,254-349)(120-253)	2	(1-119,255-349)(120-254)	2	(1-119,254-349)(120-253)	2	(1-119,255-349)(120-254)	2	(1-119,254-349)(120-253)
1bvs	A	2	(1-134)(148-203)	3	(1-93)(94-134)(148-203)	2	(1-134)(148-203)	2	(1-134)(148-203)	3	(1-81)(82-134)(148-203)	3	(1-93)(94-134)(148-203)	2	(1-134)(148-203)	2	(1-134)(148-203)
1c0a	A	3	(1-131)(132-268,428-585)(269-427)	3	(1-108)(109-271,424-585)(272-423)	3	(1-131)(132-269,427-585)(270-426)	3	(1-108)(109-271,424-585)(272-423)	3	(1-131)(132-269,428-585)(270-427)	3	(1-108)(109-271,424-585)(272-423)	3	(1-131)(132-269,428-585)(270-427)	2	(1-110)(111-585)
1c0p	A	4	(999-1052)(1053-1155)(1156-1195,1286-1361)(1196-1285)	2	(999-1285)(1286-1361)	4	(999-1051,1335-1361)(1052-1138)(1139-1195,1286-1334)(1196-1285)	4	(999-1053,1137-1194,1325-1361)(1054-1136)(1195-1285)(1286-1324)	4	(999-1052,1335-1361)(1053-1157)(1158-1195,1286-1334)(1196-1285)	2	(999-1285)(1286-1361)	4	(999-1050,1335-1361)(1051-1137)(1138-1195,1286-1334)(1196-1285)	2	(999-1285)(1286-1361)
1c1d	A	2	(1-147)(148-349)	2	(1-147)(148-349)	2	(1-147)(148-349)	2	(1-147)(148-349)	2	(1-147)(148-349)	2	(1-147)(148-349)	2	(1-147)(148-349)	2	(1-147)(148-349)
1c3g	A	2	(180-266)(267-349)			2	(180-266)(267-349)			2	(180-266)(267-349)			2	(180-266)(267-349)
1c4o	A	2	(2-53,386-583)(54-385)	3	(2-244,317-413)(245-316)(414-583)	2	(2-53,386-583)(54-385)	2	(2-53,386-583)(54-385)	2	(2-53,386-583)(54-385)	3	(2-244,317-413)(245-316)(414-583)	2	(2-43,386-583)(44-385)	2	(2-43,386-583)(44-385)
1c8u	A	2	(2-117)(118-286)	2	(2-118)(119-286)	2	(2-116)(117-286)	2	(2-116)(117-286)	2	(2-117)(118-286)	2	(2-118)(119-286)	2	(2-117)(118-286)	2	(2-117)(118-286)
1cb8	A	2	(26-266)(267-700)	2	(26-206)(207-700)	2	(26-266)(267-700)	2	(26-206)(207-700)	2	(26-266)(267-700)	2	(26-206)(207-700)	2	(26-266)(267-700)	2	(26-206)(207-700)
1ccz	A	2	(1-93)(94-171)	2	(1-93)(94-171)	2	(1-93)(94-171)	2	(1-93)(94-171)	2	(1-93)(94-171)	2	(1-93)(94-171)	2	(1-93)(94-171)	2	(1-93)(94-171)
1cd9	B	2	(1-107)(108-213)	2	(1-108)(109-213)	2	(1-107)(108-213)	2	(1-107)(108-213)	2	(1-107)(108-213)	2	(1-108)(109-213)	2	(1-107)(108-213)	2	(1-108)(109-213)
1cdy	A	2	(1-97)(98-178)	2	(1-97)(98-178)	2	(1-97)(98-178)	2	(1-97)(98-178)	2	(1-97)(98-178)	2	(1-97)(98-178)	2	(1-97)(98-178)	2	(1-97)(98-178)
1cf2	O	2	(1-137,305-336)(138-304)	2	(1-120,305-336)(121-304)	2	(1-137,305-336)(138-304)	2	(1-119,305-336)(120-304)	2	(1-137,305-336)(138-304)	2	(1-120,305-336)(121-304)	2	(1-137,305-336)(138-304)	3	(1-106)(107-164,192-336)(165-191)
1cfb	A	2	(610-708)(709-814)	2	(610-708)(709-814)	2	(610-708)(709-814)	2	(610-708)(709-814)	2	(610-708)(709-814)	2	(610-708)(709-814)	2	(610-708)(709-814)	2	(610-708)(709-814)
1cg2	A	2	(26-211,329-414)(212-328)	2	(26-214,323-414)(215-322)	2	(26-211,329-414)(212-328)	2	(26-214,323-414)(215-322)	2	(26-211,329-414)(212-328)	2	(26-214,323-414)(215-322)	2	(26-211,329-414)(212-328)	2	(26-214,323-414)(215-322)
1chm	A	2	(2-160)(161-402)	2	(2-156)(157-402)	2	(2-160)(161-402)	2	(2-156)(157-402)	2	(2-160)(161-402)	2	(2-156)(157-402)	2	(2-160)(161-402)	2	(2-156)(157-402)
1chu	A	2	(2-240,352-533)(241-351)	2	(2-243,350-533)(244-349)	3	(2-241,352-422)(242-351)(423-533)	2	(2-243,349-533)(244-348)	2	(2-240,352-533)(241-351)	2	(2-243,350-533)(244-349)	4	(2-43,142-241)(57-103,352-423)(242-351)(424-533)	2	(2-243,350-533)(244-349)
1cid	A	2	(1-104)(105-177)	2	(1-105)(106-177)	2	(1-104)(105-177)	2	(1-105)(106-177)	2	(1-104)(105-177)	2	(1-105)(106-177)	2	(1-104)(105-177)	2	(1-105)(106-177)
1cii	A	2	(23-233,435-624)(234-434)	2	(23-246,421-624)(247-420)	2	(23-232,436-624)(233-435)	2	(23-246,421-624)(247-420)					2	(23-230,437-624)(231-436)	2	(23-246,421-624)(247-420)
1cip	A	2	(32-59,180-347)(60-179)	2	(32-60,179-347)(61-178)	2	(32-59,180-347)(60-179)	2	(32-60,179-347)(61-178)	2	(32-59,180-347)(60-179)	2	(32-60,179-347)(61-178)	2	(32-59,180-347)(60-179)	2	(32-60,179-347)(61-178)
1ciy	A	3	(33-264)(265-461)(462-609)	3	(33-262)(263-461)(462-609)	3	(33-264)(265-461)(462-609)	3	(33-262)(263-461)(462-609)	3	(33-264)(265-461)(462-609)	3	(33-262)(263-461)(462-609)	3	(33-264)(265-461)(462-609)	3	(33-262)(263-461)(462-609)
1cjc	A	2	(6-107,330-460)(108-329)	2	(6-108,330-460)(109-329)	2	(6-107,330-460)(108-329)	2	(6-108,330-460)(109-329)	2	(6-107,330-460)(108-329)	2	(6-108,330-460)(109-329)	2	(6-107,331-460)(108-330)	2	(6-108,330-460)(109-329)
1cjx	A	2	(4-185)(186-356)	2	(4-186)(187-356)	2	(4-185)(186-356)	2	(4-186)(187-356)	2	(4-185)(186-356)	2	(4-186)(187-356)	2	(4-185)(186-356)	2	(4-186)(187-356)
1cjy	A	2	(13-144)(145-721)	2	(13-140)(141-721)	2	(13-144)(145-721)	2	(13-140)(141-721)	2	(13-144)(145-721)	2	(13-140)(141-721)	2	(13-144)(145-721)	2	(13-140)(141-721)
1ckm	A	2	(11-234)(235-327)	2	(11-240)(241-327)	2	(11-233)(234-327)	2	(11-240)(241-327)	2	(11-233)(234-327)	2	(11-240)(241-327)	2	(11-233)(234-327)	2	(11-240)(241-327)
1clc	A	2	(35-139,444-575)(140-443)	2	(35-138)(139-575)	2	(35-139,444-575)(140-443)	2	(35-139)(140-575)	2	(35-139,444-575)(140-443)	2	(35-138)(139-575)	2	(35-139,421-575)(140-420)	2	(35-138)(139-575)
1cr5	A	2	(26-102)(103-210)	2	(26-102)(103-210)	2	(26-102)(103-210)	2	(26-102)(103-210)	2	(26-102)(103-210)	2	(26-102)(103-210)	2	(26-102)(103-210)	2	(26-102)(103-210)
1cs6	A	3	(7-105)(106-298)(299-388)	4	(7-104)(105-216)(217-300)(301-388)	3	(7-105)(106-297)(298-388)	2	(7-104,299-388)(105-298)	3	(7-105)(106-297)(298-388)	4	(7-104)(105-216)(217-300)(301-388)	2	(7-104,299-388)(105-298)	2	(7-104,299-388)(105-298)
1ct9	A	4	(1-190)(191-227,346-456)(228-298)(299-345,457-516)	4	(1-190)(191-227,348-457)(228-300)(301-347,458-516)	4	(1-190)(191-227,346-456)(228-299)(300-345,457-516)	4	(1-190)(191-227,348-457)(228-300)(301-347,458-516)	4	(1-190)(191-227,346-456)(228-299)(300-345,457-516)	4	(1-190)(191-227,348-457)(228-300)(301-347,458-516)	4	(1-190)(191-227,346-457)(228-299)(300-345,458-516)	4	(1-190)(191-227,348-457)(228-300)(301-347,458-516)
1ctt	A	3	(1-91)(92-179)(180-294)	3	(1-48)(49-180)(181-294)	3	(1-88)(89-179)(180-294)	3	(1-48)(49-180)(181-294)	3	(1-91)(92-179)(180-294)	5	(1-30)(31-62)(63-113,216-258)(114-180)(181-215,259-294)	3	(1-64)(65-179)(180-294)	3	(1-48)(49-180)(181-294)
1cuk	A	2	(1-142)(156-203)	2	(1-142)(156-203)	2	(1-142)(156-203)	2	(1-142)(156-203)	2	(1-142)(156-203)	2	(1-142)(156-203)	2	(1-142)(156-203)	2	(1-142)(156-203)
1cun	A	2	(7-111)(112-219)	2	(7-111)(112-219)	2	(7-111)(112-219)	2	(7-111)(112-219)	2	(7-111)(112-219)	2	(7-111)(112-219)	2	(7-111)(112-219)	2	(7-111)(112-219)
1cvj	A	2	(11-89)(90-179)	2	(11-89)(90-179)	2	(11-89)(90-179)	2	(11-89)(90-179)	2	(11-89)(90-179)	2	(11-89)(90-179)	2	(11-89)(90-179)	2	(11-89)(90-179)
1cvr	A	2	(1-346)(347-432)	2	(1-352)(353-432)	2	(1-344)(345-432)	2	(1-352)(353-432)	2	(1-346)(347-432)	2	(1-352)(353-432)	2	(1-342)(343-432)	2	(1-352)(353-432)
1cwv	A	2	(503-701)(702-986)	4	(503-595)(596-693)(694-795)(796-986)	4	(503-604)(605-695)(696-792)(793-986)	4	(503-595)(596-693)(694-795)(796-986)					2	(503-697)(698-986)	2	(503-693)(694-986)
1cx4	A	2	(130-270)(271-412)	2	(130-270)(271-412)	2	(130-270)(271-412)	2	(130-270)(271-412)	2	(130-270)(271-412)	2	(130-270)(271-412)	2	(130-270)(271-412)	2	(130-270)(271-412)
1cz4	A	2	(1-92)(93-185)	2	(1-92)(93-185)	2	(1-92)(93-185)	2	(1-92)(93-185)	2	(1-92)(93-185)	2	(1-92)(93-185)	2	(1-92)(93-185)	2	(1-92)(93-185)
1d0n	A	3	(27-151,267-390)(152-266)(391-755)	6	(27-155)(156-269)(270-373)(374-413,630-755)(414-531)(532-629)	5	(27-152)(153-263)(264-392)(393-632)(633-755)	2	(27-392,632-755)(393-631)	3	(27-151,267-390)(152-266)(391-755)	6	(27-155)(156-269)(270-373)(374-413,630-755)(414-531)(532-629)	7	(27-152)(153-262)(263-381)(382-413,723-755)(414-513)(514-631)(632-722)	5	(27-156)(157-267)(268-383)(384-529,631-755)(530-630)
1d2o	A	2	(535-628)(629-721)	2	(535-628)(629-721)	2	(535-628)(629-721)	2	(535-628)(629-721)	2	(535-628)(629-721)	2	(535-628)(629-721)	2	(535-628)(629-721)	2	(535-628)(629-721)
1d2p	A	2	(535-721)(722-907)	2	(535-721)(722-907)	2	(535-721)(722-907)	2	(535-721)(722-907)	2	(535-721)(722-907)	2	(535-721)(722-907)	2	(535-721)(722-907)	2	(535-721)(722-907)
1d5r	A	2	(14-186)(187-351)	2	(14-187)(188-351)	2	(14-186)(187-351)	2	(14-187)(188-351)	2	(14-186)(187-351)	2	(14-187)(188-351)	2	(14-186)(187-351)	2	(14-187)(188-351)
1d5t	A	3	(-2-106,296-431)(107-224)(225-295)	4	(-2-44,386-431)(45-106,295-385)(107-214)(215-294)	3	(-2-106,296-431)(107-224)(225-295)	4	(-2-40,216-292,388-431)(41-107)(108-215)(293-387)	3	(-2-106,296-431)(107-224)(225-295)	4	(-2-44,386-431)(45-106,295-385)(107-214)(215-294)	4	(-2-44,225-295)(45-107,296-384)(108-224)(385-431)	2	(-2-230,296-431)(231-295)
1d5y	A	2	(3-125)(126-294)	2	(3-124)(125-294)	2	(3-124)(125-294)	2	(3-124)(125-294)	2	(3-124)(125-294)	2	(3-124)(125-294)	2	(3-124)(125-294)	2	(3-124)(125-294)
1d7l	A	2	(1-178,271-394)(179-270)	2	(1-178,271-394)(179-270)	2	(1-178,271-394)(179-270)	2	(1-178,271-394)(179-270)	2	(1-178,271-394)(179-270)	2	(1-178,271-394)(179-270)	2	(1-178,271-394)(179-270)	2	(1-178,271-394)(179-270)
1dbh	A	2	(198-404)(418-550)	2	(198-404)(418-550)	2	(198-404)(418-550)	2	(198-404)(418-550)	2	(198-404)(418-550)	2	(198-404)(418-550)	2	(198-404)(418-550)	2	(198-404)(418-550)
1dce	A	2	(1-195)(196-567)	2	(1-158)(159-567)	2	(1-195)(196-567)	2	(1-175)(176-567)	2	(1-195)(196-567)	2	(1-158)(159-567)	2	(1-195)(196-567)	2	(1-158)(159-567)
1ddi	A	2	(226-276,434-599)(277-433)	3	(226-281,383-441)(282-382)(442-599)	2	(226-276,434-599)(277-433)	3	(226-281,383-441)(282-382)(442-599)	2	(226-276,434-599)(277-433)	3	(226-281,383-441)(282-382)(442-599)	2	(226-277,433-599)(278-432)	2	(226-278,431-599)(279-430)
1ddz	A	2	(84-142,394-564)(143-393)	2	(84-307,340-564)(308-339)	2	(84-141,394-564)(142-393)	2	(84-307,341-564)(308-340)	2	(84-142,394-564)(143-393)	2	(84-307,340-564)(308-339)	2	(84-142,394-564)(143-393)	2	(84-307,340-564)(308-339)
1de4	A	2	(4-180)(181-275)	2	(4-182)(183-275)	2	(4-180)(181-275)	2	(4-182)(183-275)	2	(4-180)(181-275)	2	(4-182)(183-275)	2	(4-180)(181-275)	2	(4-182)(183-275)
1dgs	A	2	(1-400)(401-581)	8	(1-83)(84-116,255-314)(117-169,218-254)(170-217)(315-401)(402-430)(431-501)(502-581)	2	(1-400)(401-581)	2	(1-403)(404-581)	3	(1-314)(315-421)(422-581)	8	(1-83)(84-116,255-314)(117-170,218-254)(171-217)(315-401)(402-430)(431-501)(502-581)	2	(1-400)(401-581)	2	(1-403)(404-581)
1div	A	2	(1-61)(62-149)	2	(1-59)(60-149)	2	(1-61)(62-149)	2	(1-59)(60-149)	2	(1-61)(62-149)	2	(1-59)(60-149)	2	(1-61)(62-149)	2	(1-59)(60-149)
1dkg	A	2	(34-84)(85-197)	2	(34-76)(77-197)	2	(34-84)(85-197)	2	(34-76)(77-197)	2	(34-84)(85-197)	2	(34-76)(77-197)	2	(34-84)(85-197)	2	(34-76)(77-197)
1dkv	A	2	(2-431)(432-700)	4	(2-213)(214-338)(339-518,621-657)(519-620,658-700)	4	(2-210)(211-357)(358-512)(513-700)	2	(2-512)(513-700)	4	(2-210)(211-358)(359-512)(513-700)	4	(2-213)(214-338)(339-518,621-657)(519-620,658-700)	2	(2-426)(427-700)	2	(2-512)(513-700)
1dl5	A	2	(1-151)(152-317)	2	(1-151)(152-317)	2	(1-151)(152-317)	2	(1-151)(152-317)	2	(1-151)(152-317)	2	(1-151)(152-317)	2	(1-151)(152-317)	2	(1-151)(152-317)
1dlc	A	3	(61-300)(301-497)(498-644)	3	(61-300)(301-497)(498-644)	3	(61-300)(301-497)(498-644)	3	(61-300)(301-497)(498-644)	3	(61-300)(301-497)(498-644)	3	(61-300)(301-497)(498-644)	3	(61-300)(301-497)(498-644)	3	(61-300)(301-497)(498-644)
1dlj	A	2	(1-207)(208-402)	2	(1-208)(209-402)	2	(1-206)(207-402)	2	(1-208)(209-402)	2	(1-207)(208-402)	2	(1-208)(209-402)	2	(1-207)(208-402)	2	(1-208)(209-402)
1dlp	A	2	(1-105)(106-235)	2	(1-104)(105-235)	2	(1-105)(106-235)	2	(1-104)(105-235)	2	(1-105)(106-235)	2	(1-104)(105-235)	2	(1-104)(105-235)	2	(1-104)(105-235)
1dn0	B	2	(1-120)(121-225)	2	(1-121)(122-225)	2	(1-120)(121-225)	2	(1-121)(122-225)	2	(1-120)(121-225)	2	(1-121)(122-225)	2	(1-120)(121-225)	2	(1-121)(122-225)
1dnp	A	2	(1-288)(289-469)	3	(1-128)(129-295)(296-469)	2	(1-288)(289-469)	2	(1-292)(293-469)	2	(1-288)(289-469)	3	(1-128)(129-295)(296-469)	2	(1-287)(288-469)	2	(1-289)(290-469)
1dq3	A	3	(1-131,417-454)(132-332)(333-416)	3	(1-129,417-454)(130-332)(333-416)	3	(1-131,417-454)(132-332)(333-416)	4	(1-126,416-454)(127-220)(221-335)(336-415)	3	(1-131,417-454)(132-332)(333-416)	3	(1-129,417-454)(130-332)(333-416)	3	(1-132,417-454)(133-332)(333-416)	3	(1-129,417-454)(130-332)(333-416)
1dqa	A	3	(462-538)(539-584,706-870)(585-705)	3	(462-535)(536-585,704-870)(586-703)	2	(462-538)(539-870)	2	(462-535)(536-870)	3	(462-537)(538-584,705-870)(585-704)	3	(462-535)(536-585,704-870)(586-703)	2	(462-538)(539-870)	2	(462-535)(536-870)
1dr9	A	2	(1-105)(106-200)	2	(1-105)(106-200)	2	(1-105)(106-200)	2	(1-105)(106-200)	2	(1-105)(106-200)	2	(1-105)(106-200)	2	(1-105)(106-200)	2	(1-105)(106-200)
1dru	A	2	(4-129,239-273)(130-238)	2	(4-130,239-273)(131-238)	2	(4-129,239-273)(130-238)	2	(4-130,239-273)(131-238)	2	(4-129,239-273)(130-238)	2	(4-130,239-273)(131-238)	2	(4-129,239-273)(130-238)	2	(4-130,239-273)(131-238)
1dt9	A	3	(5-142)(143-277)(278-422)	3	(5-142)(143-276)(277-422)	3	(5-142)(143-277)(278-422)	3	(5-142)(143-276)(277-422)	3	(5-142)(143-277)(278-422)	3	(5-142)(143-276)(277-422)	3	(5-142)(143-277)(278-422)	3	(5-142)(143-276)(277-422)
1dw9	A	2	(1-87)(88-156)	2	(1-88)(89-156)	2	(1-86)(87-156)	2	(1-87)(88-156)	2	(1-87)(88-156)	2	(1-88)(89-156)	2	(1-87)(88-156)	2	(1-88)(89-156)
1dx5	I	3	(345-389)(390-422)(423-462)	3	(345-387)(388-424)(425-462)	3	(345-388)(389-422)(423-462)	3	(345-387)(388-423)(424-462)	3	(345-387)(388-422)(423-462)	3	(345-387)(388-424)(425-462)	2	(345-389)(390-462)	2	(345-388)(389-462)
1dxy	A	2	(1-101,298-330)(102-297)	2	(1-100,299-330)(101-298)	2	(1-101,298-330)(102-297)	2	(1-100,299-330)(101-298)	2	(1-101,298-330)(102-297)	2	(1-100,299-330)(101-298)	2	(1-101,298-330)(102-297)	2	(1-100,299-330)(101-298)
1dzf	A	2	(5-142)(143-215)	2	(5-143)(144-215)	2	(5-142)(143-215)	2	(5-143)(144-215)	2	(5-142)(143-215)	2	(5-143)(144-215)	2	(5-142)(143-215)	2	(5-143)(144-215)
1e0c	A	2	(1-144)(145-271)	2	(1-144)(145-271)	2	(1-144)(145-271)	2	(1-144)(145-271)	2	(1-144)(145-271)	2	(1-144)(145-271)	2	(1-144)(145-271)	2	(1-144)(145-271)
1e0t	A	2	(1-68,170-470)(69-169)	2	(1-70,168-470)(71-167)	2	(1-68,170-470)(69-169)	2	(1-70,168-470)(71-167)	2	(1-68,170-470)(69-169)	2	(1-70,168-470)(71-167)	2	(1-68,170-470)(69-169)	2	(1-70,168-470)(71-167)
1e2w	A	2	(1-155)(156-251)	2	(1-164)(165-251)	2	(1-154)(155-251)	2	(1-164)(165-251)	2	(1-155)(156-251)	2	(1-164)(165-251)	2	(1-154)(155-251)	2	(1-164)(165-251)
1e3h	A	3	(3-259)(260-349)(350-632)	2	(3-260,345-632)(261-344)	3	(3-259)(260-349)(350-632)	2	(3-260,345-632)(261-344)	3	(3-260)(261-349)(350-632)	2	(3-260,345-632)(261-344)	4	(3-259)(260-344)(345-485,569-632)(486-568)	2	(3-260,345-632)(261-344)
1e3o	C	2	(1-75)(104-160)	2	(1-75)(104-160)	2	(1-75)(104-160)	2	(1-75)(104-160)	2	(1-75)(104-160)	2	(1-75)(104-160)	2	(1-75)(104-160)	2	(1-75)(104-160)
1e3p	A	4	(3-260)(261-351)(352-401,569-717)(402-568)			4	(3-260)(261-349,489-521)(350-488,522-570)(571-717)	2	(3-579)(580-717)	4	(3-260)(261-350,489-521)(351-488,522-570)(571-717)			2	(3-347)(348-717)
1e43	A	2	(1-283)(284-483)	2	(1-284)(285-483)	2	(1-283)(284-483)	2	(1-284)(285-483)	2	(1-283)(284-483)	2	(1-284)(285-483)	2	(1-283)(284-483)	2	(1-284)(285-483)
1e4e	A	3	(2-123)(124-212)(213-342)	3	(2-120)(121-148,210-342)(149-209)	3	(2-122)(123-211)(212-342)	3	(2-120)(121-147,211-342)(148-210)	3	(2-123)(124-211)(212-342)	3	(2-120)(121-148,210-342)(149-209)	3	(2-122)(123-211)(212-342)	3	(2-120)(121-148,210-342)(149-209)
1e5d	A	2	(2-248)(249-402)	2	(2-248)(249-402)	2	(2-248)(249-402)	2	(2-248)(249-402)	2	(2-248)(249-402)	2	(2-248)(249-402)	2	(2-248)(249-402)	2	(2-248)(249-402)
1e5q	A	2	(2-154,359-450)(155-358)	2	(2-156,356-450)(157-355)	2	(2-154,359-450)(155-358)	2	(2-156,356-450)(157-355)	2	(2-154,359-450)(155-358)	2	(2-156,356-450)(157-355)	2	(2-154,360-450)(155-359)	2	(2-156,356-450)(157-355)
1e7l	A	3	(1-74)(75-102)(103-157)	3	(1-58)(59-103)(104-157)	2	(1-100)(101-157)	2	(1-102)(103-157)	3	(1-58)(59-102)(103-157)	3	(1-58)(59-103)(104-157)	2	(1-99)(100-157)	2	(1-102)(103-157)
1e7u	A	5	(143-190,351-530,652-725)(191-321)(531-651)(726-838)(839-1094)	6	(143-201,649-725)(202-321)(351-529)(530-648)(726-838)(839-1094)	6	(143-191,652-725)(192-321)(351-530)(531-651)(726-838)(839-1094)	6	(143-200,649-725)(201-321)(351-529)(530-648)(726-838)(839-1094)	6	(143-190,652-725)(191-321)(351-530)(531-651)(726-838)(839-1094)	5	(143-198,651-838)(199-321)(351-529)(530-650)(839-1094)	3	(143-321,688-838)(351-687)(839-1094)	5	(143-198,651-838)(199-321)(351-529)(530-650)(839-1094)
1e88	A	2	(1-41,103-160)(42-102)	2	(1-41,102-160)(42-101)	2	(1-41,103-160)(42-102)	2	(1-41,102-160)(42-101)	2	(1-41,103-160)(42-102)	2	(1-41,102-160)(42-101)	2	(1-41,103-160)(42-102)	2	(1-41,102-160)(42-101)
1e8c	A	3	(3-108)(109-336)(337-498)	3	(3-103)(104-337)(338-498)	3	(3-108)(109-336)(337-498)	3	(3-104)(105-337)(338-498)	3	(3-108)(109-336)(337-498)	3	(3-103)(104-337)(338-498)	3	(3-108)(109-336)(337-498)	2	(3-107)(108-498)
1ea9	C	2	(1-124)(125-583)	4	(1-121)(122-241,300-496)(242-299)(497-583)	2	(1-124)(125-583)	2	(1-121)(122-583)	2	(1-124)(125-583)	4	(1-121)(122-241,300-496)(242-299)(497-583)	2	(1-124)(125-583)	4	(1-121)(122-241,300-496)(242-299)(497-583)
1ear	A	2	(1-74)(75-142)	2	(1-74)(75-142)	2	(1-74)(75-142)	2	(1-74)(75-142)	2	(1-74)(75-142)	2	(1-74)(75-142)	2	(1-74)(75-142)	2	(1-74)(75-142)
1ebd	A	3	(7-151,274-348)(152-273)(349-461)	3	(7-274)(275-348)(349-461)	4	(7-44,109-151,274-348)(45-108)(152-273)(349-461)	3	(7-274)(275-348)(349-461)	3	(7-151,274-348)(152-273)(349-461)	3	(7-274)(275-348)(349-461)	5	(7-44,109-151)(45-108)(152-273)(274-348)(349-461)	3	(7-274)(275-348)(349-461)
1ebu	A	2	(2-149)(150-359)	2	(2-149)(150-359)	2	(2-149)(150-359)	2	(2-149)(150-359)	2	(2-149)(150-359)	2	(2-149)(150-359)	2	(2-145)(146-359)	2	(2-149)(150-359)
1ecf	A	2	(1-269,464-492)(270-463)	2	(1-270,438-492)(271-437)	2	(1-268,465-492)(269-464)	2	(1-270,439-492)(271-438)	2	(1-268,464-492)(269-463)	2	(1-270,438-492)(271-437)	2	(1-268,465-492)(269-464)	2	(1-270,438-492)(271-437)
1edq	A	2	(24-141)(142-563)	2	(24-130)(131-563)	2	(24-142)(143-563)	2	(24-131)(132-563)	2	(24-141)(142-563)	2	(24-130)(131-563)	2	(24-143)(144-563)	2	(24-130)(131-563)
1edz	A	2	(3-149)(150-319)	2	(3-149)(150-319)	2	(3-149)(150-319)	2	(3-149)(150-319)	2	(3-149)(150-319)	2	(3-149)(150-319)	2	(3-149)(150-319)	2	(3-149)(150-319)
1ee8	A	2	(1-121)(122-266)	2	(1-121)(122-266)	2	(1-121)(122-266)	2	(1-121)(122-266)	2	(1-121)(122-266)	2	(1-121)(122-266)	2	(1-121)(122-266)	2	(1-121)(122-266)
1eej	A	2	(1-73)(74-216)	2	(1-72)(73-216)	2	(1-73)(74-216)	2	(1-72)(73-216)	2	(1-73)(74-216)	2	(1-72)(73-216)	2	(1-73)(74-216)	2	(1-72)(73-216)
1eer	B	2	(8-121)(122-220)	2	(8-121)(122-220)	2	(8-120)(121-220)	2	(8-121)(122-220)	2	(8-121)(122-220)	2	(8-121)(122-220)	2	(8-121)(122-220)	2	(8-121)(122-220)
1efp	A	2	(2-182)(183-308)	2	(2-182)(183-308)	2	(2-182)(183-308)	2	(2-183)(184-308)	2	(2-182)(183-308)	2	(2-182)(183-308)	2	(2-182)(183-308)	2	(2-182)(183-308)
1efv	A	2	(20-202)(203-331)	2	(20-202)(203-331)	2	(20-202)(203-331)	2	(20-202)(203-331)	2	(20-202)(203-331)	2	(20-202)(203-331)	2	(20-202)(203-331)	2	(20-202)(203-331)
1eg3	A	2	(47-195)(196-306)	3	(47-94)(95-210)(211-306)	2	(47-195)(196-306)	2	(47-194)(195-306)	2	(47-195)(196-306)	3	(47-94)(95-210)(211-306)	2	(47-195)(196-306)	4	(47-85)(86-119)(120-210)(211-306)
1ega	A	2	(4-184)(185-295)	2	(4-186)(187-295)	2	(4-184)(185-295)	2	(4-186)(187-295)	2	(4-185)(186-295)	2	(4-186)(187-295)	2	(4-185)(186-295)	2	(4-186)(187-295)
1ehi	A	2	(3-126,319-362)(127-318)	4	(3-41,92-134,319-362)(42-91)(135-218)(219-318)	2	(3-126,319-362)(127-318)	2	(3-126,319-362)(127-318)	2	(3-126,319-362)(127-318)	4	(3-41,92-134,319-362)(42-91)(135-218)(219-318)	2	(3-134,319-362)(135-318)	4	(3-41,92-134,319-362)(42-91)(135-218)(219-318)
1ei5	A	3	(3-333)(334-422)(423-520)	3	(3-333)(334-418)(419-520)	2	(3-334)(335-520)	2	(3-335)(336-520)	3	(3-333)(334-421)(422-520)	3	(3-333)(334-418)(419-520)	2	(3-334)(335-520)	2	(3-334)(335-520)
1elv	A	2	(342-410)(411-668)	2	(342-407)(408-668)	2	(342-410)(411-668)	2	(342-407)(408-668)	2	(342-410)(411-668)	2	(342-407)(408-668)	2	(342-410)(411-668)	2	(342-407)(408-668)
1emn	A	2	(2124-2165)(2166-2205)	2	(2124-2165)(2166-2205)	2	(2124-2165)(2166-2205)	2	(2124-2166)(2167-2205)	2	(2124-2165)(2166-2205)	2	(2124-2166)(2167-2205)	2	(2124-2166)(2167-2205)	2	(2124-2166)(2167-2205)
1ems	A	2	(10-280)(281-440)	2	(10-285)(286-440)	2	(10-280)(281-440)	2	(10-285)(286-440)	2	(10-280)(281-440)	2	(10-285)(286-440)	2	(10-280)(281-440)	2	(10-285)(286-440)
1enf	A	2	(2-103)(104-213)	2	(2-103)(104-213)	2	(2-103)(104-213)	2	(2-103)(104-213)	2	(2-103)(104-213)	2	(2-103)(104-213)	2	(2-103)(104-213)	2	(2-103)(104-213)
1eov	A	2	(71-241)(242-557)	2	(71-207)(208-557)	2	(71-241)(242-557)	2	(71-207)(208-557)	2	(71-241)(242-557)	2	(71-207)(208-557)	2	(71-241)(242-557)	2	(71-207)(208-557)
1ep3	B	3	(2-98)(99-215)(216-262)	3	(2-98)(99-217)(218-262)	3	(2-98)(99-215)(216-262)	3	(2-98)(99-217)(218-262)	3	(2-98)(99-215)(216-262)	3	(2-98)(99-217)(218-262)	3	(2-97)(98-216)(217-262)	3	(2-98)(99-217)(218-262)
1epw	A	2	(1-856)(857-1290)	5	(1-430)(431-656,703-786)(657-702,787-845)(846-1079)(1080-1290)	2	(1-856)(857-1290)	2	(1-858)(859-1290)	2	(1-856)(857-1290)	5	(1-430)(431-656,703-786)(657-702,787-845)(846-1079)(1080-1290)	2	(1-856)(857-1290)	2	(1-858)(859-1290)
1eqf	A	2	(1359-1497)(1498-1625)	2	(1359-1496)(1497-1625)	2	(1359-1497)(1498-1625)	2	(1359-1496)(1497-1625)	2	(1359-1497)(1498-1625)	2	(1359-1496)(1497-1625)	2	(1359-1497)(1498-1625)	2	(1359-1496)(1497-1625)
1esf	A	2	(1-32,119-233)(33-118)	2	(1-33,119-233)(34-118)	2	(1-32,119-233)(33-118)	2	(1-33,119-233)(34-118)	2	(1-32,119-233)(33-118)	2	(1-33,119-233)(34-118)	2	(1-33,119-233)(34-118)	2	(1-33,119-233)(34-118)
1et9	A	2	(1-96)(97-204)	2	(1-94)(95-204)	2	(1-96)(97-204)	2	(1-95)(96-204)	2	(1-96)(97-204)	2	(1-94)(95-204)	2	(1-96)(97-204)	2	(1-94)(95-204)
1eu1	A	4	(4-144,365-476)(145-364,575-629)(477-574)(630-780)	3	(4-141,366-574)(142-365)(575-780)	4	(4-144,365-476)(145-364,576-625)(477-575)(626-780)	2	(4-144,367-780)(145-366)	4	(4-144,365-476)(145-364,576-628)(477-575)(629-780)	3	(4-141,366-574)(142-365)(575-780)	8	(4-54)(55-140,425-476)(141-236,350-380)(237-314)(315-349,574-617)(384-424)(477-573)(618-780)	8	(4-54)(55-140,425-529)(141-237,350-380)(238-313)(314-349,574-625)(384-424)(530-573)(626-780)
1eu3	A	2	(2A-96)(97-209)	2	(2A-94)(95-209)	2	(2A-96)(97-209)	2	(2A-94)(95-209)	2	(2A-96)(97-209)	2	(2A-94)(95-209)	2	(2A-94)(95-209)	2	(2A-94)(95-209)
1euc	B	3	(0-109)(110-244)(245-393)	3	(0-109)(110-244)(245-393)	2	(0-244)(245-393)	2	(0-245)(246-393)	3	(0-109)(110-244)(245-393)	3	(0-109)(110-244)(245-393)	2	(0-244)(245-393)	2	(0-245)(246-393)
1evy	A	2	(9-198)(199-357)	2	(9-198)(199-357)	2	(9-198)(199-357)	2	(9-198)(199-357)	2	(9-198)(199-357)	2	(9-198)(199-357)	2	(9-198)(199-357)	2	(9-198)(199-357)
1ewf	A	2	(1-193)(194-456)	2	(1-193)(194-456)	2	(1-193)(194-456)	2	(1-193)(194-456)	2	(1-193)(194-456)	2	(1-193)(194-456)	2	(1-193)(194-456)	2	(1-193)(194-456)
1ewq	A	3	(1-244)(245-326,514-765)(327-513)	4	(1-116)(117-401,502-735)(402-501)(736-765)	3	(1-244)(245-326,514-765)(327-513)	2	(1-392,506-765)(393-505)	3	(1-244)(245-326,514-765)(327-513)	4	(1-116)(117-401,502-735)(402-501)(736-765)	3	(1-244)(245-326,514-765)(327-513)	2	(1-385,506-765)(386-505)
1ex4	A	2	(56-208)(209-270)	2	(56-210)(211-270)	2	(56-208)(209-270)	2	(56-210)(211-270)	2	(56-208)(209-270)	2	(56-210)(211-270)	2	(56-208)(209-270)	2	(56-210)(211-270)
1ext	A	2	(13-96)(97-172)	2	(13-95)(96-172)	2	(13-95)(96-172)	2	(13-95)(96-172)	2	(13-96)(97-172)	2	(13-95)(96-172)	2	(13-95)(96-172)	2	(13-95)(96-172)
1eys	H	2	(7-86)(87-259)	4	(7-33)(34-84)(85-112)(113-259)	2	(7-86)(87-259)	2	(7-83)(84-259)	2	(7-86)(87-259)	4	(7-33)(34-84)(85-112)(113-259)	2	(7-86)(87-259)	2	(7-83)(84-259)
1f00	I	2	(658-755)(756-939)	2	(658-753)(754-939)	2	(658-755)(756-939)	2	(658-753)(754-939)	2	(658-755)(756-939)	2	(658-753)(754-939)	2	(658-755)(756-939)	2	(658-753)(754-939)
1f0l	A	3	(1-170)(171-377)(378-535)	3	(1-171)(172-377)(378-535)	3	(1-171)(172-377)(378-535)	3	(1-170)(171-377)(378-535)	3	(1-171)(172-377)(378-535)	3	(1-171)(172-377)(378-535)	3	(1-171)(172-376)(377-535)	3	(1-170)(171-377)(378-535)
1f0x	A	2	(9-272,530-567)(273-529)	2	(9-272,530-567)(273-529)	2	(9-272,530-567)(273-529)	2	(9-272,530-567)(273-529)	2	(9-272,530-567)(273-529)	2	(9-272,530-567)(273-529)	2	(9-272,530-567)(273-529)	2	(9-272,530-567)(273-529)
1f0y	A	2	(12-202)(203-302)	3	(12-45,90-206)(46-89)(207-302)	2	(12-202)(203-302)	2	(12-206)(207-302)	2	(12-202)(203-302)	3	(12-45,90-206)(46-89)(207-302)	2	(12-202)(203-302)	3	(12-45,90-206)(46-89)(207-302)
1f13	A	3	(5-266)(267-334,630-728)(335-629)	2	(5-201)(202-728)	3	(5-266)(267-334,629-728)(335-628)	4	(5-182)(183-506)(507-628)(629-728)	3	(5-266)(267-334,629-728)(335-628)	2	(5-201)(202-728)	2	(5-333)(334-728)	2	(5-201)(202-728)
1f1s	A	2	(171-616)(617-984)	2	(171-461)(462-984)	2	(171-616)(617-984)	2	(171-461)(462-984)	2	(171-616)(617-984)	2	(171-461)(462-984)	2	(171-617)(618-984)	2	(171-461)(462-984)
1f20	A	2	(963-1034,1219-1397)(1035-1218)	2	(963-1035,1218-1397)(1036-1217)	2	(963-1034,1219-1397)(1035-1218)	2	(963-1035,1218-1397)(1036-1217)	2	(963-1034,1219-1397)(1035-1218)	2	(963-1035,1218-1397)(1036-1217)	2	(963-1034,1218-1397)(1035-1217)	2	(963-1035,1218-1397)(1036-1217)
1f2e	A	2	(1-81)(82-201)	2	(1-81)(82-201)	2	(1-81)(82-201)	2	(1-81)(82-201)	2	(1-81)(82-201)	2	(1-81)(82-201)	2	(1-81)(82-201)	2	(1-81)(82-201)
1f2q	A	2	(4-84)(85-174)	2	(4-83)(84-174)	2	(4-84)(85-174)	2	(4-83)(84-174)	2	(4-84)(85-174)	2	(4-83)(84-174)	2	(4-84)(85-174)	2	(4-83)(84-174)
1f44	A	2	(20-132)(133-343)	2	(20-130)(131-343)	2	(20-132)(133-343)	2	(20-130)(131-343)	2	(20-132)(133-343)	2	(20-130)(131-343)	2	(20-132)(133-343)	2	(20-130)(131-343)
1f5n	A	2	(7-320,540-583)(321-539)	2	(7-325,535-583)(326-534)	2	(7-319,540-583)(320-539)	2	(7-325,535-583)(326-534)	2	(7-319,540-583)(320-539)	2	(7-325,535-583)(326-534)	2	(7-319,541-583)(320-540)	2	(7-325,535-583)(326-534)
1f5q	B	2	(6-35,147-252)(36-146)	2	(6-36,147-252)(37-146)	2	(6-35,147-252)(36-146)	2	(6-36,147-252)(37-146)	2	(6-35,147-252)(36-146)	2	(6-36,147-252)(37-146)	2	(6-36,147-252)(37-146)	2	(6-36,147-252)(37-146)
1f60	A	3	(2-237)(238-336)(337-441)	4	(2-31,80-238)(32-79)(239-333)(334-441)	3	(2-237)(238-334)(335-441)	2	(2-237)(238-441)	3	(2-237)(238-334)(335-441)	4	(2-31,80-238)(32-79)(239-333)(334-441)	2	(2-238)(239-441)	4	(2-31,80-238)(32-79)(239-333)(334-441)
1f7u	A	2	(2-138,482-607)(139-481)	4	(2-115)(116-189,402-607)(190-283)(284-401)	5	(2-130)(131-186,297-402)(187-296)(403-483)(484-607)	2	(2-137,483-607)(138-482)	2	(2-138,482-607)(139-481)	4	(2-115)(116-189,402-607)(190-283)(284-401)	2	(2-137,482-607)(138-481)	2	(2-136,483-607)(137-482)
1f8f	A	2	(4-173,315-371)(174-314)	2	(4-180,315-371)(181-314)	2	(4-180,315-371)(181-314)	2	(4-180,315-371)(181-314)	2	(4-173,315-371)(174-314)	2	(4-180,315-371)(181-314)	2	(4-180,315-371)(181-314)	2	(4-180,315-371)(181-314)
1f97	A	2	(27-128)(129-238)	2	(27-128)(129-238)	2	(27-128)(129-238)	2	(27-128)(129-238)	2	(27-128)(129-238)	2	(27-128)(129-238)	2	(27-128)(129-238)	2	(27-128)(129-238)
1fbv	A	3	(47-180)(181-374)(375-434)	2	(47-378)(379-434)	4	(47-176)(177-259)(260-374)(375-434)	2	(47-378)(379-434)	4	(47-176)(177-258)(259-374)(375-434)	2	(47-378)(379-434)	2	(47-176,375-434)(177-374)	2	(47-378)(379-434)
1fc6	A	3	(78-155)(156-251)(252-463)	3	(78-154)(155-251)(252-463)	3	(78-155)(156-251)(252-463)	3	(78-154)(155-251)(252-463)	3	(78-155)(156-251)(252-463)	3	(78-154)(155-251)(252-463)	3	(78-155)(156-251)(252-463)	3	(78-154)(155-251)(252-463)
1fcd	A	2	(1-105,257-401)(106-256)	2	(1-105,257-401)(106-256)	2	(1-105,257-401)(106-256)	2	(1-105,257-401)(106-256)	2	(1-105,257-401)(106-256)	2	(1-105,257-401)(106-256)	2	(1-105,257-401)(106-256)	3	(1-105,257-328)(106-256)(329-401)
1fdr	A	2	(2-96)(97-248)	2	(2-96)(97-248)	2	(2-96)(97-248)	2	(2-96)(97-248)	2	(2-96)(97-248)	2	(2-96)(97-248)	2	(2-96)(97-248)	2	(2-96)(97-248)
1fec	A	3	(1-163,286-359)(164-285)(360-485)	3	(1-54,286-359)(55-285)(360-485)	4	(1-55,91-162,286-359)(56-90)(163-285)(360-485)	3	(1-54,286-359)(55-285)(360-485)	3	(1-163,286-359)(164-285)(360-485)	3	(1-54,286-359)(55-285)(360-485)	4	(1-55,91-162,286-359)(56-90)(163-285)(360-485)	3	(1-54,286-359)(55-285)(360-485)
1fft	B	2	(27-116)(117-283)	2	(27-111)(112-283)	3	(27-80)(81-119)(120-283)	2	(27-111)(112-283)	2	(27-116)(117-283)	2	(27-111)(112-283)	2	(27-116)(117-283)	2	(27-111)(112-283)
1ffy	A	2	(1-176,414-917)(177-413)	2	(1-179,411-917)(180-410)	2	(1-176,414-917)(177-413)	2	(1-179,411-917)(180-410)	2	(1-177,414-917)(178-413)	2	(1-179,411-917)(180-410)	2	(1-176,414-917)(177-413)	2	(1-179,411-917)(180-410)
1fgh	A	2	(2-520)(521-754)	2	(2-530)(531-754)	2	(2-519)(520-754)	2	(2-530)(531-754)	2	(2-520)(521-754)	2	(2-530)(531-754)	2	(2-518)(519-754)	2	(2-530)(531-754)
1fjg	C	2	(2-107)(108-207)	2	(2-107)(108-207)	2	(2-107)(108-207)	2	(2-107)(108-207)	2	(2-107)(108-207)	2	(2-107)(108-207)	2	(2-107)(108-207)	2	(2-107)(108-207)
1fjg	E	2	(5-66)(67-154)	2	(5-64)(65-154)	2	(5-66)(67-154)	2	(5-65)(66-154)	2	(5-66)(67-154)	2	(5-64)(65-154)	2	(5-67)(68-154)	2	(5-64)(65-154)
1fl2	A	2	(212-324,452-521)(325-451)	2	(212-325,451-521)(326-450)	2	(212-324,452-521)(325-451)	2	(212-325,451-521)(326-450)	2	(212-324,452-521)(325-451)	2	(212-325,451-521)(326-450)	2	(212-324,452-521)(325-451)	2	(212-325,451-521)(326-450)
1flc	A	2	(1-41,372-427)(42-371)	2	(1-34)(35-427)	2	(1-42,371-427)(43-370)	2	(1-34)(35-427)	2	(1-42,371-427)(43-370)	2	(1-34)(35-427)	2	(1-42,371-427)(43-370)	2	(1-34)(35-427)
1fmt	A	2	(1-204)(205-314)	2	(1-205)(206-314)	2	(1-203)(204-314)	2	(1-205)(206-314)	2	(1-204)(205-314)	2	(1-205)(206-314)	2	(1-203)(204-314)	2	(1-205)(206-314)
1fnf	A	2	(1142-1326)(1327-1509)	4	(1142-1235)(1236-1326)(1327-1416)(1417-1509)	4	(1142-1237)(1238-1326)(1327-1414)(1415-1509)	4	(1142-1235)(1236-1326)(1327-1416)(1417-1509)			4	(1142-1235)(1236-1326)(1327-1416)(1417-1509)	4	(1142-1237)(1238-1326)(1327-1414)(1415-1509)	4	(1142-1235)(1236-1326)(1327-1416)(1417-1509)
1fnn	A	2	(1-192)(193-388)	2	(1-192)(193-388)	2	(1-192)(193-388)	2	(1-192)(193-388)	2	(1-192)(193-388)	2	(1-192)(193-388)	2	(1-192)(193-388)	2	(1-192)(193-388)
1fno	A	2	(1-204,328-408)(205-327)	2	(1-206,321-408)(207-320)	2	(1-204,328-408)(205-327)	2	(1-206,322-408)(207-321)	2	(1-204,328-408)(205-327)	2	(1-206,321-408)(207-320)	2	(1-204,328-408)(205-327)	2	(1-206,321-408)(207-320)
1foe	A	3	(1034-1236)(1237-1302,1333-1401)(1303-1332)	2	(1034-1238)(1239-1401)	3	(1034-1236)(1237-1302,1333-1401)(1303-1332)	2	(1034-1238)(1239-1401)	3	(1034-1236)(1237-1302,1333-1401)(1303-1332)	2	(1034-1238)(1239-1401)	2	(1034-1236)(1237-1401)	2	(1034-1238)(1239-1401)
1fp1	D	2	(19-140)(141-372)	2	(19-126)(127-372)	2	(19-140)(141-372)	2	(19-126)(127-372)	2	(19-140)(141-372)	2	(19-126)(127-372)	2	(19-140)(141-372)	2	(19-126)(127-372)
1fp2	A	3	(8-38)(39-120)(121-352)	2	(8-111)(112-352)	3	(8-38)(39-120)(121-352)	2	(8-111)(112-352)	3	(8-38)(39-120)(121-352)	2	(8-111)(112-352)	2	(8-119)(120-352)	2	(8-111)(112-352)
1fpo	A	2	(1-74)(75-171)	2	(1-74)(75-171)	2	(1-74)(75-171)	2	(1-74)(75-171)	2	(1-74)(75-171)	2	(1-74)(75-171)	2	(1-74)(75-171)	2	(1-74)(75-171)
1ft9	A	2	(2-131)(132-213)	2	(2-131)(132-213)	2	(2-131)(132-213)	2	(2-131)(132-213)	2	(2-131)(132-213)	2	(2-131)(132-213)	2	(2-131)(132-213)	2	(2-131)(132-213)
1ftr	A	2	(1-163)(164-296)	3	(1-162)(163-206,239-296)(207-238)	2	(1-163)(164-296)	3	(1-162)(163-206,239-296)(207-238)	2	(1-163)(164-296)	3	(1-162)(163-206,239-296)(207-238)	2	(1-163)(164-296)	3	(1-162)(163-206,239-296)(207-238)
1fvi	A	2	(2-187)(188-293)	2	(2-189)(190-293)	2	(2-186)(187-293)	2	(2-189)(190-293)	2	(2-187)(188-293)	2	(2-189)(190-293)	2	(2-187)(188-293)	2	(2-189)(190-293)
1fx7	A	3	(1-85)(86-149)(150-230)	2	(1-140)(141-230)	3	(1-65)(66-148)(149-230)	3	(1-65)(66-148)(149-230)	3	(1-65)(66-149)(150-230)	2	(1-140)(141-230)	3	(1-65)(66-148)(149-230)	2	(1-140)(141-230)
1fxj	B	2	(3-227)(228-326)	2	(3-228)(229-326)	2	(3-227)(228-326)	2	(3-228)(229-326)	2	(3-227)(228-326)	2	(3-228)(229-326)	2	(3-227)(228-326)	2	(3-228)(229-326)
1fxl	A	2	(37-115)(116-203)	2	(37-115)(116-203)	2	(37-115)(116-203)	2	(37-115)(116-203)	2	(37-115)(116-203)	2	(37-115)(116-203)	2	(37-115)(116-203)	2	(37-115)(116-203)
1fyh	B	2	(12-108)(109-223)	2	(12-108)(109-223)	2	(12-108)(109-223)	2	(12-108)(109-223)	2	(12-108)(109-223)	2	(12-108)(109-223)	2	(12-108)(109-223)	2	(12-108)(109-223)
1fzc	B	2	(151-199)(200-458)	2	(151-196)(197-458)	2	(151-199)(200-458)	2	(151-196)(197-458)	2	(151-199)(200-458)	2	(151-196)(197-458)	2	(151-199)(200-458)	2	(151-196)(197-458)
1g0d	A	3	(6-291)(292-583)(584-684)	4	(6-132)(133-461)(472-583)(584-684)	3	(6-291)(292-583)(584-684)	4	(6-132)(133-461)(472-583)(584-684)	3	(6-291)(292-583)(584-684)	4	(6-132)(133-461)(472-583)(584-684)	3	(6-223)(224-291,584-684)(292-583)	2	(6-151)(152-684)
1g1t	A	2	(1-118)(119-157)	2	(1-120)(121-157)	2	(1-119)(120-157)	2	(1-120)(121-157)	2	(1-118)(119-157)	2	(1-120)(121-157)	2	(1-118)(119-157)	2	(1-120)(121-157)
1g3n	C	2	(16-148)(149-253)	2	(16-148)(149-253)	2	(16-148)(149-253)	2	(16-148)(149-253)	2	(16-148)(149-253)	2	(16-148)(149-253)	2	(16-148)(149-253)	2	(16-148)(149-253)
1g3p	A	2	(1-102)(103-217)	2	(1-101)(102-217)	2	(1-102)(103-217)	2	(1-101)(102-217)	2	(1-102)(103-217)	2	(1-101)(102-217)	2	(1-102)(103-217)	2	(1-101)(102-217)
1g40	A	2	(1-125)(126-243)	4	(1-63)(64-126)(127-184)(185-243)	2	(1-125)(126-243)	2	(1-125)(126-243)	2	(1-125)(126-243)	4	(1-64)(65-126)(127-184)(185-243)	2	(1-125)(126-243)	2	(1-125)(126-243)
1g4u	S	2	(167-305)(306-539)	2	(167-305)(306-539)	2	(167-305)(306-539)	2	(167-305)(306-539)	2	(167-305)(306-539)	2	(167-305)(306-539)	2	(167-305)(306-539)	2	(167-305)(306-539)
1g5a	A	2	(1-347)(348-628)	2	(1-347)(348-628)	2	(1-347)(348-628)	2	(1-347)(348-628)	2	(1-347)(348-628)	2	(1-347)(348-628)	2	(1-347)(348-628)	2	(1-347)(348-628)
1g5g	A	2	(33-293)(294-454)	2	(33-298)(299-454)	2	(33-293)(294-454)	2	(33-293)(294-454)	2	(33-293)(294-454)	2	(33-298)(299-454)	2	(33-293)(294-454)	2	(33-298)(299-454)
1g5i	A	3	(41-103,328-469)(104-159)(160-327)	2	(41-106,156-469)(107-155)	3	(41-103,328-469)(104-158)(159-327)	2	(41-106,156-469)(107-155)	3	(41-103,328-469)(104-159)(160-327)	2	(41-106,156-469)(107-155)	2	(41-89,316-469)(90-315)	2	(41-106,156-469)(107-155)
1g7s	A	2	(1-433)(434-587)	4	(1-224)(225-343)(344-457)(458-587)	2	(1-433)(434-587)	2	(1-457)(458-587)	4	(1-224)(225-343)(344-457)(458-587)	4	(1-224)(225-343)(344-457)(458-587)	2	(1-433)(434-587)	2	(1-457)(458-587)
1g8f	A	2	(2-355)(356-511)	2	(2-388)(389-511)	2	(2-354)(355-511)	2	(2-388)(389-511)	2	(2-355)(356-511)	2	(2-388)(389-511)	2	(2-354)(355-511)	2	(2-388)(389-511)
1g8k	A	4	(4-119)(120-200,423-655)(201-422,656-683)(684-825)	2	(4-195,423-825)(196-422)	4	(4-119)(120-201,423-655)(202-422)(656-825)	2	(4-200,423-825)(201-422)	4	(4-119)(120-201,423-655)(202-422)(656-825)	2	(4-195,423-825)(196-422)	5	(4-119)(120-201,432-594)(202-431)(595-657)(658-825)	2	(4-195,423-825)(196-422)
1gcy	A	2	(1-254)(255-418)	2	(1-309)(310-418)	2	(1-254)(255-418)	2	(1-255)(256-418)	2	(1-254)(255-418)	2	(1-309)(310-418)	2	(1-254)(255-418)	2	(1-309)(310-418)
1gdh	A	2	(2-101,290-321)(102-289)	2	(2-100,291-321)(101-290)	2	(2-101,290-321)(102-289)	2	(2-100,290-321)(101-289)	2	(2-101,290-321)(102-289)	2	(2-100,291-321)(101-290)	2	(2-101,290-321)(102-289)	2	(2-100,291-321)(101-290)
1gdt	A	3	(1-108)(109-140)(141-183)	3	(1-111)(112-141)(142-183)	3	(1-104)(105-140)(141-183)	2	(1-138)(139-183)	3	(1-107)(108-140)(141-183)	3	(1-111)(112-141)(142-183)	2	(1-119)(120-183)	2	(1-138)(139-183)
1gjw	A	2	(1-200,406-636)(201-405)	2	(1-202,406-636)(203-405)	2	(1-200,406-636)(201-405)	2	(1-202,406-636)(203-405)	2	(1-200,406-636)(201-405)	2	(1-202,406-636)(203-405)	2	(1-200,406-636)(201-405)	2	(1-202,406-636)(203-405)
1gkp	A	2	(2-90,342-459)(91-341)	2	(2-56,344-459)(57-343)	2	(2-90,340-459)(91-339)	2	(2-56,344-459)(57-343)	2	(2-90,341-459)(91-340)	2	(2-56,344-459)(57-343)	6	(2-54)(55-91,426-459)(92-184)(185-213)(214-339)(340-425)	2	(2-56,344-459)(57-343)
1gkr	A	2	(1-57,339-451)(58-338)	2	(1-54,424-451)(55-423)	2	(1-90,337-451)(91-336)	2	(1-55,424-451)(56-423)	2	(1-90,339-451)(91-338)	2	(1-54,424-451)(55-423)	8	(1-53)(54-145)(146-184)(185-213)(214-334)(335-392)(393-423)(424-451)	2	(1-54,424-451)(55-423)
1gku	B	3	(1-249,502-553)(250-501)(554-1054)	5	(1-250)(251-354,423-503)(355-422)(504-893,952-1054)(894-951)	5	(1-249)(250-352,425-504)(353-424)(505-728,956-1054)(729-955)	7	(1-250)(251-355,413-501)(356-412)(502-704)(705-733,952-1054)(734-766,897-951)(767-896)	5	(1-249)(250-353,425-504)(354-424)(505-728,958-1054)(729-957)	5	(1-250)(251-354,423-503)(355-422)(504-893,952-1054)(894-951)	5	(1-249)(250-352,425-503)(353-424)(504-728,956-1054)(729-955)	5	(1-250)(251-354,423-503)(355-422)(504-893,952-1054)(894-951)
1gm5	A	3	(7-330)(331-546)(547-755)	5	(7-101)(102-155,249-333)(156-248)(334-549)(550-755)	5	(7-104)(105-154,252-333)(155-251)(334-548)(549-755)	2	(7-330)(331-755)	5	(7-103)(104-154,252-333)(155-251)(334-548)(549-755)	5	(7-101)(102-155,249-333)(156-248)(334-549)(550-755)	2	(7-331)(332-755)	2	(7-329)(330-755)
1gmu	A	2	(1-70)(71-138)	2	(1-70)(71-138)	2	(1-70)(71-138)	2	(1-70)(71-138)	2	(1-70)(71-138)	2	(1-70)(71-138)	2	(1-70)(71-138)	2	(1-70)(71-138)
1gnw	A	2	(2-86)(87-211)	2	(2-83)(84-211)	2	(2-86)(87-211)	2	(2-83)(84-211)	2	(2-86)(87-211)	2	(2-83)(84-211)	2	(2-86)(87-211)	2	(2-83)(84-211)
1go3	E	2	(1-77)(78-184)	2	(1-76)(77-184)	2	(1-77)(78-184)	2	(1-76)(77-184)	2	(1-77)(78-184)	2	(1-76)(77-184)	2	(1-77)(78-184)	2	(1-76)(77-184)
1goi	A	2	(3-439)(440-499)	2	(3-447)(448-499)	2	(3-438)(439-499)	2	(3-447)(448-499)	2	(3-439)(440-499)	2	(3-447)(448-499)	2	(3-438)(439-499)	2	(3-447)(448-499)
1gpj	A	2	(1-144,302-404)(145-301)	3	(1-146)(147-301)(302-404)	2	(1-145,302-404)(146-301)	2	(1-145,302-404)(146-301)	3	(1-145)(146-301)(302-404)	3	(1-146)(147-301)(302-404)	2	(1-144,303-404)(145-302)	2	(1-145,302-404)(146-301)
1gpm	A	2	(3-225)(226-525)	3	(3-206)(207-400)(401-525)	2	(3-225)(226-525)	2	(3-225)(226-525)	2	(3-225)(226-525)	3	(3-206)(207-400)(401-525)	2	(3-225)(226-525)	2	(3-225)(226-525)
1gqi	A	3	(5-156)(157-328)(329-712)	2	(5-149)(150-712)	3	(5-152)(153-328)(329-712)	2	(5-149)(150-712)	3	(5-152)(153-388)(389-712)	2	(5-149)(150-712)	2	(5-238)(239-712)	2	(5-149)(150-712)
1gr0	A	2	(14-200,312-367)(201-311)	2	(14-202,231-367)(203-230)	2	(14-200,312-367)(201-311)	2	(14-202,231-367)(203-230)	2	(14-200,312-367)(201-311)	2	(14-202,231-367)(203-230)	2	(14-200,312-367)(201-311)	2	(14-202,231-367)(203-230)
1grj	A	2	(2-73)(74-158)	2	(2-72)(73-158)	2	(2-73)(74-158)	2	(2-71)(72-158)	2	(2-73)(74-158)	2	(2-72)(73-158)	2	(2-73)(74-158)	2	(2-72)(73-158)
1gsa	A	2	(1-122,284-314)(123-283)	3	(1-135)(136-200)(201-314)	2	(1-122,284-314)(123-283)	2	(1-124,242-314)(125-241)	2	(1-122,284-314)(123-283)	3	(1-135)(136-200)(201-314)	2	(1-122,246-314)(123-245)	2	(1-124,242-314)(125-241)
1gso	A	3	(-2-116,194-325)(117-193)(326-426)	2	(-2-119,191-426)(120-190)	3	(-2-116,194-325)(117-193)(326-426)	2	(-2-119,191-426)(120-190)	3	(-2-116,194-325)(117-193)(326-426)	2	(-2-119,191-426)(120-190)	2	(-2-99,288-426)(100-287)	2	(-2-119,191-426)(120-190)
1gte	A	4	(2-51,854-1017)(52-283,445-529)(284-444)(530-853)	4	(2-48,855-1017)(49-287,440-531)(288-439)(532-854)	4	(2-50,854-1017)(51-284,444-530)(285-443)(531-853)	3	(2-49,856-1017)(50-530)(531-855)	4	(2-50,854-1017)(51-284,444-529)(285-443)(530-853)	4	(2-48,855-1017)(49-287,440-531)(288-439)(532-854)	3	(2-61,854-1017)(62-527)(528-853)	3	(2-49,856-1017)(50-530)(531-855)
1gtm	A	2	(3-186)(187-419)	2	(3-186,345-419)(187-344)	2	(3-185)(186-419)	2	(3-186,344-419)(187-343)	3	(3-34,340-419)(35-186)(187-339)	2	(3-186,345-419)(187-344)	2	(3-185)(186-419)	2	(3-186,345-419)(187-344)
1gtt	A	2	(1-211)(212-429)	2	(1-213)(214-429)	2	(1-211)(212-429)	2	(1-213)(214-429)	2	(1-211)(212-429)	2	(1-213)(214-429)	2	(1-211)(212-429)	2	(1-213)(214-429)
1gu7	A	2	(23-170,352-386)(171-351)	2	(23-171,352-386)(172-351)	2	(23-170,352-386)(171-351)	2	(23-171,352-386)(172-351)	2	(23-170,352-386)(171-351)	2	(23-171,352-386)(172-351)	2	(23-170,352-386)(171-351)	2	(23-171,352-386)(172-351)
1guq	A	2	(2-43,177-348)(44-176)			2	(2-42,177-348)(43-176)			2	(2-42,177-348)(43-176)			2	(2-42,177-348)(43-176)
1gv2	A	2	(89-141)(142-191)	2	(89-142)(143-191)	2	(89-142)(143-191)	2	(89-142)(143-191)	2	(89-141)(142-191)	2	(89-142)(143-191)	2	(89-142)(143-191)	2	(89-142)(143-191)
1gwc	A	2	(4-88)(89-224)	2	(4-86)(87-224)	2	(4-88)(89-224)	2	(4-86)(87-224)	2	(4-88)(89-224)	2	(4-86)(87-224)	2	(4-88)(89-224)	2	(4-86)(87-224)
1gyt	A	2	(1-192)(193-503)	2	(1-166)(167-503)	2	(1-192)(193-503)	2	(1-166)(167-503)	2	(1-192)(193-503)	2	(1-166)(167-503)	2	(1-192)(193-503)	2	(1-166)(167-503)
1gz0	A	2	(2-79)(80-243)	2	(2-77)(78-243)	2	(2-79)(80-243)	2	(2-77)(78-243)	2	(2-79)(80-243)	2	(2-77)(78-243)	2	(2-79)(80-243)	2	(2-77)(78-243)
1h03	P	2	(5-66)(67-129)	2	(5-66)(67-129)	2	(5-66)(67-129)	2	(5-66)(67-129)	2	(5-66)(67-129)	2	(5-66)(67-129)	2	(5-66)(67-129)	2	(5-66)(67-129)
1h1o	A	2	(12-90)(91-183)	2	(12-90)(91-183)	2	(12-90)(91-183)	3	(12-39)(40-85)(86-183)	2	(12-90)(91-183)	2	(12-90)(91-183)	2	(12-90)(91-183)	2	(12-90)(91-183)
1h2b	A	2	(17-168,309-359)(169-308)	2	(17-181,308-359)(182-307)	2	(17-168,309-359)(169-308)	2	(17-181,308-359)(182-307)	2	(17-168,309-359)(169-308)	2	(17-181,308-359)(182-307)	2	(17-168,309-359)(169-308)	2	(17-181,308-359)(182-307)
1h2v	C	2	(29-401)(402-790)	4	(29-284)(285-480)(481-615)(616-790)	4	(29-287)(288-476)(477-634)(635-790)	3	(29-283)(284-481,616-790)(482-615)	4	(29-287)(288-476)(477-634)(635-790)	4	(29-284)(285-480)(481-615)(616-790)	2	(29-401)(402-790)	3	(29-283)(284-481,616-790)(482-615)
1h30	A	2	(261-287,477-678)(288-476)	2	(261-288,477-678)(289-476)	2	(261-287,477-678)(288-476)	2	(261-288,477-678)(289-476)	2	(261-287,477-678)(288-476)	2	(261-288,477-678)(289-476)	2	(261-287,477-678)(288-476)	2	(261-288,477-678)(289-476)
1h32	A	2	(1-51,146-261)(52-145)	2	(1-52,143-261)(53-142)	2	(1-51,146-261)(52-145)	2	(1-52,144-261)(53-143)	2	(1-51,146-261)(52-145)	2	(1-52,143-261)(53-142)	2	(1-51,146-261)(52-145)	2	(1-52,143-261)(53-142)
1h3f	A	2	(5-324)(325-432)	2	(5-345)(346-432)	3	(5-222)(223-345)(346-432)	2	(5-345)(346-432)	2	(5-324)(325-432)	2	(5-345)(346-432)	2	(5-244)(245-432)	2	(5-345)(346-432)
1h3n	A	4	(1-77,648-814)(78-224,418-574)(225-417)(575-647)	2	(1-226,416-814)(227-415)	2	(1-224,418-814)(225-417)	2	(1-226,416-814)(227-415)	4	(1-76,648-814)(77-225,417-574)(226-416)(575-647)	2	(1-226,416-814)(227-415)	2	(1-224,419-814)(225-418)	2	(1-226,416-814)(227-415)
1h4a	X	2	(1-82)(83-174)	2	(1-82)(83-174)	2	(1-82)(83-174)	2	(1-82)(83-174)	2	(1-82)(83-174)	2	(1-82)(83-174)	2	(1-82)(83-174)	2	(1-82)(83-174)
1h4r	A	3	(20-104)(105-214)(215-313)	3	(20-127)(128-214)(215-313)	3	(20-104)(105-214)(215-313)	3	(20-127)(128-214)(215-313)	3	(20-104)(105-214)(215-313)	3	(20-127)(128-214)(215-313)	3	(20-127)(128-214)(215-313)	3	(20-127)(128-214)(215-313)
1h4v	B	2	(2-323)(324-421)	2	(2-326)(327-421)	2	(2-324)(325-421)	2	(2-326)(327-421)	2	(2-323)(324-421)	2	(2-326)(327-421)	2	(2-324)(325-421)	2	(2-326)(327-421)
1h54	A	2	(1-354)(355-754)	2	(1-353)(354-754)	2	(1-354)(355-754)	2	(1-353)(354-754)	2	(1-354)(355-754)	2	(1-353)(354-754)	2	(1-354)(355-754)	2	(1-353)(354-754)
1h6d	A	2	(51-79)(80-433)			2	(51-80)(81-433)			2	(51-79)(80-433)			2	(51-80)(81-433)
1h6t	A	2	(31-175)(176-321)	3	(31-124)(125-241)(242-321)	2	(31-174)(175-321)	2	(31-175)(176-321)	2	(31-174)(175-321)	3	(31-124)(125-241)(242-321)	2	(31-174)(175-321)	2	(31-175)(176-321)
1h6u	A	2	(36-192)(193-343)	3	(36-124)(125-263)(264-343)	2	(36-192)(193-343)	2	(36-192)(193-343)	2	(36-192)(193-343)	3	(36-124)(125-263)(264-343)	2	(36-192)(193-343)	2	(36-192)(193-343)
1h6v	A	3	(10-165,293-368)(166-292)(369-499)	3	(10-293)(294-368)(369-499)	4	(10-63,98-164,293-368)(64-97)(165-292)(369-499)	4	(10-56,124-164,293-368)(57-123)(165-292)(369-499)	3	(10-164,293-368)(165-292)(369-499)	3	(10-293)(294-368)(369-499)	4	(10-63,96-164,293-368)(64-95)(165-292)(369-499)	4	(10-63,96-163,294-367)(64-95)(164-293)(368-499)
1h72	C	2	(5-31,162-300)(32-161)	2	(5-32,148-300)(33-147)	2	(5-31,163-300)(32-162)	2	(5-31,148-300)(32-147)	2	(5-31,162-300)(32-161)	2	(5-32,148-300)(33-147)	2	(5-31,163-300)(32-162)	2	(5-32,148-300)(33-147)
1h7s	A	2	(29-219)(220-365)	2	(29-220)(221-365)	2	(29-219)(220-365)	2	(29-220)(221-365)	2	(29-219)(220-365)	2	(29-220)(221-365)	2	(29-219)(220-365)	2	(29-220)(221-365)
1h8l	A	2	(4-300)(301-383)	2	(4-304)(305-383)	2	(4-300)(301-383)	2	(4-304)(305-383)	2	(4-300)(301-383)	2	(4-304)(305-383)	2	(4-300)(301-383)	2	(4-304)(305-383)
1h8p	A	2	(22-67)(68-109)	2	(22-67)(68-109)	2	(22-67)(68-109)	2	(22-67)(68-109)	2	(22-67)(68-109)	2	(22-67)(68-109)	2	(22-67)(68-109)	2	(22-67)(68-109)
1h99	A	2	(54-167)(168-275)	2	(54-167)(168-275)	2	(54-167)(168-275)	2	(54-167)(168-275)	2	(54-167)(168-275)	2	(54-167)(168-275)	2	(54-167)(168-275)	2	(54-167)(168-275)
1h9a	A	2	(1-176)(177-485)	2	(1-176)(177-485)	2	(1-176)(177-485)	2	(1-176)(177-485)	3	(1-176)(177-344,413-485)(345-412)	2	(1-176)(177-485)	3	(1-177)(178-344,413-485)(345-412)	2	(1-176)(177-485)
1h9k	A	2	(-3-58)(59-141)	2	(-3-58)(59-141)	2	(-3-58)(59-141)	2	(-3-58)(59-141)	2	(-3-58)(59-141)	2	(-3-58)(59-141)	2	(-3-58)(59-141)	2	(-3-58)(59-141)
1h9r	A	2	(123-181)(182-261)	2	(123-180)(181-261)	2	(123-181)(182-261)	2	(123-180)(181-261)	2	(123-181)(182-261)	2	(123-180)(181-261)	2	(123-181)(182-261)	2	(123-180)(181-261)
1hc1	A	3	(5-212)(213-395)(396-653)	3	(5-211)(212-397)(398-653)	3	(5-217)(218-395)(396-653)	2	(5-213)(214-653)	3	(5-217)(218-395)(396-653)	3	(5-211)(212-397)(398-653)	3	(5-170)(175-242,396-653)(243-395)	4	(5-135)(136-200,422-458)(201-421)(459-653)
1hc7	A	4	(5-64,264-402)(65-160)(161-227,403-477)(228-263)	2	(5-273,403-477)(274-402)	3	(5-185)(186-263,403-477)(264-402)	2	(5-273,403-477)(274-402)	4	(5-64,264-402)(65-160)(161-227,403-477)(228-263)	2	(5-273,403-477)(274-402)	4	(5-65,264-402)(66-158)(159-227,403-477)(228-263)	2	(5-273,403-477)(274-402)
1hci	A	2	(272-509)(510-746)	4	(272-396)(397-509)(510-633)(634-746)	2	(272-511)(512-746)	4	(272-394)(395-511)(512-633)(634-746)					2	(272-509)(510-746)	2	(272-511)(512-746)
1hdm	A	3	(13-69)(70-96)(97-196)	3	(13-68)(69-95)(96-196)	3	(13-68)(69-95)(96-196)	2	(13-94)(95-196)	3	(13-68)(69-96)(97-196)	3	(13-68)(69-95)(96-196)	3	(13-68)(69-95)(96-196)	3	(13-68)(69-96)(97-196)
1hdm	B	2	(3-86)(87-185)	2	(3-85)(86-185)	2	(3-86)(87-185)	2	(3-85)(86-185)	2	(3-86)(87-185)	2	(3-85)(86-185)	2	(3-86)(87-185)	2	(3-85)(86-185)
1hf2	A	2	(1-99)(100-206)	2	(1-97)(98-206)	2	(1-99)(100-206)	2	(1-97)(98-206)	2	(1-99)(100-206)	2	(1-97)(98-206)	2	(1-97)(98-206)	2	(1-97)(98-206)
1hfe	L	3	(2-85)(86-289)(290-398)	3	(2-85)(86-294)(295-398)	3	(2-86)(87-290)(291-398)	4	(2-85)(86-144,259-289)(145-200,290-398)(201-258)	3	(2-85)(86-290)(291-398)	3	(2-85)(86-294)(295-398)	3	(2-86)(87-290)(291-398)	3	(2-85)(86-294)(295-398)
1hh2	P	2	(1-126)(127-344)	2	(1-122)(123-344)	2	(1-126)(127-344)	2	(1-122)(123-344)	2	(1-126)(127-344)	2	(1-122)(123-344)	2	(1-126)(127-344)	2	(1-122)(123-344)
1hkv	A	2	(2-60,303-447)(61-302)	2	(2-60,303-447)(61-302)	2	(2-60,303-447)(61-302)	2	(2-60,303-447)(61-302)	2	(2-60,303-447)(61-302)	2	(2-60,303-447)(61-302)	2	(2-60,303-447)(61-302)	2	(2-60,303-447)(61-302)
1hlr	A	4	(1-203)(204-459)(460-628,750-907)(629-749)	4	(1-195)(196-459)(460-628,749-907)(629-748)	4	(1-202)(203-459)(460-624,750-907)(625-749)	4	(1-166)(167-195,629-748)(196-459)(460-628,749-907)	4	(1-202)(203-459)(460-624,750-907)(625-749)	4	(1-195)(196-459)(460-628,749-907)(629-748)	4	(1-202)(203-459)(460-623,751-907)(624-750)	2	(1-246)(247-907)
1hlv	A	2	(1-70)(71-131)	2	(1-71)(72-131)	2	(1-70)(71-131)	2	(1-71)(72-131)	2	(1-70)(71-131)	2	(1-71)(72-131)	2	(1-70)(71-131)	2	(1-71)(72-131)
1hm9	A	2	(2-249)(250-459)	2	(2-282)(283-459)	2	(2-249)(250-459)	2	(2-268)(269-459)	2	(2-249)(250-459)	2	(2-282)(283-459)	2	(2-249)(250-459)	2	(2-282)(283-459)
1hn0	A	2	(25-482)(483-1021)	2	(25-482)(483-1021)	2	(25-482)(483-1021)	2	(25-482)(483-1021)	2	(25-482)(483-1021)	2	(25-482)(483-1021)	2	(25-482)(483-1021)	2	(25-482)(483-1021)
1hnf	A	2	(4-102)(103-182)	2	(4-102)(103-182)	2	(4-102)(103-182)	2	(4-102)(103-182)	2	(4-102)(103-182)	2	(4-102)(103-182)	2	(4-102)(103-182)	2	(4-102)(103-182)
1hnj	A	4	(1-49)(50-181)(182-208)(209-317)			3	(1-49)(50-159)(160-317)	3	(1-42)(43-157)(158-317)	4	(1-49)(50-180)(181-208)(209-317)			3	(1-49,141-206)(50-140)(207-317)
1hp1	A	2	(26-359)(360-550)	2	(26-359)(360-550)	2	(26-359)(360-550)	2	(26-359)(360-550)	2	(26-359)(360-550)	2	(26-359)(360-550)	2	(26-359)(360-550)	2	(26-359)(360-550)
1hr6	A	2	(14-234)(235-470)	2	(14-234)(235-470)	2	(14-234)(235-470)	2	(14-234)(235-470)	2	(14-234)(235-470)	2	(14-234)(235-470)	2	(14-234)(235-470)	2	(14-234)(235-470)
1hr6	B	2	(24-247)(248-462)	2	(24-247)(248-462)	2	(24-247)(248-462)	2	(24-247)(248-462)	2	(24-247)(248-462)	2	(24-247)(248-462)	2	(24-247)(248-462)	2	(24-247)(248-462)
1hsj	A	2	(1-371)(372-487)	4	(1-111,260-313)(112-259,314-370)(371-400)(401-487)	2	(1-371)(372-487)	2	(1-373)(374-487)	4	(1-111,260-313)(112-259,314-369)(370-400)(401-487)	4	(1-111,260-313)(112-259,314-370)(371-400)(401-487)	2	(1-370)(371-487)	2	(1-373)(374-487)
1hsk	A	3	(15-101)(102-228)(229-317)	2	(15-228)(229-317)	3	(15-101)(102-228)(229-317)	2	(15-228)(229-317)	3	(15-101)(102-228)(229-317)	2	(15-228)(229-317)	3	(15-101)(102-228)(229-317)	2	(15-228)(229-317)
1ht6	A	2	(1-206)(207-404)	2	(1-206)(207-404)	2	(1-206)(207-404)	2	(1-206)(207-404)	2	(1-206)(207-404)	2	(1-206)(207-404)	2	(1-205)(206-404)	2	(1-206)(207-404)
1hw1	A	2	(5-92)(93-230)	2	(5-89)(90-230)	2	(5-92)(93-230)	2	(5-89)(90-230)	2	(5-92)(93-230)	2	(5-89)(90-230)	2	(5-92)(93-230)	2	(5-89)(90-230)
1hwt	C	2	(59-97)(98-128)	2	(59-97)(98-128)	2	(59-97)(98-128)	2	(59-97)(98-128)	2	(59-97)(98-128)	2	(59-97)(98-128)	2	(59-97)(98-128)	2	(59-97)(98-128)
1hwx	A	2	(1-390,445-501)(391-444)	2	(1-394,444-501)(395-443)	2	(1-375,445-501)(376-444)	2	(1-394,444-501)(395-443)	2	(1-390,445-501)(391-444)	2	(1-394,444-501)(395-443)	2	(1-375,445-501)(376-444)	2	(1-394,444-501)(395-443)
1hx6	A	2	(15-233)(234-384)			2	(15-257)(258-384)			2	(15-257)(258-384)			2	(15-257)(258-384)
1hxm	A	2	(1-117)(118-206)	2	(1-117)(118-206)	2	(1-117)(118-206)	2	(1-117)(118-206)	2	(1-117)(118-206)	2	(1-117)(118-206)	2	(1-117)(118-206)	2	(1-117)(118-206)
1hxm	B	2	(1-124)(125-230)	2	(1-124)(125-230)	2	(1-124)(125-230)	2	(1-124)(125-230)	2	(1-124)(125-230)	2	(1-124)(125-230)	2	(1-124)(125-230)	2	(1-124)(125-230)
1hye	A	3	(1-82)(83-145,232-313)(146-231)	3	(1-77)(78-148,231-313)(149-230)	3	(1-82)(83-145,232-313)(146-231)	2	(1-82)(83-313)	3	(1-82)(83-145,232-313)(146-231)	3	(1-77)(78-148,231-313)(149-230)	3	(1-82)(83-146,232-313)(147-231)	3	(1-77)(78-148,231-313)(149-230)
1hyh	A	3	(21-97)(98-165,250-329)(166-249)	3	(21-91)(92-168,249-329)(169-248)	3	(21-96)(97-165,250-329)(166-249)	3	(21-91)(92-168,249-329)(169-248)	3	(21-96)(97-165,250-329)(166-249)	3	(21-91)(92-168,249-329)(169-248)	3	(21-97)(98-166,250-329)(167-249)	3	(21-91)(92-168,249-329)(169-248)
1hyo	A	2	(1-123)(124-416)	2	(1-123)(124-416)	2	(1-123)(124-416)	2	(1-123)(124-416)	2	(1-123)(124-416)	2	(1-123)(124-416)	2	(1-123)(124-416)	2	(1-123)(124-416)
1hyr	C	2	(0-179)(180-274)	2	(0-180)(181-274)	2	(0-179)(180-274)	2	(0-180)(181-274)	2	(0-179)(180-274)	2	(0-180)(181-274)	2	(0-179)(180-274)	2	(0-180)(181-274)
1hyu	A	3	(1-196)(197-325,451-521)(326-450)	3	(1-197)(198-326,451-521)(327-450)	3	(1-197)(198-325,451-521)(326-450)	3	(1-197)(198-326,451-521)(327-450)	3	(1-196)(197-325,451-521)(326-450)	3	(1-197)(198-326,451-521)(327-450)	3	(1-196)(197-325,452-521)(326-451)	3	(1-197)(198-326,451-521)(327-450)
1i1g	A	2	(2-54)(55-141)	2	(2-53)(54-141)	2	(2-54)(55-141)	2	(2-53)(54-141)	2	(2-54)(55-141)	2	(2-53)(54-141)	2	(2-54)(55-141)	2	(2-53)(54-141)
1i1r	A	2	(2-105)(106-302)	3	(2-100)(101-198)(199-302)	2	(2-104)(105-302)	2	(2-102)(103-302)	2	(2-105)(106-302)	3	(2-100)(101-198)(199-302)	2	(2-105)(106-302)	2	(2-102)(103-302)
1i36	A	2	(1-153)(154-264)	2	(1-153)(154-264)	2	(1-153)(154-264)	2	(1-153)(154-264)	2	(1-153)(154-264)	2	(1-153)(154-264)	2	(1-153)(154-264)	2	(1-153)(154-264)
1i5p	A	3	(1-28,274-472)(29-273)(473-633)	2	(1-274,484-633)(275-483)	3	(1-28,274-472)(29-273)(473-633)	3	(1-28,274-469)(29-273)(470-633)	3	(1-28,274-470)(29-273)(471-633)	2	(1-274,484-633)(275-483)	4	(1-47)(48-275)(276-466)(467-633)	2	(1-274,484-633)(275-483)
1i7n	A	2	(113-222,390-420)(223-389)	3	(113-214)(215-249,309-420)(250-308)	2	(113-222,390-420)(223-389)	2	(113-222,390-420)(223-389)	2	(113-222,390-420)(223-389)	3	(113-214)(215-249,309-420)(250-308)	2	(113-222,390-420)(223-389)	2	(113-222,391-420)(223-390)
1i8d	A	2	(1-104)(105-206)	2	(1-109)(110-206)	2	(1-105)(106-206)			2	(1-104)(105-206)	2	(1-109)(110-206)	2	(1-105)(106-206)	2	(1-109)(110-206)
1i8t	A	5	(1-38,183-246,332-367)(39-79)(80-182)(247-302)(303-331)	2	(1-77,184-367)(78-183)	2	(1-76,184-367)(77-183)	2	(1-77,184-367)(78-183)	4	(1-38,182-248)(39-79,249-301)(80-181)(302-367)	2	(1-77,184-367)(78-183)	4	(1-38,182-249)(39-80,250-299)(81-181)(300-367)	2	(1-77,184-367)(78-183)
1iak	A	2	(1-83)(84-181)	2	(1-84)(85-181)	2	(1-83)(84-181)	2	(1-85)(86-181)	2	(1-83)(84-181)	2	(1-84)(85-181)	2	(1-82)(83-181)	2	(1-84)(85-181)
1iak	B	2	(5-92)(93-190)	2	(5-91)(92-190)	2	(5-92)(93-190)	2	(5-91)(92-190)	2	(5-92)(93-190)	2	(5-91)(92-190)	2	(5-92)(93-190)	2	(5-91)(92-190)
1iam	A	2	(1-83)(84-185)	2	(1-82)(83-185)	2	(1-83)(84-185)	2	(1-82)(83-185)	2	(1-83)(84-185)	2	(1-82)(83-185)	2	(1-83)(84-185)	2	(1-82)(83-185)
1iar	B	2	(1-96)(97-197)	2	(1-96)(97-197)	2	(1-95)(96-197)	2	(1-96)(97-197)	2	(1-96)(97-197)	2	(1-96)(97-197)	2	(1-96)(97-197)	2	(1-96)(97-197)
1ib8	A	2	(1-88)(89-164)	2	(1-88)(89-164)	2	(1-88)(89-164)	2	(1-88)(89-164)	2	(1-88)(89-164)	2	(1-88)(89-164)	2	(1-88)(89-164)	2	(1-88)(89-164)
1ic8	A	2	(87-180)(201-276)	2	(87-172)(173-276)	2	(87-180)(201-276)	2	(87-180)(201-276)	2	(87-180)(201-276)	2	(87-173)(174-276)	2	(87-180)(201-276)	2	(87-173)(174-276)
1ig0	A	2	(3-31,221-319)(32-220)	2	(3-30,222-319)(31-221)	2	(3-31,221-319)(32-220)	2	(3-30,222-319)(31-221)	2	(3-31,221-319)(32-220)	2	(3-30,222-319)(31-221)	2	(3-31,221-319)(32-220)	2	(3-30,222-319)(31-221)
1ig3	A	2	(10-180)(181-263)			2	(10-178)(179-263)			2	(10-179)(180-263)			2	(10-180)(181-263)
1ign	A	2	(360-446)(447-594)	2	(360-446)(447-594)	2	(360-446)(447-594)	2	(360-446)(447-594)	2	(360-446)(447-594)	2	(360-446)(447-594)	2	(360-446)(447-594)	2	(360-446)(447-594)
1ihg	A	2	(2-192)(193-365)	3	(2-192)(193-287)(288-365)	2	(2-192)(193-365)	2	(2-195)(196-365)	2	(2-192)(193-365)	3	(2-192)(193-287)(288-365)	2	(2-192)(193-365)	2	(2-195)(196-365)
1ihu	A	2	(1-296)(308-586)	2	(1-296)(308-586)	2	(1-296)(308-586)	2	(1-296)(308-586)	2	(1-296)(308-586)	2	(1-296)(308-586)	2	(1-296)(308-586)	2	(1-296)(308-586)
1ii2	A	2	(2-323)(324-523)	2	(2-326)(327-523)	2	(2-323)(324-523)	2	(2-326)(327-523)	2	(2-323)(324-523)	2	(2-326)(327-523)	2	(2-323)(324-523)	3	(2-203)(204-254,322-523)(255-321)
1ijq	A	4	(377-458)(459-493,640-692)(494-554)(555-639)	4	(377-489)(490-575)(576-642)(643-692)	4	(377-458)(459-492,640-692)(493-576)(577-639)	4	(377-489)(490-575)(576-641)(642-692)	4	(377-458)(459-492,640-692)(493-575)(576-639)	2	(377-639)(640-692)	3	(377-449)(450-510,641-692)(511-640)	4	(377-489)(490-575)(576-641)(642-692)
1ik9	A	2	(1-139)(140-211)	2	(1-149)(150-211)	2	(1-138)(139-211)	2	(1-149)(150-211)			2	(1-149)(150-211)	2	(1-137)(138-211)	2	(1-149)(150-211)
1ikp	A	2	(2-253)(254-606)	3	(2-247)(248-391)(392-606)	2	(2-253)(254-606)	2	(2-253)(254-606)	3	(2-251)(252-391)(392-606)	3	(2-247)(248-391)(392-606)	2	(2-253)(254-606)	2	(2-253)(254-606)
1ile	A	3	(1-173,403-575)(174-402)(576-821)	3	(1-199,385-581)(200-384)(582-821)	3	(1-174,402-579)(175-401)(580-821)	2	(1-173,403-821)(174-402)	3	(1-174,402-579)(175-401)(580-821)	3	(1-199,385-581)(200-384)(582-821)	2	(1-84,574-821)(85-573)	2	(1-174,402-821)(175-401)
1imh	C	2	(188-365)(366-468)	2	(188-365)(366-468)	2	(188-365)(366-468)	2	(188-365)(366-468)	2	(188-365)(366-468)	2	(188-365)(366-468)	2	(188-365)(366-468)	2	(188-365)(366-468)
1in0	A	2	(2-99)(100-163)	2	(2-99)(100-163)	2	(2-99)(100-163)	2	(2-99)(100-163)	2	(2-99)(100-163)	2	(2-99)(100-163)	2	(2-99)(100-163)	2	(2-99)(100-163)
1in4	A	3	(17-177)(178-250)(251-329)	3	(17-177)(178-252)(253-329)	3	(17-177)(178-250)(251-329)	3	(17-177)(178-252)(253-329)	3	(17-177)(178-250)(251-329)	3	(17-177)(178-252)(253-329)	2	(17-177)(178-329)	2	(17-177)(178-329)
1ipa	A	2	(1-107)(108-263)	2	(1-107)(108-263)	2	(1-108)(109-263)	2	(1-107)(108-263)	2	(1-108)(109-263)	2	(1-107)(108-263)	2	(1-108)(109-263)	2	(1-107)(108-263)
1iq0	A	2	(1-99,424-592)(100-423)	2	(1-98,465-592)(99-464)	5	(1-94)(95-144,385-469)(145-245)(246-384)(470-592)	2	(1-98,465-592)(99-464)	5	(1-95)(96-144,386-466)(145-245)(246-385)(467-592)	2	(1-98,465-592)(99-464)	2	(1-99,405-592)(100-404)	2	(1-98,465-592)(99-464)
1iq8	A	2	(6-351)(352-582)	2	(6-352)(353-582)	2	(6-351)(352-582)	2	(6-352)(353-582)	2	(6-351)(352-582)	3	(6-250)(251-325)(326-582)	2	(6-351)(352-582)	2	(6-352)(353-582)
1iqp	A	3	(2-169)(170-222)(223-327)	3	(2-169)(170-231)(232-327)	3	(2-169)(170-230)(231-327)	2	(2-170)(171-327)	3	(2-169)(170-223)(224-327)	3	(2-169)(170-231)(232-327)	2	(2-170)(171-327)	2	(2-170)(171-327)
1iqr	A	2	(2-233)(234-416)	3	(2-120)(121-261)(262-416)	2	(2-233)(234-416)	3	(2-120)(121-262)(263-416)	2	(2-233)(234-416)	3	(2-120)(121-261)(262-416)	2	(2-188)(189-416)	2	(2-188)(189-416)
1ira	Y	2	(1-198)(199-311)	2	(1-200)(201-311)	2	(1-198)(199-311)	2	(1-200)(201-311)	2	(1-198)(199-311)	2	(1-200)(201-311)	2	(1-198)(199-311)	2	(1-200)(201-311)
1irx	A	2	(3-316)(317-523)	2	(3-365)(366-523)	2	(3-316)(317-523)	2	(3-365)(366-523)	2	(3-316)(317-523)	2	(3-365)(366-523)	2	(3-316)(317-523)	2	(3-365)(366-523)
1itx	A	2	(33-275)(276-451)	2	(33-277)(278-451)	2	(33-275)(276-451)	2	(33-277)(278-451)	2	(33-275)(276-451)	2	(33-277)(278-451)	3	(33-76)(77-275)(276-451)	2	(33-277)(278-451)
1iuf	A	2	(-2-75)(76-141)	2	(-2-75)(76-141)	2	(-2-75)(76-141)	2	(-2-75)(76-141)	2	(-2-75)(76-141)	2	(-2-75)(76-141)	2	(-2-75)(76-141)	2	(-2-75)(76-141)
1ivs	A	3	(1-166,363-568)(167-362)(569-862)	3	(1-188,356-712)(189-355)(713-862)	3	(1-168,359-546)(169-358)(547-862)	3	(1-188,356-712)(189-355)(713-862)	3	(1-167,361-568)(168-360)(569-862)	3	(1-188,356-712)(189-355)(713-862)	2	(1-76,519-862)(77-518)	3	(1-188,356-712)(189-355)(713-862)
1iwg	A	4	(7-135)(136-329,672-859)(330-567,869-1036)(568-671)	2	(7-328,568-1036)(329-567)	2	(7-328,568-1036)(329-567)	2	(7-328,568-1036)(329-567)	3	(7-328)(329-567,869-1036)(568-859)	2	(7-328,568-1036)(329-567)	2	(7-328,568-1036)(329-567)	2	(7-328,568-1036)(329-567)
1ix9	A	2	(1-86)(87-205)	2	(1-86)(87-205)	2	(1-86)(87-205)	2	(1-86)(87-205)	2	(1-86)(87-205)	2	(1-86)(87-205)	2	(1-86)(87-205)	2	(1-86)(87-205)
1ixc	A	3	(1-88)(89-161,268-294)(162-267)	3	(1-87)(88-162,266-294)(163-265)	2	(1-89)(90-294)	2	(1-87)(88-294)	3	(1-88)(89-161,267-294)(162-266)	3	(1-87)(88-162,266-294)(163-265)	2	(1-89)(90-294)	2	(1-87)(88-294)
1ixr	A	2	(1-75)(76-135)	2	(1-75)(76-135)	3	(1-46)(47-91)(92-135)	2	(1-75)(76-135)	2	(1-75)(76-135)	2	(1-75)(76-135)	2	(1-75)(76-135)	2	(1-75)(76-135)
1iyj	B	2	(2403-2743)(2744-3117)	3	(2403-2724)(2725-2980)(2981-3117)	3	(2403-2726)(2727-2977)(2978-3117)	2	(2403-2743)(2744-3117)	3	(2403-2726)(2727-2976)(2977-3117)	6	(2403-2445,2488-2546)(2446-2487,2547-2596)(2597-2727)(2728-2757,2898-2980)(2758-2897)(2981-3117)	2	(2403-2728)(2729-3117)	2	(2403-2743)(2744-3117)
1iyk	A	2	(60-207)(208-451)			2	(60-208)(209-451)			2	(60-207)(208-451)			2	(60-88)(89-451)
1iz0	A	2	(1-107,270-302)(108-269)	2	(1-107,262-302)(108-261)	2	(1-107,270-302)(108-269)	2	(1-107,262-302)(108-261)	2	(1-107,270-302)(108-269)	2	(1-107,262-302)(108-261)	2	(1-107,271-302)(108-270)	2	(1-107,262-302)(108-261)
1iz6	A	2	(2-71)(72-137)	2	(2-71)(72-137)	2	(2-71)(72-137)	2	(2-71)(72-137)	2	(2-71)(72-137)	2	(2-71)(72-137)	2	(2-71)(72-137)	2	(2-71)(72-137)
1j09	A	2	(1-305)(306-468)	2	(1-316)(317-468)	2	(1-305)(306-468)	2	(1-316)(317-468)	2	(1-305)(306-468)	2	(1-316)(317-468)	2	(1-305)(306-468)	2	(1-316)(317-468)
1j0h	A	2	(1-128)(129-588)	2	(1-125)(126-588)	2	(1-127)(128-588)	2	(1-125)(126-588)	2	(1-128)(129-588)	2	(1-125)(126-588)	2	(1-128)(129-588)	2	(1-125)(126-588)
1j3b	A	2	(2-335)(336-529)	2	(2-336)(337-529)	2	(2-334)(335-529)	2	(2-336)(337-529)	2	(2-334)(335-529)	2	(2-336)(337-529)	2	(2-334)(335-529)	2	(2-336)(337-529)
1j4a	A	2	(2-102,300-332)(103-299)	2	(2-102,300-332)(103-299)	2	(2-103,300-332)(104-299)	2	(2-102,300-332)(103-299)	2	(2-103,300-332)(104-299)	2	(2-102,300-332)(103-299)	2	(2-102,300-332)(103-299)	2	(2-102,300-332)(103-299)
1j4w	A	2	(1-74)(104-174)	2	(1-74)(104-174)	2	(1-74)(104-174)	2	(1-74)(104-174)	2	(1-74)(104-174)	2	(1-74)(104-174)	2	(1-74)(104-174)	2	(1-74)(104-174)
1j5p	A	2	(-1-108)(109-241)	2	(-1-109)(110-241)	2	(-1-108)(109-241)	2	(-1-109)(110-241)	2	(-1-108)(109-241)	2	(-1-109)(110-241)	2	(-1-109)(110-241)	2	(-1-109)(110-241)
1j5y	A	2	(3-70)(71-174)	2	(3-66)(67-174)	2	(3-70)(71-174)	2	(3-66)(67-174)	2	(3-70)(71-174)	2	(3-66)(67-174)	2	(3-70)(71-174)	2	(3-66)(67-174)
1j6u	A	3	(0-102)(103-296)(297-446)	3	(0-100)(101-297)(298-446)	3	(0-102)(103-296)(297-446)	2	(0-297)(298-446)	3	(0-102)(103-296)(297-446)	3	(0-100)(101-297)(298-446)	2	(0-296)(297-446)	2	(0-297)(298-446)
1j7n	A	3	(27-263)(264-549)(550-773)	4	(27-251)(252-300,385-573)(301-384)(574-773)	3	(27-263)(264-550)(551-773)	3	(27-263)(264-299,386-773)(300-385)	3	(27-263)(264-550)(551-773)	4	(27-251)(252-300,385-573)(301-384)(574-773)	3	(27-263)(264-550)(551-773)	3	(27-263)(264-299,386-773)(300-385)
1j8m	F	2	(3-90)(91-297)	2	(3-89)(90-297)	2	(3-90)(91-297)	2	(3-89)(90-297)	2	(3-90)(91-297)	2	(3-89)(90-297)	2	(3-90)(91-297)	2	(3-89)(90-297)
1jak	A	2	(8-151,457-506)(152-456)	2	(8-149,459-506)(150-458)	2	(8-151,457-506)(152-456)	2	(8-150,457-506)(151-456)	2	(8-151,457-506)(152-456)	2	(8-149,459-506)(150-458)	2	(8-151,457-506)(152-456)	2	(8-149,459-506)(150-458)
1jb7	A	2	(36-315)(316-495)	2	(36-316)(317-495)	2	(36-315)(316-495)	2	(36-316)(317-495)	2	(36-315)(316-495)	2	(36-316)(317-495)	2	(36-315)(316-495)	2	(36-316)(317-495)
1jbj	A	2	(1-111)(112-186)			2	(1-110)(111-186)	2	(1-111)(112-186)	2	(1-110)(111-186)			2	(1-111)(112-186)	2	(1-111)(112-186)
1jeq	A	2	(35-538)(559-609)	2	(35-538)(559-609)	2	(35-538)(559-609)	2	(35-538)(559-609)	2	(35-538)(559-609)	2	(35-538)(559-609)	2	(35-538)(559-609)	2	(35-538)(559-609)
1jey	A	3	(34-253)(254-444)(445-534)	4	(34-253)(254-283,331-447)(284-330)(448-534)	3	(34-253)(254-445)(446-534)	4	(34-253)(254-283,331-447)(284-330)(448-534)	3	(34-253)(254-444)(445-534)	4	(34-253)(254-283,331-447)(284-330)(448-534)	5	(34-253)(254-283,341-444)(284-340)(445-478,506-534)(479-505)	4	(34-253)(254-283,331-447)(284-330)(448-534)
1jey	B	4	(6-270,483-516)(271-335)(336-432)(433-482,517-545)	4	(6-244,477-545)(245-276,333-432)(277-332)(433-476)	4	(6-270,483-516)(271-335)(336-432)(433-482,517-545)	4	(6-244,477-545)(245-276,333-433)(277-332)(434-476)	4	(6-270,483-516)(271-335)(336-432)(433-482,517-545)	4	(6-244,477-545)(245-276,333-432)(277-332)(433-476)	2	(6-243,440-545)(244-439)	4	(6-244,477-545)(245-276,333-432)(277-332)(433-476)
1jfl	A	2	(1-102)(103-228)	2	(1-102)(103-228)	2	(1-102)(103-228)	2	(1-102)(103-228)	2	(1-102)(103-228)	2	(1-102)(103-228)	2	(1-102)(103-228)	2	(1-102)(103-228)
1jft	A	2	(2-59)(60-341)	2	(2-56)(57-341)	2	(2-59)(60-341)	2	(2-56)(57-341)	2	(2-59)(60-341)	2	(2-56)(57-341)	2	(2-59)(60-341)	2	(2-56)(57-341)
1jhd	A	2	(1-190)(191-396)	2	(1-190)(191-396)	2	(1-190)(191-396)	2	(1-191)(192-396)	2	(1-190)(191-396)	2	(1-190)(191-396)	2	(1-190)(191-396)	2	(1-190)(191-396)
1jhf	A	2	(2-74)(75-198)	2	(2-73)(74-198)	2	(2-74)(75-198)	2	(2-73)(74-198)	2	(2-74)(75-198)	2	(2-73)(74-198)	2	(2-74)(75-198)	2	(2-73)(74-198)
1jhn	A	2	(61-273,410-458)(274-409)	2	(61-278,401-458)(279-400)	2	(61-273,410-458)(274-409)	2	(61-278,401-458)(279-400)	2	(61-273,410-458)(274-409)	2	(61-278,401-458)(279-400)	2	(61-273,410-458)(274-409)	2	(61-278,401-458)(279-400)
1ji6	A	3	(64-301)(302-500)(501-652)	3	(64-301)(302-500)(501-652)	3	(64-301)(302-500)(501-652)	3	(64-301)(302-500)(501-652)	3	(64-301)(302-500)(501-652)	3	(64-301)(302-500)(501-652)	3	(64-301)(302-500)(501-652)	3	(64-301)(302-500)(501-652)
1jih	A	4	(1-30,146-264)(31-145)(265-387)(388-509)	4	(1-31,129-295)(32-128)(296-388)(389-509)	4	(1-30,146-265)(31-145)(266-388)(389-509)	4	(1-31,129-295)(32-128)(296-389)(390-509)	4	(1-30,146-266)(31-145)(267-387)(388-509)	4	(1-31,129-295)(32-128)(296-388)(389-509)	4	(1-30,146-287)(31-145)(288-387)(388-509)	4	(1-31,129-295)(32-128)(296-388)(389-509)
1jjc	B	3	(1-475)(476-681)(682-785)	3	(1-477)(478-683)(684-785)	3	(1-475)(476-681)(682-785)	3	(1-477)(478-683)(684-785)			3	(1-477)(478-683)(684-785)	3	(1-475)(476-681)(682-785)	3	(1-477)(478-683)(684-785)
1jju	A	3	(1-267)(268-354)(355-489)	5	(1-68)(69-163)(164-275)(276-357)(358-489)	3	(1-267)(268-355)(356-489)	2	(1-270)(271-489)	4	(1-168)(169-272)(273-356)(357-489)	5	(1-68)(69-163)(164-275)(276-357)(358-489)	3	(1-267)(268-355)(356-489)	3	(1-268)(269-356)(357-489)
1jly	A	2	(0-157)(158-299)	2	(0-157)(158-299)	2	(0-157)(158-299)	2	(0-157)(158-299)	2	(0-157)(158-299)	2	(0-157)(158-299)	2	(0-157)(158-299)	2	(0-157)(158-299)
1jmc	A	2	(183-299)(300-420)	2	(183-299)(300-420)	2	(183-299)(300-420)	2	(183-299)(300-420)	2	(183-299)(300-420)	2	(183-299)(300-420)	2	(183-299)(300-420)	2	(183-299)(300-420)
1jmr	B	2	(0-74)(75-246)	2	(0-72)(73-246)	2	(0-74)(75-246)	2	(0-72)(73-246)	2	(0-74)(75-246)	2	(0-72)(73-246)	2	(0-74)(75-246)	2	(0-72)(73-246)
1jmx	A	4	(2-177)(178-276)(277-368)(369-494)	4	(2-164)(165-285)(286-369)(370-494)	5	(2-79)(80-163)(164-282)(283-369)(370-494)	2	(2-180)(181-494)	5	(2-76)(77-176)(177-281)(282-369)(370-494)	5	(2-89)(90-162)(163-287)(288-369)(370-494)	2	(2-182)(183-494)	2	(2-180)(181-494)
1jnd	A	2	(2-220)(221-420)	2	(2-221,386-420)(222-385)	2	(2-220)(221-420)	2	(2-220,386-420)(221-385)	2	(2-220)(221-420)	2	(2-221,386-420)(222-385)	2	(2-220)(221-420)	2	(2-221,386-420)(222-385)
1jnr	A	2	(2-401)(402-643)	3	(2-259,394-476)(260-393)(477-643)	3	(2-170)(171-258,394-643)(259-393)	3	(2-259,394-475)(260-393)(476-643)	2	(2-401)(402-643)	3	(2-259,394-476)(260-393)(477-643)	3	(2-170)(171-257,396-643)(258-395)	3	(2-259,394-476)(260-393)(477-643)
1jny	A	2	(4-224)(225-429)	3	(4-225)(226-321)(322-429)	3	(4-224)(225-323)(324-429)	2	(4-224)(225-429)	3	(4-224)(225-323)(324-429)	3	(4-225)(226-321)(322-429)	2	(4-224)(225-429)	2	(4-224)(225-429)
1jpd	X	2	(-2-117,247-321)(118-246)	2	(-2-118,246-321)(119-245)	2	(-2-118,247-321)(119-246)	2	(-2-118,246-321)(119-245)	2	(-2-118,247-321)(119-246)	2	(-2-118,246-321)(119-245)	2	(-2-118,274-321)(119-273)	2	(-2-118,246-321)(119-245)
1jpm	A	2	(1-129,296-359)(130-295)	2	(1-129,268-359)(130-267)	2	(1-129,296-359)(130-295)	2	(1-129,268-359)(130-267)	2	(1-129,296-359)(130-295)	2	(1-129,268-359)(130-267)	2	(1-129,296-359)(130-295)	2	(1-129,268-359)(130-267)
1jqb	A	2	(1001-1152,1294-1351)(1153-1293)	2	(1001-1152,1293-1351)(1153-1292)	2	(1001-1152,1294-1351)(1153-1293)	2	(1001-1152,1293-1351)(1153-1292)	2	(1001-1152,1294-1351)(1153-1293)	2	(1001-1152,1293-1351)(1153-1292)	2	(1001-1152,1294-1351)(1153-1293)	2	(1001-1152,1293-1351)(1153-1292)
1jqg	A	2	(4P-99P)(100P-310)	2	(4P-82P)(83P-310)	2	(4P-99P)(100P-310)	2	(4P-82P)(83P-310)	2	(4P-99P)(100P-310)	2	(4P-82P)(83P-310)	2	(4P-100P)(1-310)	2	(4P-82P)(83P-310)
1jr3	A	3	(3-177)(178-232)(233-368)	3	(3-175)(176-241)(242-368)	2	(3-227)(228-368)	2	(3-227)(228-368)	3	(3-177)(178-233)(234-368)	3	(3-175)(176-241)(242-368)	2	(3-227)(228-368)	2	(3-227)(228-368)
1jr3	D	3	(1-141)(142-211)(212-338)	3	(1-141)(142-211)(212-338)	3	(1-141)(142-211)(212-338)	3	(1-141)(142-211)(212-338)	3	(1-141)(142-211)(212-338)	3	(1-141)(142-211)(212-338)	2	(1-209)(210-338)	2	(1-209)(210-338)
1js1	X	2	(1-143,295-324)(144-294)	2	(1-62,140-324)(63-139)	2	(1-143,295-324)(144-294)	2	(1-29,142-324)(30-141)	2	(1-143,295-324)(144-294)	2	(1-62,140-324)(63-139)	2	(1-143,295-324)(144-294)	2	(1-62,140-324)(63-139)
1js8	A	2	(2503-2777)(2778-2892)	2	(2503-2790)(2791-2892)	2	(2503-2773)(2774-2892)	2	(2503-2789)(2790-2892)	2	(2503-2775)(2776-2892)	2	(2503-2790)(2791-2892)	2	(2503-2773)(2774-2892)	2	(2503-2790)(2791-2892)
1jsc	A	3	(83-270)(280-461)(462-648)	3	(83-270)(280-459)(460-648)	3	(83-270)(280-460)(461-648)	3	(83-270)(280-459)(460-648)	3	(83-270)(280-460)(461-648)	3	(83-270)(280-459)(460-648)	3	(83-270)(280-460)(461-648)	3	(83-270)(280-459)(460-648)
1ju2	A	2	(1-295,461-521)(296-460)	2	(1-296,460-521)(297-459)	2	(1-295,462-521)(296-461)	2	(1-296,460-521)(297-459)	2	(1-295,461-521)(296-460)	2	(1-296,460-521)(297-459)	2	(1-295,462-521)(296-461)	2	(1-296,460-521)(297-459)
1jva	A	3	(282-362,701-741)(363-460)(461-700)	3	(282-367,701-741)(368-463)(464-700)	2	(282-461,701-741)(462-700)	2	(282-461,701-741)(462-700)	3	(282-363,700-741)(364-460)(461-699)	3	(282-367,701-741)(368-463)(464-700)	2	(282-461,701-741)(462-700)	2	(282-461,701-741)(462-700)
1jvb	A	2	(1-154,295-347)(155-294)	2	(1-165,295-347)(166-294)	2	(1-154,295-347)(155-294)	2	(1-165,295-347)(166-294)	2	(1-154,295-347)(155-294)	2	(1-165,295-347)(166-294)	2	(1-154,295-347)(155-294)	2	(1-165,295-347)(166-294)
1jvn	A	3	(-3-237)(238-361)(362-552)	3	(-3-238)(239-361,522-552)(362-521)	3	(-3-237)(238-361,522-552)(362-521)	3	(-3-238)(239-361,522-552)(362-521)	3	(-3-239)(240-361,522-552)(362-521)	3	(-3-238)(239-361,522-552)(362-521)	3	(-3-237)(238-361,522-552)(362-521)	4	(-3-215)(216-295,497-552)(296-361)(362-496)
1jx4	A	2	(1-240)(241-341)	3	(1-166)(167-240)(241-341)	2	(1-240)(241-341)	2	(1-241)(242-341)	3	(1-141)(142-240)(241-341)	3	(1-166)(167-240)(241-341)	2	(1-240)(241-341)	2	(1-241)(242-341)
1jy1	A	2	(145-359)(360-608)	2	(145-354)(355-608)	2	(145-354)(355-608)	2	(145-360)(361-608)	2	(145-354)(355-608)	2	(145-354)(355-608)	2	(145-353)(354-608)	2	(145-354)(355-608)
1jz7	A	2	(13-538)(539-1023)	5	(13-50,217-332)(51-216)(333-626)(627-732)(733-1023)	2	(13-538)(539-1023)	2	(13-651)(652-1023)	2	(13-538)(539-1023)	5	(13-50,217-332)(51-216)(333-627)(628-732)(733-1023)	2	(13-598)(599-1023)	2	(13-651)(652-1023)
1k0d	A	2	(109-202)(203-351)	2	(109-200)(201-351)	2	(109-200)(201-351)	2	(109-200)(201-351)	2	(109-202)(203-351)	2	(109-200)(201-351)	2	(109-200)(201-351)	2	(109-200)(201-351)
1k0m	A	2	(6-97)(98-240)	2	(6-96)(97-240)	2	(6-97)(98-240)	2	(6-96)(97-240)	2	(6-97)(98-240)	2	(6-96)(97-240)	2	(6-97)(98-240)	2	(6-96)(97-240)
1k0r	A	2	(-4-99)(108-329)	2	(-4-99)(108-329)	2	(-4-99)(108-329)	2	(-4-99)(108-329)	2	(-4-99)(108-329)	2	(-4-99)(108-329)	2	(-4-99)(108-329)	2	(-4-99)(108-329)
1k1x	A	2	(1-315)(316-659)	2	(1-315)(316-659)	2	(1-315)(316-659)	2	(1-315)(316-659)	2	(1-315)(316-659)	2	(1-315)(316-659)	2	(1-315)(316-659)	2	(1-315)(316-659)
1k28	A	2	(6-484)(485-584)			2	(6-485)(486-584)			2	(6-484)(485-584)			2	(6-485)(486-584)
1k28	D	2	(4-151)(152-376)	4	(4-109)(110-199)(200-239,306-376)(240-305)	4	(4-110)(111-238)(239-305)(306-376)	4	(4-110)(111-198)(199-240,304-376)(241-303)	2	(4-152)(153-376)	4	(4-109)(110-199)(200-239,306-376)(240-305)	4	(4-110,344-376)(111-199)(200-239,306-343)(240-305)	4	(4-109)(110-199)(200-239,306-376)(240-305)
1k32	A	2	(39-315,682-1061)(316-681)	2	(39-317,680-1061)(318-679)	2	(39-314,682-1061)(315-681)	2	(39-317,680-1061)(318-679)	2	(39-314,682-1061)(315-681)	2	(39-317,680-1061)(318-679)	2	(39-314,701-1061)(315-700)	2	(39-317,680-1061)(318-679)
1k3i	A	2	(-12-220)(221-639)	2	(-12-153)(154-639)	2	(-12-220)(221-639)	2	(-12-153)(154-639)	2	(-12-220)(221-639)	2	(-12-153)(154-639)	2	(-12-222)(223-639)	2	(-12-153)(154-639)
1k3r	A	2	(1-65,166-262)(66-165)	2	(1-89,165-262)(90-164)	2	(1-53,166-262)(54-165)	2	(1-89,165-262)(90-164)	2	(1-65,166-262)(66-165)	2	(1-89,165-262)(90-164)	2	(1-65,166-262)(66-165)	2	(1-89,165-262)(90-164)
1k3x	A	2	(1-124)(125-262)	2	(1-124)(125-262)	2	(1-124)(125-262)	2	(1-124)(125-262)	2	(1-124)(125-262)	2	(1-124)(125-262)	2	(1-124)(125-262)	2	(1-124)(125-262)
1k3y	A	2	(2-80)(81-222)	2	(2-79)(80-222)	2	(2-80)(81-222)	2	(2-79)(80-222)	2	(2-80)(81-222)	2	(2-79)(80-222)	2	(2-80,192-222)(81-191)	2	(2-79)(80-222)
1k4t	A	2	(201-433)(434-765)	5	(201-228,320-433)(229-319)(434-587)(588-643,703-765)(644-702)	3	(201-433)(434-605)(606-765)	3	(201-433)(434-635,710-765)(636-709)	3	(201-433)(434-605)(606-765)	5	(201-228,320-433)(229-319)(434-587)(588-643,703-765)(644-702)	2	(201-433)(434-765)	3	(201-433)(434-635,710-765)(636-709)
1k5n	A	2	(1-179)(180-276)	2	(1-180)(181-276)	2	(1-179)(180-276)	2	(1-180)(181-276)	2	(1-179)(180-276)	2	(1-180)(181-276)	2	(1-179)(180-276)	2	(1-180)(181-276)
1k6y	A	2	(1-46)(56-210)	2	(1-46)(56-210)	2	(1-46)(56-210)	2	(1-46)(56-210)	2	(1-46)(56-210)	2	(1-46)(56-210)	2	(1-46)(56-210)	2	(1-46)(56-210)
1k72	A	2	(3-452)(453-614)	2	(3-456)(457-614)	2	(3-452)(453-614)	2	(3-456)(457-614)	2	(3-452)(453-614)	2	(3-456)(457-614)	2	(3-451)(452-614)	2	(3-456)(457-614)
1k78	A	2	(19-85)(86-142)	2	(19-85)(86-142)	2	(19-85)(86-142)	2	(19-85)(86-142)	2	(19-85)(86-142)	2	(19-85)(86-142)	2	(19-85)(86-142)	2	(19-85)(86-142)
1k82	A	2	(1-128)(129-268)	2	(1-128)(129-268)	2	(1-128)(129-268)	2	(1-128)(129-268)	2	(1-128)(129-268)	2	(1-128)(129-268)	2	(1-128)(129-268)	2	(1-128)(129-268)
1k8e	A	2	(1-69)(70-343)	2	(1-66)(67-343)	2	(1-69)(70-343)	2	(1-66)(67-343)	2	(1-69)(70-343)	2	(1-66)(67-343)	2	(1-69)(70-343)	2	(1-66)(67-343)
1k8k	A	2	(3-163,370-418)(164-369)	2	(3-163,370-418)(164-369)	2	(3-163,370-418)(164-369)	2	(3-163,370-418)(164-369)	2	(3-163,370-418)(164-369)	2	(3-163,370-418)(164-369)	2	(3-163,370-418)(164-369)	2	(3-163,370-418)(164-369)
1k8k	D	3	(1-115)(116-248)(249-284)			3	(1-115)(116-247)(248-284)			3	(1-115)(116-249)(250-284)			3	(1-115)(116-247)(248-284)
1k8w	A	3	(9-72,204-242)(73-203)(243-312)	4	(9-72,204-247)(73-121,152-203)(122-151)(248-312)	3	(9-72,201-242)(73-200)(243-312)	3	(9-72,201-247)(73-200)(248-312)	3	(9-72,204-242)(73-203)(243-312)	4	(9-72,204-247)(73-121,152-203)(122-151)(248-312)	3	(9-72,201-242)(73-200)(243-312)	4	(9-72,204-247)(73-121,152-203)(122-151)(248-312)
1k92	A	2	(1-379)(380-444)	2	(1-390)(391-444)	2	(1-379)(380-444)	2	(1-390)(391-444)	2	(1-379)(380-444)	2	(1-390)(391-444)	2	(1-379)(380-444)	2	(1-390)(391-444)
1k9a	B	3	(4-71)(72-266)(267-450)	4	(4-67)(68-176)(177-270)(271-450)	3	(4-72)(73-266)(267-450)	4	(4-67)(68-176)(177-270)(271-450)	3	(4-72)(73-266)(267-450)	4	(4-67)(68-176)(177-270)(271-450)	3	(4-72)(73-266)(267-450)	3	(4-68)(69-266)(267-450)
1kb0	A	2	(1-573)(579-675)	2	(1-573)(579-675)	2	(1-573)(579-675)	2	(1-573)(579-675)	2	(1-573)(579-675)	2	(1-573)(579-675)	2	(1-539)(540-675)	2	(1-573)(579-675)
1kbi	A	2	(1-478)(479-511)			2	(1-479)(480-511)			2	(1-480)(481-511)			2	(1-97)(98-511)
1kbl	A	3	(2-340)(341-518)(519-873)	3	(2-371)(372-517)(518-873)	3	(2-339)(340-531)(532-873)	2	(2-531)(532-873)	3	(2-339)(340-531)(532-873)	3	(2-371)(372-517)(518-873)	2	(2-518)(519-873)	2	(2-531)(532-873)
1kbv	A	2	(13-161)(162-314)	2	(13-207)(208-314)	2	(13-161)(162-314)	2	(13-160)(161-314)	2	(13-161)(162-314)	2	(13-207)(208-314)	2	(13-161)(162-314)	2	(13-206)(207-314)
1kcx	A	2	(15-104,359-490)(105-358)	2	(15-68,395-490)(69-394)	2	(15-104,357-490)(105-356)	2	(15-70,361-490)(71-360)	2	(15-104,357-490)(105-356)	2	(15-68,395-490)(69-394)	2	(15-104,357-490)(105-356)	2	(15-68,395-490)(69-394)
1kdg	A	2	(215-404,516-755)(405-515)	2	(215-404,515-755)(405-514)	2	(215-404,516-755)(405-515)	2	(215-404,515-755)(405-514)	2	(215-404,516-755)(405-515)	2	(215-404,515-755)(405-514)	2	(215-404,515-755)(405-514)	2	(215-404,515-755)(405-514)
1kf6	A	4	(0-43,144-229,356-447)(44-143)(230-355)(448-576)	2	(0-231,354-576)(232-353)	5	(0-40,146-229,356-441)(41-145)(230-355)(442-524)(525-576)	2	(0-231,354-576)(232-353)	5	(0-42,145-229,356-441)(43-144)(230-355)(442-524)(525-576)	2	(0-231,354-576)(232-353)	5	(0-40,146-229,356-441)(41-145)(230-355)(442-524)(525-576)	2	(0-231,354-576)(232-353)
1kf6	B	2	(1-106)(107-243)	2	(1-105)(106-243)	2	(1-105)(106-243)	2	(1-105)(106-243)	2	(1-105)(106-243)	2	(1-105)(106-243)	2	(1-105)(106-243)	2	(1-105)(106-243)
1kfs	A	3	(324-543)(544-703)(704-928)	4	(324-518)(519-548,637-707,850-928)(549-636)(708-849)	3	(324-543)(544-704,864-928)(705-863)	4	(324-518)(519-548,637-707,850-928)(549-636)(708-849)	3	(324-543)(544-704)(705-928)	4	(324-518)(519-548,637-707,850-928)(549-636)(708-849)	3	(324-543)(544-704,863-928)(705-862)	4	(324-518)(519-548,637-707,850-928)(549-636)(708-849)
1kfw	A	2	(10-265)(266-444)	2	(10-267)(268-444)	2	(10-265)(266-444)	2	(10-267)(268-444)	2	(10-265)(266-444)	2	(10-267)(268-444)	2	(10-265)(266-444)	2	(10-267)(268-444)
1kgc	D	2	(2-115)(116-206)	2	(2-115)(116-206)	2	(2-115)(116-206)	2	(2-115)(116-206)	2	(2-115)(116-206)	2	(2-115)(116-206)	2	(2-115)(116-206)	2	(2-115)(116-206)
1kgc	E	2	(3-118)(119-247)	2	(3-118)(119-247)	2	(3-118)(119-247)	2	(3-118)(119-247)	2	(3-118)(119-247)	2	(3-118)(119-247)	2	(3-118)(119-247)	2	(3-118)(119-247)
1kgs	A	2	(2-121)(122-225)	2	(2-121)(122-225)	2	(2-121)(122-225)	2	(2-121)(122-225)	2	(2-121)(122-225)	2	(2-121)(122-225)	2	(2-121)(122-225)	2	(2-121)(122-225)
1khd	A	2	(12-78)(79-344)	2	(12-76)(77-344)	2	(12-78)(79-344)	2	(12-76)(77-344)	2	(12-78)(79-344)	2	(12-76)(77-344)	2	(12-78)(79-344)	2	(12-76)(77-344)
1khi	A	2	(27-102)(103-173)	2	(27-101)(102-173)	2	(27-102)(103-173)	2	(27-102)(103-173)	2	(27-102)(103-173)	2	(27-101)(102-173)	2	(27-102)(103-173)	2	(27-102)(103-173)
1ki1	B	2	(1229-1424)(1425-1580)	2	(1229-1427)(1428-1580)	2	(1229-1424)(1425-1580)	2	(1229-1426)(1427-1580)	2	(1229-1424)(1425-1580)	2	(1229-1427)(1428-1580)	2	(1229-1424)(1425-1580)	2	(1229-1426)(1427-1580)
1kij	A	2	(9-217)(218-392)	2	(9-217)(218-392)	2	(9-217)(218-392)	2	(9-217)(218-392)	2	(9-217)(218-392)	2	(9-217)(218-392)	2	(9-217)(218-392)	2	(9-217)(218-392)
1kjq	A	3	(2-104)(105-201)(202-392)	4	(2-112)(113-197)(198-321)(322-392)	4	(2-104,283-314)(105-199)(200-282)(315-392)	2	(2-112,200-392)(113-199)	4	(2-104)(105-199)(200-281)(282-392)	4	(2-112)(113-197)(198-321)(322-392)	4	(2-112)(113-199)(200-314)(315-392)	2	(2-112,200-392)(113-199)
1kjw	A	2	(430-529)(530-724)			2	(430-529)(530-724)	2	(430-526)(527-724)	2	(430-529)(530-724)			2	(430-529)(530-724)
1kkh	A	2	(1-34,168-317)(35-167)	2	(1-35,167-317)(36-166)	2	(1-34,168-317)(35-167)	2	(1-35,167-317)(36-166)	2	(1-34,168-317)(35-167)	2	(1-35,167-317)(36-166)	2	(1-34,167-317)(35-166)	2	(1-35,167-317)(36-166)
1kko	A	2	(1-165,331-411)(166-330)	2	(1-166,331-411)(167-330)	2	(1-166,331-411)(167-330)	2	(1-166,330-411)(167-329)	2	(1-166,331-411)(167-330)	2	(1-166,331-411)(167-330)	2	(1-166,331-411)(167-330)	2	(1-166,331-411)(167-330)
1kl9	A	2	(3-90)(91-182)	2	(3-90)(91-182)	2	(3-90)(91-182)	2	(3-90)(91-182)	2	(3-90)(91-182)	2	(3-90)(91-182)	2	(3-90)(91-182)	2	(3-90)(91-182)
1klo	A	2	(11-100)(101-172)	2	(11-101)(102-172)	2	(11-100)(101-172)	2	(11-101)(102-172)	2	(11-100)(101-172)	3	(11-44)(45-121)(122-172)	2	(11-100)(101-172)	2	(11-101)(102-172)
1kmm	A	2	(4-324)(325-424)	2	(4-325)(326-424)	2	(4-324)(325-424)	2	(4-325)(326-424)	2	(4-324)(325-424)	2	(4-325)(326-424)	2	(4-324)(325-424)	2	(4-325)(326-424)
1knw	A	2	(2-41,271-422)(42-270)	2	(2-41,271-422)(42-270)	2	(2-41,271-422)(42-270)	2	(2-41,271-422)(42-270)	2	(2-41,271-422)(42-270)	2	(2-41,271-422)(42-270)	2	(2-41,271-422)(42-270)	2	(2-41,271-422)(42-270)
1knx	A	2	(1-133)(134-309)	2	(1-133)(134-309)	2	(1-133)(134-309)	2	(1-133)(134-309)	2	(1-133)(134-309)	2	(1-133)(134-309)	2	(1-133)(134-309)	2	(1-133)(134-309)
1kny	A	2	(1-125)(126-253)	2	(1-125)(126-253)	2	(1-125)(126-253)	2	(1-125)(126-253)	2	(1-125)(126-253)	2	(1-125)(126-253)	2	(1-125)(126-253)	2	(1-125)(126-253)
1ko7	A	2	(1-129)(130-298)	2	(1-129)(130-298)	2	(1-129)(130-298)	2	(1-129)(130-298)	2	(1-129)(130-298)	2	(1-129)(130-298)	2	(1-129)(130-298)	2	(1-129)(130-298)
1koa	A	2	(5915-6258)(6259-6361)	2	(5915-6267)(6268-6361)	2	(5915-6257)(6258-6361)	2	(5915-6264)(6265-6361)	2	(5915-6257)(6258-6361)	2	(5915-6267)(6268-6361)	2	(5915-6256)(6257-6361)	2	(5915-6267)(6268-6361)
1kol	A	2	(2-169,337-397)(170-336)	2	(2-169,337-397)(170-336)	2	(2-169,337-397)(170-336)	2	(2-169,337-397)(170-336)	2	(2-169,337-397)(170-336)	2	(2-169,337-397)(170-336)	2	(2-169,337-397)(170-336)	2	(2-169,337-397)(170-336)
1kp8	A	2	(2-139,410-526)(140-409)	2	(2-151,410-526)(152-409)	2	(2-138,410-526)(139-409)	2	(2-153,410-526)(154-409)	2	(2-138,410-526)(139-409)	2	(2-151,410-526)(152-409)	2	(2-138,410-526)(139-409)	2	(2-151,410-526)(152-409)
1kqf	A	3	(34-193,447-774)(194-446)(775-1015)	2	(34-446,775-1015)(447-774)	8	(34-105)(106-194,648-687)(195-273,618-647)(274-444,834-872)(445-536,688-752)(537-617)(753-833)(873-1015)	2	(34-446,775-1015)(447-774)	3	(34-193,447-755)(194-446)(756-1015)	2	(34-446,775-1015)(447-774)	3	(34-446,755-872)(447-754)(873-1015)	3	(34-446,775-872)(447-774)(873-1015)
1kqf	B	2	(2-245)(246-290)	2	(2-256)(257-290)	2	(2-245)(246-290)	2	(2-255)(256-290)	2	(2-245)(246-290)	2	(2-256)(257-290)	2	(2-245)(246-290)	2	(2-256)(257-290)
1krh	A	3	(2-105)(106-202)(203-338)	3	(2-105)(106-202)(203-338)	3	(2-105)(106-202)(203-338)	2	(2-105)(106-338)	3	(2-105)(106-202)(203-338)	3	(2-105)(106-202)(203-338)	2	(2-106)(107-338)	2	(2-105)(106-338)
1ksk	A	2	(1A-59)(60-231)	2	(1A-58)(59-231)	2	(1A-59)(60-231)	2	(1A-58)(59-231)	2	(1A-59)(60-231)	2	(1A-58)(59-231)	2	(1A-59)(60-231)	2	(1A-58)(59-231)
1ku1	A	2	(-9-631)(632-759)	2	(-9-629)(630-759)	2	(-9-631)(632-759)	2	(-9-630)(631-759)	2	(-9-631)(632-759)	2	(-9-629)(630-759)	2	(-9-631)(632-759)	2	(-9-630)(631-759)
1kv9	A	2	(1-557)(558-664)	2	(1-560)(561-664)	2	(1-521)(522-664)	2	(1-560)(561-664)	2	(1-521)(522-664)	2	(1-560)(561-664)	2	(1-521)(522-664)	2	(1-560)(561-664)
1kw3	B	2	(1-130)(131-288)	4	(1-62)(63-118)(119-145,204-288)(146-203)	2	(1-130)(131-288)	4	(1-62)(63-118)(119-145,204-288)(146-203)	2	(1-130)(131-288)	4	(1-62)(63-118)(119-145,204-288)(146-203)	2	(1-131)(132-288)	4	(1-62)(63-118)(119-145,204-288)(146-203)
1kwg	A	2	(1-395)(396-644)	3	(1-259)(260-396,592-644)(397-591)	3	(1-259)(260-396,593-644)(397-592)	4	(1-147,204-264)(148-203)(265-399,591-644)(400-590)	3	(1-259)(260-396,594-644)(397-593)	3	(1-259)(260-396,592-644)(397-591)	3	(1-260)(261-396,593-644)(397-592)	3	(1-259)(260-396,592-644)(397-591)
1kwm	A	2	(1A-93A)(94A-309)	2	(1A-88A)(89A-309)	2	(1A-94A)(95A-309)	2	(1A-88A)(89A-309)	2	(1A-94A)(95A-309)	2	(1A-88A)(89A-309)	2	(1A-5)(6-309)	2	(1A-88A)(89A-309)
1kxp	D	2	(17-219)(220-473)	2	(17-214)(215-473)	2	(17-221)(222-473)	2	(17-214)(215-473)	2	(17-219)(220-473)	2	(17-214)(215-473)	2	(17-218)(219-473)	2	(17-214)(215-473)
1kxu	A	2	(11-160)(161-286)	2	(11-161)(162-286)	2	(11-160)(161-286)	2	(11-161)(162-286)	2	(11-160)(161-286)	2	(11-161)(162-286)	2	(11-160)(161-286)	2	(11-161)(162-286)
1kyq	A	3	(1-150)(151-188)(189-273)	3	(1-150)(151-189)(190-273)	3	(1-150)(151-188)(189-273)	3	(1-150)(151-189)(190-273)	3	(1-150)(151-188)(189-273)	3	(1-150)(151-189)(190-273)	2	(1-151)(152-273)	2	(1-153)(154-273)
1kz7	A	2	(624-815)(816-965)	2	(624-815)(816-965)	2	(624-815)(816-965)	2	(624-815)(816-965)	2	(624-815)(816-965)	2	(624-815)(816-965)	2	(624-815)(816-965)	2	(624-815)(816-965)
1kzl	A	2	(1-101)(102-202)			2	(1-101)(102-202)			2	(1-101)(102-202)			2	(1-101)(102-202)
1kzq	A	2	(3-131)(132-255)	2	(3-131)(132-255)	2	(3-131)(132-255)	2	(3-131)(132-255)	2	(3-131)(132-255)	2	(3-131)(132-255)	2	(3-131)(132-255)	2	(3-131)(132-255)
1kzy	C	2	(1714-1850)(1851-1972)	2	(1714-1849)(1850-1972)	2	(1714-1850)(1851-1972)	2	(1714-1849)(1850-1972)	2	(1714-1850)(1851-1972)	2	(1714-1849)(1850-1972)	2	(1714-1849)(1850-1972)	2	(1714-1849)(1850-1972)
1l0q	A	2	(1-299)(300-391)	2	(1-304)(305-391)	2	(1-299)(300-391)	2	(1-304)(305-391)	2	(1-299)(300-391)	2	(1-304)(305-391)	2	(1-299)(300-391)	2	(1-304)(305-391)
1l0w	A	3	(1-160)(161-276,422-580)(277-421)	3	(1-137)(138-278,417-580)(279-416)	3	(1-160)(161-276,421-580)(277-420)	3	(1-137)(138-278,417-580)(279-416)	3	(1-160)(161-276,421-580)(277-420)	3	(1-137)(138-278,417-580)(279-416)	3	(1-160)(161-276,422-580)(277-421)	3	(1-137)(138-278,417-580)(279-416)
1l3k	A	2	(8-91)(103-181)	2	(8-91)(103-181)	2	(8-91)(103-181)	2	(8-91)(103-181)	2	(8-91)(103-181)	2	(8-91)(103-181)	2	(8-91)(103-181)	2	(8-91)(103-181)
1l3l	A	2	(2-168)(169-234)	2	(2-170)(171-234)	2	(2-168)(169-234)	2	(2-170)(171-234)	2	(2-168)(169-234)	2	(2-170)(171-234)	2	(2-168)(169-234)	2	(2-170)(171-234)
1l3w	A	2	(1-322)(323-540)	5	(1-101)(102-216)(217-326)(327-435)(436-540)	3	(1-212)(213-326)(327-540)	5	(1-100)(101-216)(217-326)(327-433)(434-540)					2	(1-323)(324-540)	2	(1-324)(325-540)
1l5a	A	2	(1-172)(173-424)	2	(1-172)(173-424)	2	(1-172)(173-424)	2	(1-172)(173-424)	2	(1-172)(173-424)	2	(1-172)(173-424)	2	(1-172)(173-424)	2	(1-172)(173-424)
1l5j	A	4	(1-98)(99-161,331-374)(162-330)(375-862)	4	(1-98)(99-161,333-375)(162-332)(376-862)	4	(1-98)(99-161,331-375)(162-330)(376-862)	4	(1-98)(99-161,333-374)(162-332)(375-862)	4	(1-98)(99-161,332-375)(162-331)(376-862)	4	(1-98)(99-161,333-375)(162-332)(376-862)	4	(1-98)(99-161,330-376)(162-329)(377-862)	4	(1-98)(99-161,333-375)(162-332)(376-862)
1l6j	A	3	(29-216,391-444)(217-332)(333-390)	5	(29-98)(99-215,390-444)(216-277)(278-330)(331-389)	4	(29-215,391-444)(216-271)(272-331)(332-390)	4	(29-215,390-444)(216-277)(278-330)(331-389)	4	(29-215,391-444)(216-271)(272-331)(332-390)	5	(29-98)(99-215,390-444)(216-277)(278-330)(331-389)	4	(29-215,391-444)(216-271)(272-331)(332-390)	4	(29-215,390-444)(216-277)(278-330)(331-389)
1l6x	A	2	(237-339)(340-443)	2	(237-339)(340-443)	2	(237-339)(340-443)	2	(237-339)(340-443)	2	(237-339)(340-443)	2	(237-339)(340-443)	2	(237-339)(340-443)	2	(237-339)(340-443)
1l7c	A	2	(388-506)(507-631)	2	(388-506)(507-631)	2	(388-506)(507-631)	2	(388-506)(507-631)	2	(388-506)(507-631)	2	(388-506)(507-631)	2	(388-506)(507-631)	2	(388-506)(507-631)
1l7d	A	2	(1-135,327-377)(136-326)	2	(1-135,324-377)(136-323)	2	(1-135,328-377)(136-327)	2	(1-135,324-377)(136-323)	2	(1-135,327-377)(136-326)	2	(1-135,324-377)(136-323)	2	(1-135,327-377)(136-326)	2	(1-135,324-377)(136-323)
1l8a	A	2	(56-466)(467-886)	2	(56-466)(467-886)	2	(56-465)(466-886)	2	(56-466)(467-886)	2	(56-466)(467-886)	2	(56-466)(467-886)	2	(56-465)(466-886)	2	(56-466)(467-886)
1l8n	A	2	(4-147)(148-678)	2	(4-140)(141-678)	2	(4-147)(148-678)	2	(4-140)(141-678)	2	(4-147)(148-678)	2	(4-140)(141-678)	2	(4-147)(148-678)	2	(4-140)(141-678)
1l8q	A	3	(77-240)(241-290)(291-399)	3	(77-240)(241-290)(291-399)	3	(77-240)(241-290)(291-399)	3	(77-240)(241-290)(291-399)	3	(77-240)(241-290)(291-399)	3	(77-240)(241-290)(291-399)	2	(77-242)(243-399)	2	(77-256)(257-399)
1lam	A	2	(1-172)(173-484)	2	(1-150)(151-484)	2	(1-172)(173-484)	2	(1-150)(151-484)	2	(1-172)(173-484)	2	(1-150)(151-484)	2	(1-172)(173-484)	2	(1-150)(151-484)
1lar	A	2	(1307-1586)(1587-1876)	2	(1307-1586)(1587-1876)	2	(1307-1586)(1587-1876)	2	(1307-1586)(1587-1876)	2	(1307-1586)(1587-1876)	2	(1307-1586)(1587-1876)	2	(1307-1586)(1587-1876)	2	(1307-1586)(1587-1876)
1lbu	A	3	(1-85)(86-160)(161-213)	3	(1-86)(87-159)(160-213)	3	(1-85)(86-159)(160-213)	2	(1-84)(85-213)	3	(1-85)(86-159)(160-213)	3	(1-86)(87-159)(160-213)	3	(1-84)(85-159)(160-213)	3	(1-86)(87-159)(160-213)
1lc0	A	2	(2-124)(125-291)	2	(2-124)(125-291)	2	(2-124)(125-291)	2	(2-125)(126-291)	2	(2-124)(125-291)	2	(2-124)(125-291)	2	(2-124)(125-291)	2	(2-124)(125-291)
1ldj	A	2	(17-332)(333-776)	6	(17-174)(175-332)(333-505)(506-585)(586-689)(690-776)	2	(17-332)(333-776)	2	(17-332)(333-776)					2	(17-332)(333-776)	2	(17-332)(333-776)
1lf6	A	2	(11-285)(286-684)	2	(11-284)(285-684)	2	(11-286)(287-684)	2	(11-284)(285-684)	2	(11-285)(286-684)	2	(11-284)(285-684)	2	(11-286)(287-684)	2	(11-284)(285-684)
1lfw	A	2	(1-186,383-468)(187-382)	2	(1-186,382-468)(187-381)	2	(1-186,383-468)(187-382)	2	(1-186,382-468)(187-381)	2	(1-186,383-468)(187-382)	2	(1-186,382-468)(187-381)	2	(1-186,383-468)(187-382)	2	(1-186,382-468)(187-381)
1li4	A	2	(3-191,354-432)(192-353)	3	(3-194,351-404)(195-350)(405-432)	2	(3-191,353-432)(192-352)	3	(3-194,351-404)(195-350)(405-432)	2	(3-191,354-432)(192-353)	3	(3-194,351-404)(195-350)(405-432)	2	(3-191,354-432)(192-353)	3	(3-194,351-404)(195-350)(405-432)
1lj8	A	2	(1-288)(289-492)	2	(1-295)(296-492)	2	(1-288)(289-492)	2	(1-295)(296-492)	2	(1-288)(289-492)	2	(1-295)(296-492)	2	(1-288)(289-492)	2	(1-295)(296-492)
1lk5	A	2	(1-86)(87-229)	2	(1-126)(127-229)	2	(1-86)(87-229)	2	(1-86)(87-229)	2	(1-86)(87-229)	2	(1-126)(127-229)	2	(1-86)(87-229)	2	(1-126)(127-229)
1lko	A	2	(2-144)(145-191)	2	(2-144)(145-191)	2	(2-144)(145-191)	2	(2-144)(145-191)	2	(2-144)(145-191)	2	(2-144)(145-191)	2	(2-144)(145-191)	2	(2-144)(145-191)
1lla	A	3	(2-193)(194-249,376-628)(250-375)	4	(2-119)(120-160,409-437)(161-378)(379-408,438-628)	3	(2-193)(194-222,378-628)(223-377)	4	(2-115)(116-179,406-439)(180-378)(379-405,440-628)	4	(2-110)(111-166)(167-222,376-628)(223-375)	4	(2-119)(120-160,409-437)(161-378)(379-408,438-628)	3	(2-193)(194-222,378-628)(223-377)	3	(2-179)(180-222,379-628)(223-378)
1lld	A	3	(7-83)(84-148,236-319)(149-235)	4	(7-82)(83-114)(115-150,231-319)(151-230)	3	(7-83)(84-148,236-319)(149-235)	4	(7-83)(84-114)(115-150,231-319)(151-230)	3	(7-83)(84-148,236-319)(149-235)	4	(7-82)(83-114)(115-150,231-319)(151-230)	3	(7-83)(84-149,237-319)(150-236)	4	(7-82)(83-114)(115-150,231-319)(151-230)
1llm	C	2	(101-153)(154-187)	3	(101-128)(129-156)(157-187)	2	(101-154)(155-187)	3	(101-128)(129-156)(157-187)	2	(101-153)(154-187)	3	(101-128)(129-156)(157-187)	2	(101-154)(155-187)	2	(101-156)(157-187)
1lnq	A	4	(19-63)(64-98)(116-246)(247-336)	4	(19-65)(66-98)(116-258)(259-336)	5	(19-63)(64-98)(116-229)(230-258)(259-336)	3	(19-98)(116-258)(259-336)	5	(19-63)(64-98)(116-230)(231-258)(259-336)	4	(19-65)(66-98)(116-258)(259-336)	2	(19-98)(116-336)	2	(19-98)(116-336)
1lns	A	2	(1-169)(170-763)	2	(1-166)(167-763)	2	(1-169)(170-763)	2	(1-166)(167-763)	2	(1-169)(170-763)	2	(1-166)(167-763)	2	(1-169)(170-763)	2	(1-166)(167-763)
1lp9	E	2	(0-115)(116-198)	2	(0-116)(117-198)	2	(0-115)(116-198)	2	(0-116)(117-198)	2	(0-115)(116-198)	2	(0-116)(117-198)	2	(0-115)(116-198)	2	(0-116)(117-198)
1lqu	A	2	(2-108,324-456)(109-323)	2	(2-108,324-456)(109-323)	2	(2-108,324-456)(109-323)	2	(2-108,324-456)(109-323)	2	(2-108,324-456)(109-323)	2	(2-108,324-456)(109-323)	2	(2-108,324-456)(109-323)	2	(2-108,324-456)(109-323)
1lrz	A	2	(1-176,317-412)(177-316)	2	(1-242,310-412)(243-309)	2	(1-176,317-412)(177-316)	2	(1-242,310-412)(243-309)	2	(1-176,317-412)(177-316)	2	(1-242,310-412)(243-309)	2	(1-174,356-412)(175-355)	2	(1-242,310-412)(243-309)
1ls1	A	2	(1-90,247-295)(91-246)	2	(1-90,248-295)(91-247)	2	(1-90,247-295)(91-246)	2	(1-90,248-295)(91-247)	2	(1-90,247-295)(91-246)	2	(1-90,248-295)(91-247)	2	(1-90,247-295)(91-246)	2	(1-90,248-295)(91-247)
1lsh	A	3	(17-298)(299-368,778-1073)(369-759)	4	(17-285)(286-403,778-830,862-1073)(404-759)(831-861)	3	(17-296)(297-368,778-1073)(369-759)	2	(17-369,778-1073)(370-759)	3	(17-298)(299-368,778-1073)(369-759)	4	(17-285)(286-403,778-830,862-1073)(404-759)(831-861)	3	(17-295)(296-368,778-1073)(369-759)	4	(17-285)(286-403,778-830,862-1073)(404-759)(831-861)
1lsl	A	2	(416-470)(471-528)	2	(416-470)(471-528)	2	(416-470)(471-528)	2	(416-470)(471-528)	2	(416-470)(471-528)	2	(416-470)(471-528)	2	(416-470)(471-528)	2	(416-470)(471-528)
1ltq	A	2	(1-149)(150-301)	2	(1-149)(150-301)	2	(1-149)(150-301)	2	(1-149)(150-301)	2	(1-149)(150-301)	2	(1-149)(150-301)	2	(1-149)(150-301)	2	(1-149)(150-301)
1lua	A	2	(2-98,249-288)(99-248)	2	(2-98,249-288)(99-248)	2	(2-98,249-288)(99-248)	2	(2-98,249-288)(99-248)	2	(2-98,249-288)(99-248)	2	(2-98,249-288)(99-248)	2	(2-98,249-288)(99-248)	2	(2-98,249-288)(99-248)
1lva	A	2	(377-508)(509-634)	4	(377-436)(437-508)(509-573)(574-634)	2	(377-508)(509-634)	2	(377-508)(509-634)	2	(377-508)(509-634)	4	(377-436)(437-508)(509-573)(574-634)	2	(377-509)(510-634)	2	(377-508)(509-634)
1lvk	A	3	(2-200,651-759)(201-448)(449-650)	4	(2-209,620-690)(210-456,592-619)(457-591)(691-759)	3	(2-200,652-759)(201-448)(449-651)	4	(2-205,620-690)(209-441,592-619)(442-591)(691-759)	3	(2-200,652-759)(201-448)(449-651)	4	(2-209,620-690)(210-456,592-619)(457-591)(691-759)	3	(2-200,652-759)(201-448)(449-651)	4	(2-209,620-690)(210-440,592-619)(441-591)(691-759)
1lvl	A	4	(1-46,84-146,266-336)(47-83)(147-265)(337-458)	4	(1-40,109-145,266-336)(41-108)(146-265)(337-458)	4	(1-40,109-146,266-336)(41-108)(147-265)(337-458)	4	(1-40,109-145,266-336)(41-108)(146-265)(337-458)	4	(1-46,109-146,266-336)(47-108)(147-265)(337-458)	4	(1-40,109-145,266-336)(41-108)(146-265)(337-458)	4	(1-40,109-146,266-336)(41-108)(147-265)(337-458)	4	(1-40,109-145,266-336)(41-108)(146-265)(337-458)
1lw7	A	2	(57-225)(226-411)	2	(57-225)(226-411)	2	(57-225)(226-411)	2	(57-225)(226-411)	2	(57-225)(226-411)	2	(57-225)(226-411)	2	(57-225)(226-411)	2	(57-225)(226-411)
1lwh	A	2	(1-40,235-441)(41-234)	4	(1-93,309-371)(94-157)(158-235)(236-308,372-441)	2	(1-40,235-441)(41-234)	2	(1-87,232-441)(88-231)	2	(1-40,235-441)(41-234)	4	(1-93,309-371)(94-157)(158-235)(236-308,372-441)	2	(1-40,235-441)(41-234)	2	(1-87,232-441)(88-231)
1lwu	C	2	(83-145)(146-399)	2	(83-137)(138-399)	2	(83-145)(146-399)	2	(83-137)(138-399)	2	(83-145)(146-399)	2	(83-137)(138-399)	2	(83-145)(146-399)	2	(83-137)(138-399)
1ly2	A	2	(0-62)(63-129)	2	(0-61)(62-129)	2	(0-62)(63-129)	2	(0-61)(62-129)	2	(0-62)(63-129)	2	(0-61)(62-129)	2	(0-62)(63-129)	2	(0-61)(62-129)
1m0w	A	3	(6-79,421-491)(80-321)(322-420)	2	(6-353,418-491)(354-417)	3	(6-54,421-491)(55-321)(322-420)	2	(6-353,418-491)(354-417)	3	(6-54,421-491)(55-321)(322-420)	2	(6-353,418-491)(354-417)	3	(6-54,420-491)(55-321)(322-419)	2	(6-353,418-491)(354-417)
1m1h	A	2	(5-50,131-186)(51-130)	2	(5-50,131-186)(51-130)	2	(5-50,131-186)(51-130)	2	(5-50,131-186)(51-130)	2	(5-50,131-186)(51-130)	2	(5-50,131-186)(51-130)	2	(5-50,131-186)(51-130)	2	(5-50,131-186)(51-130)
1m1x	B	3	(55-105,354-600)(106-353)(601-690)	5	(55-111,352-434)(112-351)(532-561)(562-605)(606-690)	4	(55-109,352-434)(110-351)(532-604)(605-690)	4	(55-109,352-558)(110-351)(559-604)(605-690)	4	(55-109,352-434)(110-351)(532-604)(605-690)	5	(55-111,352-434)(112-351)(532-561)(562-605)(606-690)	4	(55-109,352-434)(110-351)(532-604)(605-690)	4	(55-109,352-559)(110-351)(560-604)(605-690)
1m1z	A	4	(3-207)(208-238,340-443)(239-299)(300-339,454-506)	2	(3-443)(454-506)	4	(3-207)(208-237,347-443)(238-300)(301-346,454-506)	2	(3-443)(454-506)	4	(3-207)(208-237,346-443)(238-299)(300-345,454-506)	2	(3-443)(454-506)	6	(3-61)(62-119)(120-205)(206-237,346-443)(238-300)(301-345,454-506)	2	(3-443)(454-506)
1m2o	A	3	(2-118,399-542)(119-398)(543-765)	3	(2-118,397-626)(119-396)(627-765)	3	(2-118,397-539)(119-396)(540-765)	3	(2-118,397-626)(119-396)(627-765)	3	(2-118,397-541)(119-396)(542-765)	3	(2-118,397-626)(119-396)(627-765)	3	(2-119,391-524)(120-390)(525-765)	3	(2-118,397-626)(119-396)(627-765)
1m3y	A	2	(25-230)(231-437)			2	(25-228)(229-437)			2	(25-230)(231-437)			2	(25-228)(229-437)
1m4k	A	2	(8-101)(102-200)	2	(8-101)(102-200)	2	(8-101)(102-200)	2	(8-101)(102-200)	2	(8-101)(102-200)	2	(8-101)(102-200)	2	(8-101)(102-200)	2	(8-101)(102-200)
1m5y	A	2	(25-276,395-427)(277-386)	2	(25-278,395-427)(279-386)	2	(25-276,395-427)(277-386)	2	(25-278,395-427)(279-386)	2	(25-276,395-427)(277-386)	2	(25-278,395-427)(279-386)	2	(25-276,395-427)(277-386)	2	(25-278,395-427)(279-386)
1m6i	A	3	(128-264,400-478)(265-399)(479-608)	3	(128-264,400-477)(265-399)(478-608)	3	(128-264,400-478)(265-399)(479-608)	3	(128-264,400-477)(265-399)(478-608)	3	(128-264,400-478)(265-399)(479-608)	3	(128-264,400-477)(265-399)(478-608)	3	(128-264,400-478)(265-399)(479-608)	3	(128-264,400-477)(265-399)(478-608)
1m70	A	2	(1-90)(91-190)	3	(1-36)(37-91)(92-190)	2	(1-90)(91-190)	2	(1-90)(91-190)	2	(1-90)(91-190)	3	(1-36)(37-91)(92-190)	3	(1-36)(37-91)(92-190)	3	(1-36)(37-91)(92-190)
1m8p	A	2	(1-388)(389-573)	2	(1-389)(390-573)	2	(1-388)(389-573)	2	(1-389)(390-573)	2	(1-388)(389-573)	2	(1-389)(390-573)	2	(1-388)(389-573)	2	(1-389)(390-573)
1m9s	A	2	(36-319)(391-629)	2	(36-319)(391-629)	2	(36-319)(391-629)	2	(36-319)(391-629)					2	(36-319)(391-629)	2	(36-319)(391-629)
1mc0	A	2	(215-390)(391-555)	2	(215-391)(392-555)	2	(215-390)(391-555)	2	(215-391)(392-555)	2	(215-390)(391-555)	2	(215-391)(392-555)	2	(215-390)(391-555)	2	(215-391)(392-555)
1mg7	A	2	(14-185,351-380)(186-350)	2	(14-184)(185-380)	2	(14-185,351-380)(186-350)	2	(14-66,185-380)(67-184)	2	(14-185,351-380)(186-350)	2	(14-184)(185-380)	2	(14-185,351-380)(186-350)	2	(14-184)(185-380)
1mgt	A	2	(1-88)(89-169)	2	(1-88)(89-169)	2	(1-88)(89-169)	2	(1-87)(88-169)	2	(1-88)(89-169)	2	(1-88)(89-169)	2	(1-88)(89-169)	2	(1-88)(89-169)
1miw	A	2	(1-229)(230-404)	3	(1-138)(139-338)(339-404)	3	(1-146)(147-274)(275-404)	2	(1-238)(239-404)	3	(1-153)(154-274)(275-404)	3	(1-138)(139-338)(339-404)	2	(1-229)(230-404)	2	(1-274)(275-404)
1mix	A	2	(195-308)(309-400)	2	(195-309)(310-400)	2	(195-308)(309-400)	2	(195-309)(310-400)	2	(195-308)(309-400)	2	(195-309)(310-400)	2	(195-308)(309-400)	2	(195-309)(310-400)
1mju	H	2	(1-113)(114-230)	2	(1-114)(115-230)	2	(1-113)(114-230)	2	(1-113)(114-230)	2	(1-113)(114-230)	2	(1-114)(115-230)	2	(1-113)(114-230)	2	(1-114)(115-230)
1mju	L	2	(1-107)(108-214)	2	(1-107)(108-214)	2	(1-107)(108-214)	2	(1-107)(108-214)	2	(1-107)(108-214)	2	(1-107)(108-214)	2	(1-107)(108-214)	2	(1-107)(108-214)
1mky	A	3	(2-176)(177-358)(359-439)	3	(2-176)(177-357)(358-439)	3	(2-176)(177-358)(359-439)	3	(2-176)(177-357)(358-439)	3	(2-176)(177-358)(359-439)	3	(2-176)(177-357)(358-439)	2	(2-176,360-439)(177-359)	2	(2-176)(177-439)
1ml4	A	2	(2-135)(136-308)	2	(2-135)(136-308)	2	(2-135)(136-308)	2	(2-135)(136-308)	2	(2-135)(136-308)	2	(2-135)(136-308)	2	(2-135)(136-308)	2	(2-135)(136-308)
1mla	A	2	(3-124,206-307)(125-205)	2	(3-124,201-307)(125-200)	2	(3-124,218-307)(125-217)	2	(3-124,201-307)(125-200)	2	(3-124,218-307)(125-217)	2	(3-124,201-307)(125-200)	2	(3-124,218-307)(125-217)	2	(3-124,201-307)(125-200)
1mo9	A	3	(2-186,313-385)(187-312)(386-523)	4	(2-85,133-185)(86-132,186-313)(314-387)(388-523)	3	(2-185,314-385)(186-313)(386-523)	3	(2-185,314-386)(186-313)(387-523)	3	(2-186,314-385)(187-313)(386-523)	4	(2-85,133-185)(86-132,186-313)(314-387)(388-523)	4	(2-85,133-187)(86-132,188-312)(313-387)(388-523)	4	(2-85,133-185)(86-132,186-313)(314-387)(388-523)
1mpg	A	3	(1-82)(83-111,217-282)(112-216)	4	(1-111)(112-191)(192-230)(231-282)	3	(1-82)(83-111,217-282)(112-216)	3	(1-111)(112-216)(217-282)	3	(1-84)(85-111,217-282)(112-216)	4	(1-111)(112-191)(192-230)(231-282)	5	(1-82)(83-109)(110-193)(194-230)(231-282)	5	(1-82)(83-110)(111-191)(192-230)(231-282)
1mrz	A	2	(2-145)(146-288)	2	(2-145)(146-288)	2	(2-145)(146-288)	2	(2-145)(146-288)	2	(2-145)(146-288)	2	(2-145)(146-288)	2	(2-145)(146-288)	2	(2-145)(146-288)
1ms9	A	2	(2-371)(372-632)	2	(2-371)(372-632)	2	(2-371)(372-632)	2	(2-371)(372-632)	2	(2-371)(372-632)	2	(2-371)(372-632)	2	(2-371)(372-632)	2	(2-371)(372-632)
1mv8	A	3	(1-214)(215-259)(260-436)	3	(1-215)(216-260)(261-436)	3	(1-213)(214-292)(293-436)	2	(1-218)(219-436)	3	(1-214)(215-260)(261-436)	3	(1-215)(216-260)(261-436)	2	(1-217)(218-436)	2	(1-218)(219-436)
1mx3	A	2	(27-124,318-352)(125-317)	2	(27-123,320-352)(124-319)	2	(27-124,318-352)(125-317)	2	(27-123,319-352)(124-318)	2	(27-124,318-352)(125-317)	2	(27-123,320-352)(124-319)	2	(27-124,318-352)(125-317)	2	(27-123,320-352)(124-319)
1mxg	A	2	(1-243)(244-435)	2	(1-243)(244-435)	2	(1-243)(244-435)	2	(1-243)(244-435)	2	(1-243)(244-435)	2	(1-243)(244-435)	2	(1-243)(244-435)	3	(1-107,183-335)(108-182)(336-435)
1n10	A					2	(1003-1140)(1141-1240)							2	(1003-1140)(1141-1240)
1n26	A	3	(1-95)(96-192)(193-299)	3	(1-91)(92-194)(195-299)	3	(1-94)(95-192)(193-299)	3	(1-91)(92-194)(195-299)	3	(1-94)(95-193)(194-299)	3	(1-91)(92-194)(195-299)	3	(1-94)(95-193)(194-299)	2	(1-96)(97-299)
1n2x	A	2	(8-105,218-294)(106-217)	2	(8-113,218-294)(114-217)	2	(8-105,218-294)(106-217)	2	(8-113,218-294)(114-217)	2	(8-105,218-294)(106-217)	2	(8-113,218-294)(114-217)	2	(8-105,218-294)(106-217)	2	(8-113,218-294)(114-217)
1n4k	A	3	(236-436)(437-567)(568-602)	2	(236-436)(437-602)	3	(236-435)(436-567)(568-602)	2	(236-436)(437-602)	3	(236-435)(436-567)(568-602)	2	(236-436)(437-602)	3	(236-435)(436-567)(568-602)	2	(236-436)(437-602)
1n4w	A	2	(9-226,320-507)(227-319)	2	(9-226,320-507)(227-319)	2	(9-226,320-507)(227-319)	6	(9-40,227-288)(41-121)(122-157,445-507)(158-189,321-444)(190-226)(289-320)	2	(9-226,320-507)(227-319)	6	(9-40,227-288)(41-122)(123-156,442-507)(157-188,325-441)(189-226)(289-324)	3	(9-119)(120-227,320-507)(228-319)	3	(9-230)(231-319,448-507)(320-447)
1n5u	A	2	(2-299)(300-584)	4	(2-112)(113-193)(194-398,438-491)(399-437,492-584)	2	(2-297)(298-584)	2	(2-372)(373-584)	2	(2-297)(298-584)	4	(2-112)(113-193)(194-398,438-491)(399-437,492-584)	2	(2-371)(372-584)	2	(2-372)(373-584)
1n62	A	2	(3-79)(80-163)	2	(3-79)(80-163)	2	(3-79)(80-163)	2	(3-79)(80-163)	2	(3-79)(80-163)	2	(3-79)(80-163)	2	(3-79)(80-163)	2	(3-79)(80-163)
1n62	B	2	(6-490,654-809)(491-653)	2	(6-508,649-809)(509-648)	3	(6-310)(311-490,654-809)(491-653)	2	(6-508,649-809)(509-648)	3	(6-310)(311-490,654-809)(491-653)	2	(6-508,649-809)(509-648)	3	(6-310)(311-490,654-809)(491-653)	2	(6-508,649-809)(509-648)
1n62	C	2	(1-83)(84-286)	2	(1-61)(62-286)	3	(1-62)(63-176)(177-286)	2	(1-61)(62-286)	3	(1-62)(63-175)(176-286)	2	(1-61)(62-286)	2	(1-83)(84-286)	2	(1-61)(62-286)
1n67	A	2	(229-367)(368-560)	2	(229-365)(366-560)	2	(229-367)(368-560)	2	(229-365)(366-560)	2	(229-367)(368-560)	2	(229-365)(366-560)	2	(229-368)(369-560)	2	(229-365)(366-560)
1n8y	C	3	(1-277)(278-489)(490-608)	3	(1-276)(277-521)(522-608)	3	(1-277)(278-489)(490-608)	2	(1-510)(511-608)	3	(1-277)(278-489)(490-608)	3	(1-276)(277-521)(522-608)	2	(1-423)(424-608)	2	(1-511)(512-608)
1n9w	A	2	(1-118)(119-414)	2	(1-93)(111-414)	2	(1-118)(119-414)	2	(1-93)(111-414)	2	(1-118)(119-414)	2	(1-93)(111-414)	2	(1-118)(119-414)	2	(1-93)(111-414)
1na6	A	3	(4-169)(170-279)(280-398)	3	(4-169)(170-268)(269-398)	3	(4-169)(170-279)(280-398)	2	(4-169)(170-398)	3	(4-169)(170-279)(280-398)	3	(4-169)(170-268)(269-398)	2	(4-170)(171-398)	3	(4-169)(170-268)(269-398)
1ne9	A	2	(1-146)(147-335)	2	(1-146)(147-335)	2	(1-146)(147-335)	2	(1-146)(147-335)	2	(1-146)(147-335)	2	(1-146)(147-335)	2	(1-145)(146-335)	2	(1-146)(147-335)
1nfg	A	2	(1-55,341-457)(56-340)	2	(1-53,421-457)(54-420)	2	(1-88,339-457)(89-338)	2	(1-54,343-457)(55-342)	2	(1-55,340-457)(56-339)	2	(1-53,421-457)(54-420)	2	(1-88,339-457)(89-338)	2	(1-53,421-457)(54-420)
1nfi	A	2	(20-189)(190-314)	2	(20-189)(190-314)	3	(20-188)(189-286)(287-314)	2	(20-189)(190-314)	2	(20-189)(190-314)	2	(20-189)(190-314)	2	(20-189)(190-314)	2	(20-189)(190-314)
1ng2	A	2	(157-203)(204-332)	2	(157-202)(203-332)	2	(157-203)(204-332)	2	(157-202)(203-332)	2	(157-203)(204-332)	2	(157-202)(203-332)	2	(157-203)(204-332)	2	(157-202)(203-332)
1nh2	D	2	(5-56)(57-121)	2	(5-56)(57-121)	2	(5-56)(57-121)	2	(5-56)(57-121)	2	(5-56)(57-121)	2	(5-56)(57-121)	2	(5-56)(57-121)	2	(5-56)(57-121)
1nh8	A	2	(1-194)(195-284)	3	(1-89,177-211)(90-176)(212-284)	2	(1-209)(210-284)	2	(1-209)(210-284)	2	(1-194)(195-284)	3	(1-89,177-211)(90-176)(212-284)	2	(1-194)(195-284)	2	(1-209)(210-284)
1nhp	A	3	(1-113,245-322)(114-244)(323-447)	3	(1-113,245-322)(114-244)(323-447)	3	(1-113,245-322)(114-244)(323-447)	3	(1-113,245-323)(114-244)(324-447)	3	(1-113,245-322)(114-244)(323-447)	3	(1-113,245-322)(114-244)(323-447)	3	(1-113,245-322)(114-244)(323-447)	3	(1-113,245-322)(114-244)(323-447)
1nhy	A	2	(1-83)(84-219)	2	(1-76)(77-219)	2	(1-83)(84-219)	2	(1-76)(77-219)	2	(1-83)(84-219)	2	(1-76)(77-219)	2	(1-83)(84-219)	2	(1-76)(77-219)
1ni3	A	2	(11-304)(305-388)	2	(11-306)(307-388)	2	(11-304)(305-388)	2	(11-306)(307-388)	2	(11-304)(305-388)	2	(11-306)(307-388)	2	(11-304)(305-388)	2	(11-306)(307-388)
1ni5	A	3	(0-204)(205-311)(312-432)	3	(0-204)(205-313)(314-432)	3	(0-204)(205-312)(313-432)	3	(0-204)(205-313)(314-432)	3	(0-204)(205-312)(313-432)	3	(0-204)(205-313)(314-432)	2	(0-234)(235-432)	2	(0-234)(235-432)
1nj1	A	2	(19-270,409-481)(271-408)	3	(19-279)(280-408)(409-481)	2	(19-270,409-481)(271-408)	3	(19-279)(280-408)(409-481)	2	(19-270,409-481)(271-408)	3	(19-279)(280-408)(409-481)	2	(19-270,409-481)(271-408)	3	(19-279)(280-408)(409-481)
1nj8	A	2	(0-254,394-455)(255-393)	3	(0-264)(265-393)(394-455)	2	(0-254,394-455)(255-393)	3	(0-264)(265-393)(394-455)	2	(0-254,394-455)(255-393)	3	(0-264)(265-393)(394-455)	4	(0-50)(51-181,219-252)(182-218,394-455)(253-393)	3	(0-264)(265-393)(394-455)
1nkt	A	3	(-15-221)(222-356,643-835)(357-642)	4	(-15-224,354-398)(225-353,777-835)(399-637)(638-776)	4	(-15-221,357-396)(222-356)(397-641)(642-835)	3	(-15-223)(224-355,643-835)(356-642)	4	(-15-221,357-396)(222-356)(397-641)(642-835)	4	(-15-224,354-398)(225-353,777-835)(399-637)(638-776)	4	(-15-221,357-396)(222-356)(397-652)(653-835)	7	(-15-27)(28-225,354-396,634-665)(226-301)(302-353,775-835)(397-582)(583-633)(666-774)
1nlt	A	3	(110-139,251-337)(140-210)(211-250)	3	(110-154,199-255)(155-198)(256-337)	3	(110-140,253-337)(141-210)(211-252)	2	(110-140,211-337)(141-210)	3	(110-140,252-337)(141-210)(211-251)	3	(110-154,199-255)(155-198)(256-337)	3	(110-141,211-253)(142-210)(254-337)	2	(110-140,211-337)(141-210)
1nm2	A	2	(0-131,220-314)(132-219)	2	(0-131,200-314)(132-199)	2	(0-131,220-314)(132-219)	2	(0-132,200-314)(133-199)	2	(0-131,220-314)(132-219)	2	(0-131,200-314)(132-199)	2	(0-131,220-314)(132-219)	2	(0-131,200-314)(132-199)
1nm3	A	2	(3-166)(167-239)	2	(3-167)(168-239)	2	(3-166)(167-239)	2	(3-167)(168-239)	2	(3-166)(167-239)	2	(3-167)(168-239)	2	(3-166)(167-239)	2	(3-167)(168-239)
1now	A	2	(55-233,497-552)(234-496)	3	(55-195)(196-288,401-552)(289-400)	2	(55-233,497-552)(234-496)	2	(55-233,498-552)(234-497)	2	(55-233,497-552)(234-496)	3	(55-195)(196-288,401-552)(289-400)	2	(55-233,497-552)(234-496)	2	(55-233,498-552)(234-497)
1np7	A	2	(1-303)(304-483)	2	(1-303)(304-483)	2	(1-303)(304-483)	2	(1-304)(305-483)	2	(1-303)(304-483)	2	(1-303)(304-483)	2	(1-303)(304-483)	2	(1-303)(304-483)
1npp	A	3	(5-50,132-187)(51-131)(188-248)	3	(5-50,131-189)(51-130)(190-248)	3	(5-50,132-187)(51-131)(188-248)	2	(5-190)(191-248)	3	(5-50,132-187)(51-131)(188-248)	3	(5-50,131-189)(51-130)(190-248)	2	(5-187)(188-248)	2	(5-190)(191-248)
1npy	A	2	(1-101,235-269)(102-234)	2	(1-101,235-269)(102-234)	2	(1-101,235-269)(102-234)	2	(1-101,235-269)(102-234)	2	(1-101,235-269)(102-234)	2	(1-101,235-269)(102-234)	2	(1-101,235-269)(102-234)	2	(1-101,235-269)(102-234)
1nr0	A	2	(2-321)(322-611)	2	(2-321)(322-611)	2	(2-321)(322-611)	2	(2-321)(322-611)	2	(2-321)(322-611)	2	(2-321)(322-611)	2	(2-321)(322-611)	2	(2-321)(322-611)
1nty	A	2	(1231-1411)(1412-1535)	2	(1231-1411)(1412-1535)	2	(1231-1411)(1412-1535)	2	(1231-1411)(1412-1535)	2	(1231-1411)(1412-1535)	2	(1231-1411)(1412-1535)	2	(1231-1411)(1412-1535)	2	(1231-1411)(1412-1535)
1nu9	C	2	(1-143)(144-281)	2	(1-143)(144-281)	2	(1-143)(144-281)	2	(1-143)(144-281)	2	(1-143)(144-281)	2	(1-143)(144-281)	2	(1-143)(144-281)	2	(1-143)(144-281)
1nub	A	2	(53-135)(136-286)	2	(53-133)(134-286)	2	(53-135)(136-286)	2	(53-133)(134-286)	2	(53-135)(136-286)	2	(53-133)(134-286)	2	(53-135)(136-286)	2	(53-133)(134-286)
1nui	A	2	(10-64)(65-255)	2	(10-60)(61-255)	2	(10-64)(65-255)	2	(10-60)(61-255)	2	(10-64)(65-255)	2	(10-60)(61-255)	2	(10-65)(66-255)	2	(10-60)(61-255)
1nvm	B	2	(1-130,279-312)(131-278)	2	(1-131,279-312)(132-278)	2	(1-130,280-312)(131-279)	2	(1-130,279-312)(131-278)	2	(1-130,280-312)(131-279)	2	(1-131,279-312)(132-278)	2	(1-129,280-312)(130-279)	2	(1-131,279-312)(132-278)
1nvp	D	2	(3-52)(53-99)	2	(3-52)(53-99)	2	(3-52)(53-99)	2	(3-52)(53-99)	2	(3-52)(53-99)	2	(3-52)(53-99)	2	(3-52)(53-99)	2	(3-52)(53-99)
1ny5	A	3	(1-135)(136-306)(307-384)	3	(1-135)(136-306)(307-384)	3	(1-135)(136-305)(306-384)	2	(1-134)(135-384)	3	(1-135)(136-305)(306-384)	3	(1-135)(136-306)(307-384)	2	(1-136)(137-384)	2	(1-134)(135-384)
1nyr	A	3	(4-240)(241-535)(536-645)	4	(4-65)(66-240)(241-539)(540-645)	3	(4-240)(241-535)(536-645)	2	(4-240)(241-645)	4	(4-66)(67-240)(241-535)(536-645)	4	(4-65)(66-240)(241-539)(540-645)	2	(4-240)(241-645)	2	(4-240)(241-645)
1nyt	A	2	(1-101,238-271)(102-237)	2	(1-101,238-271)(102-237)	2	(1-101,238-271)(102-237)	2	(1-101,238-271)(102-237)	2	(1-101,238-271)(102-237)	2	(1-101,238-271)(102-237)	2	(1-101,238-271)(102-237)	2	(1-101,238-271)(102-237)
1nzi	A	2	(1-114)(115-159)	2	(1-115)(116-159)	2	(1-114)(115-159)	2	(1-115)(116-159)	2	(1-114)(115-159)	2	(1-115)(116-159)	2	(1-114)(115-159)	2	(1-115)(116-159)
1o0w	A	2	(-1-141)(142-236)	2	(-1-141)(142-236)	2	(-1-141)(142-236)	2	(-1-141)(142-236)	2	(-1-141)(142-236)	2	(-1-141)(142-236)	2	(-1-141)(142-236)	2	(-1-141)(142-236)
1o12	A	2	(1-46,294-364)(47-293)	7	(1-41)(42-113)(114-176)(177-223)(224-261,291-326)(262-290)(327-364)	6	(1-46,294-364)(47-111)(112-172)(173-225)(226-253)(254-293)	2	(1-46,295-364)(47-294)	3	(1-46,295-364)(47-252)(253-294)	7	(1-41)(42-113)(114-176)(177-223)(224-261,291-327)(262-290)(328-364)	2	(1-46,294-364)(47-293)	3	(1-46,293-364)(47-256)(257-292)
1o4u	A	2	(1-144)(153-273)	2	(1-144)(153-273)	2	(1-144)(153-273)	2	(1-144)(153-273)	2	(1-144)(153-273)	2	(1-144)(153-273)	2	(1-144)(153-273)	2	(1-144)(153-273)
1o59	A	2	(0-187)(194-343)	2	(0-187)(194-343)	2	(0-187)(194-343)	2	(0-187)(194-343)	2	(0-187)(194-343)	2	(0-187)(194-343)	2	(0-187)(194-343)	2	(0-187)(194-343)
1o5z	A	2	(-2-291)(292-430)	2	(-2-293)(294-430)	2	(-2-291)(292-430)	2	(-2-293)(294-430)	2	(-2-291)(292-430)	2	(-2-293)(294-430)	2	(-2-291)(292-430)	2	(-2-293)(294-430)
1o6g	A	2	(1-73,426-710)(74-425)	2	(1-74,426-710)(75-425)	2	(1-73,426-710)(74-425)	2	(1-74,426-710)(75-425)	2	(1-73,426-710)(74-425)	2	(1-74,426-710)(75-425)	3	(1-70,431-710)(71-332)(333-430)	2	(1-74,426-710)(75-425)
1o6v	A	2	(33-261)(262-496)	2	(33-262)(263-496)	2	(33-261)(262-496)	2	(33-261)(262-496)	2	(33-261)(262-496)	2	(33-262)(263-496)	2	(33-261)(262-496)	2	(33-262)(263-496)
1o6w	A	2	(1-29)(30-75)	2	(1-29)(30-75)	2	(1-29)(30-75)	2	(1-29)(30-75)	2	(1-29)(30-75)	2	(1-29)(30-75)	2	(1-29)(30-75)	2	(1-29)(30-75)
1o70	A	2	(328-467)(468-624)	2	(328-467)(468-624)	2	(328-467)(468-624)	2	(328-467)(468-624)	2	(328-467)(468-624)	2	(328-467)(468-624)	2	(328-467)(468-624)	2	(328-467)(468-624)
1o75	A	2	(7-329)(330-414)	2	(7-332)(333-414)	2	(7-329)(330-414)	2	(7-332)(333-414)	2	(7-329)(330-414)	2	(7-332)(333-414)	2	(7-329)(330-414)	2	(7-332)(333-414)
1o7f	A	2	(13-167,335-445)(180-334)	2	(13-167,317-445)(180-316)	2	(13-167,336-445)(180-335)	2	(13-167,317-445)(180-316)	3	(13-167)(180-316)(317-445)	2	(13-167,317-445)(180-316)	2	(13-167,336-445)(180-335)	2	(13-167,317-445)(180-316)
1o89	A	2	(1-117,292-323)(118-291)	2	(1-140,267-323)(141-266)	2	(1-117,292-323)(118-291)	2	(1-140,266-323)(141-265)	2	(1-117,292-323)(118-291)	2	(1-140,267-323)(141-266)	2	(1-117,288-323)(118-287)	2	(1-140,267-323)(141-266)
1o8b	A	2	(23-124)(125-218)	2	(23-124)(125-218)	2	(23-124)(125-218)	2	(23-125)(126-218)	2	(23-124)(125-218)	2	(23-124)(125-218)	2	(23-125)(126-218)	2	(23-124)(125-218)
1o94	A	3	(1-363)(364-488,646-729)(489-645)	3	(1-363)(364-490,644-729)(491-643)	3	(1-363)(364-488,646-729)(489-645)	3	(1-363)(364-490,644-729)(491-643)	3	(1-363)(364-489,646-729)(490-645)	3	(1-363)(364-490,644-729)(491-643)	3	(1-363)(364-489,646-729)(490-645)	3	(1-363)(364-490,644-729)(491-643)
1o97	D	2	(1-192)(196-318)	2	(1-192)(196-318)	2	(1-192)(196-318)	2	(1-192)(196-318)	2	(1-192)(196-318)	2	(1-192)(196-318)	2	(1-192)(196-318)	2	(1-192)(196-318)
1o98	A	2	(2-77,312-510)(78-311)	2	(2-77,311-510)(78-310)	2	(2-77,312-510)(78-311)	2	(2-77,311-510)(78-310)	2	(2-77,312-510)(78-311)	2	(2-77,311-510)(78-310)	2	(2-77,311-510)(78-310)	2	(2-77,311-510)(78-310)
1o9a	A	2	(17-60)(61-109)	2	(17-60)(61-109)	2	(17-61)(62-109)	2	(17-60)(61-109)	2	(17-60)(61-109)	2	(17-60)(61-109)	2	(17-60)(61-109)	2	(17-60)(61-109)
1oac	A	2	(5-94)(95-724)	2	(5-86)(87-724)	4	(5-89)(90-185,365-431)(186-301)(302-364,432-724)	2	(5-86)(87-724)	4	(5-89)(90-184,364-431)(185-300)(301-363,432-724)	2	(5-86)(87-724)	6	(5-88)(89-188)(189-299,365-392,485-542)(300-364)(393-484)(543-724)	2	(5-86)(87-724)
1ofc	X	2	(697-851)(852-978)	2	(697-851)(852-978)	2	(697-851)(852-978)	2	(697-851)(852-978)	2	(697-851)(852-978)	2	(697-851)(852-978)	2	(697-851)(852-978)	2	(697-851)(852-978)
1ofd	A	4	(1-422)(423-793)(794-992,1029-1241)(993-1028,1242-1507)	4	(1-412)(413-792)(793-992,1028-1241)(993-1027,1242-1507)	4	(1-422)(423-793)(794-992,1029-1241)(993-1028,1242-1507)	5	(1-413)(414-793)(794-1237)(1238-1372)(1373-1507)	4	(1-422)(423-793)(794-992,1029-1241)(993-1028,1242-1507)	4	(1-412)(413-792)(793-992,1028-1241)(993-1027,1242-1507)	4	(1-422)(423-499,536-793)(500-535,1242-1507)(794-1241)	4	(1-412)(413-792)(793-992,1028-1241)(993-1027,1242-1507)
1oga	D	2	(3-109)(110-202)	2	(3-110)(111-202)	2	(3-109)(110-202)	2	(3-110)(111-202)	2	(3-109)(110-202)	2	(3-110)(111-202)	2	(3-110)(111-202)	2	(3-110)(111-202)
1ogm	X	2	(3-392)(393-574)	2	(3-395)(396-574)	2	(3-392)(393-574)	2	(3-395)(396-574)	2	(3-392)(393-574)	2	(3-395)(396-574)	2	(3-376)(377-574)	2	(3-395)(396-574)
1ohe	A	2	(42-200)(201-380)	2	(42-199)(200-380)	2	(42-200)(201-380)	2	(42-199)(200-380)	2	(42-200)(201-380)	2	(42-199)(200-380)	2	(42-200)(201-380)	2	(42-199)(200-380)
1oi1	A	2	(33-59,163-243)(60-162)	2	(33-59,163-243)(60-162)	2	(33-59,163-243)(60-162)	2	(33-59,162-243)(60-161)	2	(33-59,163-243)(60-162)	2	(33-59,163-243)(60-162)	2	(33-59,163-243)(60-162)	2	(33-59,163-243)(60-162)
1oi7	A	2	(1-136)(137-288)	2	(1-136)(137-288)	2	(1-136)(137-288)	2	(1-136)(137-288)	2	(1-136)(137-288)	2	(1-136)(137-288)	2	(1-136)(137-288)	2	(1-136)(137-288)
1oj4	A	2	(1-37,149-283)(38-148)	2	(1-37,148-283)(38-147)	2	(1-37,149-283)(38-148)	2	(1-37,149-283)(38-148)	2	(1-37,149-283)(38-148)	2	(1-37,148-283)(38-147)	2	(1-37,149-283)(38-148)	2	(1-37,148-283)(38-147)
1ojn	A	2	(170-538)(539-892)	2	(170-536)(537-892)	2	(170-538)(539-892)	2	(170-536)(537-892)	2	(170-538)(539-892)	2	(170-536)(537-892)	2	(170-539)(540-892)	2	(170-536)(537-892)
1ojs	A	3	(22-98)(99-162,248-331)(163-247)	3	(22-95)(96-164,248-331)(165-247)	3	(22-97)(98-163,248-331)(164-247)	3	(22-95)(96-164,248-331)(165-247)	3	(22-98)(99-162,248-331)(163-247)	3	(22-95)(96-164,248-331)(165-247)	3	(22-98)(99-163,248-331)(164-247)	2	(22-99)(100-331)
1ojt	A	4	(117-164,224-277,400-470)(165-223)(278-399)(471-598)	4	(117-165,199-275,400-470)(166-198)(276-399)(471-598)	4	(117-164,224-276,400-470)(165-223)(277-399)(471-598)	4	(117-164,224-276,400-470)(165-223)(277-399)(471-598)	4	(117-164,224-276,400-470)(165-223)(277-399)(471-598)	4	(117-165,199-275,400-470)(166-198)(276-399)(471-598)	4	(117-158,224-276,400-470)(159-223)(277-399)(471-598)	4	(117-165,224-275,400-470)(166-223)(276-399)(471-598)
1ok3	A	2	(1-129)(130-254)	4	(1-64)(65-129)(130-190)(191-254)	4	(1-68)(69-129)(130-185)(186-254)	4	(1-64)(65-129)(130-190)(191-254)	2	(1-129)(130-254)	4	(1-64)(65-129)(130-190)(191-254)	2	(1-129)(130-254)	2	(1-129)(130-254)
1okg	A	2	(7-279)(280-373)	2	(7-287)(288-373)	2	(7-279)(280-373)	2	(7-287)(288-373)	2	(7-279)(280-373)	2	(7-287)(288-373)	2	(7-279)(280-373)	2	(7-287)(288-373)
1oki	A	2	(54-143)(144-236)	2	(54-143)(144-236)	2	(54-143)(144-236)	2	(54-143)(144-236)	2	(54-142)(143-236)	2	(54-143)(144-236)	2	(54-142)(143-236)	2	(54-143)(144-236)
1okk	D	2	(21-78,259-303)(97-258)	2	(21-78)(97-303)	2	(21-78,259-303)(97-258)	2	(21-78)(97-303)	2	(21-78,259-303)(97-258)	2	(21-78)(97-303)	2	(21-78,259-303)(97-258)	2	(21-78)(97-303)
1okt	A	2	(1-84)(85-211)	2	(1-83)(84-211)	2	(1-84)(85-211)	2	(1-83)(84-211)	2	(1-84)(85-211)	2	(1-83)(84-211)	2	(1-84)(85-211)	2	(1-83)(84-211)
1olz	A	2	(3-404)(405-628)	2	(3-527)(528-628)	4	(3-143)(144-393)(394-523)(524-628)	2	(3-526)(527-628)	4	(3-143)(144-393)(394-523)(524-628)	2	(3-527)(528-628)	2	(3-402)(403-628)	2	(3-526)(527-628)
1on2	A	2	(2-63)(64-136)	2	(2-86)(87-136)	2	(2-63)(64-136)	2	(2-86)(87-136)	2	(2-63)(64-136)	2	(2-86)(87-136)	2	(2-63)(64-136)	2	(2-86)(87-136)
1on3	A	2	(8-263)(264-524)	3	(8-260)(261-438,478-524)(439-477)	2	(8-262)(263-524)	3	(8-260)(261-438,478-524)(439-477)	2	(8-262)(263-524)	3	(8-260)(261-438,478-524)(439-477)	2	(8-262)(263-524)	3	(8-260)(261-438,478-524)(439-477)
1onf	A	3	(1-152,272-379)(153-271)(380-495)	3	(1-151,272-379)(152-271)(380-495)	3	(1-151,272-379)(152-271)(380-495)	3	(1-151,272-379)(152-271)(380-495)	3	(1-152,272-379)(153-271)(380-495)	3	(1-151,272-379)(152-271)(380-495)	3	(1-151,272-379)(152-271)(380-495)	3	(1-151,272-379)(152-271)(380-495)
1or7	A	2	(-1-111)(120-187)	2	(-1-111)(120-187)	2	(-1-111)(120-187)	2	(-1-111)(120-187)	2	(-1-111)(120-187)	2	(-1-111)(120-187)	2	(-1-111)(120-187)	2	(-1-111)(120-187)
1ord	A	2	(1-186)(187-730)	2	(1-107)(108-730)	2	(1-196)(197-730)	2	(1-162)(163-730)	2	(1-196)(197-730)	3	(1-107)(108-166)(167-730)	2	(1-196)(197-730)	2	(1-107)(108-730)
1ou5	A	2	(-1-155)(156-354)	2	(-1-154)(155-354)	2	(-1-155)(156-354)	2	(-1-154)(155-354)	2	(-1-155)(156-354)	2	(-1-154)(155-354)	2	(-1-155)(156-354)	2	(-1-154)(155-354)
1ovm	A	3	(3-185)(186-341)(356-551)	3	(3-186)(187-341)(356-551)	3	(3-186)(187-341)(356-551)	3	(3-186)(187-341)(356-551)	3	(3-185)(186-341)(356-551)	3	(3-186)(187-341)(356-551)	3	(3-186)(187-341)(356-551)	3	(3-186)(187-341)(356-551)
1ow0	A	2	(242-341)(342-450)	2	(242-341)(342-450)	2	(242-341)(342-450)	2	(242-341)(342-450)	2	(242-341)(342-450)	2	(242-341)(342-450)	2	(242-341)(342-450)	2	(242-341)(342-450)
1owl	A	2	(3-296)(297-475)	2	(3-297)(298-475)	2	(3-296)(297-475)	2	(3-298)(299-475)	2	(3-296)(297-475)	2	(3-297)(298-475)	2	(3-296)(297-475)	2	(3-297)(298-475)
1ox0	A	2	(-5-53,197-409)(54-196)	2	(-5-35,160-409)(36-159)	2	(-5-53,195-409)(54-194)	2	(-5-36,208-409)(37-207)	2	(-5-53,197-409)(54-196)	2	(-5-35,160-409)(36-159)	2	(-5-55,195-409)(56-194)	2	(-5-35,161-409)(36-160)
1oxj	A	2	(594-668)(669-763)	2	(594-668)(669-763)	2	(594-668)(669-763)	2	(594-668)(669-763)	2	(594-668)(669-763)	2	(594-668)(669-763)	2	(594-668)(669-763)	2	(594-668)(669-763)
1oxx	K	2	(1-219)(220-352)	3	(1-90,159-224)(91-158)(225-352)	2	(1-219)(220-352)	2	(1-224)(225-352)	2	(1-219)(220-352)	3	(1-90,159-224)(91-158)(225-352)	2	(1-219)(220-352)	2	(1-224)(225-352)
1oyw	A	3	(1-206)(207-353)(354-516)	3	(1-206)(207-405)(406-516)	3	(1-206)(207-353)(354-516)	2	(1-206)(207-516)	3	(1-206)(207-353)(354-516)	3	(1-206)(207-405)(406-516)	2	(1-206)(207-516)	2	(1-206)(207-516)
1oz2	A	3	(204-235,445-527)(236-339)(340-444)	3	(204-234,445-527)(235-341)(342-444)	3	(204-235,445-527)(236-340)(341-444)	3	(204-234,445-527)(235-341)(342-444)	3	(204-234,445-527)(235-340)(341-444)	3	(204-234,445-527)(235-341)(342-444)	3	(204-234,445-527)(235-340)(341-444)	3	(204-234,445-527)(235-341)(342-444)
1ozh	A	3	(7-187)(188-361)(363-558)	3	(7-187)(188-360)(361-558)	3	(7-187)(188-361)(363-558)	3	(7-187)(188-360)(361-558)	3	(7-187)(188-360)(361-558)	3	(7-187)(188-360)(361-558)	3	(7-187)(188-361)(363-558)	3	(7-187)(188-360)(361-558)
1p0y	A	2	(49-309)(310-486)	2	(49-313,409-486)(314-408)	2	(49-306)(307-486)	2	(49-312,410-486)(313-409)	2	(49-309)(310-486)	2	(49-313,409-486)(314-408)	2	(49-309)(310-486)	2	(49-313,409-486)(314-408)
1p16	A	2	(1-243)(244-390)	2	(1-247,364-390)(248-363)	2	(1-243)(244-390)	2	(1-247,364-390)(248-363)	2	(1-243)(244-390)	2	(1-247,364-390)(248-363)	2	(1-243)(244-390)	2	(1-247,364-390)(248-363)
1p1d	A	2	(18-112)(113-213)	2	(18-112)(113-213)	2	(18-112)(113-213)	2	(18-112)(113-213)	2	(18-112)(113-213)	2	(18-112)(113-213)	2	(18-112)(113-213)	2	(18-112)(113-213)
1p1j	A	2	(9-64,458-533)(65-457)	2	(9-54)(55-533)	2	(9-65,458-533)(66-457)	2	(9-54)(55-533)	2	(9-65,458-533)(66-457)	2	(9-54)(55-533)	2	(9-65,438-533)(66-437)	2	(9-54)(55-533)
1p1m	A	2	(1-52,288-404)(53-287)	2	(1-51,328-404)(52-327)	2	(1-52,288-404)(53-287)	2	(1-51,309-404)(52-308)	2	(1-52,288-404)(53-287)	2	(1-51,328-404)(52-327)	2	(1-52,288-404)(53-287)	2	(1-51,309-404)(52-308)
1p22	A	2	(135-251)(252-545)	2	(135-249)(250-545)	2	(135-254)(255-545)	2	(135-249)(250-545)	2	(135-253)(254-545)	2	(135-249)(250-545)	2	(135-254)(255-545)	2	(135-249)(250-545)
1p2f	A	2	(1-122)(123-217)	2	(1-135)(136-217)	2	(1-122)(123-217)	2	(1-135)(136-217)	2	(1-122)(123-217)	2	(1-135)(136-217)	2	(1-122)(123-217)	2	(1-135)(136-217)
1p3d	A	2	(11-321)(322-473)	3	(11-106)(107-323)(324-473)	3	(11-119)(120-322)(323-473)	3	(11-106)(107-323)(324-473)	4	(11-119)(120-171,247-322)(172-246)(323-473)	3	(11-106)(107-323)(324-473)	3	(11-119)(120-322)(323-473)	2	(11-119)(120-473)
1p41	A	2	(2-76)(77-276)	2	(2-73)(74-276)	2	(2-76)(77-276)	2	(2-73)(74-276)	2	(2-76)(77-276)	2	(2-73)(74-276)	2	(2-76)(77-276)	2	(2-73)(74-276)
1p4e	A
1p4x	A	2	(1-153)(154-250)	2	(1-153)(154-250)	2	(1-153)(154-250)	2	(1-153)(154-250)	2	(1-153)(154-250)	2	(1-153)(154-250)	2	(1-153)(154-250)	2	(1-153)(154-250)
1p5d	X	3	(9-155)(156-275)(276-463)	3	(9-154)(155-369)(370-463)	4	(9-155)(156-258,335-367)(259-334)(368-463)	2	(9-367)(368-463)	3	(9-155)(156-275)(276-463)	3	(9-154)(155-369)(370-463)	3	(9-155)(156-276)(277-463)	2	(9-367)(368-463)
1p7b	A	2	(36-152)(153-309)	2	(36-152)(153-309)	2	(36-152)(153-309)	2	(36-152)(153-309)	2	(36-152)(153-309)	2	(36-152)(153-309)	2	(36-152)(153-309)	2	(36-152)(153-309)
1p9l	A	2	(1-105,214-245)(106-213)	2	(1-105,213-245)(106-212)	2	(1-105,214-245)(106-213)	2	(1-105,213-245)(106-212)	2	(1-105,214-245)(106-213)	2	(1-105,213-245)(106-212)	2	(1-105,214-245)(106-213)	2	(1-105,213-245)(106-212)
1pcz	A	2	(2-103)(104-184)	2	(2-103)(104-184)	2	(2-103)(104-184)	2	(2-103)(104-184)	2	(2-103)(104-184)	2	(2-103)(104-184)	2	(2-103)(104-184)	2	(2-103)(104-184)
1pd0	A	4	(133-159,637-743)(160-298,556-636)(299-555)(744-926)	3	(133-298,556-752)(299-555)(753-926)	4	(133-204,636-743)(205-298,556-635)(299-555)(744-926)	3	(133-298,556-752)(299-555)(753-926)	4	(133-204,636-743)(205-298,556-635)(299-555)(744-926)	3	(133-298,556-752)(299-555)(753-926)	3	(133-298,556-665)(299-555)(666-926)	3	(133-298,556-752)(299-555)(753-926)
1peq	A	3	(8-176)(177-415,637-699)(416-636)	2	(8-175)(176-699)	4	(8-48,588-641)(49-177)(178-415,642-699)(416-587)	2	(8-176)(177-699)	4	(8-48,588-641)(49-177)(178-415,642-699)(416-587)	2	(8-175)(176-699)	2	(8-176,416-699)(177-415)	2	(8-175)(176-699)
1pfv	A	3	(4-118,192-325)(119-191)(326-550)	2	(4-124,187-550)(125-186)	3	(4-119,192-325)(120-191)(326-550)	2	(4-124,187-550)(125-186)	3	(4-119,192-325)(120-191)(326-550)	2	(4-124,187-550)(125-186)	3	(4-119,192-325)(120-191)(326-550)	2	(4-124,187-550)(125-186)
1pgj	A	3	(1-179)(180-438)(439-478)	2	(1-441)(442-478)	2	(1-425)(426-478)	2	(1-441)(442-478)	3	(1-179)(180-438)(439-478)	2	(1-441)(442-478)	2	(1-425)(426-478)	2	(1-441)(442-478)
1pgu	A	2	(2-336)(337-613)	2	(2-336)(337-613)	2	(2-336)(337-613)	2	(2-336)(337-613)	2	(2-336)(337-613)	2	(2-336)(337-613)	2	(2-336)(337-613)	2	(2-336)(337-613)
1pie	A	2	(9-191)(192-396)	2	(9-190)(191-396)	2	(9-191)(192-396)	2	(9-190)(191-396)	2	(9-191)(192-396)	2	(9-190)(191-396)	2	(9-191)(192-396)	2	(9-190)(191-396)
1pii	A	2	(1-254)(255-452)	2	(1-254)(255-452)	2	(1-254)(255-452)	2	(1-254)(255-452)	2	(1-254)(255-452)	2	(1-254)(255-452)	2	(1-254)(255-452)	2	(1-254)(255-452)
1piw	A	2	(1-163,301-360)(164-300)	2	(1-174,300-360)(175-299)	2	(1-163,323-360)(164-322)	2	(1-163,300-360)(164-299)	2	(1-163,301-360)(164-300)	2	(1-174,300-360)(175-299)	2	(1-163,301-360)(164-300)	2	(1-163,300-360)(164-299)
1pj3	A	4	(21-131)(132-279)(280-466)(467-573)	3	(21-74)(75-282,466-573)(283-465)	4	(21-114)(115-282)(283-465)(466-573)	3	(21-102)(103-282,466-573)(283-465)	4	(21-112)(113-281)(282-466)(467-573)	3	(21-74)(75-282,466-573)(283-465)	4	(21-114)(115-282)(283-465)(466-573)	2	(21-103)(104-573)
1pj5	A	2	(4-418)(419-830)	2	(4-418)(419-830)	2	(4-418)(419-830)	2	(4-418)(419-830)	2	(4-418)(419-830)	2	(4-418)(419-830)	2	(4-418)(419-830)	2	(4-418)(419-830)
1pjq	A	5	(1-113)(114-150)(151-215)(216-328)(329-457)	5	(1-111)(112-149)(150-215)(216-330)(331-457)	5	(1-112)(113-150)(151-215)(216-329)(330-457)	5	(1-112)(113-149)(150-215)(216-330)(331-457)	5	(1-112)(113-150)(151-215)(216-329)(330-457)	5	(1-111)(112-149)(150-215)(216-330)(331-457)	2	(1-150)(151-457)	2	(1-149)(150-457)
1pju	A	2	(2-74)(75-116)	2	(2-74)(75-116)	2	(2-74)(75-116)	2	(2-74)(75-116)	2	(2-74)(75-116)	2	(2-74)(75-116)	2	(2-74)(75-116)	2	(2-74)(75-116)
1pkx	A	2	(3-226)(227-592)	2	(3-199)(200-592)	2	(3-226)(227-592)	2	(3-199)(200-592)	2	(3-226)(227-592)	2	(3-199)(200-592)	2	(3-226)(227-592)	2	(3-199)(200-592)
1pl8	A	2	(1-167,297-356)(168-296)	2	(1-167,297-356)(168-296)	2	(1-167,297-356)(168-296)	2	(1-167,296-356)(168-295)	2	(1-167,297-356)(168-296)	2	(1-167,297-356)(168-296)	2	(1-167,297-356)(168-296)	2	(1-167,297-356)(168-296)
1pn0	A	2	(1-454)(455-662)	2	(1-457)(458-662)	2	(1-454)(455-662)	2	(1-457)(458-662)	2	(1-454)(455-662)	2	(1-457)(458-662)	2	(1-454)(455-662)	2	(1-457)(458-662)
1pn2	A	3	(4-51)(52-146)(147-275)	3	(4-51)(52-145)(146-275)	3	(4-48)(49-147)(148-275)	3	(4-51)(52-145)(146-275)	3	(4-51)(52-146)(147-275)	3	(4-51)(52-145)(146-275)	3	(4-51)(52-147)(148-275)	2	(4-51,147-275)(52-146)
1po9	A	2	(1-65,308-388)(66-307)	2	(1-63,344-388)(64-343)	2	(1-65,308-388)(66-307)	2	(1-63,344-388)(64-343)	2	(1-65,308-388)(66-307)	2	(1-63,344-388)(64-343)	2	(1-65,324-388)(66-323)	2	(1-63,344-388)(64-343)
1pp9	A	2	(1-233)(234-443)	2	(1-233)(234-443)	2	(1-233)(234-443)	2	(1-233)(234-443)	2	(1-233)(234-443)	2	(1-233)(234-443)	2	(1-233)(234-443)	2	(1-233)(234-443)
1pp9	B	2	(12-234)(235-439)	2	(12-234)(235-439)	2	(12-234)(235-439)	2	(12-234)(235-439)	2	(12-234)(235-439)	2	(12-234)(235-439)	2	(12-234)(235-439)	2	(12-234)(235-439)
1pp9	E	2	(1-69)(70-196)	2	(1-64)(65-196)	2	(1-69)(70-196)	2	(1-64)(65-196)	2	(1-69)(70-196)	2	(1-64)(65-196)	2	(1-69)(70-196)	2	(1-64)(65-196)
1ppr	M	2	(1-155)(156-312)	2	(1-155)(156-312)	2	(1-155)(156-312)	2	(1-155)(156-312)	2	(1-155)(156-312)	2	(1-155)(156-312)	2	(1-155)(156-312)	2	(1-155)(156-312)
1prt	B	2	(4-89)(90-199)	2	(4-89)(90-199)	2	(4-89)(90-199)	2	(4-89)(90-199)	2	(4-89)(90-199)	2	(4-89)(90-199)	2	(4-89)(90-199)	2	(4-89)(90-199)
1ps9	A	3	(1-326)(327-465,627-671)(466-626)	3	(1-364)(365-466,626-671)(467-625)	3	(1-325)(326-466,627-671)(467-626)	3	(1-352)(353-466,626-671)(467-625)	3	(1-325)(326-466,627-671)(467-626)	3	(1-364)(365-466,626-671)(467-625)	3	(1-325)(326-466,627-671)(467-626)	3	(1-364)(365-466,626-671)(467-625)
1pv9	A	2	(8-122)(123-345)	2	(8-122)(123-345)	2	(8-122)(123-345)	2	(8-122)(123-345)	2	(8-122)(123-345)	2	(8-122)(123-345)	2	(8-122)(123-345)	2	(8-122)(123-345)
1px5	A	2	(1-189)(190-346)	2	(1-189)(190-346)	2	(1-189)(190-346)	2	(1-189)(190-346)	2	(1-189)(190-346)	2	(1-189)(190-346)	2	(1-189)(190-346)	2	(1-189)(190-346)
1q0q	A	2	(1-124)(125-398)	2	(1-121)(122-398)	2	(1-124)(125-398)	2	(1-121)(122-398)	2	(1-124)(125-398)	2	(1-121)(122-398)	3	(1-124)(125-308)(309-398)	2	(1-121)(122-398)
1q15	A	3	(2-206)(207-441)(451-501)	5	(2-58,102-204)(59-101)(205-234,345-441)(235-344)(451-501)	3	(2-206)(207-441)(451-501)	2	(2-206,451-501)(207-441)	3	(2-206)(207-441)(451-501)	5	(2-58,102-204)(59-101)(205-234,345-441)(235-344)(451-501)	3	(2-206)(207-441)(451-501)	5	(2-58,102-204)(59-101)(205-234,345-441)(235-344)(451-501)
1q1d	A	2	(7-212)(213-410)	2	(7-242)(243-410)	2	(7-212)(213-410)	2	(7-243)(244-410)	2	(7-212)(213-410)	2	(7-242)(243-410)	2	(7-212)(213-410)	2	(7-242)(243-410)
1q1r	A	3	(2-113,248-323)(114-247)(324-422)	3	(2-113,248-324)(114-247)(325-422)	3	(2-113,248-323)(114-247)(324-422)	3	(2-113,248-324)(114-247)(325-422)	3	(2-113,248-323)(114-247)(324-422)	3	(2-113,248-324)(114-247)(325-422)	3	(2-113,248-323)(114-247)(324-422)	3	(2-113,248-324)(114-247)(325-422)
1q25	A	3	(5-145)(146-282)(283-432)	3	(5-145)(146-282)(283-432)	3	(5-145)(146-282)(283-432)	3	(5-145)(146-282)(283-432)	3	(5-145)(146-282)(283-432)	3	(5-145)(146-282)(283-432)	3	(5-145)(146-282)(283-432)	3	(5-145)(146-282)(283-432)
1q2l	A	2	(24-503)(504-960)	4	(24-264,402-430)(265-401,431-502)(503-735)(736-960)	2	(24-503)(504-960)	2	(24-504)(505-960)	2	(24-503)(504-960)	4	(24-264,402-430)(265-401,431-502)(503-735)(736-960)	2	(24-503)(504-960)	2	(24-504)(505-960)
1q3q	A	2	(9-170,381-526)(171-380)	2	(9-214,376-526)(215-375)	2	(9-169,381-526)(170-380)	2	(9-214,376-526)(215-375)	2	(9-170,381-526)(171-380)	2	(9-214,376-526)(215-375)	2	(9-169,381-526)(170-380)	2	(9-214,376-526)(215-375)
1q3x	A	2	(362-433)(434-686)	2	(362-431)(432-686)	2	(362-433)(434-686)	2	(362-431)(432-686)	2	(362-433)(434-686)	2	(362-431)(432-686)	2	(362-433)(434-686)	2	(362-431)(432-686)
1q6z	A	3	(2-180)(181-342)(343-525)	3	(2-180)(181-342)(343-525)	3	(2-180)(181-342)(343-525)	3	(2-180)(181-341)(342-525)	3	(2-180)(181-342)(343-525)	3	(2-180)(181-342)(343-525)	3	(2-180)(181-342)(343-525)	3	(2-180)(181-342)(343-525)
1q79	A	3	(19-51,214-363)(52-213)(364-498)	3	(19-52,212-365)(53-211)(366-498)	3	(19-51,213-364)(52-212)(365-498)	3	(19-52,212-365)(53-211)(366-498)	3	(19-51,213-363)(52-212)(364-498)	3	(19-52,212-365)(53-211)(366-498)	2	(19-49,215-498)(50-214)	2	(19-50,215-498)(51-214)
1q7h	A	2	(3-68)(69-153)	2	(3-68)(69-153)	2	(3-69)(70-153)	2	(3-68)(69-153)	2	(3-68)(69-153)	2	(3-68)(69-153)	2	(3-69)(70-153)	2	(3-68)(69-153)
1q8i	A	3	(2-120,369-512)(121-368)(513-783)	3	(2-148,348-593)(149-347)(594-783)	3	(2-120,368-512)(121-367)(513-783)	2	(2-512)(513-783)	3	(2-120,368-512)(121-367)(513-783)	3	(2-148,348-593)(149-347)(594-783)	2	(2-394)(395-783)	2	(2-512)(513-783)
1q8k	A	2	(3-184)(185-302)	2	(3-185)(186-302)	2	(3-184)(185-302)	2	(3-184)(185-302)	2	(3-184)(185-302)	2	(3-185)(186-302)	2	(3-184)(185-302)	2	(3-185)(186-302)
1q90	A	3	(1-154)(155-244)(245-292)	2	(1-249)(250-292)	2	(1-240)(241-292)	2	(1-249)(250-292)	3	(1-154)(155-244)(245-292)	2	(1-249)(250-292)	2	(1-240)(241-292)	2	(1-249)(250-292)
1q9j	A	2	(1-175)(181-418)	2	(1-175)(181-418)	2	(1-175)(181-418)	2	(1-175)(181-418)	2	(1-175)(181-418)	2	(1-175)(181-418)	2	(1-175)(181-418)	2	(1-175)(181-418)
1qag	A	2	(31-149)(150-256)	2	(31-149)(150-256)	2	(31-149)(150-256)	2	(31-149)(150-256)	2	(31-149)(150-256)	2	(31-149)(150-256)	2	(31-149)(150-256)	2	(31-149)(150-256)
1qas	A	2	(205-293,626-756)(294-625)	2	(205-292,627-756)(293-626)	2	(205-293,626-756)(294-625)	2	(205-292,627-756)(293-626)	2	(205-293,626-756)(294-625)	2	(205-292,627-756)(293-626)	2	(205-293,622-756)(294-621)	2	(205-292,627-756)(293-626)
1qba	A	2	(28-373,636-885)(374-635)	4	(28-188)(189-337,788-818)(338-787)(819-885)	3	(28-190)(191-371,664-885)(372-663)	4	(28-188)(189-336)(337-801)(802-885)	4	(28-189)(190-372,641-814)(373-640)(815-885)	4	(28-188)(189-336)(337-818)(819-885)	4	(28-188)(189-371)(372-639)(640-885)	4	(28-205)(206-336)(337-818)(819-885)
1qcs	A	2	(0-86)(87-201)	2	(0-90)(91-201)	2	(0-85)(86-201)	2	(0-90)(91-201)	2	(0-86)(87-201)	2	(0-90)(91-201)	2	(0-85)(86-201)	2	(0-90)(91-201)
1qd1	A	2	(2-181)(182-326)	2	(2-181)(182-326)	2	(2-181)(182-326)	2	(2-181)(182-326)	2	(2-181)(182-326)	2	(2-181)(182-326)	2	(2-181)(182-326)	2	(2-181)(182-326)
1qdm	A	2	(6P-200,312-338)(201-311)	2	(6P-231,265-338)(232-264)	2	(6P-200)(201-338)	2	(6P-231,256-338)(232-255)	2	(6P-200)(201-338)	2	(6P-231,265-338)(232-264)	2	(6P-199)(200-338)	2	(6P-231,265-338)(232-264)
1qe0	A	2	(1-323)(324-420)	3	(1-165,231-326)(166-230)(327-420)	2	(1-323)(324-420)	2	(1-326)(327-420)	2	(1-323)(324-420)	3	(1-165,231-326)(166-230)(327-420)	2	(1-323)(324-420)	2	(1-326)(327-420)
1qfh	A	2	(646-756)(757-857)	2	(646-756)(757-857)	2	(646-756)(757-857)	2	(646-756)(757-857)	2	(646-756)(757-857)	2	(646-756)(757-857)	2	(646-756)(757-857)	2	(646-756)(757-857)
1qfj	A	2	(1-94)(95-232)	2	(1-93)(94-232)	2	(1-94)(95-232)	2	(1-93)(94-232)	2	(1-94)(95-232)	2	(1-93)(94-232)	2	(1-94)(95-232)	2	(1-93)(94-232)
1qg3	A	2	(1126-1216)(1217-1320)	2	(1126-1216)(1217-1320)	2	(1126-1216)(1217-1320)	2	(1126-1216)(1217-1320)	2	(1126-1216)(1217-1320)	2	(1126-1216)(1217-1320)	2	(1126-1216)(1217-1320)	2	(1126-1216)(1217-1320)
1qh4	A	3	(2-105)(106-133,288-381)(134-287)	3	(2-104)(105-132,289-381)(133-288)	3	(2-105)(106-132,288-381)(133-287)	3	(2-105)(106-132,288-381)(133-287)	3	(2-105)(106-132,288-381)(133-287)	3	(2-104)(105-132,289-381)(133-288)	3	(2-105)(106-132,288-381)(133-287)	3	(2-104)(105-132,289-381)(133-288)
1qhd	A	2	(0-152,331-397)(153-330)	2	(0-153,330-397)(154-329)	2	(0-152,331-397)(153-330)	2	(0-153,330-397)(154-329)	2	(0-152,331-397)(153-330)	2	(0-153,330-397)(154-329)	2	(0-152,331-397)(153-330)	2	(0-153,330-397)(154-329)
1qho	A	4	(1-229)(230-280,577-686)(281-493)(494-576)	4	(1-282)(283-494)(495-577)(578-686)	4	(1-229)(230-280,577-686)(281-493)(494-576)	4	(1-233)(234-280,578-686)(281-493)(494-577)	4	(1-229)(230-280,577-686)(281-493)(494-576)	4	(1-282)(283-494)(495-577)(578-686)	4	(1-228)(229-280,578-686)(281-492)(493-577)	4	(1-282)(283-494)(495-577)(578-686)
1qhu	A	2	(24-215)(222-434)	2	(24-215)(222-434)	2	(24-215)(222-434)	2	(24-215)(222-434)	2	(24-215)(222-434)	2	(24-215)(222-434)	2	(24-215)(222-434)	2	(24-215)(222-434)
1qki	A	2	(12-199)(200-511)			2	(12-199)(200-511)			2	(12-199)(200-511)			2	(12-199)(200-511)
1qks	A	2	(9-145)(146-567)	2	(9-136)(137-567)	2	(9-146)(147-567)	2	(9-136)(137-567)	2	(9-145)(146-567)	2	(9-136)(137-567)	2	(9-146)(147-567)	2	(9-136)(137-567)
1qme	A	3	(71-330)(331-620)(632-750)	3	(71-326)(327-620)(632-750)	3	(71-330,588-620)(331-587)(632-750)	3	(71-330)(331-620)(632-750)	3	(71-330)(331-620)(632-750)	3	(71-326)(327-620)(632-750)	5	(71-266)(267-324,537-620)(325-536)(632-691)(692-750)	5	(71-261)(262-335,536-620)(336-535)(632-692)(693-750)
1qmh	A	2	(5-122,283-338)(123-282)	4	(5-82)(83-179)(180-276)(277-338)	4	(5-84)(85-185)(186-277)(278-338)	2	(5-183,282-338)(184-281)	4	(5-85)(86-185)(186-277)(278-338)	4	(5-82)(83-179)(180-276)(277-338)	4	(5-84)(85-184)(185-277)(278-338)	4	(5-82)(83-179)(180-276)(277-338)
1qo8	A	2	(2-358,500-565)(359-499)	3	(2-117)(118-359,497-565)(360-496)	2	(2-358,500-565)(359-499)	2	(2-359,497-565)(360-496)	3	(2-120)(121-358,499-565)(359-498)	3	(2-117)(118-359,497-565)(360-496)	3	(2-121)(122-358,499-565)(359-498)	3	(2-117)(118-359,497-565)(360-496)
1qor	A	2	(2-130,270-327)(131-269)	2	(2-130,270-327)(131-269)	2	(2-130,270-327)(131-269)	2	(2-130,270-327)(131-269)	2	(2-130,270-327)(131-269)	2	(2-130,270-327)(131-269)	2	(2-130,270-327)(131-269)	2	(2-130,270-327)(131-269)
1qp8	A	2	(1-82,264-302)(83-263)	2	(1-81,264-302)(82-263)	2	(1-82,264-302)(83-263)	2	(1-81,264-302)(82-263)	2	(1-82,264-302)(83-263)	2	(1-81,264-302)(82-263)	2	(1-82,264-302)(83-263)	2	(1-81,264-302)(82-263)
1qpo	A	2	(2-121)(122-285)	2	(2-122)(123-285)	2	(2-121)(122-285)	2	(2-122)(123-285)	2	(2-121)(122-285)	2	(2-122)(123-285)	2	(2-121)(122-285)	2	(2-122)(123-285)
1qqg	A	2	(12-114)(159-262)	2	(12-114)(159-262)	2	(12-114)(159-262)	2	(12-114)(159-262)	2	(12-114)(159-262)	2	(12-114)(159-262)	2	(12-114)(159-262)	2	(12-114)(159-262)
1qr4	A	2	(1-87)(88-175)	2	(1-87)(88-175)	2	(1-87)(88-175)	2	(1-87)(88-175)	2	(1-87)(88-175)	2	(1-87)(88-175)	2	(1-87)(88-175)	2	(1-87)(88-175)
1qs1	A	2	(60-264)(265-461)	2	(60-274,349-461)(275-348)	2	(60-264)(265-461)	2	(60-274,348-461)(275-347)	2	(60-264)(265-461)	2	(60-274,349-461)(275-348)	2	(60-264)(265-461)	2	(60-274,349-461)(275-348)
1qsa	A	3	(1-86)(87-284)(285-618)	6	(1-84)(85-184)(185-284)(285-365,544-618)(366-450)(451-543)	3	(1-95)(96-284)(285-618)	3	(1-117)(118-284)(285-618)	3	(1-95)(96-284)(285-618)	6	(1-84)(85-184)(185-284)(285-365,544-618)(366-450)(451-543)	3	(1-95)(96-284)(285-618)	3	(1-117)(118-284)(285-618)
1qts	A	2	(692-821)(822-938)	2	(692-820)(821-938)	2	(692-821)(822-938)	2	(692-820)(821-938)	2	(692-821)(822-938)	2	(692-820)(821-938)	2	(692-820)(821-938)	2	(692-820)(821-938)
1qub	A	3	(1-121)(122-182)(183-326)	5	(1-61)(62-120)(121-182)(183-242)(243-326)	3	(1-120)(121-184)(185-326)	5	(1-61)(62-121)(122-182)(183-242)(243-326)					2	(1-151)(152-326)	2	(1-150)(151-326)
1qup	A	2	(2-75)(76-222)	2	(2-72)(73-222)	2	(2-74)(75-222)	2	(2-72)(73-222)	2	(2-75)(76-222)	2	(2-72)(73-222)	2	(2-74)(75-222)	2	(2-72)(73-222)
1quu	A	2	(1-125)(126-248)	2	(1-125)(126-248)	2	(1-125)(126-248)	2	(1-125)(126-248)	2	(1-125)(126-248)	2	(1-125)(126-248)	2	(1-125)(126-248)	2	(1-125)(126-248)
1qvr	A	3	(4-330)(331-534)(535-850)	7	(4-156)(157-330)(331-398,514-550)(399-453)(454-513)(551-756)(757-850)	4	(4-330)(331-534)(535-753)(754-850)	7	(4-156)(157-330)(331-397,514-544)(398-454)(455-513)(545-756)(757-850)	4	(4-330)(331-533)(534-752)(753-850)	7	(4-156)(157-330)(331-398,514-550)(399-453)(454-513)(551-756)(757-850)	4	(4-330)(331-534)(535-753)(754-850)	5	(4-330)(331-398,522-756)(399-451)(452-521)(757-850)
1qw9	A	2	(5-319)(320-501)	2	(5-370)(371-501)	2	(5-319)(320-501)	2	(5-367)(368-501)	2	(5-319)(320-501)	2	(5-370)(371-501)	2	(5-319)(320-501)	2	(5-370)(371-501)
1qy9	A	2	(3-118)(119-297)	2	(3-117)(118-297)	2	(3-118)(119-297)	2	(3-117)(118-297)	2	(3-118)(119-297)	2	(3-117)(118-297)	2	(3-118)(119-297)	2	(3-117)(118-297)
1qzx	A	2	(1-292)(293-432)	2	(1-293)(294-432)	2	(1-292)(293-432)	2	(1-293)(294-432)	2	(1-292)(293-432)	2	(1-293)(294-432)	2	(1-292)(293-432)	2	(1-293)(294-432)
1qzz	A	3	(10-38)(39-122)(123-357)	2	(10-113)(114-357)	2	(10-121)(122-357)	2	(10-113)(114-357)	3	(10-38)(39-122)(123-357)	2	(10-113)(114-357)	2	(10-121)(122-357)	2	(10-113)(114-357)
1r0m	A	2	(6-136,270-375)(137-269)	2	(6-137,269-375)(138-268)	2	(6-136,297-375)(137-296)	2	(6-137,268-375)(138-267)	2	(6-136,297-375)(137-296)	2	(6-137,269-375)(138-268)	2	(6-136,297-375)(137-296)	2	(6-137,269-375)(138-268)
1r0v	A	2	(62-136,267-305)(137-266)	2	(62-136,267-305)(137-266)	2	(62-136,267-305)(137-266)	2	(62-136,267-305)(137-266)	2	(62-136,265-305)(137-264)	2	(62-136,267-305)(137-266)	2	(62-136,264-305)(137-263)	2	(62-136,267-305)(137-266)
1r11	A	2	(3-133)(134-305)	3	(3-82)(83-139,235-305)(140-234)	2	(3-133)(134-305)	2	(3-132)(133-305)	2	(3-133)(134-305)	3	(3-82)(83-139,235-305)(140-234)	2	(3-133)(134-305)	2	(3-132)(133-305)
1r2j	A	2	(3-218)(219-365)	2	(3-218)(219-365)	2	(3-218)(219-365)	2	(3-218)(219-365)	2	(3-218)(219-365)	2	(3-218)(219-365)	2	(3-218)(219-365)	2	(3-218)(219-365)
1r2z	A	2	(2-134)(135-274)	2	(2-133)(134-274)	2	(2-134)(135-274)	2	(2-133)(134-274)	2	(2-134)(135-274)	2	(2-133)(134-274)	2	(2-134)(135-274)	2	(2-133)(134-274)
1r3e	A	2	(10-70,212-318)(71-211)	3	(10-76,200-234)(77-199)(235-318)	3	(10-72,202-228)(73-201)(229-318)	2	(10-227)(228-318)	2	(10-70,212-318)(71-211)	3	(10-76,200-234)(77-199)(235-318)	2	(10-71,207-318)(72-206)	2	(10-227)(228-318)
1r3n	A	2	(18-244,367-455)(245-366)	2	(18-246,365-455)(247-364)	2	(18-244,367-455)(245-366)	2	(18-246,365-455)(247-364)	2	(18-244,367-455)(245-366)	2	(18-246,365-455)(247-364)	2	(18-244,367-455)(245-366)	2	(18-246,365-455)(247-364)
1r4x	A	2	(600-759)(760-873)	2	(600-763)(764-873)	2	(600-759)(760-873)	2	(600-763)(764-873)	2	(600-759)(760-873)	2	(600-763)(764-873)	2	(600-759)(760-873)	2	(600-763)(764-873)
1r5b	A	3	(215-466)(467-554)(555-662)	3	(215-466)(467-554)(555-662)	3	(215-465)(466-554)(555-662)	2	(215-466)(467-662)	3	(215-465)(466-554)(555-662)	3	(215-466)(467-554)(555-662)	2	(215-466)(467-662)	2	(215-466)(467-662)
1r5l	A	2	(25-88)(89-275)	2	(25-79)(80-275)	2	(25-90)(91-275)	2	(25-79)(80-275)	2	(25-88)(89-275)	2	(25-79)(80-275)	2	(25-91)(92-275)	2	(25-79)(80-275)
1r64	A	2	(121-405)(406-601)	2	(121-406)(407-601)	2	(121-405)(406-601)	2	(121-405)(406-601)	2	(121-405)(406-601)	2	(121-406)(407-601)	2	(121-405)(406-601)	2	(121-406)(407-601)
1r6b	X	3	(1-141,351-434)(169-350)(435-751)	5	(1-141)(169-347)(348-438)(439-652)(653-751)	5	(1-141)(169-349)(350-434)(435-650)(651-751)	2	(1-434)(435-751)	4	(1-141,351-434)(169-350)(435-649)(650-751)	5	(1-141)(169-347)(348-438)(439-652)(653-751)	2	(1-434)(435-751)	2	(1-434)(435-751)
1r6t	A	2	(7-60)(82-467)	2	(7-60)(82-467)	2	(7-60)(82-467)	2	(7-60)(82-467)	2	(7-60)(82-467)	2	(7-60)(82-467)	3	(7-60)(82-336)(337-467)	2	(7-60)(82-467)
1r6w	A	2	(-2-105,262-320)(106-261)	2	(-2-106,234-320)(107-233)	2	(-2-105,262-320)(106-261)	2	(-2-106,234-320)(107-233)	2	(-2-105,262-320)(106-261)	2	(-2-106,234-320)(107-233)	2	(-2-105,262-320)(106-261)	2	(-2-106,234-320)(107-233)
1r7a	A	2	(1-37,234-504)(38-233)	2	(1-40,228-504)(41-227)	2	(1-37,233-504)(38-232)	2	(1-40,228-504)(41-227)	2	(1-37,234-504)(38-233)	2	(1-40,228-504)(41-227)	2	(1-36,233-504)(37-232)	2	(1-40,228-504)(41-227)
1r7m	A	2	(3-116)(117-225)	2	(3-116)(117-225)	2	(3-116)(117-225)	2	(3-116)(117-225)	2	(3-116)(117-225)	2	(3-116)(117-225)	2	(3-116)(117-225)	2	(3-116)(117-225)
1r89	A	3	(1-256)(257-334,385-437)(335-384)	3	(1-257)(258-339,381-437)(340-380)	3	(1-256)(257-336,385-437)(337-384)	3	(1-257)(258-339,381-437)(340-380)	3	(1-256)(257-336,385-437)(337-384)	3	(1-257)(258-339,381-437)(340-380)	2	(1-257)(258-437)	3	(1-257)(258-339,381-437)(340-380)
1r8e	A	2	(3-100)(101-277)	2	(3-94)(95-277)	2	(3-102)(103-277)	2	(3-94)(95-277)	2	(3-100)(101-277)	2	(3-94)(95-277)	2	(3-102)(103-277)	2	(3-94)(95-277)
1r8j	A	2	(1-165)(166-282)	2	(1-165)(166-282)	2	(1-165)(166-282)	2	(1-165)(166-282)	2	(1-165)(166-282)	2	(1-165)(166-282)	2	(1-165)(166-282)	2	(1-165)(166-282)
1ra0	A	2	(4-58,341-426)(59-340)	2	(4-55,367-426)(56-366)	2	(4-58,326-426)(59-325)	2	(4-56,365-426)(57-364)	2	(4-58,341-426)(59-340)	2	(4-55,367-426)(56-366)	3	(4-58)(59-323)(324-426)	2	(4-55,367-426)(56-366)
1rcq	A	2	(1-231)(232-357)	2	(1-232)(233-357)	2	(1-231)(232-357)	2	(1-232)(233-357)	2	(1-231)(232-357)	2	(1-232)(233-357)	2	(1-231)(232-357)	2	(1-232)(233-357)
1rep	C	2	(15-146)(147-246)	2	(15-145)(146-246)	2	(15-145)(146-246)	2	(15-145)(146-246)	2	(15-146)(147-246)	2	(15-145)(146-246)	2	(15-144)(145-246)	2	(15-145)(146-246)
1req	A	2	(2-561)(562-728)	2	(2-32)(33-728)	2	(2-561)(562-728)	2	(2-33)(34-728)	2	(2-561)(562-728)	2	(2-32)(33-728)	2	(2-561)(562-728)	2	(2-33)(34-728)
1req	B	3	(20-87)(88-454)(455-638)	3	(20-63)(64-494)(495-638)	3	(20-88)(89-454)(455-638)	3	(20-63)(64-494)(495-638)	3	(20-87)(88-454)(455-638)	3	(20-63)(64-494)(495-638)	2	(20-454)(455-638)	3	(20-63)(64-494)(495-638)
1rgo	A	2	(151-186)(187-222)	2	(151-186)(187-222)	2	(151-186)(187-222)	2	(151-186)(187-222)	2	(151-186)(187-222)	2	(151-186)(187-222)	2	(151-186)(187-222)	2	(151-186)(187-222)
1rh1	A	2	(10-310)(311-511)	2	(10-312)(313-511)	2	(10-310)(311-511)	2	(10-312)(313-511)	2	(10-310)(311-511)	2	(10-312)(313-511)	2	(10-310)(311-511)	2	(10-312)(313-511)
1rhf	A	2	(7-96)(97-182)	2	(7-96)(97-182)	2	(7-96)(97-182)	2	(7-96)(97-182)	2	(7-96)(97-182)	2	(7-96)(97-182)	2	(7-96)(97-182)	2	(7-96)(97-182)
1rhs	A	2	(1-156)(157-293)	2	(1-156)(157-293)	2	(1-156)(157-293)	2	(1-156)(157-293)	2	(1-156)(157-293)	2	(1-156)(157-293)	2	(1-156)(157-293)	2	(1-156)(157-293)
1rjw	A	2	(1-148,287-339)(149-286)	2	(1-148,286-339)(149-285)	2	(1-148,287-339)(149-286)	2	(1-148,286-339)(149-285)	2	(1-148,287-339)(149-286)	2	(1-148,286-339)(149-285)	2	(1-148,287-339)(149-286)	2	(1-148,286-339)(149-285)
1rk6	A	3	(7-91,377-480)(92-281)(282-376)	3	(7-91,347-480)(92-286)(287-346)	4	(7-91,377-480)(92-218)(219-282,347-376)(283-346)	3	(7-91,347-480)(92-286)(287-346)	4	(7-91,377-480)(92-218)(219-282,348-376)(283-347)	3	(7-91,347-480)(92-286)(287-346)	3	(7-91,377-480)(92-281)(282-376)	3	(7-91,347-480)(92-286)(287-346)
1rkt	A	2	(2-78)(79-205)	2	(2-55)(56-205)	2	(2-78)(79-205)	2	(2-78)(79-205)	2	(2-78)(79-205)	2	(2-55)(56-205)	2	(2-78)(79-205)	2	(2-55)(56-205)
1rl2	A	2	(60-117)(118-195)	2	(60-117)(118-195)	2	(60-117)(118-195)	2	(60-117)(118-195)	2	(60-117)(118-195)	2	(60-117)(118-195)	2	(60-128)(129-195)	2	(60-117)(118-195)
1rl6	A	2	(7-82)(83-170)	2	(7-81)(82-170)	2	(7-82)(83-170)	2	(7-81)(82-170)	2	(7-82)(83-170)	2	(7-81)(82-170)	2	(7-82)(83-170)	2	(7-81)(82-170)
1rll	A	3	(1-229)(230-292,593-692)(293-592)	4	(1-131)(132-461)(479-592)(593-692)	5	(1-156)(157-290)(291-328,479-592)(329-461)(593-692)	4	(1-132)(133-461)(479-592)(593-692)	4	(1-211)(212-271,593-692)(272-461)(479-592)	4	(1-131)(132-461)(479-592)(593-692)	3	(1-222)(223-291,593-692)(292-592)	2	(1-144)(145-692)
1rm6	A	2	(9-444,607-769)(445-606)	2	(9-460,598-769)(461-597)	3	(9-284)(285-446,606-769)(447-605)	2	(9-460,598-769)(461-597)	2	(9-444,611-769)(445-610)	2	(9-460,598-769)(461-597)	3	(9-284)(285-445,606-769)(446-605)	2	(9-460,598-769)(461-597)
1rm6	B	3	(1-117,159-213)(118-158)(214-323)	4	(1-58)(59-118,159-239)(119-158)(240-323)	3	(1-116,159-214)(117-158)(215-323)	4	(1-58)(59-118,159-237)(119-158)(238-323)	3	(1-117,159-214)(118-158)(215-323)	4	(1-58)(59-118,159-239)(119-158)(240-323)	4	(1-32)(33-59,118-159)(60-117,160-215)(216-323)	2	(1-62)(63-323)
1rmd	A	2	(1-76)(77-116)	3	(1-34)(35-75)(76-116)	3	(1-33)(34-76)(77-116)	2	(1-77)(78-116)	2	(1-76)(77-116)	3	(1-34)(35-75)(76-116)	2	(1-76)(77-116)	2	(1-77)(78-116)
1rp3	A	4	(0-83)(84-155)(156-182)(183-234)	3	(0-83)(84-155,201-234)(156-200)	4	(0-83)(84-155)(156-182)(183-234)	4	(0-83)(84-155)(156-182)(183-234)	4	(0-83)(84-155)(156-182)(183-234)	3	(0-83)(84-155,201-234)(156-200)	4	(0-58)(59-155)(156-182)(183-234)	5	(0-30)(31-86,126-155)(87-125)(156-184)(185-234)
1rqb	A	2	(3-298,416-474)(299-415)	2	(3-305,409-474)(306-408)	2	(3-298,416-474)(299-415)	2	(3-305,409-474)(306-408)	2	(3-298,416-474)(299-415)	2	(3-305,409-474)(306-408)	2	(3-298,416-474)(299-415)	2	(3-305,409-474)(306-408)
1rqg	A	3	(1-333)(334-391,548-606)(392-547)	4	(1-124,184-338)(125-183)(339-547)(548-606)	3	(1-333)(334-393,547-606)(394-546)	4	(1-122,185-338)(123-184)(339-547)(548-606)	3	(1-333)(334-393,547-606)(394-546)	4	(1-124,184-338)(125-183)(339-547)(548-606)	2	(1-41,335-606)(42-334)	4	(1-124,184-338)(125-183)(339-547)(548-606)
1rqp	A	2	(8-192)(193-298)	2	(8-193)(194-298)	2	(8-192)(193-298)	2	(8-193)(194-298)	2	(8-192)(193-298)	2	(8-193)(194-298)	2	(8-192)(193-298)	2	(8-193)(194-298)
1rrq	A	2	(9-229)(234-360)	2	(9-229)(234-360)	2	(9-229)(234-360)	2	(9-229)(234-360)	2	(9-229)(234-360)	2	(9-229)(234-360)	2	(9-229)(234-360)	2	(9-229)(234-360)
1rut	X	2	(19-82)(83-327)	2	(19-82)(83-327)	2	(19-82)(83-327)	2	(19-82)(83-327)	2	(19-82)(83-327)	2	(19-82)(83-327)	2	(19-82)(83-327)	2	(19-82)(83-327)
1rwh	A	2	(4-370)(371-757)	4	(4-30,201-388)(31-200)(389-662)(663-757)	2	(4-370)(371-757)	2	(4-275)(276-757)	2	(4-370)(371-757)	4	(4-30,201-388)(31-200)(389-662)(663-757)	2	(4-371)(372-757)	2	(4-275)(276-757)
1rx0	A	2	(10-49,252-393)(50-251)	2	(10-50,251-393)(51-250)	2	(10-49,252-393)(50-251)	2	(10-50,251-393)(51-250)	2	(10-49,252-393)(50-251)	2	(10-50,251-393)(51-250)	2	(10-50,251-393)(51-250)	2	(10-50,251-393)(51-250)
1ryi	A	2	(1-220,303-364)(221-302)	2	(1-221,303-364)(222-302)	4	(1-47,149-219)(48-89,304-364)(90-148)(220-303)	2	(1-221,301-364)(222-300)	4	(1-45,149-220,303-364)(46-89)(90-148)(221-302)	2	(1-221,303-364)(222-302)	2	(1-220,303-364)(221-302)	2	(1-221,303-364)(222-302)
1rz4	A	2	(2-110)(111-216)	2	(2-111)(112-216)	2	(2-110)(111-216)	2	(2-110)(111-216)	2	(2-110)(111-216)	2	(2-111)(112-216)	2	(2-110)(111-216)	2	(2-111)(112-216)
1s35	A	2	(1063-1167)(1168-1273)	2	(1063-1167)(1168-1273)	2	(1063-1167)(1168-1273)	2	(1063-1167)(1168-1273)	2	(1063-1167)(1168-1273)	2	(1063-1167)(1168-1273)	2	(1063-1167)(1168-1273)	2	(1063-1167)(1168-1273)
1s3e	A	2	(3-387)(388-501)	2	(3-387)(388-501)	2	(3-387)(388-501)	2	(3-410)(411-501)	2	(3-387)(388-501)	2	(3-387)(388-501)	2	(3-387)(388-501)	2	(3-387)(388-501)
1s5j	A	2	(40-622)(623-864)	2	(40-645)(646-864)	2	(40-622)(623-864)	2	(40-645)(646-864)	2	(40-622)(623-864)	2	(40-645)(646-864)	2	(40-622)(623-864)	2	(40-645)(646-864)
1s6y	A	3	(4-88)(89-171,264-445)(172-263)	2	(4-172,264-445)(173-263)	3	(4-88)(89-171,264-445)(172-263)	2	(4-172,264-445)(173-263)	3	(4-88)(89-171,264-445)(172-263)	2	(4-172,264-445)(173-263)	5	(4-88,294-334)(89-171,401-445)(172-258)(259-293)(335-400)	2	(4-172,264-445)(173-263)
1s71	A	2	(3-65,204-292)(66-203)	3	(3-69,199-235)(70-198)(236-292)	2	(3-65,203-292)(66-202)	3	(3-69,199-235)(70-198)(236-292)	2	(3-65,203-292)(66-202)	3	(3-69,199-235)(70-198)(236-292)	2	(3-65,203-292)(66-202)	2	(3-65,204-292)(66-203)
1s9c	A	2	(10-55,165-289)(56-164)	3	(10-64,216-289)(65-179)(180-215)	2	(10-163)(164-289)	2	(10-166)(167-289)	3	(10-59)(60-164)(165-289)	3	(10-64,216-289)(65-179)(180-215)	2	(10-163)(164-289)	3	(10-64,216-289)(65-179)(180-215)
1say	A	2	(1-129,303-361)(130-302)	2	(1-129,302-361)(130-301)	2	(1-129,303-361)(130-302)	2	(1-129,302-361)(130-301)	2	(1-129,303-361)(130-302)	2	(1-129,302-361)(130-301)	2	(1-129,303-361)(130-302)	2	(1-129,302-361)(130-301)
1saz	A	2	(1-133,332-375)(134-331)	2	(1-132,333-375)(133-332)	2	(1-133,332-375)(134-331)	2	(1-132,333-375)(133-332)	2	(1-133,332-375)(134-331)	2	(1-132,333-375)(133-332)	2	(1-132,333-375)(133-332)	2	(1-132,333-375)(133-332)
1sc6	A	2	(7-107,296-410)(108-295)	3	(7-107,295-326)(108-294)(327-410)	2	(7-107,296-410)(108-295)	2	(7-107,295-410)(108-294)	2	(7-107,296-410)(108-295)	3	(7-107,295-326)(108-294)(327-410)	2	(7-107,296-410)(108-295)	2	(7-107,295-410)(108-294)
1sdd	A	2	(1-182)(183-296)	2	(1-200)(201-296)	2	(1-182)(183-296)	2	(1-199)(200-296)	2	(1-182)(183-296)	2	(1-200)(201-296)	2	(1-182)(183-296)	2	(1-200)(201-296)
1sdd	B	3	(1538-1862)(1863-2020)(2021-2182)	3	(1538-1864)(1865-2023)(2024-2182)	3	(1538-1862)(1863-2022)(2023-2182)	3	(1538-1864)(1865-2023)(2024-2182)	3	(1538-1862)(1863-2022)(2023-2182)	3	(1538-1864)(1865-2023)(2024-2182)	2	(1538-2015)(2016-2182)	2	(1538-2024)(2025-2182)
1set	A	2	(1-105)(106-421)	2	(1-98)(99-421)	2	(1-105)(106-421)	2	(1-98)(99-421)	2	(1-105)(106-421)	2	(1-98)(99-421)	2	(1-105)(106-421)	2	(1-98)(99-421)
1sez	A	4	(13-50,224-331,439-497)(51-107)(108-213)(332-438)	2	(13-213,332-497)(224-331)	4	(13-49,224-331,439-497)(50-107)(108-213)(332-438)	3	(13-109,332-497)(110-213)(224-331)	4	(13-50,224-331,439-497)(51-107)(108-213)(332-438)	2	(13-213,332-497)(224-331)	3	(13-99,332-497)(100-242)(243-331)	2	(13-213,332-497)(224-331)
1sf9	A	2	(11-74)(75-128)	2	(11-74)(75-128)	2	(11-74)(75-128)	2	(11-75)(76-128)	2	(11-74)(75-128)	2	(11-74)(75-128)	2	(11-74)(75-128)	2	(11-74)(75-128)
1sfe	A	2	(12-91)(92-176)	2	(12-91)(92-176)	2	(12-91)(92-176)	2	(12-90)(91-176)	2	(12-91)(92-176)	2	(12-91)(92-176)	2	(12-91)(92-176)	2	(12-91)(92-176)
1sg1	X	2	(2-80)(81-161)	2	(2-80)(81-161)	2	(2-80)(81-161)	2	(2-80)(81-161)	2	(2-80)(81-161)	2	(2-80)(81-161)	2	(2-80)(81-161)	2	(2-80)(81-161)
1shy	B	3	(40-228)(229-437)(438-564)	2	(40-516)(517-564)	3	(40-195)(196-437)(438-564)	2	(40-516)(517-564)	3	(40-228)(229-437)(438-564)	2	(40-516)(517-564)	6	(40-87,115-158)(88-114)(159-293,382-421)(294-377)(422-515)(516-564)	2	(40-516)(517-564)
1sj8	A	2	(486-659)(660-782)	2	(486-659)(660-782)	2	(486-658)(659-782)	2	(486-659)(660-782)	2	(486-658)(659-782)	2	(486-659)(660-782)	2	(486-658)(659-782)	2	(486-659)(660-782)
1sjd	A	2	(1-128,291-367)(129-290)	2	(1-128,292-367)(129-291)	2	(1-128,292-367)(129-291)	2	(1-129,291-367)(130-290)	2	(1-128,291-367)(129-290)	2	(1-128,292-367)(129-291)	2	(1-128,292-367)(129-291)	2	(1-128,292-367)(129-291)
1skz	A	2	(7-57)(58-110)	2	(7-57)(58-110)	2	(7-57)(58-110)	2	(7-57)(58-110)	2	(7-57)(58-110)	2	(7-57)(58-110)	2	(7-57)(58-110)	2	(7-57)(58-110)
1sot	A	2	(42-250)(251-353)	2	(42-254)(255-353)	2	(42-250)(251-353)	2	(42-254)(255-353)	2	(42-250)(251-353)	2	(42-254)(255-353)	2	(42-250)(251-353)	2	(42-254)(255-353)
1sqg	A	2	(5-146)(147-428)	2	(5-144)(145-428)	2	(5-146)(147-428)	2	(5-144)(145-428)	2	(5-146)(147-428)	2	(5-144)(145-428)	2	(5-146)(147-428)	2	(5-144)(145-428)
1sqw	A	2	(1-92)(93-176)	2	(1-92)(93-176)	2	(1-92)(93-176)	2	(1-92)(93-176)	2	(1-92)(93-176)	2	(1-92)(93-176)	2	(1-92)(93-176)	2	(1-92)(93-176)
1sr9	A	3	(18-55)(56-426)(434-643)	4	(18-45)(46-369)(370-426)(434-643)	3	(18-55)(56-426)(434-643)	3	(18-45)(46-426)(434-643)	3	(18-55)(56-426)(434-643)	4	(18-45)(46-369)(370-426)(434-643)	2	(18-426)(434-643)	3	(18-45)(46-426)(434-643)
1st6	A	8	(-2-137)(138-255,591-714)(256-370)(371-486)(487-590)(715-772)(773-855)(875-1065)			5	(-2-129,875-1065)(130-255,487-714)(256-368)(369-486)(715-855)	2	(-2-717,875-1065)(718-855)	8	(-2-136)(137-255,592-714)(256-371)(372-486)(487-591)(715-823)(824-855)(875-1065)			6	(-2-128,882-1065)(129-255,591-714)(256-368,487-590)(369-486)(715-835)(836-881)
1stz	A	3	(14-99)(100-137,232-336)(138-231)	3	(14-94)(95-140,229-336)(141-228)	3	(14-98)(99-138,231-336)(139-230)	3	(14-94)(95-140,229-336)(141-228)	3	(14-99)(100-138,231-336)(139-230)	3	(14-94)(95-140,229-336)(141-228)	3	(14-98)(99-138,231-336)(139-230)	2	(14-138,231-336)(139-230)
1su3	A	2	(32-274)(275-466)	3	(32-98)(107-273)(274-466)	2	(32-274)(275-466)	2	(32-275)(276-466)	3	(32-98)(107-273)(274-466)	3	(32-98)(107-273)(274-466)	2	(32-274)(275-466)	2	(32-275)(276-466)
1svb	A	2	(1-284)(285-395)	4	(1-65,119-192)(66-118)(193-284)(285-395)	2	(1-284)(285-395)	4	(1-48,137-192)(49-136)(193-284)(285-395)	2	(1-284)(285-395)	4	(1-48,136-192)(49-135)(193-284)(285-395)	2	(1-284)(285-395)	2	(1-283)(284-395)
1sxj	A	3	(295-495)(496-668)(669-747)	3	(295-522)(523-687)(688-747)	3	(295-479)(480-668)(669-747)	3	(295-522)(523-687)(688-747)	3	(295-479)(480-668)(669-747)	3	(295-522)(523-687)(688-747)	3	(295-495)(496-668)(669-747)	2	(295-687)(688-747)
1sxj	B	3	(7-164)(165-220)(221-322)	3	(7-164)(165-229)(230-322)	3	(7-164)(165-228)(229-322)	3	(7-164)(165-229)(230-322)	3	(7-164)(165-228)(229-322)	3	(7-164)(165-229)(230-322)	2	(7-166)(167-322)	2	(7-183)(184-322)
1sxj	C	3	(12-167)(168-236)(237-333)	3	(12-166)(167-238)(239-333)	3	(12-167)(168-237)(238-333)	2	(12-236)(237-333)	3	(12-167)(168-237)(238-333)	3	(12-166)(167-238)(239-333)	2	(12-227)(228-333)	2	(12-236)(237-333)
1sxj	D	3	(26-190)(191-260)(261-353)	3	(26-190)(191-261)(262-353)	3	(26-189)(190-260)(261-353)	2	(26-260)(261-353)	3	(26-189)(190-260)(261-353)	3	(26-190)(191-261)(262-353)	2	(26-260)(261-353)	2	(26-260)(261-353)
1sxj	E	3	(4-191)(192-255)(256-354)	3	(4-191)(192-256)(257-354)	3	(4-191)(192-255)(256-354)	2	(4-255)(256-354)	3	(4-191)(192-255)(256-354)	3	(4-191)(192-256)(257-354)	2	(4-253)(254-354)	2	(4-255)(256-354)
1sz2	A	2	(3-111)(112-321)	2	(3-99)(100-321)	2	(3-111)(112-321)	2	(3-99)(100-321)	2	(3-111)(112-321)	2	(3-99)(100-321)	2	(3-111)(112-321)	2	(3-99)(100-321)
1szb	A	2	(2-121)(122-168)	2	(2-122)(123-168)	2	(2-121)(122-168)	2	(2-122)(123-168)	2	(2-121)(122-168)	2	(2-122)(123-168)	2	(2-121)(122-168)	2	(2-122)(123-168)
1t0f	A	2	(5-167)(168-268)	2	(5-168)(169-268)	2	(5-167)(168-268)	2	(5-168)(169-268)	2	(5-167)(168-268)	2	(5-168)(169-268)	2	(5-167)(168-268)	2	(5-168)(169-268)
1t0o	A	3	(1-135,179-226)(136-178)(227-417)	3	(1-135,179-225)(136-178)(226-417)	2	(1-225)(226-417)	2	(1-226)(227-417)	2	(1-225)(226-417)	3	(1-135,179-225)(136-178)(226-417)	2	(1-225)(226-417)	3	(1-135,179-225)(136-178)(226-417)
1t15	A	2	(1649-1757)(1758-1859)	2	(1649-1758)(1759-1859)	2	(1649-1757)(1758-1859)	2	(1649-1757)(1758-1859)	2	(1649-1757)(1758-1859)	2	(1649-1758)(1759-1859)	2	(1649-1758)(1759-1859)	2	(1649-1758)(1759-1859)
1t1e	A	2	(12-168)(169-546)	2	(12-166)(167-546)	2	(12-167)(168-546)	2	(12-166)(167-546)	2	(12-168)(169-546)	2	(12-166)(167-546)	2	(12-168)(169-546)	2	(12-166)(167-546)
1t1r	A	2	(0-123)(124-397)	2	(0-122)(123-397)	2	(0-123)(124-397)	2	(0-122)(123-397)	2	(0-123)(124-397)	2	(0-122)(123-397)	2	(0-123)(124-397)	2	(0-122)(123-397)
1t1u	A	2	(20-94,401-616)(95-400)	2	(20-94,401-616)(95-400)	2	(20-94,401-616)(95-400)	2	(20-94,401-616)(95-400)	2	(20-94,401-616)(95-400)	2	(20-94,401-616)(95-400)	2	(20-94,401-616)(95-400)	2	(20-94,401-616)(95-400)
1t2d	A	2	(1-125)(126-315)	3	(1-74)(75-150,223-315)(151-222)	4	(1-78)(79-149)(150-234)(235-315)	3	(1-73)(74-150,231-315)(151-230)	3	(1-122)(123-149,235-315)(150-234)	3	(1-74)(75-150,223-315)(151-222)	3	(1-78)(79-149,235-315)(150-234)	3	(1-74)(75-150,223-315)(151-222)
1t33	A	2	(1-73)(74-220)	2	(1-73)(74-220)	2	(1-73)(74-220)	2	(1-73)(74-220)	2	(1-73)(74-220)	2	(1-73)(74-220)	2	(1-73)(74-220)	2	(1-73)(74-220)
1t3b	A	2	(2-72)(73-210)	2	(2-62)(63-210)	2	(2-72)(73-210)	2	(2-62)(63-210)	2	(2-72)(73-210)	2	(2-62)(63-210)	2	(2-72)(73-210)	2	(2-62)(63-210)
1t3q	B	3	(1-295)(296-480,636-786)(481-635)	2	(1-485,630-786)(486-629)	2	(1-464,639-786)(465-638)	2	(1-485,631-786)(486-630)	3	(1-295)(296-480,636-786)(481-635)	2	(1-485,630-786)(486-629)	3	(1-295)(296-466,637-786)(467-636)	2	(1-485,631-786)(486-630)
1t3q	C	2	(1-172)(173-285)	3	(1-55)(56-174)(175-285)	3	(1-61)(62-174)(175-285)	3	(1-55)(56-174)(175-285)	2	(1-172)(173-285)	3	(1-55)(56-174)(175-285)	2	(1-173)(174-285)	3	(1-55)(56-174)(175-285)
1t3t	A	4	(-7-152)(153-328,420-614)(329-419,615-996)(997-1295)	4	(-7-152)(153-330,997-1295)(331-415,612-996)(416-611)	4	(-7-153)(154-329,419-613)(330-418,614-996)(997-1295)	2	(-7-223)(224-1295)	4	(-7-153)(154-329,418-613)(330-417,614-996)(997-1295)	2	(-7-223)(224-1295)	4	(-7-153)(154-329,416-613)(330-415,614-996)(997-1295)	2	(-7-223)(224-1295)
1t4b	A	3	(1-133)(134-161,231-367)(162-230)	2	(1-167,227-367)(168-226)	3	(1-133)(134-161,230-367)(162-229)	2	(1-166,227-367)(167-226)	3	(1-133)(134-161,231-367)(162-230)	2	(1-167,227-367)(168-226)	3	(1-133)(134-161,230-367)(162-229)	2	(1-167,227-367)(168-226)
1t6c	A	2	(7-130)(131-312)	2	(7-115)(116-312)	2	(7-130)(131-312)	2	(7-115)(116-312)	2	(7-130)(131-312)	2	(7-115)(116-312)	2	(7-130)(131-312)	2	(7-115)(116-312)
1t6s	A	2	(1-76)(77-162)	2	(1-76)(77-162)	2	(1-76)(77-162)	2	(1-76)(77-162)	2	(1-76)(77-162)	2	(1-76)(77-162)	2	(1-76)(77-162)	2	(1-76)(77-162)
1t77	A	2	(2076-2209,2453-2489)(2210-2452)	2	(2076-2201,2454-2489)(2202-2453)	2	(2076-2209,2452-2489)(2210-2451)	2	(2076-2201,2454-2489)(2202-2453)	2	(2076-2209,2452-2489)(2210-2451)	2	(2076-2201,2454-2489)(2202-2453)	2	(2076-2210,2452-2489)(2211-2451)	2	(2076-2201,2454-2489)(2202-2453)
1t7v	A	2	(5-177)(178-277)	2	(5-182)(183-277)	2	(5-177)(178-277)	2	(5-182)(183-277)	2	(5-177)(178-277)	2	(5-182)(183-277)	2	(5-177)(178-277)	2	(5-182)(183-277)
1t94	A	4	(71-103,286-411)(104-219)(220-285)(414-515)	4	(71-99,336-411)(100-225,280-335)(229-279)(414-515)	4	(71-103,313-411)(104-218,286-312)(219-285)(414-515)	4	(71-99,336-411)(100-225,281-335)(229-280)(414-515)	4	(71-103,313-411)(104-218,286-312)(219-285)(414-515)	4	(71-99,336-411)(100-225,280-335)(229-279)(414-515)	2	(71-411)(414-515)	2	(71-411)(414-515)
1t98	A	2	(8-117)(118-281)	2	(8-116)(117-281)	2	(8-118)(119-281)	2	(8-116)(117-281)	2	(8-117)(118-281)	2	(8-116)(117-281)	2	(8-117)(118-281)	2	(8-116)(117-281)
1t9h	A	2	(-7-80)(81-298)	3	(-7-69)(70-228)(229-298)	2	(-7-80)(81-298)	2	(-7-78)(79-298)	2	(-7-80)(81-298)	3	(-7-69)(70-228)(229-298)	2	(-7-80)(81-298)	2	(-7-78)(79-298)
1tdj	A	2	(5-322)(323-514)	3	(5-71,156-335)(72-155)(336-514)	2	(5-322)(323-514)	2	(5-335)(336-514)	2	(5-322)(323-514)	3	(5-71,156-335)(72-155)(336-514)	2	(5-322)(323-514)	2	(5-335)(336-514)
1tdq	A	3	(1-96)(97-181)(182-271)	3	(1-92)(93-185)(186-271)	3	(1-95)(96-182)(183-271)	3	(1-93)(94-185)(186-271)	3	(1-95)(96-182)(183-271)	3	(1-92)(93-185)(186-271)	2	(1-179)(180-271)	2	(1-179)(180-271)
1tdz	A	2	(2-131)(132-271)	2	(2-130)(131-271)	2	(2-131)(132-271)	2	(2-130)(131-271)	2	(2-131)(132-271)	2	(2-130)(131-271)	2	(2-131)(132-271)	2	(2-130)(131-271)
1tea	A	2	(3-166)(167-296)	2	(3-166)(167-296)	2	(3-166)(167-296)	2	(3-166)(167-296)	2	(3-166)(167-296)	2	(3-166)(167-296)	2	(3-166)(167-296)	2	(3-166)(167-296)
1ted	A	2	(22-230)(231-393)			3	(22-125,202-228)(126-201)(229-393)			2	(22-230)(231-393)			3	(22-125,202-242)(126-201)(243-393)
1tf3	A	2	(1-68)(69-101)	2	(1-68)(69-101)	2	(1-68)(69-101)	3	(1-40)(41-70)(71-101)	2	(1-68)(69-101)	3	(1-40)(41-70)(71-101)	2	(1-68)(69-101)	2	(1-68)(69-101)
1tf5	A	2	(0-597)(598-780)			2	(0-597)(598-780)			2	(0-597)(598-780)			2	(0-597)(598-780)
1tf7	A	2	(14-251)(252-497)	2	(14-251)(252-497)	2	(14-251)(252-497)	2	(14-251)(252-497)	2	(14-251)(252-497)	2	(14-251)(252-497)	2	(14-251)(252-497)	2	(14-251)(252-497)
1tfz	A	2	(15-286)(287-408)	2	(15-288)(289-408)	2	(15-286)(287-408)	2	(15-288)(289-408)	2	(15-286)(287-408)	2	(15-288)(289-408)	2	(15-286)(287-408)	2	(15-288)(289-408)
1thz	A	2	(4-207)(208-593)	2	(4-199)(200-593)	2	(4-207)(208-593)	2	(4-199)(200-593)	2	(4-207)(208-593)	2	(4-199)(200-593)	2	(4-207)(208-593)	2	(4-199)(200-593)
1ti6	A	3	(1-171,399-643)(172-398)(644-875)	4	(1-73,544-650)(74-172,390-543)(173-389)(651-875)	11	(1-32)(33-73,544-575)(74-138,490-543)(139-172,387-440,576-611)(173-199,687-717)(200-265)(266-386)(441-489)(612-650)(651-686)(718-875)	4	(1-73,544-650)(74-172,389-543)(173-388)(651-875)	3	(1-171,399-717)(172-398)(718-875)	3	(1-171,398-717)(172-397)(718-875)	6	(1-72,399-435,543-653)(73-171,436-542)(172-261)(262-398)(654-717)(718-875)	4	(1-73,544-718)(74-172,427-543)(173-426)(719-875)
1ti6	B	2	(1-189)(190-274)	2	(1-191)(192-274)	2	(1-189)(190-274)	2	(1-191)(192-274)	2	(1-189)(190-274)	2	(1-191)(192-274)	2	(1-189)(190-274)	2	(1-191)(192-274)
1tj2	A
1tke	A	2	(1-64)(65-224)	2	(1-64)(65-224)	2	(1-64)(65-224)	2	(1-64)(65-224)	2	(1-64)(65-224)	2	(1-64)(65-224)	2	(1-64)(65-224)	2	(1-64)(65-224)
1tll	A	3	(750-951)(959-1034,1218-1413)(1035-1217)	3	(750-951)(959-1035,1173-1413)(1036-1172)	3	(750-951)(959-1034,1218-1413)(1035-1217)	3	(750-951)(959-1035,1173-1413)(1036-1172)	3	(750-951)(959-1034,1218-1413)(1035-1217)	3	(750-951)(959-1035,1173-1413)(1036-1172)	3	(750-951)(959-1035,1173-1413)(1036-1172)	3	(750-951)(959-1035,1173-1413)(1036-1172)
1tlt	A	2	(5-122,268-308)(123-267)	4	(5-67)(68-123,268-308)(124-223)(224-267)	2	(5-122,268-308)(123-267)	2	(5-121)(122-308)	2	(5-122,268-308)(123-267)	4	(5-67)(68-123,268-308)(124-223)(224-267)	2	(5-122,268-308)(123-267)	2	(5-121)(122-308)
1toc	R	2	(1A-55)(56-119)	2	(1A-55)(56-119)	2	(1A-55)(56-119)	2	(1A-55)(56-119)	2	(1A-55)(56-119)	2	(1A-55)(56-119)	2	(1A-55)(56-119)	2	(1A-55)(56-119)
1tpg	A	2	(1-48)(49-91)	2	(1-50)(51-91)	2	(1-49)(50-91)	2	(1-50)(51-91)	2	(1-48)(49-91)	2	(1-50)(51-91)	2	(1-48)(49-91)	2	(1-50)(51-91)
1tqi	A					2	(1-179)(180-282)							2	(1-179)(180-282)
1tqy	A	2	(3-51,211-423)(52-210)	2	(3-107,157-423)(108-156)	2	(3-52,202-423)(53-201)	2	(3-107,158-423)(108-157)	2	(3-51,202-423)(52-201)	2	(3-107,157-423)(108-156)	2	(3-52,202-423)(53-201)	2	(3-107,157-423)(108-156)
1tqy	B	2	(2-34,201-403)(35-200)	2	(2-33,202-403)(34-201)	2	(2-50,201-403)(51-200)	2	(2-33,202-403)(34-201)	2	(2-50,201-403)(51-200)	2	(2-33,202-403)(34-201)	2	(2-50,193-403)(51-192)	2	(2-33,202-403)(34-201)
1trb	A	2	(1-115,245-316)(116-244)	2	(1-116,245-316)(117-244)	2	(1-115,245-316)(116-244)	2	(1-116,245-316)(117-244)	2	(1-115,245-316)(116-244)	2	(1-116,245-316)(117-244)	2	(1-115,245-316)(116-244)	2	(1-116,245-316)(117-244)
1tte	A	2	(1-155)(156-215)	2	(1-161)(162-215)	2	(1-154)(155-215)	2	(1-160)(161-215)	2	(1-151)(152-215)	2	(1-161)(162-215)	2	(1-154)(155-215)	2	(1-161)(162-215)
1tu7	A	2	(1-76)(77-208)	2	(1-75)(76-208)	2	(1-76)(77-208)	2	(1-75)(76-208)	2	(1-76)(77-208)	2	(1-75)(76-208)	2	(1-76)(77-208)	2	(1-75)(76-208)
1tua	A	2	(0-84)(85-188)	2	(0-83)(84-188)	2	(0-84)(85-188)	2	(0-83)(84-188)	2	(0-84)(85-188)	2	(0-83)(84-188)	2	(0-84)(85-188)	2	(0-83)(84-188)
1tvc	A	3	(2-63)(64-109)(110-251)			2	(2-110)(111-251)	2	(2-110)(111-251)	2	(2-110)(111-251)			2	(2-110)(111-251)
1tvf	A	2	(15-67,297-383)(68-296)	2	(15-315)(316-383)	2	(15-69,267-383)(70-266)	2	(15-314)(315-383)	3	(15-72,243-314)(73-242)(315-383)	2	(15-315)(316-383)	2	(15-67,272-383)(68-271)	2	(15-315)(316-383)
1tw9	A	2	(1-77)(78-206)	2	(1-77)(78-206)	2	(1-77)(78-206)	2	(1-77)(78-206)	2	(1-77)(78-206)	2	(1-77)(78-206)	2	(1-77)(78-206)	2	(1-77)(78-206)
1twf	C	3	(3-39,174-233)(40-173)(234-268)	3	(3-39,175-233)(40-174)(234-268)	3	(3-42,175-233)(43-174)(234-268)	2	(3-39,175-268)(40-174)	3	(3-42,174-233)(43-173)(234-268)	3	(3-39,175-233)(40-174)(234-268)	3	(3-42,175-232)(43-174)(233-268)	3	(3-39,175-233)(40-174)(234-268)
1twf	I	2	(1-48)(49-122)	2	(1-46)(47-122)	2	(1-48)(49-122)	2	(1-46)(47-122)	2	(1-48)(49-122)	2	(1-46)(47-122)	2	(1-48)(49-122)	2	(1-46)(47-122)
1twi	A	2	(15-50,307-448)(51-306)	2	(15-50,311-448)(51-310)	2	(15-50,307-448)(51-306)	2	(15-50,311-448)(51-310)	2	(15-50,307-448)(51-306)	2	(15-50,311-448)(51-310)	2	(15-50,307-448)(51-306)	2	(15-50,311-448)(51-310)
1txd	A	2	(766-981)(982-1138)	2	(766-982)(983-1138)	2	(766-981)(982-1138)	2	(766-982)(983-1138)	2	(766-981)(982-1138)	2	(766-982)(983-1138)	2	(766-981)(982-1138)	2	(766-982)(983-1138)
1txg	A	2	(1-180)(181-335)	2	(1-180)(181-335)	2	(1-180)(181-335)	2	(1-180)(181-335)	2	(1-180)(181-335)	2	(1-180)(181-335)	2	(1-180)(181-335)	2	(1-180)(181-335)
1txk	A	2	(23-249)(250-516)	2	(23-250)(251-516)	2	(23-249)(250-516)	2	(23-249)(250-516)	2	(23-249)(250-516)	2	(23-250)(251-516)	2	(23-249)(250-516)	2	(23-250)(251-516)
1txv	B	2	(1-108,353-440)(109-352)	3	(1-58)(59-110,351-440)(111-350)	2	(1-108,353-440)(109-352)	2	(1-107,353-440)(108-352)	2	(1-108,353-440)(109-352)	3	(1-58)(59-110,351-440)(111-350)	2	(1-108,353-440)(109-352)	2	(1-107,353-440)(108-352)
1ty0	A	2	(1-100)(101-211)	2	(1-99)(100-211)	2	(1-100)(101-211)	2	(1-99)(100-211)	2	(1-100)(101-211)	2	(1-99)(100-211)	2	(1-99)(100-211)	2	(1-99)(100-211)
1u00	A	2	(389-528)(529-615)	2	(389-534)(535-615)	2	(389-528)(529-615)	2	(389-534)(535-615)	2	(389-528)(529-615)	2	(389-534)(535-615)	2	(389-528)(529-615)	2	(389-534)(535-615)
1u04	A	3	(0-145)(146-289)(290-770)	3	(0-146,282-321)(147-277)(322-770)	3	(0-145)(146-289)(290-770)	3	(0-146,282-321)(147-277)(322-770)	3	(0-145)(146-289)(290-770)	3	(0-146,282-321)(147-277)(322-770)	3	(0-145)(146-289)(290-770)	3	(0-146,282-322)(147-277)(323-770)
1u0b	B	2	(1-259)(260-461)	3	(1-111,252-406)(112-251)(407-461)	2	(1-259)(260-461)	2	(1-281)(282-461)	2	(1-259)(260-461)	3	(1-111,252-406)(112-251)(407-461)	2	(1-275)(276-461)	3	(1-111,252-406)(112-251)(407-461)
1u0k	A	2	(1-121)(122-284)	2	(1-121)(122-284)	2	(1-121)(122-284)	2	(1-121)(122-284)	2	(1-121)(122-284)	2	(1-121)(122-284)	2	(1-120)(121-284)	2	(1-121)(122-284)
1u0l	A	2	(3-81)(82-293)	3	(3-78)(79-229)(230-293)	2	(3-81)(82-293)	3	(3-78)(79-228)(229-293)	2	(3-81)(82-293)	3	(3-78)(79-229)(230-293)	2	(3-81)(82-293)	2	(3-80)(81-293)
1u0m	A	3	(2-64)(65-191)(192-349)	2	(2-64)(65-349)	3	(2-64)(65-191)(192-349)	4	(2-50)(51-211)(212-242)(243-349)	3	(2-64)(65-191)(192-349)	2	(2-64)(65-349)	3	(2-64,167-203)(65-166)(204-349)	2	(2-64)(65-349)
1u3d	A	2	(13-308)(309-497)	2	(13-311)(312-497)	2	(13-308)(309-497)	2	(13-311)(312-497)	2	(13-308)(309-497)	2	(13-311)(312-497)	2	(13-308)(309-497)	2	(13-311)(312-497)
1u3e	M	2	(1-105)(106-174)	3	(1-91)(92-119)(120-174)	2	(1-105)(106-174)	2	(1-106)(107-174)	2	(1-105)(106-174)	3	(1-91)(92-119)(120-174)	2	(1-105)(106-174)	2	(1-106)(107-174)
1u58	A	2	(8-142)(143-242)	2	(8-142)(143-242)	2	(8-142)(143-242)	2	(8-142)(143-242)	2	(8-142)(143-242)	2	(8-142)(143-242)	2	(8-142)(143-242)	2	(8-142)(143-242)
1u5k	A	2	(2-125)(126-244)	2	(2-79)(80-244)	2	(2-125)(126-244)	2	(2-125)(126-244)	2	(2-125)(126-244)	2	(2-79)(80-244)	2	(2-126)(127-244)	2	(2-79)(80-244)
1u5p	A	2	(1662-1769)(1770-1872)	2	(1662-1769)(1770-1872)	2	(1662-1769)(1770-1872)	2	(1662-1769)(1770-1872)	2	(1662-1769)(1770-1872)	2	(1662-1769)(1770-1872)	2	(1662-1769)(1770-1872)	2	(1662-1769)(1770-1872)
1u5t	A	2	(20-144)(145-232)	2	(20-87)(88-232)	3	(20-87)(88-148)(149-232)	2	(20-87)(88-232)	3	(20-87)(88-147)(148-232)	2	(20-87)(88-232)	3	(20-87)(88-163)(164-232)	2	(20-87)(88-232)
1u5t	B	2	(396-478)(479-564)	2	(396-478)(479-564)	2	(396-478)(479-564)	2	(396-478)(479-564)	2	(396-478)(479-564)	2	(396-478)(479-564)	2	(396-477)(478-564)	2	(396-478)(479-564)
1u6e	A	3	(-10-47,182-208)(48-181)(209-317B)			3	(-10-47,183-208)(48-182)(209-317B)	2	(-10-49,140-317B)(50-139)	3	(-10-46,182-208)(47-181)(209-317B)			2	(-10-44,142-317B)(45-141)
1u6z	A	2	(12-312)(313-509)	3	(12-132)(133-313)(314-509)	2	(12-312)(313-509)	2	(12-313)(314-509)	3	(12-117)(118-312)(313-509)	3	(12-132)(133-313)(314-509)	2	(12-312)(313-509)	2	(12-313)(314-509)
1u78	A	2	(2-55)(56-104)	2	(2-55)(56-104)	2	(2-55)(56-104)	2	(2-55)(56-104)	2	(2-55)(56-104)	2	(2-55)(56-104)	2	(2-55)(56-104)	2	(2-55)(56-104)
1u8s	A	2	(2-88)(89-180)	2	(2-88)(89-180)	2	(2-88)(89-180)	2	(2-88)(89-180)	2	(2-88)(89-180)	2	(2-88)(89-180)	2	(2-88)(89-180)	2	(2-88)(89-180)
1u8v	A	3	(1-291)(292-454)(455-490)			3	(1-288)(289-453)(454-490)			3	(1-289)(290-454)(455-490)			3	(1-302)(303-453)(454-490)
1u8x	X	3	(3-87)(88-170,279-445)(171-278)	4	(3-87,277-319)(88-171,320-401)(172-276)(402-445)	4	(3-87,279-334)(88-170,379-445)(171-278)(335-378)	4	(3-87,277-319)(88-171,320-401)(172-276)(402-445)	4	(3-87,279-334)(88-170,379-445)(171-278)(335-378)	4	(3-87,277-319)(88-171,320-401)(172-276)(402-445)	4	(3-87,279-333)(88-170,402-445)(171-278)(334-401)	4	(3-87,293-319)(88-171,320-401)(172-292)(402-445)
1u94	A	3	(6-37)(38-225)(226-331)			3	(6-37)(38-225)(226-331)			3	(6-37)(38-225)(226-331)			3	(6-37)(38-225)(226-331)
1u9y	A	2	(1-140)(141-284)	2	(1-140)(141-284)	2	(1-140)(141-284)	2	(1-140)(141-284)	2	(1-140)(141-284)	2	(1-140)(141-284)	2	(1-140)(141-284)	2	(1-140)(141-284)
1uaa	A	4	(2-83,206-271)(84-205)(272-373,546-640)(374-542)	4	(2-103,183-277)(104-182)(278-373,546-640)(374-542)	4	(2-83,198-272)(84-197)(273-373,546-640)(374-542)	4	(2-103,183-277)(104-182)(278-373,546-640)(374-542)	4	(2-83,198-272)(84-197)(273-373,546-640)(374-542)	4	(2-103,183-277)(104-182)(278-373,546-640)(374-542)	4	(2-83,206-273)(84-205)(274-373,546-640)(374-542)	4	(2-104,183-277)(105-182)(278-373,546-640)(374-542)
1uar	A	2	(2-143)(144-285)	2	(2-143)(144-285)	2	(2-143)(144-285)	2	(2-143)(144-285)	2	(2-143)(144-285)	2	(2-143)(144-285)	2	(2-143)(144-285)	2	(2-143)(144-285)
1uas	A	2	(1-183)(184-362)	2	(1-185)(186-362)	2	(1-181)(182-362)	2	(1-184)(185-362)	2	(1-183)(184-362)	2	(1-185)(186-362)	2	(1-183)(184-362)	2	(1-185)(186-362)
1ubd	C	3	(295-347)(348-378)(379-408)	4	(295-321)(322-348)(349-379)(380-408)	3	(295-347)(348-378)(379-408)	4	(295-321)(322-348)(349-379)(380-408)	3	(295-347)(348-378)(379-408)	4	(295-321)(322-348)(349-379)(380-408)	4	(295-322)(323-349)(350-378)(379-408)	4	(295-321)(322-348)(349-379)(380-408)
1uct	A	2	(2-98)(99-196)	2	(2-97)(98-196)	2	(2-98)(99-196)	2	(2-97)(98-196)	2	(2-98)(99-196)	2	(2-97)(98-196)	2	(2-98)(99-196)	2	(2-97)(98-196)
1udx	A	2	(1-147,341-416)(148-336)	3	(1-153)(154-336)(341-416)	2	(1-147,341-416)(148-336)	2	(1-42,341-416)(43-336)	2	(1-147,341-416)(148-336)	3	(1-153)(154-336)(341-416)	2	(1-147,341-416)(148-336)	2	(1-42,341-416)(43-336)
1ueb	A	3	(1-65)(66-123)(124-184)	3	(1-63)(64-125)(126-184)	3	(1-65)(66-123)(124-184)	3	(1-63)(64-125)(126-184)	3	(1-65)(66-123)(124-184)	3	(1-63)(64-125)(126-184)	2	(1-66)(67-184)	2	(1-65)(66-184)
1uek	A	2	(1-33,134-268)(34-133)	2	(1-35,133-268)(36-132)	2	(1-33,134-268)(34-133)	2	(1-34,133-268)(35-132)	2	(1-33,134-268)(34-133)	2	(1-35,133-268)(36-132)	2	(1-34,134-268)(35-133)	2	(1-35,133-268)(36-132)
1uf2	C	2	(1-148,304-421)(149-303)	3	(1-48)(55-149,301-421)(150-300)	2	(1-148,304-421)(149-303)	2	(1-149,301-421)(150-300)	2	(1-148,304-421)(149-303)	3	(1-48)(55-149,301-421)(150-300)	2	(1-149,304-421)(150-303)	2	(1-149,301-421)(150-300)
1ug3	A	2	(1234-1427)(1438-1566)	2	(1234-1427)(1438-1566)	2	(1234-1427)(1438-1566)	2	(1234-1427)(1438-1566)	2	(1234-1427)(1438-1566)	2	(1234-1427)(1438-1566)	2	(1234-1427)(1438-1566)	2	(1234-1427)(1438-1566)
1uh4	A	2	(1-126,418-637)(127-417)	3	(1-124)(125-413)(414-637)	2	(1-126,416-637)(127-415)	2	(1-126,418-637)(127-417)	4	(1-126)(127-258,503-532)(259-415)(416-502,533-637)	3	(1-124)(125-413)(414-637)	3	(1-126)(127-413)(414-637)	3	(1-124)(125-413)(414-637)
1uha	A	2	(1-40)(41-82)	2	(1-40)(41-82)	2	(1-40)(41-82)	2	(1-40)(41-82)	2	(1-40)(41-82)	2	(1-40)(41-82)	2	(1-40)(41-82)	2	(1-40)(41-82)
1uj6	A	2	(3-87)(88-227)	2	(3-127)(128-227)	2	(3-87)(88-227)	2	(3-87)(88-227)	2	(3-87)(88-227)	2	(3-127)(128-227)	2	(3-87)(88-227)	2	(3-87)(88-227)
1ukv	G	3	(5-111,307-446)(112-232)(233-306)	4	(5-49,398-446)(50-116,305-397)(117-227)(228-304)	3	(5-112,307-446)(113-232)(233-306)	4	(5-49,397-446)(50-116,306-396)(117-227)(228-305)	3	(5-113,307-446)(114-232)(233-306)	4	(5-49,398-446)(50-116,305-397)(117-227)(228-304)	3	(5-114,306-446)(115-232)(233-305)	7	(5-50,83-113,228-257)(51-82)(114-141)(142-227)(258-308)(309-393)(394-446)
1ulv	A	2	(2-692)(693-1020)	4	(2-270)(271-685)(686-774)(775-1020)	2	(2-692)(693-1020)	2	(2-768)(769-1020)	4	(2-327)(328-676)(677-768)(769-1020)	4	(2-270)(271-685)(686-774)(775-1020)	2	(2-691)(692-1020)	2	(2-768)(769-1020)
1umd	B	2	(2-192)(193-324)	2	(2-193)(194-324)	2	(2-193)(194-324)	2	(2-193)(194-324)	2	(2-193)(194-324)	2	(2-193)(194-324)	2	(2-193)(194-324)	2	(2-193)(194-324)
1un8	A	2	(1-338)(339-550)	2	(1-339)(340-550)	2	(1-338)(339-550)	2	(1-339)(340-550)	2	(1-338)(339-550)	2	(1-339)(340-550)	2	(1-338)(339-550)	2	(1-339)(340-550)
1uou	A	4	(33-102,186-224)(103-185,274-371)(225-273)(372-480)	3	(33-99)(100-374)(375-480)	4	(33-101,187-228)(102-186,274-372)(229-273)(373-480)	3	(33-99)(100-374)(375-480)	4	(33-102,187-224)(103-186,274-371)(225-273)(372-480)	3	(33-99)(100-374)(375-480)	4	(33-101,187-228)(102-186,277-372)(229-276)(373-480)	3	(33-99)(100-374)(375-480)
1up6	A	3	(0-79)(80-159,241-415)(160-240)	3	(0-79)(80-161,240-415)(162-239)	3	(0-79)(80-159,241-415)(160-240)	6	(0-79,259-293)(80-106,376-415)(107-163)(164-218)(222-258)(294-375)	3	(0-79)(80-159,241-415)(160-240)	3	(0-79)(80-161,240-415)(162-239)	3	(0-79)(80-159,241-415)(160-240)	3	(0-79)(80-161,240-415)(162-239)
1ups	A	2	(17-286)(289-420)	2	(17-286)(289-420)	2	(17-286)(289-420)	2	(17-286)(289-420)	2	(17-286)(289-420)	2	(17-286)(289-420)	2	(17-286)(289-420)	2	(17-286)(289-420)
1urh	A	2	(2-149)(150-268)	2	(2-150)(151-268)	2	(2-149)(150-268)	2	(2-150)(151-268)	2	(2-149)(150-268)	2	(2-150)(151-268)	2	(2-149)(150-268)	2	(2-150)(151-268)
1ut9	A	2	(208-310,636-816)(311-635)	2	(208-310,659-816)(311-658)	2	(208-310,636-816)(311-635)	2	(208-310,636-816)(311-635)	2	(208-310,636-816)(311-635)	2	(208-310,659-816)(311-658)	2	(208-310,636-816)(311-635)	2	(208-310,659-816)(311-658)
1utw	A	2	(1-249)(250-432)	2	(1-256)(257-432)	2	(1-249)(250-432)	2	(1-254)(255-432)	2	(1-249)(250-432)	2	(1-256)(257-432)	2	(1-249)(250-432)	2	(1-256)(257-432)
1uuf	A	2	(3-158,294-349)(159-293)	2	(3-158,293-349)(159-292)	2	(3-158,294-349)(159-293)	2	(3-158,293-349)(159-292)	2	(3-158,294-349)(159-293)	2	(3-158,293-349)(159-292)	2	(3-158,294-349)(159-293)	2	(3-158,293-349)(159-292)
1uur	A	2	(242-482)(483-707)	2	(242-483)(484-707)	3	(242-362)(363-484)(485-707)	2	(242-482)(483-707)	3	(242-363)(364-501)(502-707)	2	(242-483)(484-707)	2	(242-482)(483-707)	2	(242-483)(484-707)
1uwv	A	3	(15-112)(113-266)(267-432)	3	(15-79)(80-124,267-432)(125-266)	3	(15-112)(113-266)(267-432)	3	(15-79)(80-124,267-432)(125-266)	3	(15-112)(113-266)(267-432)	3	(15-79)(80-124,267-432)(125-266)	3	(15-112)(113-266)(267-432)	2	(15-78)(79-432)
1uwy	A	2	(1-292)(293-403)	2	(1-296)(297-403)	2	(1-292)(293-403)	2	(1-296)(297-403)	2	(1-292)(293-403)	2	(1-296)(297-403)	2	(1-291)(292-403)	2	(1-296)(297-403)
1ux6	A	3	(813-853)(854-938)(939-1152)	3	(813-864)(865-936)(937-1152)	3	(813-853)(854-938)(939-1152)	2	(813-853,937-1152)(854-936)	3	(813-853)(854-938)(939-1152)	3	(813-864)(865-936)(937-1152)	3	(813-862)(863-937)(938-1152)	3	(813-864)(865-936)(937-1152)
1uxy	A	2	(3-217)(218-342)	2	(3-219)(220-342)	2	(3-217)(218-342)	2	(3-219)(220-342)	2	(3-217)(218-342)	2	(3-219)(220-342)	2	(3-217)(218-342)	2	(3-219)(220-342)
1uz5	A	2	(5-39,174-402)(40-173)	2	(5-44,150-402)(45-149)	3	(5-43,150-179)(44-149)(180-402)	2	(5-44,150-402)(45-149)	2	(5-39,174-402)(40-173)	2	(5-44,150-402)(45-149)	2	(5-176)(177-402)	2	(5-44,150-402)(45-149)
1uzk	A	2	(1486-1529)(1530-1647)	2	(1486-1527)(1528-1647)	2	(1486-1529)(1530-1647)	2	(1486-1527)(1528-1647)	2	(1486-1529)(1530-1647)	2	(1486-1527)(1528-1647)	2	(1486-1530)(1531-1647)	2	(1486-1527)(1528-1647)
1v0w	A	2	(6-278)(279-514)	2	(6-64,266-514)(65-265)	2	(6-269)(270-514)	2	(6-64,266-514)(65-265)	2	(6-278)(279-514)	2	(6-64,266-514)(65-265)	2	(6-32,268-514)(33-267)	2	(6-64,266-514)(65-265)
1v1h	A	3	(319-360)(361-391)(392-483)	2	(319-392)(401-483)	2	(319-376)(377-483)	2	(319-392)(401-483)	3	(319-361)(362-391)(392-483)	2	(319-392)(401-483)	2	(319-376)(377-483)	2	(319-392)(401-483)
1v1o	A	2	(18-109)(110-213)	2	(18-107)(108-213)	2	(18-108)(109-213)	2	(18-107)(108-213)	2	(18-108)(109-213)	2	(18-107)(108-213)	2	(18-108)(109-213)	2	(18-107)(108-213)
1v2a	A	2	(1-77)(78-208)	2	(1-77)(78-208)	2	(1-77)(78-208)	2	(1-77)(78-208)	2	(1-77)(78-208)	2	(1-77)(78-208)	2	(1-77)(78-208)	2	(1-77)(78-208)
1v3v	A	2	(-4-119,300-329)(120-299)	2	(-4-107,300-329)(108-299)	2	(-4-106,300-329)(107-299)	2	(-4-107,300-329)(108-299)	2	(-4-119,300-329)(120-299)	2	(-4-107,300-329)(108-299)	2	(-4-106,299-329)(107-298)	2	(-4-107,300-329)(108-299)
1v43	A	2	(7-225)(226-373)	3	(7-91,161-232)(98-160)(233-373)	2	(7-225)(226-373)	2	(7-226)(227-373)	2	(7-225)(226-373)	3	(7-91,161-232)(98-160)(233-373)	2	(7-225)(226-373)	2	(7-226)(227-373)
1v47	A	2	(4-142)(143-349)	3	(4-135)(136-289,318-349)(290-317)	2	(4-137)(138-349)	3	(4-135)(136-289,318-349)(290-317)	2	(4-140)(141-349)	3	(4-135)(136-289,318-349)(290-317)	2	(4-136)(137-349)	3	(4-135)(136-289,318-349)(290-317)
1v4a	A	2	(1-62,284-437)(63-283)	4	(1-48)(49-141)(142-283)(284-437)	2	(1-61,284-437)(62-283)	4	(1-48)(49-141)(142-283)(284-437)	2	(1-61,284-437)(62-283)	4	(1-48)(49-141)(142-283)(284-437)	2	(1-61,284-437)(62-283)	4	(1-48)(49-141)(142-283)(284-437)
1v58	A	2	(2-76)(77-230)	2	(2-75)(76-230)	2	(2-76)(77-230)	2	(2-75)(76-230)	2	(2-76)(77-230)	2	(2-75)(76-230)	2	(2-76)(77-230)	2	(2-75)(76-230)
1v59	A	3	(1-158,285-356)(159-284)(357-478)	3	(1-156,285-356)(157-284)(357-478)	3	(1-158,285-356)(159-284)(357-478)	4	(1-108,157-237)(109-156,285-356)(238-284)(357-478)	4	(1-47,84-157,285-356)(48-83)(158-284)(357-478)	3	(1-156,285-356)(157-284)(357-478)	3	(1-157,285-356)(158-284)(357-478)	3	(1-156,285-356)(157-284)(357-478)
1v5v	A	4	(3-55,148-266)(56-147)(267-311)(312-401)	3	(3-57,147-261)(58-146)(262-401)	4	(3-55,148-266)(56-147)(267-312)(313-401)	3	(3-57,147-260)(58-146)(261-401)	4	(3-55,149-266)(56-148)(267-311)(312-401)	3	(3-57,147-261)(58-146)(262-401)	4	(3-54,149-266)(55-148)(267-311)(312-401)	2	(3-258)(259-401)
1v6z	A	2	(2-67)(68-228)	2	(2-66)(67-228)	2	(2-67)(68-228)	2	(2-66)(67-228)	2	(2-67)(68-228)	2	(2-66)(67-228)	2	(2-67)(68-228)	2	(2-66)(67-228)
1v7w	A	2	(1-301)(302-801)	2	(1-301)(302-801)	2	(1-301)(302-801)	2	(1-301)(302-801)	2	(1-301)(302-801)	2	(1-301)(302-801)	2	(1-301)(302-801)	3	(1-344)(345-718)(719-801)
1v8c	A	2	(1-84)(85-165)	2	(1-85)(86-165)	2	(1-84)(85-165)	2	(1-85)(86-165)	2	(1-84)(85-165)	2	(1-85)(86-165)	2	(1-84)(85-165)	2	(1-85)(86-165)
1vbk	A	2	(1-38,170-307)(39-169)	3	(1-77)(78-165)(166-307)	3	(1-74)(75-167)(168-307)	3	(1-77)(78-165)(166-307)	3	(1-72)(73-168)(169-307)	3	(1-77)(78-165)(166-307)	2	(1-38,170-307)(39-169)	2	(1-40,169-307)(41-168)
1vca	A	2	(1-89)(90-199)	2	(1-89)(90-199)	2	(1-89)(90-199)	2	(1-89)(90-199)	2	(1-89)(90-199)	2	(1-89)(90-199)	2	(1-89)(90-199)	2	(1-89)(90-199)
1vcl	A	3	(1-148)(149-284)(285-432)	3	(1-148)(149-284)(285-432)	3	(1-148)(149-284)(285-432)	3	(1-148)(149-284)(285-432)	3	(1-148)(149-284)(285-432)	3	(1-148)(149-284)(285-432)	3	(1-148)(149-283)(284-432)	3	(1-148)(149-284)(285-432)
1vco	A	2	(10-295)(296-548)	2	(10-295)(296-548)	2	(10-295)(296-548)	2	(10-295)(296-548)	2	(10-295)(296-548)	2	(10-295)(296-548)	2	(10-295)(296-548)	2	(10-295)(296-548)
1vct	A	2	(9-108)(109-201)	2	(9-108)(109-201)	2	(9-109)(110-201)	2	(9-108)(109-201)	2	(9-109)(110-201)	2	(9-108)(109-201)	2	(9-118)(119-201)	2	(9-108)(109-201)
1vdc	A	2	(1-115,245-316)(116-244)	2	(1-116,245-316)(117-244)	2	(1-115,245-316)(116-244)	2	(1-116,245-316)(117-244)	2	(1-115,245-316)(116-244)	2	(1-116,245-316)(117-244)	2	(1-115,245-316)(116-244)	2	(1-116,245-316)(117-244)
1vdz	A	2	(60-410)(411-588)	2	(60-411)(412-588)	2	(60-410)(411-588)	2	(60-412)(413-588)	2	(60-410)(411-588)	2	(60-411)(412-588)	2	(60-410)(411-588)	2	(60-411)(412-588)
1vem	A	2	(1-45,368-516)(46-367)	2	(1-414)(415-516)	2	(1-45,368-516)(46-367)	2	(1-414)(415-516)	2	(1-45,368-516)(46-367)	2	(1-414)(415-516)	2	(1-45,364-516)(46-363)	2	(1-414)(415-516)
1vf8	A	2	(1-189)(190-373)	2	(1-189)(190-373)	2	(1-30,190-373)(31-189)	2	(1-189)(190-373)	2	(1-189)(190-373)	2	(1-189)(190-373)	2	(1-31,190-373)(32-189)	2	(1-189)(190-373)
1vfg	A	2	(1-168)(169-351)	2	(1-141)(142-351)	3	(1-135)(136-227)(228-351)	2	(1-142)(143-351)	3	(1-135)(136-227)(228-351)	2	(1-141)(142-351)	2	(1-168)(169-351)	2	(1-141)(142-351)
1vfh	A	2	(3-246)(247-384)	2	(3-249)(250-384)	2	(3-247)(248-384)	2	(3-249)(250-384)	2	(3-247)(248-384)	2	(3-249)(250-384)	2	(3-247)(248-384)	2	(3-249)(250-384)
1vg0	A	3	(3-255,372-447)(256-371)(448-606)	2	(3-259,370-606)(260-369)	2	(3-253,373-606)(254-372)	2	(3-259,370-606)(260-369)	3	(3-255,372-447)(256-371)(448-606)	2	(3-259,370-606)(260-369)	4	(3-94,372-447)(95-255,448-551)(256-371)(552-606)	2	(3-259,370-606)(260-369)
1vgy	A	2	(2-177,296-376)(178-295)	2	(2-180,295-376)(181-294)	2	(2-177,296-376)(178-295)	2	(2-179,295-376)(180-294)	2	(2-177,296-376)(178-295)	2	(2-180,295-376)(181-294)	2	(2-177,296-376)(178-295)	2	(2-180,295-376)(181-294)
1vhe	A	2	(3-70,167-367)(71-166)	2	(3-72,165-367)(73-164)	2	(3-70,167-367)(71-166)	2	(3-72,165-367)(73-164)	2	(3-70,167-367)(71-166)	2	(3-72,165-367)(73-164)	2	(3-70,167-367)(71-166)	2	(3-72,165-367)(73-164)
1vhk	A	2	(2-76)(77-253)	2	(2-75)(76-253)	2	(2-76)(77-253)	2	(2-75)(76-253)	2	(2-76)(77-253)	2	(2-75)(76-253)	2	(2-76)(77-253)	2	(2-75)(76-253)
1vho	A	2	(3-67,157-333)(68-156)	2	(3-69,155-333)(70-154)	2	(3-67,157-333)(68-156)	2	(3-69,155-333)(70-154)	2	(3-67,157-333)(68-156)	2	(3-69,155-333)(70-154)	2	(3-67,157-333)(68-156)	2	(3-69,155-333)(70-154)
1vhy	A	2	(3-75)(76-247)	2	(3-73)(74-247)	2	(3-75)(76-247)	2	(3-73)(74-247)	2	(3-75)(76-247)	2	(3-73)(74-247)	2	(3-75)(76-247)	2	(3-73)(74-247)
1vi0	A	2	(6-73)(74-194)	2	(6-73)(74-194)	2	(6-73)(74-194)	2	(6-73)(74-194)	2	(6-73)(74-194)	2	(6-73)(74-194)	2	(6-73)(74-194)	2	(6-73)(74-194)
1vi7	A	2	(3-137)(138-208)	2	(3-138)(139-208)	2	(3-137)(138-208)	2	(3-138)(139-208)	2	(3-137)(138-208)	2	(3-138)(139-208)	2	(3-137)(138-208)	2	(3-138)(139-208)
1vio	A	3	(0-61)(62-126,205-231)(127-204)	3	(0-57)(58-131,200-231)(132-199)	3	(0-60)(61-126,205-231)(127-204)	3	(0-57)(58-131,200-231)(132-199)	3	(0-60)(61-126,205-231)(127-204)	3	(0-57)(58-131,200-231)(132-199)	3	(0-60)(61-126,204-231)(127-203)	2	(0-127,205-231)(128-204)
1vj0	A	2	(2-166,315-367)(167-314)	2	(2-168,314-367)(169-313)	2	(2-166,315-367)(167-314)	2	(2-168,314-367)(169-313)	2	(2-166,315-367)(167-314)	2	(2-168,314-367)(169-313)	2	(2-166,315-367)(167-314)	2	(2-168,314-367)(169-313)
1vj1	A	2	(-1-130,316-351)(131-315)	2	(-1-130,316-351)(131-315)	2	(-1-130,316-351)(131-315)	2	(-1-130,316-351)(131-315)	2	(-1-130,316-351)(131-315)	2	(-1-130,316-351)(131-315)	2	(-1-130,316-351)(131-315)	2	(-1-130,316-351)(131-315)
1vj7	A	2	(5-177)(178-371)	2	(5-152)(159-371)	2	(5-177)(178-371)	2	(5-152)(159-371)	2	(5-177)(178-371)	2	(5-152)(159-371)	2	(5-152)(159-371)	2	(5-152)(159-371)
1vjp	A	2	(0-208,316-381)(209-315)	2	(0-211,315-381)(212-314)	2	(0-209,316-381)(210-315)	2	(0-210,315-381)(211-314)	2	(0-209,316-381)(210-315)	2	(0-211,315-381)(212-314)	2	(0-209,316-381)(210-315)	2	(0-210,315-381)(211-314)
1vk3	A	2	(2-153,346-603)(154-345)	4	(2-44)(45-161,348-501)(162-347)(502-603)	2	(2-157,345-603)(158-344)	2	(2-160,345-603)(161-344)	2	(2-157,345-603)(158-344)	4	(2-44)(45-161,348-501)(162-347)(502-603)	2	(2-157,346-603)(158-345)	4	(2-44)(45-161,348-501)(162-347)(502-603)
1vk6	A	3	(0-93)(94-127)(128-256)	3	(0-93)(94-126)(127-256)	2	(0-127)(128-256)	2	(0-127)(128-256)	3	(0-93)(94-127)(128-256)	3	(0-93)(94-126)(127-256)	2	(0-127)(128-256)	3	(0-93)(94-126)(127-256)
1vkn	A	2	(0-143,312-339)(144-311)	2	(0-142,313-339)(143-312)	2	(0-143,312-339)(144-311)	2	(0-98,313-339)(99-312)	2	(0-143,312-339)(144-311)	2	(0-142,313-339)(143-312)	2	(0-143,312-339)(144-311)	2	(0-142,313-339)(143-312)
1vkw	A					2	(-10-112)(113-206)							2	(-10-112)(113-206)
1vkz	A	2	(4-82,277-399)(83-276)	3	(4-109,180-313)(110-179)(314-399)	2	(4-82,278-399)(83-277)	3	(4-109,180-313)(110-179)(314-399)	2	(4-82,278-399)(83-277)	3	(4-109,180-313)(110-179)(314-399)	2	(4-82,278-399)(83-277)	2	(4-85,276-399)(86-275)
1vl2	A	2	(2-370)(379-409)	2	(2-370)(379-409)	2	(2-370)(379-409)	2	(2-370)(379-409)	2	(2-370)(379-409)	2	(2-370)(379-409)	2	(2-370)(379-409)	2	(2-370)(379-409)
1vl6	A	4	(0-59)(60-158)(159-313)(314-376)	2	(0-53)(54-376)	3	(0-59)(60-158,314-376)(159-313)	2	(0-53)(54-376)	4	(0-58)(59-158)(159-313)(314-376)	2	(0-53)(54-376)	2	(0-154)(155-376)	2	(0-53)(54-376)
1vli	A	2	(2-295)(296-368)	2	(2-303)(304-368)	2	(2-295)(296-368)	2	(2-301)(302-368)	2	(2-295)(296-368)	2	(2-303)(304-368)	2	(2-295)(296-368)	2	(2-303)(304-368)
1vlo	A	4	(4-52,142-230)(53-141)(231-278)(279-367)	2	(4-278)(279-367)	2	(4-220)(221-367)	2	(4-277)(278-367)	4	(4-51,142-230)(52-141)(231-278)(279-367)	2	(4-278)(279-367)	2	(4-220)(221-367)	2	(4-277)(278-367)
1vlr	A	3	(38-84)(85-126)(127-337)	3	(38-86)(87-125)(126-337)	3	(38-84)(85-126)(127-337)	2	(38-144)(145-337)	3	(38-84)(85-126)(127-337)	3	(38-86)(87-125)(126-337)	2	(38-145)(146-337)	2	(38-144)(145-337)
1vly	A	2	(3-196)(197-325)	2	(3-241)(242-325)	2	(3-196)(197-325)	2	(3-241)(242-325)	3	(3-114,197-243)(115-196)(244-325)	2	(3-241)(242-325)	2	(3-196)(197-325)	2	(3-241)(242-325)
1vm6	A	2	(0-95,183-214)(96-182)	2	(0-98,183-214)(99-182)	2	(0-95,183-214)(96-182)	2	(0-98,183-214)(99-182)	2	(0-95,183-214)(96-182)	2	(0-98,183-214)(99-182)	2	(0-95,183-214)(96-182)	2	(0-98,183-214)(99-182)
1vme	A	2	(-3-248)(249-398)	2	(-3-248)(249-398)	2	(-3-248)(249-398)	2	(-3-248)(249-398)	2	(-3-248)(249-398)	2	(-3-248)(249-398)	2	(-3-248)(249-398)	2	(-3-248)(249-398)
1vol	A	2	(113-209)(210-316)	2	(113-209)(210-316)	2	(113-209)(210-316)	2	(113-209)(210-316)	2	(113-209)(210-316)	2	(113-209)(210-316)	2	(113-209)(210-316)	2	(113-209)(210-316)
1vpk	A	2	(0-130)(131-366)	3	(0-116)(117-248)(249-366)	3	(0-119)(120-243)(244-366)	3	(0-116)(117-248)(249-366)	2	(0-130)(131-366)	3	(0-116)(117-248)(249-366)	2	(0-130)(131-366)	2	(0-130)(131-366)
1vq0	A	2	(-2-229)(230-287)	2	(-2-232)(233-287)	2	(-2-229)(230-287)	2	(-2-232)(233-287)	2	(-2-229)(230-287)	2	(-2-232)(233-287)	2	(-2-229)(230-287)	2	(-2-232)(233-287)
1vq8	A	2	(1-168)(169-237)	2	(1-184)(185-237)	2	(1-167)(168-237)	2	(1-184)(185-237)	2	(1-167)(168-237)	2	(1-184)(185-237)	2	(1-168)(169-237)	2	(1-184)(185-237)
1vq8	E	2	(1-80)(81-172)	2	(1-79)(80-172)	2	(1-80)(81-172)	2	(1-79)(80-172)	2	(1-80)(81-172)	2	(1-79)(80-172)	2	(1-80)(81-172)	2	(1-79)(80-172)
1vqq	A	3	(27-150,293-321)(151-292)(322-668)	3	(27-148)(149-239)(240-668)	3	(27-150,293-320)(151-292)(321-668)	2	(27-147)(148-668)	3	(27-150,293-320)(151-292)(321-668)	3	(27-148)(149-239)(240-668)	2	(27-150)(151-668)	2	(27-147)(148-668)
1vz0	A	2	(23-100)(101-209)	2	(23-99)(100-209)	2	(23-100)(101-209)	2	(23-99)(100-209)	4	(23-57)(58-100)(101-156)(157-209)	2	(23-99)(100-209)	2	(23-100)(101-209)	2	(23-99)(100-209)
1vzi	A	2	(1-37)(38-125)	2	(1-36)(37-125)	2	(1-37)(38-125)	2	(1-36)(37-125)	2	(1-37)(38-125)	2	(1-36)(37-125)	2	(1-37)(38-125)	2	(1-36)(37-125)
1vzy	A	2	(1-232)(233-290)	2	(1-235)(236-290)	2	(1-232)(233-290)	2	(1-235)(236-290)	2	(1-232)(233-290)	2	(1-235)(236-290)	2	(1-231)(232-290)	2	(1-235)(236-290)
1w07	A	3	(2-43,277-610)(44-276)(611-659)			2	(2-28,277-659)(29-276)			3	(2-55,608-659)(56-276)(277-607)			2	(2-28,277-659)(29-276)
1w0p	A	3	(25-217)(218-347,545-777)(348-544)	3	(25-213)(214-353,541-777)(354-540)	3	(25-217)(218-352,544-777)(353-543)	3	(25-213)(214-353,541-777)(354-540)	3	(25-217)(218-352,544-777)(353-543)	3	(25-213)(214-353,541-777)(354-540)	3	(25-217)(218-352,544-777)(353-543)	2	(25-216)(217-777)
1w1o	A	2	(40-243,490-534)(244-489)	2	(40-243,490-534)(244-489)	2	(40-243,490-534)(244-489)	2	(40-243,490-534)(244-489)	2	(40-243,490-534)(244-489)	2	(40-243,490-534)(244-489)	2	(40-244,490-534)(245-489)	2	(40-243,490-534)(244-489)
1w26	A	5	(1-113)(114-147,249-282)(148-248)(283-357)(358-432)	3	(1-112)(113-147,247-432)(148-246)	5	(1-112)(113-147,247-284)(148-246)(285-357)(358-432)	3	(1-112)(113-147,247-432)(148-246)	5	(1-112)(113-147,247-284)(148-246)(285-357)(358-432)	3	(1-112)(113-147,247-432)(148-246)	2	(1-126,285-432)(127-284)	3	(1-112)(113-147,247-432)(148-246)
1w2z	A	2	(6-219)(220-647)			4	(6-102)(103-217,406-445,600-647)(218-405)(446-599)	2	(6-219)(220-647)	2	(6-218)(219-647)			2	(6-218)(219-647)	2	(6-343,531-647)(344-530)
1w36	B	5	(1-147,351-447)(148-350)(448-559,740-884)(560-739)(885-1174)	5	(1-156,347-443)(157-346)(444-583,730-897)(584-729)(898-1174)	5	(1-149,351-444)(150-350)(445-578,739-884)(579-738)(885-1174)	2	(1-889)(890-1174)			5	(1-156,347-443)(157-346)(444-583,730-897)(584-729)(898-1174)	2	(1-882)(883-1174)	2	(1-889)(890-1174)
1w36	C	3	(1-444,648-813)(445-647)(814-1122)	2	(1-814)(815-1122)	3	(1-443,649-813)(444-648)(814-1122)	2	(1-814)(815-1122)	3	(1-443,648-813)(444-647)(814-1122)	2	(1-814)(815-1122)	2	(1-814)(815-1122)	2	(1-814)(815-1122)
1w36	D	3	(2-123)(124-358)(359-607)	3	(2-109)(110-360)(361-607)	3	(2-123)(124-358)(359-607)	3	(2-109)(110-360)(361-607)	3	(2-123)(124-358)(359-607)	3	(2-109)(110-360)(361-607)	3	(2-123)(124-358)(359-607)	3	(2-109)(110-360)(361-607)
1w4r	A	2	(18-146)(147-191)	2	(18-147)(148-191)	2	(18-146)(147-191)	2	(18-147)(148-191)	2	(18-146)(147-191)	2	(18-147)(148-191)	2	(18-146)(147-191)	2	(18-147)(148-191)
1w4x	A	2	(10-154,390-542)(155-389)	2	(10-155,389-542)(156-388)	2	(10-154,390-542)(155-389)	2	(10-156,389-542)(157-388)	2	(10-154,390-542)(155-389)	2	(10-155,389-542)(156-388)	2	(10-154,390-542)(155-389)	2	(10-155,389-542)(156-388)
1w55	A	2	(2-206)(207-370)	2	(2-207)(208-370)	2	(2-207)(208-370)	2	(2-207)(208-370)	2	(2-206)(207-370)	2	(2-207)(208-370)	2	(2-207)(208-370)	2	(2-207)(208-370)
1w5f	A	2	(22-214)(215-337)	2	(22-215)(216-337)	2	(22-214)(215-337)	2	(22-215)(216-337)	2	(22-214)(215-337)	2	(22-215)(216-337)	2	(22-214)(215-337)	2	(22-215)(216-337)
1w5s	A	3	(7-211)(212-293)(300-409)	3	(7-213)(214-293)(300-409)	2	(7-293)(300-409)	2	(7-293)(300-409)	3	(7-211)(212-293)(300-409)	3	(7-213)(214-293)(300-409)	2	(7-293)(300-409)	2	(7-293)(300-409)
1w6g	A	2	(9-221)(222-628)			4	(9-101)(102-217,402-434)(218-401)(435-628)	2	(9-219)(220-628)	2	(9-219)(220-628)			2	(9-219)(220-628)	2	(9-436,520-628)(437-519)
1w6k	A	2	(6-98,382-732)(99-381)	2	(6-99,381-732)(100-380)	2	(6-98,383-732)(99-382)	2	(6-99,382-732)(100-381)	2	(6-98,382-732)(99-381)	2	(6-99,381-732)(100-380)	3	(6-185)(186-365)(366-732)	2	(6-99,381-732)(100-380)
1w7c	A	2	(43-322)(323-779)	2	(43-436,619-779)(437-618)	4	(43-175)(176-321,497-531)(322-496,723-779)(532-722)	2	(43-322)(323-779)	2	(43-322)(323-779)	2	(43-436,619-779)(437-618)	2	(43-321)(322-779)	2	(43-436,619-779)(437-618)
1w8o	A	3	(47-401)(402-497)(498-647)	3	(47-401)(402-501)(502-647)	3	(47-401)(402-498)(499-647)	3	(47-401)(402-501)(502-647)	3	(47-401)(402-499)(500-647)	3	(47-401)(402-501)(502-647)	2	(47-403)(404-647)	2	(47-408)(409-647)
1w91	A	2	(4-343)(344-502)			2	(4-280)(281-502)			2	(4-280)(281-502)			2	(4-343)(344-502)
1w96	A	3	(14-176)(177-294)(295-566)	2	(14-183,295-566)(184-294)	3	(14-176)(177-294)(295-566)	2	(14-183,295-566)(184-294)	3	(14-176)(177-294)(295-566)	2	(14-183,295-566)(184-294)	2	(14-175,382-566)(176-381)	2	(14-183,295-566)(184-294)
1w98	B	2	(88-228)(229-357)	2	(88-228)(229-357)	2	(88-228)(229-357)	2	(88-114,227-357)(115-226)	2	(88-228)(229-357)	2	(88-228)(229-357)	2	(88-228)(229-357)	2	(88-228)(229-357)
1w99	A	3	(84-288)(289-468)(469-641)	3	(84-288)(289-467)(468-641)	3	(84-288)(289-468)(469-641)	3	(84-288)(289-467)(468-641)	3	(84-288)(289-468)(469-641)	3	(84-288)(289-467)(468-641)	3	(84-288)(289-468)(469-641)	3	(84-288)(289-467)(468-641)
1w9e	A	2	(110-194)(195-273)	2	(110-194)(195-273)	2	(110-194)(195-273)	2	(110-194)(195-273)	2	(110-194)(195-273)	2	(110-194)(195-273)	2	(110-194)(195-273)	2	(110-194)(195-273)
1w9p	A	2	(39-241)(242-433)	2	(39-243,406-433)(244-405)	2	(39-241)(242-433)	2	(39-242,407-433)(243-406)	2	(39-241)(242-433)	2	(39-243,406-433)(244-405)	2	(39-241)(242-433)	2	(39-243,406-433)(244-405)
1wb9	A	3	(2-262)(263-357,539-800)(358-538)	6	(2-113)(114-265)(266-295,567-770)(296-430,517-566)(431-516)(771-800)	2	(2-397,539-800)(398-538)	2	(2-429,525-800)(430-524)	3	(2-262)(263-334,539-800)(335-538)	6	(2-113)(114-265)(266-295,567-770)(296-430,517-566)(431-516)(771-800)	3	(2-262)(263-333,565-800)(334-564)	2	(2-429,525-800)(430-524)
1wd3	A	2	(18-335)(336-499)	2	(18-336)(337-499)	2	(18-335)(336-499)	2	(18-336)(337-499)	2	(18-335)(336-499)	2	(18-336)(337-499)	2	(18-335)(336-499)	2	(18-336)(337-499)
1wdd	A	2	(11-148)(149-475)	2	(11-148)(149-475)	2	(11-148)(149-475)	2	(11-148)(149-475)	2	(11-148)(149-475)	2	(11-148)(149-475)	2	(11-148)(149-475)	2	(11-148)(149-475)
1wdk	A	3	(1-284)(285-499)(500-715)	3	(1-284)(285-494)(495-715)	3	(1-284)(285-495)(496-715)	2	(1-284)(285-715)	3	(1-284)(285-499)(500-715)	3	(1-284)(285-494)(495-715)	2	(1-284)(285-715)	2	(1-284)(285-715)
1wf3	A	2	(3-186)(187-298)	2	(3-186)(187-298)	2	(3-186)(187-298)	2	(3-186)(187-298)	2	(3-186)(187-298)	2	(3-186)(187-298)	2	(3-186)(187-298)	2	(3-186)(187-298)
1wjp	A					2	(1-42)(43-107)
1wku	A	2	(42-149)(150-266)	2	(42-148)(149-266)	2	(42-149)(150-266)	2	(42-148)(149-266)	2	(42-149)(150-266)	2	(42-148)(149-266)	2	(42-148)(149-266)	2	(42-148)(149-266)
1wky	A	2	(27-330)(340-490)	2	(27-330)(340-490)	2	(27-330)(340-490)	2	(27-330)(340-490)	2	(27-330)(340-490)	2	(27-330)(340-490)	2	(27-330)(340-490)	2	(27-330)(340-490)
1wl4	A	3	(4-120,353-397)(121-158)(159-352)			4	(4-121)(122-158)(159-253)(254-397)			3	(4-120,353-397)(121-158)(159-352)			2	(4-124,353-397)(125-352)
1wlf	A	2	(13-99)(100-179)	2	(13-99)(100-179)	2	(13-99)(100-179)	2	(13-99)(100-179)	2	(13-99)(100-179)	2	(13-99)(100-179)	2	(13-99)(100-179)	2	(13-99)(100-179)
1wmd	A	2	(1-275)(276-434)	2	(1-277)(278-434)	2	(1-276)(277-434)	2	(1-277)(278-434)	2	(1-275)(276-434)	2	(1-277)(278-434)	2	(1-277)(278-434)	2	(1-277)(278-434)
1woq	A	2	(11-134)(135-263)	2	(11-134)(135-263)	2	(11-134)(135-263)	2	(11-135)(136-263)	2	(11-134)(135-263)	2	(11-134)(135-263)	2	(11-134)(135-263)	2	(11-134)(135-263)
1wos	A	4	(1-50,142-242)(51-141)(243-277)(278-361)	4	(1-51)(52-141,243-277)(142-242)(278-361)	4	(1-50,142-242)(51-141)(243-279)(280-361)	4	(1-51,199-233)(52-141,234-277)(142-198)(278-361)	4	(1-50,142-242)(51-141)(243-278)(279-361)	4	(1-51)(52-141,243-277)(142-242)(278-361)	4	(1-50,142-237)(51-141)(238-279)(280-361)	2	(1-275)(276-361)
1wp9	A	3	(1-199)(200-342)(343-486)	3	(1-199)(200-341)(342-486)	3	(1-199)(200-342)(343-486)	2	(1-200)(201-486)	3	(1-199)(200-342)(343-486)	3	(1-199)(200-341)(342-486)	2	(1-200)(201-486)	2	(1-200)(201-486)
1wru	A	4	(3-89)(90-195)(196-276)(277-346)	4	(3-87)(88-198)(199-275)(276-346)	4	(3-88)(89-195)(196-276)(277-346)	2	(3-195,277-346)(196-276)	4	(3-89)(90-195)(196-276)(277-346)	4	(3-87)(88-198)(199-275)(276-346)	4	(3-88)(89-196)(197-276)(277-346)	4	(3-87)(88-198)(199-275)(276-346)
1wu2	A	2	(6-42,175-396)(43-174)	2	(6-46,152-396)(47-151)	2	(6-41,176-396)(42-175)	2	(6-46,152-396)(47-151)	2	(6-41,176-396)(42-175)	2	(6-46,152-396)(47-151)	2	(6-41,176-396)(42-175)	2	(6-46,152-396)(47-151)
1wu7	A	2	(3-326)(327-426)	2	(3-328)(329-426)	2	(3-326)(327-426)	2	(3-328)(329-426)	2	(3-326)(327-426)	2	(3-328)(329-426)	2	(3-326)(327-426)	2	(3-328)(329-426)
1wue	A	2	(998-1129,1291-1367)(1130-1290)	2	(998-1130,1263-1367)(1131-1262)	2	(998-1130,1291-1367)(1131-1290)	2	(998-1131,1263-1367)(1132-1262)	2	(998-1130,1291-1367)(1131-1290)	2	(998-1130,1263-1367)(1131-1262)	2	(998-1130,1291-1367)(1131-1290)	2	(998-1130,1263-1367)(1131-1262)
1wuu	A	2	(0-193)(194-392)	2	(0-180)(181-392)	2	(0-193)(194-392)	2	(0-180)(181-392)	2	(0-193)(194-392)	2	(0-180)(181-392)	2	(0-193)(194-392)	2	(0-180)(181-392)
1wv3	A	2	(1-79)(80-186)	2	(1-77)(78-186)	2	(1-79)(80-186)	2	(1-77)(78-186)	2	(1-79)(80-186)	2	(1-77)(78-186)	2	(1-79)(80-186)	2	(1-77)(78-186)
1wvf	A	2	(7-238,474-521)(239-473)	3	(7-112,475-521)(113-243)(244-474)	2	(7-238,474-521)(239-473)	2	(7-238,474-521)(239-473)	3	(7-113,474-521)(114-241)(242-473)	3	(7-112,475-521)(113-243)(244-474)	3	(7-113,474-521)(114-242)(243-473)	3	(7-112,475-521)(113-243)(244-474)
1wxq	A	2	(1-73,305-395)(74-304)	3	(1-126,216-316)(127-215)(317-395)	2	(1-73,305-395)(74-304)	3	(1-147,216-316)(148-215)(317-395)	2	(1-73,311-395)(74-310)	3	(1-126,216-316)(127-215)(317-395)	3	(1-72,312-395)(73-217)(218-311)	3	(1-126,216-316)(127-215)(317-395)
1wxx	A	2	(1-170)(171-382)	2	(1-170)(171-382)	2	(1-170)(171-382)	2	(1-170)(171-382)	2	(1-170)(171-382)	2	(1-170)(171-382)	2	(1-170)(171-382)	2	(1-170)(171-382)
1wy5	A	2	(1-218)(219-311)	2	(1-248)(249-311)	2	(1-218)(219-311)	2	(1-248)(249-311)	2	(1-218)(219-311)	2	(1-248)(249-311)	2	(1-218)(219-311)	2	(1-248)(249-311)
1wza	A	2	(28-79,279-515)(80-278)	3	(28-130,200-436)(131-199)(437-515)	2	(28-79,279-515)(80-278)	2	(28-127,254-515)(128-253)	2	(28-79,279-515)(80-278)	3	(28-130,200-436)(131-199)(437-515)	2	(28-78,279-515)(79-278)	3	(28-130,200-436)(131-199)(437-515)
1wzl	A	2	(1-124)(125-585)	2	(1-121)(122-585)	2	(1-124)(125-585)	2	(1-121)(122-585)	2	(1-124)(125-585)	2	(1-121)(122-585)	2	(1-124)(125-585)	2	(1-121)(122-585)
1x0v	A	2	(2-192)(193-349)	2	(2-192)(193-349)	2	(2-192)(193-349)	2	(2-192)(193-349)	2	(2-192)(193-349)	2	(2-192)(193-349)	2	(2-192)(193-349)	2	(2-192)(193-349)
1x1i	A	2	(26-385)(386-777)	2	(26-384)(385-777)	2	(26-385)(386-777)	2	(26-383)(384-777)	2	(26-385)(386-777)	2	(26-384)(385-777)	2	(26-385)(386-777)	2	(26-384)(385-777)
1x1o	A	2	(10-157)(158-286)	3	(10-108)(109-167,244-286)(168-243)	2	(10-157)(158-286)	2	(10-158)(159-286)	2	(10-157)(158-286)	3	(10-108)(109-167,244-286)(168-243)	2	(10-157)(158-286)	2	(10-158)(159-286)
1x38	A	2	(1-372)(373-602)	2	(1-372)(373-602)	2	(1-371)(372-602)	2	(1-372)(373-602)	2	(1-372)(373-602)	2	(1-372)(373-602)	2	(1-372)(373-602)	2	(1-372)(373-602)
1x54	A	2	(1-128)(129-434)	2	(1-108)(109-434)	2	(1-128)(129-434)	2	(1-108)(109-434)	2	(1-128)(129-434)	2	(1-108)(109-434)	2	(1-128)(129-434)	2	(1-108)(109-434)
1x5w	A	2	(1-33)(34-70)	2	(1-33)(34-70)	2	(1-33)(34-70)	2	(1-33)(34-70)	2	(1-33)(34-70)	2	(1-33)(34-70)	2	(1-33)(34-70)	2	(1-33)(34-70)
1x6o	A	2	(19-88)(89-165)	2	(19-87)(88-165)	2	(19-88)(89-165)	2	(19-87)(88-165)	2	(19-88)(89-165)	2	(19-87)(88-165)	2	(19-87)(88-165)	2	(19-87)(88-165)
1x7f	A	2	(1-244)(245-361)	2	(1-245)(246-361)	2	(1-244)(245-361)	2	(1-245)(246-361)	2	(1-244)(245-361)	2	(1-245)(246-361)	2	(1-244)(245-361)	2	(1-245)(246-361)
1x9m	A	2	(1-231,461-704)(232-460)	5	(1-235)(236-266,330-396)(267-329)(397-492,586-704)(493-575)	2	(1-231,472-704)(232-471)	2	(1-260,397-704)(261-396)	3	(1-232)(233-455)(456-704)	5	(1-235)(236-266,330-396)(267-329)(397-492,586-704)(493-575)	2	(1-231,461-704)(232-460)	2	(1-260,397-704)(261-396)
1x9n	A	3	(262-532)(533-746)(747-901)	3	(262-532)(533-752)(753-901)	3	(262-532)(533-746)(747-901)	3	(262-532)(533-752)(753-901)	3	(262-532)(533-746)(747-901)	3	(262-532)(533-752)(753-901)	3	(262-532)(533-746)(747-901)	3	(262-532)(533-752)(753-901)
1x9y	A	2	(41-211,367-397)(223-366)	2	(41-211,366-397)(223-365)	2	(41-211,367-397)(223-366)	2	(41-211,366-397)(223-365)	2	(41-211,367-397)(223-366)	2	(41-211,366-397)(223-365)	2	(41-211,367-397)(223-366)	2	(41-211,366-397)(223-365)
1xa6	A	3	(21-144)(145-268)(269-466)	3	(21-136)(137-270)(271-466)	3	(21-138)(139-269)(270-466)	3	(21-136)(137-270)(271-466)	3	(21-138)(139-269)(270-466)	3	(21-136)(137-270)(271-466)	2	(21-267)(268-466)	2	(21-144)(145-466)
1xb2	B	2	(56-117)(118-331)	2	(56-110)(111-331)	3	(56-112)(113-216)(217-331)	2	(56-110)(111-331)	3	(56-111)(112-245)(246-331)	2	(56-110)(111-331)	2	(56-118)(119-331)	2	(56-110)(111-331)
1xb4	A	2	(1-125)(126-201)	2	(1-125)(126-201)	2	(1-125)(126-201)	2	(1-125)(126-201)	2	(1-125)(126-201)	2	(1-125)(126-201)	2	(1-125)(126-201)	2	(1-125)(126-201)
1xc2	A	3	(1-160)(161-210)(211-263)	3	(1-166)(167-211)(212-263)	3	(1-160)(161-211)(212-263)	3	(1-166)(167-211)(212-263)	3	(1-160)(161-211)(212-263)	3	(1-166)(167-211)(212-263)	3	(1-160)(161-210)(211-263)	3	(1-166)(167-211)(212-263)
1xdi	A	3	(2-155,277-347)(156-276)(348-466)	3	(2-277)(278-347)(348-466)	4	(2-40,108-155,278-347)(41-107)(156-277)(348-466)	4	(2-39,108-155,278-347)(40-107)(156-277)(348-466)	4	(2-47,83-155,277-347)(48-82)(156-276)(348-466)	3	(2-277)(278-347)(348-466)	4	(2-40,108-155,278-347)(41-107)(156-277)(348-466)	4	(2-40,108-155,278-347)(41-107)(156-277)(348-466)
1xdp	A	2	(2-313)(314-688)	2	(2-312)(313-688)	2	(2-313)(314-688)	2	(2-312)(313-688)	2	(2-313)(314-688)	2	(2-312)(313-688)	2	(2-313)(314-688)	2	(2-312)(313-688)
1xea	A	2	(2-120)(121-312)	2	(2-119)(120-312)	2	(2-120)(121-312)	2	(2-119)(120-312)	2	(2-120)(121-312)	2	(2-119)(120-312)	2	(2-120)(121-312)	2	(2-119)(120-312)
1xeu	A	2	(35-172)(173-297)	3	(35-121)(122-217)(218-297)	2	(35-172)(173-297)	3	(35-121)(122-217)(218-297)	2	(35-172)(173-297)	3	(35-121)(122-217)(218-297)	2	(35-172)(173-297)	2	(35-173)(174-297)
1xfd	A	3	(127-177,430-587)(178-429)(588-849)	3	(127-179,431-589)(180-430)(590-849)	3	(127-178,430-587)(179-429)(588-849)	3	(127-180,435-589)(181-434)(590-849)	3	(127-177,430-587)(178-429)(588-849)	3	(127-179,431-589)(180-430)(590-849)	3	(127-178,430-587)(179-429)(588-849)	3	(127-179,431-589)(180-430)(590-849)
1xfe	A	2	(1-43)(44-83)	2	(1-43)(44-83)	2	(1-44)(45-83)	2	(1-44)(45-83)	2	(1-44)(45-83)	2	(1-44)(45-83)	2	(1-44)(45-83)	2	(1-44)(45-83)
1xg9	A	2	(0-161)(162-226)	2	(0-163)(164-226)	2	(0-161)(162-226)	2	(0-163)(164-226)	2	(0-161)(162-226)	2	(0-163)(164-226)	2	(0-161)(162-226)	2	(0-163)(164-226)
1xgs	A	2	(1-73,199-295)(74-198)	2	(1-201,267-295)(202-266)	3	(1-94)(95-198,269-295)(199-268)	2	(1-201,267-295)(202-266)	3	(1-94)(95-198,269-295)(199-268)	2	(1-201,267-295)(202-266)	3	(1-103)(104-198,269-295)(199-268)	2	(1-201,267-295)(202-266)
1xhb	A	2	(95-418)(419-553)	2	(95-422)(423-553)	2	(95-418)(419-553)	2	(95-422)(423-553)	2	(95-418)(419-553)	2	(95-422)(423-553)	2	(95-418)(419-553)	2	(95-422)(423-553)
1xhc	A	2	(1-105,224-351)(106-223)	3	(1-104,224-296)(105-223)(297-351)	3	(1-104,224-296)(105-223)(297-351)	3	(1-104,224-296)(105-223)(297-351)	2	(1-105,224-351)(106-223)	3	(1-104,224-296)(105-223)(297-351)	3	(1-104,224-296)(105-223)(297-351)	3	(1-104,224-296)(105-223)(297-351)
1xjv	A	2	(6-145)(149-299)	2	(6-145)(149-299)	2	(6-145)(149-299)	2	(6-145)(149-299)	2	(6-145)(149-299)	2	(6-145)(149-299)	2	(6-145)(149-299)	2	(6-145)(149-299)
1xl4	A	2	(11-138)(139-299)	2	(11-137)(138-299)	2	(11-138)(139-299)	2	(11-137)(138-299)	2	(11-138)(139-299)	2	(11-137)(138-299)	3	(11-44)(45-136)(137-299)	3	(11-45)(46-137)(138-299)
1xmc	A	2	(11-89,393-612)(90-392)	2	(11-88,394-612)(89-393)	2	(11-88,393-612)(89-392)	2	(11-88,393-612)(89-392)	2	(11-89,393-612)(90-392)	2	(11-88,394-612)(89-393)	2	(11-88,393-612)(89-392)	2	(11-88,394-612)(89-393)
1xov	A	2	(0-176)(177-314)	2	(0-177)(178-314)	2	(0-176)(177-314)	2	(0-176)(177-314)	2	(0-176)(177-314)	2	(0-177)(178-314)	2	(0-176)(177-314)	2	(0-177)(178-314)
1xp4	A	2	(25-292)(293-393)	2	(25-293)(294-393)	2	(25-292)(293-393)	2	(25-293)(294-393)	2	(25-292)(293-393)	2	(25-293)(294-393)	2	(25-292)(293-393)	2	(25-293)(294-393)
1xp8	A	2	(15-49)(50-341)			2	(15-49)(50-341)			2	(15-49)(50-341)			2	(15-50)(51-341)
1xr4	A	3	(0-43)(44-237)(238-505)	2	(0-26)(27-505)	3	(0-43)(44-237)(238-505)	2	(0-26)(27-505)	3	(0-43)(44-237)(238-505)	2	(0-26)(27-505)	2	(0-236)(237-505)	2	(0-26)(27-505)
1xrs	B	2	(33-84)(102-261)	2	(33-84)(102-261)	2	(33-84)(102-261)	2	(33-84)(102-261)	2	(33-84)(102-261)	2	(33-84)(102-261)	2	(33-84)(102-261)	2	(33-84)(102-261)
1xrt	A	2	(1-58,328-422)(59-327)	2	(1-56)(57-422)	2	(1-58,326-422)(59-325)	2	(1-56)(57-422)	2	(1-58,328-422)(59-327)	2	(1-56)(57-422)	2	(1-58,326-422)(59-325)	2	(1-56)(57-422)
1xsz	A	3	(-1-80)(81-198)(199-354)	3	(-1-80)(81-197)(198-354)	3	(-1-80)(81-198)(199-354)	3	(-1-80)(81-197)(198-354)	3	(-1-80)(81-198)(199-354)	3	(-1-80)(81-197)(198-354)	4	(-1-80)(81-204)(205-295)(296-354)	2	(-1-198)(199-354)
1xta	A	2	(2-163)(164-221)	2	(2-182)(183-221)	2	(2-152)(153-221)	2	(2-182)(183-221)	2	(2-152)(153-221)	2	(2-182)(183-221)	2	(2-159)(160-221)	2	(2-182)(183-221)
1xub	A	2	(1-117)(118-278)	2	(1-116)(117-278)	2	(1-117)(118-278)	2	(1-116)(117-278)	2	(1-117)(118-278)	2	(1-116)(117-278)	2	(1-117)(118-278)	2	(1-116)(117-278)
1xvh	A	2	(3-73)(74-128)	2	(3-73)(74-128)	2	(3-73)(74-128)	2	(3-73)(74-128)	2	(3-73)(74-128)	2	(3-73)(74-128)	2	(3-73)(74-128)	2	(3-73)(74-128)
1xx6	A	2	(2-139)(140-191)	2	(2-140)(141-191)	2	(2-139)(140-191)	2	(2-140)(141-191)	2	(2-139)(140-191)	2	(2-140)(141-191)	2	(2-139)(140-191)	2	(2-140)(141-191)
1xzp	A	3	(-5-118)(119-210,380-450)(211-379)	3	(-5-118)(119-210,379-450)(211-378)	3	(-5-118)(119-210,379-450)(211-378)	3	(-5-118)(119-210,379-450)(211-378)	3	(-5-118)(119-210,380-450)(211-379)	3	(-5-118)(119-210,379-450)(211-378)	3	(-5-118)(119-210,379-450)(211-378)	2	(-5-118)(119-450)
1y0p	A	3	(1-127)(128-362,505-568)(363-504)	3	(1-99)(100-363,503-568)(364-502)	3	(1-127)(128-362,505-568)(363-504)	3	(1-99)(100-363,503-568)(364-502)	3	(1-126)(127-362,505-568)(363-504)	3	(1-99)(100-363,503-568)(364-502)	3	(1-127)(128-362,505-568)(363-504)	3	(1-99)(100-363,503-568)(364-502)
1y0y	A	2	(6-70,168-353)(71-167)	2	(6-72,166-353)(73-165)	2	(6-70,168-353)(71-167)	2	(6-72,166-353)(73-165)	2	(6-70,168-353)(71-167)	2	(6-72,166-353)(73-165)	2	(6-70,168-353)(71-167)	2	(6-72,166-353)(73-165)
1y14	B	2	(1-79)(80-171)	2	(1-78)(79-171)	2	(1-79)(80-171)	2	(1-78)(79-171)	2	(1-79)(80-171)	2	(1-78)(79-171)	2	(1-79)(80-171)	2	(1-78)(79-171)
1y4w	A	2	(20-330)(331-536)	2	(20-331)(332-536)	2	(20-329)(330-536)	2	(20-331)(332-536)	2	(20-329)(330-536)	2	(20-331)(332-536)	2	(20-329)(330-536)	2	(20-331)(332-536)
1y5i	A	2	(1-110)(111-1244)	2	(1-30)(31-1244)	2	(1-220,583-1244)(221-582)	2	(1-30)(31-1244)	4	(1-107)(108-216,579-963)(217-578,964-1064)(1065-1244)	2	(1-30)(31-1244)	3	(1-220,580-1066)(221-579)(1067-1244)	2	(1-30)(31-1244)
1y6k	R	2	(2-102)(103-206)	2	(2-102)(103-206)	2	(2-102)(103-206)	2	(2-102)(103-206)	2	(2-102)(103-206)	2	(2-102)(103-206)	2	(2-102)(103-206)	2	(2-102)(103-206)
1y7e	A	2	(4-97,239-458)(98-238)	2	(4-98,237-458)(99-236)	2	(4-97,239-458)(98-238)	2	(4-98,237-458)(99-236)	2	(4-97,239-458)(98-238)	2	(4-98,237-458)(99-236)	2	(4-97,239-458)(98-238)	2	(4-98,237-458)(99-236)
1y7p	A	2	(2-83)(84-217)	2	(2-83)(84-217)	2	(2-84)(85-217)	2	(2-83)(84-217)	2	(2-83)(84-217)	2	(2-83)(84-217)	2	(2-84)(85-217)	2	(2-83)(84-217)
1y88	A	2	(3-123)(124-186)	2	(3-125)(126-186)	2	(3-123)(124-186)	2	(3-125)(126-186)	2	(3-123)(124-186)	2	(3-125)(126-186)	2	(3-124)(125-186)	2	(3-125)(126-186)
1y9q	A	2	(4-87)(88-181)	2	(4-87)(88-181)	2	(4-87)(88-181)	2	(4-87)(88-181)	2	(4-87)(88-181)	2	(4-87)(88-181)	2	(4-87)(88-181)	2	(4-87)(88-181)
1yb5	A	2	(6-129,297-329)(130-296)	2	(6-129,297-329)(130-296)	2	(6-129,297-329)(130-296)	2	(6-129,297-329)(130-296)	2	(6-129,297-329)(130-296)	2	(6-129,297-329)(130-296)	2	(6-129,297-329)(130-296)	2	(6-129,297-329)(130-296)
1ybh	A	3	(86-280)(281-453)(454-667)	3	(86-280)(281-452)(453-667)	3	(86-280)(281-453)(454-667)	3	(86-280)(281-452)(453-667)	3	(86-280)(281-453)(454-667)	3	(86-280)(281-452)(453-667)	3	(86-280)(281-453)(454-667)	3	(86-280)(281-452)(453-667)
1ybi	A	2	(10-150)(151-293)	2	(10-150)(151-293)	2	(10-150)(151-293)	2	(10-150)(151-293)	2	(10-150)(151-293)	2	(10-150)(151-293)	2	(10-150)(151-293)	2	(10-150)(151-293)
1ydx	A	2	(1-164)(165-374)	2	(1-164)(165-374)	2	(1-164)(165-374)	2	(1-164)(165-374)	2	(1-164)(165-374)	2	(1-164)(165-374)	2	(1-164)(165-374)	2	(1-164)(165-374)
1yey	A	2	(1-183,325-435)(184-324)	2	(1-186,302-435)(187-301)	2	(1-183,325-435)(184-324)	2	(1-186,302-435)(187-301)	2	(1-183,325-435)(184-324)	2	(1-186,302-435)(187-301)	2	(1-183,325-435)(184-324)	2	(1-186,302-435)(187-301)
1yf2	A	2	(1-190)(191-425)	2	(1-191)(192-425)	2	(1-190)(191-425)	2	(1-191)(192-425)	2	(1-190)(191-425)	2	(1-191)(192-425)	2	(1-190)(191-425)	2	(1-191)(192-425)
1yfs	A	2	(1-240)(241-457)	3	(1-220)(221-354)(355-457)	2	(1-240)(241-457)	2	(1-240)(241-457)	2	(1-240)(241-457)	3	(1-220)(221-354)(355-457)	2	(1-240)(241-457)	2	(1-240)(241-457)
1ygy	A	3	(3-99,283-319)(100-282)(320-529)	4	(3-98,285-316)(99-284)(317-453)(454-529)	3	(3-99,283-319)(100-282)(320-529)	3	(3-98,285-319)(99-284)(320-529)	3	(3-99,283-319)(100-282)(320-529)	4	(3-98,285-316)(99-284)(317-453)(454-529)	3	(3-99,283-319)(100-282)(320-529)	3	(3-98,285-319)(99-284)(320-529)
1yi9	A	2	(47-198)(199-355)	2	(47-199)(200-355)	2	(47-198)(199-355)	2	(47-198)(199-355)	2	(47-199)(200-355)	2	(47-199)(200-355)	2	(47-199)(200-355)	2	(47-199)(200-355)
1yio	A	2	(3-130)(131-200)	2	(3-132)(133-200)	2	(3-130)(131-200)	2	(3-133)(134-200)	2	(3-130)(131-200)	2	(3-132)(133-200)	2	(3-130)(131-200)	2	(3-132)(133-200)
1yj5	A	2	(144-339)(340-522)	2	(144-343)(344-522)	2	(144-339)(340-522)	2	(144-343)(344-522)	2	(144-339)(340-522)	2	(144-343)(344-522)	2	(144-339)(340-522)	2	(144-343)(344-522)
1yjq	A	2	(1-168)(169-293)	2	(1-168)(169-293)	2	(1-168)(169-293)	2	(1-168)(169-293)	2	(1-168)(169-293)	2	(1-168)(169-293)	2	(1-168)(169-293)	2	(1-168)(169-293)
1yks	A	3	(185-324,486-519)(325-485)(520-623)	3	(185-326,485-543)(327-484)(544-623)	3	(185-324,486-519)(325-485)(520-623)	3	(185-326,485-543)(327-484)(544-623)	3	(185-325,486-519)(326-485)(520-623)	3	(185-326,485-543)(327-484)(544-623)	2	(185-319,486-623)(320-485)	3	(185-326,485-543)(327-484)(544-623)
1ykw	A	2	(4-146)(147-428)	2	(4-145)(146-428)	2	(4-146)(147-428)	2	(4-145)(146-428)	2	(4-146)(147-428)	2	(4-145)(146-428)	2	(4-146)(147-428)	2	(4-145)(146-428)
1ylo	A	2	(0-63,154-345)(64-153)	2	(0-65,151-345)(66-150)	2	(0-63,154-345)(64-153)	2	(0-65,151-345)(66-150)	2	(0-63,154-345)(64-153)	2	(0-65,151-345)(66-150)	2	(0-63,154-345)(64-153)	2	(0-65,151-345)(66-150)
1yp2	A	2	(10-54,280-451)(55-279)	3	(10-169,230-280)(170-229)(281-451)	2	(10-54,280-451)(55-279)	3	(10-169,230-279)(170-229)(280-451)	2	(10-54,280-451)(55-279)	3	(10-169,230-280)(170-229)(281-451)	2	(10-54,280-451)(55-279)	2	(10-53,281-451)(54-280)
1ypz	F	2	(1-120)(121-230)	2	(1-122)(123-230)	2	(1-120)(121-230)	2	(1-122)(123-230)	2	(1-120)(121-230)	2	(1-122)(123-230)	2	(1-120)(121-230)	2	(1-122)(123-230)
1yq1	A	2	(1-79)(80-205)	2	(1-78)(79-205)	2	(1-79)(80-205)	2	(1-79)(80-205)	2	(1-79)(80-205)	2	(1-78)(79-205)	2	(1-79)(80-205)	2	(1-79)(80-205)
1yq2	A	2	(4-595)(596-1023)	5	(4-216)(217-312)(313-609,766-805)(610-719)(720-765,806-1023)	2	(4-595)(596-1023)	2	(4-612)(613-1023)	3	(4-588)(589-715)(716-1023)	5	(4-216)(217-312)(313-609,766-805)(610-719)(720-765,806-1023)	2	(4-595)(596-1023)	2	(4-612)(613-1023)
1yr2	A	2	(38-107,452-738)(108-451)	2	(38-108,452-738)(109-451)	2	(38-107,452-738)(108-451)	2	(38-107,452-738)(108-451)	2	(38-107,452-738)(108-451)	2	(38-108,452-738)(109-451)	2	(38-107,452-738)(108-451)	2	(38-108,452-738)(109-451)
1yrr	A	2	(1-56,312-382)(57-311)	7	(1-55)(56-132)(133-195)(196-238)(239-273,311-351)(274-310)(352-382)	6	(1-55,344-382)(56-127)(128-192)(193-244)(245-271,312-343)(272-311)	2	(1-56,326-382)(57-325)	2	(1-56,312-382)(57-311)	7	(1-55)(56-132)(133-195)(196-238)(239-273,311-350)(274-310)(351-382)	2	(1-56,312-382)(57-311)	2	(1-55,327-382)(56-326)
1ys6	A	2	(7-127)(128-233)	2	(7-128)(129-233)	2	(7-127)(128-233)	2	(7-128)(129-233)	2	(7-127)(128-233)	2	(7-128)(129-233)	2	(7-127)(128-233)	2	(7-128)(129-233)
1ysj	A	2	(2-175,294-379)(176-293)	2	(2-179,290-379)(180-289)	2	(2-175,294-379)(176-293)	2	(2-178,290-379)(179-289)	2	(2-175,294-379)(176-293)	2	(2-179,290-379)(180-289)	2	(2-175,294-379)(176-293)	2	(2-179,290-379)(180-289)
1yt3	A	3	(1-192)(193-296)(297-375)	3	(1-192)(193-294)(295-375)	3	(1-192)(193-295)(296-375)	3	(1-192)(193-294)(295-375)	3	(1-192)(193-295)(296-375)	3	(1-192)(193-294)(295-375)	2	(1-192,302-375)(193-301)	2	(1-193,300-375)(194-299)
1yt8	A	3	(6-111)(112-369,490-530)(370-489)	2	(6-370,489-530)(371-488)	4	(6-111)(112-244,490-530)(245-369)(370-489)	2	(6-370,489-530)(371-488)	4	(6-112)(113-244,490-530)(245-369)(370-489)	2	(6-370,489-530)(371-488)	3	(6-113)(114-369,490-530)(370-489)	2	(6-370,489-530)(371-488)
1yu0	A	3	(5-56)(57-180)(181-380)	2	(5-49)(50-380)	3	(5-55)(56-184)(185-380)	2	(5-49)(50-380)	3	(5-55)(56-184)(185-380)	2	(5-49)(50-380)	2	(5-141)(142-380)	2	(5-49)(50-380)
1yua	A
1yuz	A	3	(1-56,118-161)(57-117)(162-202)	2	(1-56)(57-202)	3	(1-117)(118-161)(162-202)	3	(1-117)(118-161)(162-202)	3	(1-56,118-161)(57-117)(162-202)	2	(1-56)(57-202)	2	(1-56,118-202)(57-117)	2	(1-56)(57-202)
1yvr	A	2	(5-88,319-537)(89-318)	5	(5-135)(144-236)(237-275)(276-361)(362-537)	4	(5-49,362-537)(50-135)(144-275)(276-361)	2	(5-89,309-537)(90-308)	4	(5-49,361-537)(50-135)(144-275)(276-360)	5	(5-135)(144-236)(237-275)(276-361)(362-537)	2	(5-88,320-537)(89-319)	2	(5-89,309-537)(90-308)
1yvu	A	2	(4-314)(315-706)	4	(4-161,274-322)(162-273)(323-486)(487-706)	4	(4-160,278-318)(161-277)(319-491)(492-706)	2	(4-313)(314-706)	4	(4-159,278-317)(160-277)(318-491)(492-706)	4	(4-161,274-322)(162-273)(323-486)(487-706)	2	(4-313)(314-706)	2	(4-313)(314-706)
1yy7	A	2	(4-88)(89-209)	2	(4-32,87-209)(33-86)	2	(4-88)(89-209)	2	(4-87)(88-209)	2	(4-88)(89-209)	2	(4-32,87-209)(33-86)	2	(4-88)(89-209)	2	(4-32,87-209)(33-86)
1z02	A	2	(16-165,406-442)(166-405)	2	(16-49,163-442)(50-162)	2	(16-165,406-442)(166-405)	2	(16-49,163-442)(50-162)	2	(16-165,406-442)(166-405)	2	(16-49,163-442)(50-162)	2	(16-168,406-442)(169-405)	2	(16-49,163-442)(50-162)
1z05	A	3	(10-86)(87-204)(205-405)	3	(10-81)(82-241,376-405)(242-375)	3	(10-85)(86-204)(205-405)	3	(10-81)(82-208,379-405)(209-378)	3	(10-85)(86-204)(205-405)	3	(10-81)(82-241,376-405)(242-375)	3	(10-84)(85-192)(193-405)	3	(10-81)(82-241,376-405)(242-375)
1z0x	A	3	(4-64)(65-144)(145-220)	2	(4-150,192-220)(151-190)	2	(4-142)(143-220)	2	(4-150,192-220)(151-190)	3	(4-63)(64-144)(145-220)	2	(4-150,192-220)(151-190)	2	(4-142)(143-220)	2	(4-150,192-220)(151-190)
1z1b	A	3	(8-72)(73-175)(176-356)	3	(8-62)(63-174)(175-356)	3	(8-72)(73-175)(176-356)	3	(8-62)(63-174)(175-356)	3	(8-72)(73-175)(176-356)	3	(8-62)(63-174)(175-356)	3	(8-73)(74-174)(175-356)	2	(8-72)(73-356)
1z1w	A	2	(1-412)(413-780)	2	(1-413)(414-780)	2	(1-412)(413-780)	2	(1-413)(414-780)	2	(1-412)(413-780)	2	(1-413)(414-780)	2	(1-413)(414-780)	2	(1-413)(414-780)
1z2l	A	2	(3-210,332-413)(211-331)	2	(3-212,330-413)(213-329)	2	(3-210,332-413)(211-331)	2	(3-212,330-413)(213-329)	2	(3-210,332-413)(211-331)	2	(3-212,330-413)(213-329)	2	(3-210,332-413)(211-331)	2	(3-212,330-413)(213-329)
1z3i	X	2	(92-393)(394-735)	3	(92-140)(141-391)(392-735)	2	(92-393)(394-735)	2	(92-393)(394-735)	2	(92-393)(394-735)	3	(92-140)(141-391)(392-735)	2	(92-393)(394-735)	2	(92-393)(394-735)
1z3x	A	2	(-2-87)(88-235)	2	(-2-87)(88-235)	2	(-2-87)(88-235)	2	(-2-87)(88-235)	2	(-2-87)(88-235)	2	(-2-87)(88-235)	2	(-2-87)(88-235)	2	(-2-87)(88-235)
1z45	A	2	(11-357)(358-699)	2	(11-356)(357-699)	2	(11-357)(358-699)	2	(11-357)(358-699)	2	(11-357)(358-699)	2	(11-356)(357-699)	2	(11-356)(357-699)	2	(11-356)(357-699)
1z4d	A	2	(5-74)(75-322)	2	(5-65)(66-322)	2	(5-74)(75-322)	2	(5-65)(66-322)	2	(5-74)(75-322)	2	(5-65)(66-322)	2	(5-74)(75-322)	2	(5-65)(66-322)
1z63	A	2	(432-661)(662-903)	3	(432-669)(670-730,856-903)(731-855)	2	(432-661)(662-903)	2	(432-661)(662-903)	2	(432-661)(662-903)	3	(432-669)(670-730,856-903)(731-855)	2	(432-661)(662-903)	2	(432-661)(662-903)
1z82	A	2	(2-166)(167-313)	2	(2-166)(167-313)	2	(2-166)(167-313)	2	(2-166)(167-313)	2	(2-166)(167-313)	2	(2-166)(167-313)	2	(2-167)(168-313)	2	(2-166)(167-313)
1z8g	A	2	(49-153)(154-417)	2	(49-150)(151-417)	2	(49-153)(154-417)	2	(49-150)(151-417)	2	(49-153)(154-417)	2	(49-150)(151-417)	2	(49-153)(154-417)	2	(49-150)(151-417)
1zat	A	2	(217-340)(341-466)	2	(217-338)(339-466)	2	(217-339)(340-466)	2	(217-338)(339-466)	2	(217-340)(341-466)	2	(217-338)(339-466)	2	(217-340)(341-466)	2	(217-338)(339-466)
1zbs	A	2	(1-108)(109-283)	3	(1-96)(97-146,210-283)(147-209)	2	(1-108)(109-283)	2	(1-107)(108-283)	2	(1-108)(109-283)	3	(1-96)(97-146,210-283)(147-209)	2	(1-107)(108-283)	2	(1-107)(108-283)
1zc6	A	2	(8-122)(123-292)	3	(8-109)(110-158,226-292)(159-225)	2	(8-122)(123-292)	2	(8-121)(122-292)	2	(8-121)(122-292)	3	(8-109)(110-158,226-292)(159-225)	2	(8-121)(122-292)	2	(8-121)(122-292)
1zcb	A	2	(46-73,204-372)(74-203)	2	(46-74,203-372)(75-202)	2	(46-73,204-372)(74-203)	2	(46-74,203-372)(75-202)	2	(46-73,204-372)(74-203)	2	(46-74,203-372)(75-202)	2	(46-73,203-372)(74-202)	2	(46-74,203-372)(75-202)
1zcz	A	2	(1-163)(164-452)	2	(1-161)(162-452)	2	(1-163)(164-452)	2	(1-161)(162-452)	2	(1-162)(163-452)	2	(1-161)(162-452)	2	(1-162)(163-452)	2	(1-161)(162-452)
1ze3	C	2	(1-113)(114-205)	2	(1-111)(112-205)	2	(1-113)(114-205)	2	(1-113)(114-205)	2	(1-113)(114-205)	2	(1-111)(112-205)	2	(1-113)(114-205)	2	(1-111)(112-205)
1zel	A	2	(-1-99)(100-294)	2	(-1-96)(97-294)	2	(-1-99)(100-294)	2	(-1-96)(97-294)	2	(-1-99)(100-294)	2	(-1-96)(97-294)	2	(-1-99)(100-294)	2	(-1-96)(97-294)
1zgm	A	2	(-2-91)(92-236)	2	(-2-88)(89-236)	2	(-2-90)(91-236)	2	(-2-88)(89-236)	2	(-2-90)(91-236)	2	(-2-88)(89-236)	2	(-2-88)(89-236)	2	(-2-88)(89-236)
1zh5	A	2	(5-98)(99-189)	2	(5-98)(99-189)	2	(5-98)(99-189)	2	(5-98)(99-189)	2	(5-98)(99-189)	2	(5-98)(99-189)	2	(5-98)(99-189)	2	(5-98)(99-189)
1zh8	A	2	(4-127)(128-328)	2	(4-127)(128-328)	2	(4-127)(128-328)	2	(4-127)(128-328)	2	(4-127)(128-328)	2	(4-127)(128-328)	2	(4-127)(128-328)	2	(4-127)(128-328)
1zj8	A	4	(10-161)(162-326)(327-405)(406-555)	4	(10-99,133-169)(100-132,326-408)(170-325)(409-555)	4	(10-161)(162-326)(327-406)(407-555)	2	(10-403)(404-555)	4	(10-161)(162-326)(327-406)(407-555)	4	(10-99,133-162)(100-132,326-408)(163-325)(409-555)	2	(10-402)(403-555)	2	(10-403)(404-555)
1zja	A	4	(1-96,419-448)(97-280)(281-372,449-557)(373-418)	2	(1-446)(447-557)	4	(1-97,419-455)(98-280)(281-371,456-557)(372-418)	4	(1-99,418-458)(100-274)(275-372,459-557)(373-417)	4	(1-97,420-454)(98-280)(281-371,455-557)(372-419)	2	(1-446)(447-557)	4	(1-97,419-458)(98-279)(280-371,459-557)(372-418)	2	(1-446)(447-557)
1zjk	A	2	(296-431)(432-686)	3	(296-362)(363-431)(432-686)	3	(296-365)(366-433)(434-686)	3	(296-362)(363-431)(432-686)	3	(296-365)(366-433)(434-686)	3	(296-362)(363-431)(432-686)	2	(296-431)(432-686)	2	(296-428)(429-686)
1zk8	A	2	(6-75)(76-182)	2	(6-51)(52-182)	2	(6-75)(76-182)	2	(6-51)(52-182)	2	(6-75)(76-182)	2	(6-51)(52-182)	2	(6-75)(76-182)	2	(6-51)(52-182)
1zl0	A	2	(3-169)(170-308)	2	(3-169)(170-308)	2	(3-169)(170-308)	2	(3-169)(170-308)	2	(3-169)(170-308)	2	(3-169)(170-308)	2	(3-169)(170-308)	2	(3-169)(170-308)
1zme	C	2	(31-68)(69-100)	2	(31-68)(69-100)	2	(31-68)(69-100)	2	(31-68)(69-100)	2	(31-68)(69-100)	2	(31-68)(69-100)	2	(31-68)(69-100)	2	(31-68)(69-100)
1zow	A	2	(1-44,142-312)(45-141)	2	(1-46,141-312)(47-140)	2	(1-44,142-312)(45-141)	2	(1-46,141-312)(47-140)	2	(1-44,142-312)(45-141)	2	(1-46,141-312)(47-140)	3	(1-49,140-169)(50-139)(170-312)	3	(1-47,141-168)(48-140)(169-312)
1zoy	A	2	(10-368)(369-622)	4	(10-174,365-440)(175-252,441-542)(253-364)(543-622)	2	(10-368)(369-622)	5	(10-53,167-253,364-446)(54-166)(254-363)(447-542)(543-622)	2	(10-368)(369-622)	4	(10-174,365-440)(175-252,441-542)(253-364)(543-622)	8	(10-60,403-438)(61-173)(174-206,439-465)(207-251,466-542)(252-323)(324-358)(359-402)(543-622)	4	(10-174,365-440)(175-252,441-542)(253-364)(543-622)
1zq1	A	2	(2-80)(81-438)	2	(2-76)(77-438)	2	(2-81)(82-438)	2	(2-76)(77-438)	2	(2-81)(82-438)	2	(2-76)(77-438)	2	(2-81)(82-438)	2	(2-76)(77-438)
1zq1	C	2	(5-227,429-512)(228-428)	3	(5-228,428-456)(229-427)(457-512)	2	(5-227,429-512)(228-428)	3	(5-228,428-456)(229-427)(457-512)	2	(5-227,429-512)(228-428)	3	(5-228,428-456)(229-427)(457-512)	2	(5-227,429-512)(228-428)	3	(5-228,428-456)(229-427)(457-512)
1zro	A	2	(8-281)(282-601)	2	(8-281)(282-601)	2	(8-281)(282-601)	2	(8-281)(282-601)	2	(8-281)(282-601)	2	(8-281)(282-601)	2	(8-281)(282-601)	2	(8-281)(282-601)
1zru	A	2	(2-150)(151-264)	2	(2-151)(152-264)	2	(2-150)(151-264)	2	(2-151)(152-264)	2	(2-149)(150-264)	2	(2-151)(152-264)	2	(2-150)(151-264)	2	(2-151)(152-264)
1zsq	A	2	(73-203)(204-585)	2	(73-199)(200-585)	2	(73-203)(204-585)	2	(73-199)(200-585)	2	(73-203)(204-585)	2	(73-199)(200-585)	2	(73-202)(203-585)	2	(73-199)(200-585)
1zsw	A	3	(-13-68,275-314)(69-161)(162-274)			3	(-13-78,275-314)(79-161)(162-274)			3	(-13-68,275-314)(69-161)(162-274)			2	(-13-158,276-314)(159-275)
1zu1	A	2	(2-71)(72-128)	2	(2-71)(72-128)	2	(2-71)(72-128)	2	(2-71)(72-128)	2	(2-71)(72-128)	2	(2-71)(72-128)	2	(2-71)(72-128)	2	(2-71)(72-128)
1zun	B	3	(16-237)(238-332)(333-434)	3	(16-237)(238-329)(330-434)	3	(16-237)(238-331)(332-434)	3	(16-237)(238-329)(330-434)	3	(16-237)(238-331)(332-434)	3	(16-237)(238-329)(330-434)	2	(16-237)(238-434)	2	(16-237)(238-434)
1zxq	A	2	(1-85)(86-192)	2	(1-84)(85-192)	2	(1-85)(86-192)	2	(1-84)(85-192)	2	(1-85)(86-192)	2	(1-84)(85-192)	2	(1-85)(86-192)	2	(1-84)(85-192)
1zym	A	2	(3-147)(148-249)	2	(3-148)(149-249)	2	(3-147)(148-249)	2	(3-148)(149-249)	2	(3-147)(148-249)	2	(3-148)(149-249)	2	(3-147)(148-249)	2	(3-148)(149-249)
2a19	A	2	(2-90)(91-174)	2	(2-90)(91-174)	2	(2-90)(91-174)	2	(2-90)(91-174)	2	(2-90)(91-174)	2	(2-90)(91-174)	2	(2-90)(91-174)	2	(2-90)(91-174)
2a2r	A	2	(0-78)(79-209)	2	(0-26,65-209)(27-64)	2	(0-78)(79-209)	2	(0-26,65-209)(27-64)	2	(0-78)(79-209)	2	(0-26,65-209)(27-64)	2	(0-78)(79-209)	2	(0-26,65-209)(27-64)
2a38	A	2	(1-100)(101-194)	2	(1-100)(101-194)	2	(1-100)(101-194)	2	(1-100)(101-194)	2	(1-100)(101-194)	2	(1-100)(101-194)	2	(1-100)(101-194)	2	(1-100)(101-194)
2a5y	B	2	(1-288)(289-543)	4	(1-109)(110-290)(291-383)(384-543)	2	(1-288)(289-543)	2	(1-288)(289-543)	2	(1-288)(289-543)	4	(1-109)(110-290)(291-383)(384-543)	2	(1-288)(289-543)	2	(1-289)(290-543)
2a6a	A	2	(1-91,163-193)(92-162)	2	(1-92,162-193)(93-161)	2	(1-91,163-193)(92-162)	2	(1-92,161-193)(93-160)	2	(1-91,163-193)(92-162)	2	(1-92,162-193)(93-161)	2	(1-91,163-193)(92-162)	2	(1-92,162-193)(93-161)
2a73	A	6	(1-102,602-643)(103-205,572-601)(206-331)(332-422)(423-534)(535-571)	2	(1-205,332-643)(206-331)	6	(1-102,602-643)(103-205,572-601)(206-330)(331-423)(424-534)(535-571)	2	(1-206,332-643)(207-331)	6	(1-102,602-643)(103-205,572-601)(206-330)(331-423)(424-534)(535-571)	2	(1-205,332-643)(206-331)	2	(1-203,422-643)(204-421)	2	(1-205,332-643)(206-331)
2a73	B	4	(651-737,1340-1470)(738-906)(907-1339)(1471-1641)	2	(651-740,806-1641)(741-805)	4	(651-738,1326-1470)(739-908)(909-1325)(1471-1641)	2	(651-740,806-1641)(741-805)	4	(651-739,1326-1470)(740-908)(909-1325)(1471-1641)	2	(651-740,806-1641)(741-805)	2	(651-914,1471-1641)(915-1470)	2	(651-740,806-1641)(741-805)
2a90	A	2	(43-125)(126-211)	2	(43-125)(126-211)	2	(43-125)(126-211)	2	(43-125)(126-211)	2	(43-125)(126-211)	2	(43-125)(126-211)	2	(43-125)(126-211)	2	(43-125)(126-211)
2a9d	A	2	(95-344)(345-466)	2	(95-346)(347-466)	2	(95-323)(324-466)	2	(95-346)(347-466)	2	(95-344)(345-466)	2	(95-346)(347-466)	2	(95-344)(345-466)	2	(95-346)(347-466)
2aa4	A	2	(1-115)(116-289)	2	(1-115)(116-289)	2	(1-115)(116-289)	2	(1-115)(116-289)	2	(1-115)(116-289)	2	(1-115)(116-289)	2	(1-115)(116-289)	2	(1-115)(116-289)
2ae8	A	2	(1-84)(85-179)	2	(1-84)(85-179)	2	(1-83)(84-179)	2	(1-85)(86-179)	2	(1-84)(85-179)	2	(1-84)(85-179)	2	(1-83)(84-179)	2	(1-85)(86-179)
2aef	A	3	(116-229)(230-257)(261-339)	3	(116-229)(230-257)(261-339)	3	(116-229)(230-257)(261-339)	2	(116-244)(245-339)	3	(116-229)(230-257)(261-339)	3	(116-229)(230-257)(261-339)	2	(116-242)(243-339)	2	(116-244)(245-339)
2ahr	A	3	(0-162)(163-210)(211-256)	3	(0-164)(165-207)(208-256)	3	(0-159)(160-207)(208-256)	2	(0-164)(165-256)	3	(0-162)(163-219)(220-256)	3	(0-164)(165-207)(208-256)	3	(0-159)(160-207)(208-256)	3	(0-164)(165-207)(208-256)
2ahu	A	2	(4-276)(283-529)	2	(4-276)(283-529)	2	(4-276)(283-529)	2	(4-276)(283-529)	2	(4-276)(283-529)	2	(4-276)(283-529)	2	(4-276)(283-529)	2	(4-276)(283-529)
2ak4	D	2	(1-115)(116-206)	2	(1-115)(116-206)	2	(1-115)(116-206)	2	(1-115)(116-206)	2	(1-115)(116-206)	2	(1-115)(116-206)	2	(1-115)(116-206)	2	(1-115)(116-206)
2akl	A	2	(1-41)(42-116)	2	(1-40)(41-116)	2	(1-41)(42-116)	2	(1-40)(41-116)	2	(1-41)(42-116)	2	(1-40)(41-116)	2	(1-41)(42-116)	2	(1-40)(41-116)
2akz	A	2	(1-142)(143-435)	2	(1-138)(139-435)	2	(1-142)(143-435)	2	(1-139)(140-435)	2	(1-140)(141-435)	2	(1-138)(139-435)	2	(1-140)(141-435)	2	(1-138)(139-435)
2al6	A	3	(31-140)(141-253)(254-403)	3	(31-158)(159-253)(254-403)	2	(31-137,255-403)(138-254)	2	(31-140,252-403)(141-251)	3	(31-140)(141-253)(254-403)	3	(31-158)(159-253)(254-403)	2	(31-139,255-403)(140-254)	2	(31-140,252-403)(141-251)
2anr	A	2	(3-82)(100-178)	2	(3-103)(104-178)	2	(3-82)(100-178)	2	(3-103)(104-178)	2	(3-82)(100-178)	2	(3-103)(104-178)	2	(3-82)(100-178)	2	(3-103)(104-178)
2ap1	A	2	(-1-120)(121-303)	2	(-1-120)(121-303)	2	(-1-121)(122-303)	2	(-1-121)(122-303)	2	(-1-120)(121-303)	2	(-1-120)(121-303)	2	(-1-121)(122-303)	2	(-1-120)(121-303)
2apo	A	3	(17-102,205-244)(103-204)(245-331)	3	(17-105,200-247)(106-199)(248-331)	3	(17-104,204-246)(105-203)(247-331)	2	(17-105,204-331)(106-203)	3	(17-104,205-244)(105-204)(245-331)	3	(17-105,200-247)(106-199)(248-331)	3	(17-104,204-247)(105-203)(248-331)	2	(17-105,204-331)(106-203)
2as0	A	2	(1-178)(179-396)	2	(1-173)(174-396)	2	(1-178)(179-396)	2	(1-173)(174-396)	2	(1-178)(179-396)	2	(1-173)(174-396)	2	(1-178)(179-396)	2	(1-173)(174-396)
2as5	M	2	(392-571)(572-678)	2	(392-574)(575-678)	2	(392-571)(572-678)	2	(392-574)(575-678)	2	(392-571)(572-678)	2	(392-574)(575-678)	2	(392-571)(572-678)	2	(392-574)(575-678)
2asb	A	3	(108-185)(186-257)(258-333)	2	(108-196)(197-333)	3	(108-185)(186-257)(258-333)	3	(108-185)(186-271)(272-333)	3	(108-185)(186-257)(258-333)	2	(108-196)(197-333)	3	(108-185)(186-259)(260-333)	3	(108-185)(186-273)(274-333)
2auw	A	2	(4-86)(87-154)	2	(4-87)(88-154)	2	(4-86)(87-154)	2	(4-87)(88-154)	2	(4-86)(87-154)	2	(4-87)(88-154)	2	(4-87)(88-154)	2	(4-87)(88-154)
2awi	A	3	(2-72)(73-172)(173-301)	3	(2-68)(71-175)(176-301)	2	(2-72)(73-301)	2	(2-68)(71-301)	3	(2-72)(73-175)(176-301)	3	(2-68)(71-175)(176-301)	2	(2-73)(74-301)	2	(2-68)(71-301)
2ayl	A	2	(32-189,432-584)(190-431)	4	(32-83)(84-126)(127-194,431-535)(195-430,536-584)	4	(32-93)(94-149)(150-192,431-545)(193-430,546-584)	4	(32-83)(84-124)(125-194,430-535)(195-429,536-584)	2	(32-191,432-584)(192-431)	4	(32-83)(84-126)(127-194,431-535)(195-430,536-584)	4	(32-85)(86-149)(150-227,431-545)(228-430,546-584)	4	(32-83)(84-126)(127-194,431-535)(195-430,536-584)
2ayt	A	2	(1-120)(121-230)	2	(1-120)(121-230)	2	(1-120)(121-230)	2	(1-120)(121-230)	2	(1-120)(121-230)	2	(1-120)(121-230)	2	(1-120)(121-230)	2	(1-120)(121-230)
2ayx	A	2	(696-821)(822-949)	2	(696-821)(822-949)	2	(696-820)(821-949)	2	(696-820)(821-949)	2	(696-821)(822-949)	2	(696-821)(822-949)	2	(696-821)(822-949)	2	(696-820)(821-949)
2b0o	E	2	(423-544)(545-687)	2	(423-544)(545-687)	2	(423-544)(545-687)	2	(423-544)(545-687)	2	(423-544)(545-687)	2	(423-544)(545-687)	2	(423-544)(545-687)	2	(423-544)(545-687)
2b1x	A	2	(1-44,165-441)(45-164)	2	(1-54,146-441)(55-145)	2	(1-44,165-441)(45-164)	2	(1-54,146-441)(55-145)	2	(1-44,165-441)(45-164)	2	(1-54,146-441)(55-145)	2	(1-42,166-441)(43-165)	2	(1-54,146-441)(55-145)
2b3o	A	2	(2-101,219-526)(102-218)	2	(2-107,216-526)(108-215)	2	(2-101,219-526)(102-218)	2	(2-107,216-526)(108-215)	3	(2-102)(103-218)(219-526)	2	(2-107,216-526)(108-215)	2	(2-101,219-526)(102-218)	2	(2-107,216-526)(108-215)
2b3y	A	2	(2-170,620-889)(171-619)	2	(2-626)(627-889)	4	(2-82,177-364)(83-176,606-638)(365-605)(639-889)	2	(2-626)(627-889)	4	(2-83,177-363)(84-176)(364-614)(615-889)	2	(2-626)(627-889)	4	(2-82,177-365)(83-176,614-721)(366-613)(722-889)	2	(2-626)(627-889)
2b4v	A	2	(30-271)(272-471)	2	(30-271)(272-471)	2	(30-271)(272-471)	2	(30-271)(272-471)	2	(30-271)(272-471)	2	(30-271)(272-471)	2	(30-272)(273-471)	2	(30-271)(272-471)
2b5d	X	2	(1-389)(390-528)	2	(1-391)(392-528)	2	(1-388)(389-528)	2	(1-393)(394-528)	2	(1-394)(395-528)	2	(1-391)(392-528)	2	(1-394)(395-528)	2	(1-391)(392-528)
2b5e	A	4	(22-141)(142-237)(238-364)(365-504)	4	(22-139)(140-237)(238-365)(366-504)	4	(22-140)(141-237)(238-364)(365-504)	4	(22-139)(140-237)(238-365)(366-504)	4	(22-140)(141-237)(238-364)(365-504)	4	(22-139)(140-237)(238-365)(366-504)	4	(22-141)(142-238)(239-364)(365-504)	3	(22-141)(142-364)(365-504)
2b5i	D	2	(1-121)(122-165)	2	(1-121)(122-165)	2	(1-121)(122-165)	2	(1-121)(122-165)	2	(1-121)(122-165)	2	(1-121)(122-165)	2	(1-120)(121-165)	2	(1-121)(122-165)
2b5l	A	3	(1-357)(358-390,712-1140)(391-711)	3	(1-354)(355-391,710-1140)(392-709)	3	(1-355)(356-390,712-1140)(391-711)	2	(1-391,710-1140)(392-709)	3	(1-355)(356-390,712-1140)(391-711)	3	(1-354)(355-391,710-1140)(392-709)	2	(1-389,713-1140)(390-712)	2	(1-391,710-1140)(392-709)
2b5u	A	3	(82-313)(314-451)(452-551)	3	(82-318)(319-453)(454-551)	3	(82-313)(314-452)(453-551)	3	(82-318)(319-453)(454-551)	3	(82-313)(314-452)(453-551)	3	(82-318)(319-453)(454-551)	2	(82-450)(451-551)	2	(82-453)(454-551)
2b78	A	2	(1-172)(173-385)	2	(1-171)(172-385)	2	(1-172)(173-385)	2	(1-172)(173-385)	2	(1-172)(173-385)	2	(1-171)(172-385)	2	(1-172)(173-385)	2	(1-171)(172-385)
2b7n	A	2	(1-144)(145-273)	3	(1-94)(95-153,234-273)(154-233)	2	(1-144)(145-273)	2	(1-146)(147-273)	2	(1-144)(145-273)	3	(1-94)(95-153,234-273)(154-233)	2	(1-144)(145-273)	2	(1-144)(145-273)
2b8e	A	2	(410-547)(548-663)	2	(410-547)(548-663)	2	(410-547)(548-663)	2	(410-547)(548-663)	2	(410-547)(548-663)	2	(410-547)(548-663)	2	(410-547)(548-663)	2	(410-547)(548-663)
2b8e	C	2	(410-547)(548-669)	2	(410-547)(548-669)	2	(410-547)(548-669)	2	(410-547)(548-669)	2	(410-547)(548-669)	2	(410-547)(548-669)	2	(410-547)(548-669)	2	(410-547)(548-669)
2b9v	A
2ba0	A	3	(2-52)(53-135)(136-219)	3	(2-51)(52-136)(137-219)	2	(2-54)(55-219)	2	(2-50)(51-219)	3	(2-52)(53-135)(136-219)	3	(2-51)(52-136)(137-219)	2	(2-54)(55-219)	2	(2-50)(51-219)
2bb0	A	2	(3-77,309-415)(78-308)	2	(3-77,334-415)(78-333)	2	(3-77,309-415)(78-308)	2	(3-77,334-415)(78-333)	2	(3-77,309-415)(78-308)	2	(3-77,334-415)(78-333)	2	(3-77,309-415)(78-308)	2	(3-77,334-415)(78-333)
2bcq	A	2	(252-380)(381-575)	4	(252-327)(328-384)(385-507)(508-575)	4	(252-329)(330-384)(385-496)(497-575)	2	(252-369)(370-575)	4	(252-330)(331-384)(385-496)(497-575)	4	(252-327)(328-384)(385-507)(508-575)	2	(252-381)(382-575)	2	(252-369)(370-575)
2bfd	B	2	(2-209)(210-342)	2	(2-210)(211-342)	2	(2-210)(211-342)	2	(2-210)(211-342)	2	(2-209)(210-342)	2	(2-210)(211-342)	2	(2-209)(210-342)	2	(2-210)(211-342)
2bgc	A	2	(3-135)(136-237)	2	(3-135)(136-237)	2	(3-135)(136-237)	2	(3-135)(136-237)	2	(3-135)(136-237)	2	(3-135)(136-237)	2	(3-135)(136-237)	2	(3-135)(136-237)
2bgg	A	2	(11-172)(173-427)	2	(11-170)(171-427)	2	(11-172)(173-427)	2	(11-169)(170-427)	2	(11-172)(173-427)	2	(11-170)(171-427)	2	(11-172)(173-427)	4	(11-43)(44-163)(164-292,349-427)(293-348)
2bgh	A	2	(4-208)(209-421)	2	(4-210)(211-421)	2	(4-208)(209-421)	2	(4-210)(211-421)	2	(4-208)(209-421)	2	(4-210)(211-421)	2	(4-208)(209-421)	2	(4-210)(211-421)
2bgw	A	2	(11-164)(165-229)	2	(11-175)(176-229)	2	(11-163)(164-229)	2	(11-175)(176-229)	2	(11-164)(165-229)	2	(11-175)(176-229)	2	(11-163)(164-229)	2	(11-175)(176-229)
2bh1	A	2	(2-137)(138-239)	2	(2-62,115-239)(63-114)	2	(2-137)(138-239)	2	(2-62,128-239)(63-127)	2	(2-137)(138-239)	2	(2-62,115-239)(63-114)	2	(2-137)(138-239)	2	(2-62,115-239)(63-114)
2bhu	A	2	(14-305)(306-602)	5	(14-107)(108-308)(309-396)(397-447,504-602)(448-503)	2	(14-308)(309-602)	2	(14-303)(304-602)	2	(14-308)(309-602)	6	(14-107)(108-212,396-450,495-523)(213-308)(309-395)(451-494)(524-602)	2	(14-308)(309-602)	2	(14-303)(304-602)
2bi0	A	2	(8-81,183-337)(82-182)	2	(8-111,180-337)(112-179)	3	(8-69,181-209)(70-180)(210-337)	2	(8-110,180-337)(111-179)	2	(8-81,183-337)(82-182)	2	(8-111,180-337)(112-179)	3	(8-81,181-209)(82-180)(210-337)	2	(8-111,180-337)(112-179)
2bi7	A	2	(2-81,188-384)(82-187)	2	(2-84,186-384)(85-185)	2	(2-80,188-384)(81-187)	2	(2-83,186-384)(84-185)	2	(2-81,188-384)(82-187)	2	(2-84,186-384)(85-185)	2	(2-81,188-384)(82-187)	2	(2-84,186-384)(85-185)
2bib	A	2	(1-373)(374-541)	3	(1-335)(336-456)(457-541)	2	(1-355)(356-541)	2	(1-395)(396-541)	2	(1-363)(364-541)	3	(1-335)(336-456)(457-541)	2	(1-355)(356-541)	2	(1-395)(396-541)
2bj7	A	2	(1-48)(49-137)	2	(1-46)(47-137)	2	(1-48)(49-137)	2	(1-47)(48-137)	2	(1-48)(49-137)	2	(1-46)(47-137)	2	(1-47)(48-137)	2	(1-47)(48-137)
2bjq	A	2	(5-175)(176-344)	2	(5-175)(176-344)	2	(5-175)(176-344)	2	(5-175)(176-344)	2	(5-175)(176-344)	2	(5-175)(176-344)	2	(5-175)(176-344)	2	(5-175)(176-344)
2bjr	A	2	(6-185)(186-368)	2	(6-184)(185-368)	2	(6-185)(186-368)	2	(6-184)(185-368)	3	(6-163)(164-190)(191-368)	2	(6-184)(185-368)	2	(6-186)(187-368)	2	(6-184)(185-368)
2bk7	B	2	(1-96)(97-217)	2	(1-96)(97-217)	2	(1-96)(97-217)	2	(1-95)(96-217)	2	(1-96)(97-217)	2	(1-96)(97-217)	2	(1-96)(97-217)	2	(1-96)(97-217)
2bkl	A	3	(2-67,408-678)(68-233)(234-407)	3	(2-68,408-678)(69-238)(239-407)	3	(2-67,408-678)(68-234)(235-407)	3	(2-68,408-678)(69-238)(239-407)	3	(2-67,408-678)(68-234)(235-407)	3	(2-68,408-678)(69-238)(239-407)	3	(2-67,408-678)(68-233)(234-407)	3	(2-68,408-678)(69-238)(239-407)
2bln	A	2	(1-198)(199-304)	2	(1-201)(202-304)	2	(1-198)(199-304)	2	(1-201)(202-304)	2	(1-198)(199-304)	2	(1-201)(202-304)	2	(1-199)(200-304)	2	(1-201)(202-304)
2bmo	A	2	(3-37,153-439)(38-152)	2	(3-45,137-439)(46-136)	2	(3-37,155-439)(38-154)	2	(3-45,137-439)(46-136)	2	(3-37,154-439)(38-153)	2	(3-45,137-439)(46-136)	2	(3-36,157-439)(37-156)	2	(3-45,137-439)(46-136)
2bnm	A	2	(5-74)(75-198)	2	(5-73)(74-198)	2	(5-74)(75-198)	2	(5-73)(74-198)	2	(5-74)(75-198)	2	(5-73)(74-198)	2	(5-74)(75-198)	2	(5-73)(74-198)
2bs2	A	4	(1-43,172-253,371-539)(44-171)(254-370)(540-656)	2	(1-256,368-656)(257-367)	5	(1-44,156-254,370-456)(45-155)(255-369)(457-539)(540-656)	2	(1-256,368-656)(257-367)	4	(1-41,173-253,370-539)(42-172)(254-369)(540-656)	2	(1-256,368-656)(257-367)	5	(1-45,156-254,370-456)(46-155)(255-369)(457-539)(540-656)	2	(1-256,368-656)(257-367)
2bs2	B	2	(1-107)(108-240)	2	(1-106)(107-240)	2	(1-107)(108-240)	2	(1-106)(107-240)	2	(1-107)(108-240)	2	(1-106)(107-240)	2	(1-107)(108-240)	2	(1-106)(107-240)
2bsy	A	2	(4-110,223-256)(111-222)	2	(4-111,218-256)(112-217)	2	(4-111,218-256)(112-217)	2	(4-116,216-256)(121-215)	2	(4-110,223-256)(111-222)	2	(4-111,218-256)(112-217)	2	(4-110,221-256)(111-220)	2	(4-112,218-256)(113-217)
2bto	A	3	(3-140)(141-205,379-432)(206-378)	3	(3-140)(141-206,379-432)(207-378)	3	(3-140)(141-205,379-432)(206-378)	3	(3-140)(141-205,379-432)(206-378)	3	(3-140)(141-205,379-432)(206-378)	3	(3-140)(141-206,379-432)(207-378)	2	(3-202,379-432)(203-378)	2	(3-202)(203-432)
2btu	A	2	(13-166)(167-341)	2	(13-166)(167-341)	2	(13-166)(167-341)	2	(13-166)(167-341)	2	(13-166)(167-341)	2	(13-166)(167-341)	2	(13-167)(168-341)	2	(13-166)(167-341)
2bv3	A	3	(7-402)(403-480,606-688)(481-605)	5	(7-41,104-281)(61-103,282-404)(405-484)(485-599)(600-688)	3	(7-402)(403-480,605-688)(481-604)	2	(7-406,608-688)(407-607)	4	(7-103,281-402)(104-280)(403-480,605-688)(481-604)	5	(7-41,104-281)(61-103,282-404)(405-484)(485-599)(600-688)	3	(7-401)(402-480,605-688)(481-604)	2	(7-406,608-688)(407-607)
2bvf	A	2	(5-203,416-457)(204-415)	4	(5-91)(92-204,419-457)(205-306)(307-418)	3	(5-93)(94-206,411-457)(207-410)	2	(5-203,416-457)(204-415)	4	(5-93)(94-203,419-457)(204-307)(308-418)	4	(5-91)(92-204,419-457)(205-306)(307-418)	2	(5-204,416-457)(205-415)	2	(5-203,416-457)(204-415)
2bw0	A	2	(-2-199)(200-307)	2	(-2-200)(201-307)	2	(-2-199)(200-307)	2	(-2-200)(201-307)	2	(-2-199)(200-307)	2	(-2-200)(201-307)	2	(-2-199)(200-307)	2	(-2-200)(201-307)
2bw3	A	4	(76-171)(172-263,426-480,529-609)(264-425)(497-528)	2	(76-142)(143-609)	2	(76-171,578-609)(172-577)	2	(76-142)(143-609)	2	(76-171)(172-609)	2	(76-142)(143-609)	2	(76-171,572-609)(172-571)	2	(76-142)(143-609)
2bw4	A	2	(7-224)(225-340)			2	(7-224)(225-340)			2	(7-224)(225-340)			2	(7-217)(218-340)
2c0g	A	2	(1024-1145)(1146-1251)	2	(1024-1145)(1146-1251)	2	(1024-1145)(1146-1251)	2	(1024-1145)(1146-1251)	2	(1024-1145)(1146-1251)	2	(1024-1145)(1146-1251)	2	(1024-1145)(1146-1251)	2	(1024-1145)(1146-1251)
2c1i	A	3	(46-163)(164-265)(266-463)	3	(46-152)(153-266)(267-463)	3	(46-161)(162-266)(267-463)	2	(46-265)(266-463)	3	(46-161)(162-266)(267-463)	3	(46-152)(153-266)(267-463)	2	(46-265)(266-463)	2	(46-265)(266-463)
2c2a	A	3	(232-261)(262-317)(318-481)	3	(232-261)(262-317)(318-481)	3	(232-261)(262-317)(318-481)	2	(232-317)(318-481)	3	(232-261)(262-317)(318-481)	3	(232-261)(262-317)(318-481)	2	(232-319)(320-481)	2	(232-317)(318-481)
2c3n	A	2	(2-84)(85-240)	2	(2-80)(81-240)	2	(2-81)(82-240)	2	(2-80)(81-240)	2	(2-84)(85-240)	2	(2-80)(81-240)	2	(2-81)(82-240)	2	(2-80)(81-240)
2c42	A	2	(2-1173)(1174-1232)	2	(2-1179)(1180-1232)	4	(2-409)(410-663)(664-1175)(1176-1232)	2	(2-1179)(1180-1232)	4	(2-409)(410-663)(664-1174)(1175-1232)	2	(2-1179)(1180-1232)	2	(2-1173)(1174-1232)	2	(2-1179)(1180-1232)
2c4j	A	2	(2-84)(85-218)	2	(2-72)(73-218)	2	(2-84,192-218)(85-191)	2	(2-72)(73-218)	2	(2-84)(85-218)	2	(2-72)(73-218)	2	(2-84,192-218)(85-191)	2	(2-72)(73-218)
2c5s	A	2	(3-173)(174-391)	2	(3-170)(171-391)	2	(3-174)(175-391)	2	(3-170)(171-391)	2	(3-173)(174-391)	2	(3-170)(171-391)	2	(3-174)(175-391)	2	(3-170)(171-391)
2c78	A	3	(9-214)(215-312)(313-405)	3	(9-215)(216-310)(311-405)	3	(9-214)(215-312)(313-405)	3	(9-215)(216-310)(311-405)	3	(9-214)(215-312)(313-405)	3	(9-215)(216-310)(311-405)	3	(9-214)(215-310)(311-405)	3	(9-215)(216-310)(311-405)
2c8u	A	2	(4-83)(84-205)	2	(4-70)(71-205)	2	(4-83)(84-205)	2	(4-70)(71-205)	2	(4-83)(84-205)	2	(4-70)(71-205)	2	(4-84)(85-205)	2	(4-70)(71-205)
2c9a	A	2	(21-180)(181-279)	2	(21-184)(185-279)	2	(21-180)(181-279)	2	(21-183)(184-279)	2	(21-180)(181-279)	2	(21-184)(185-279)	2	(21-180)(181-279)	2	(21-184)(185-279)
2c9w	A	2	(32-156)(157-198)	2	(32-159)(160-198)	2	(32-156)(157-198)	2	(32-159)(160-198)	2	(32-156)(157-198)	2	(32-159)(160-198)	2	(32-156)(157-198)	2	(32-159)(160-198)
2cbi	A	3	(41-211)(212-454)(455-624)	3	(41-177)(178-468)(469-624)	3	(41-211)(212-454)(455-624)	3	(41-177)(178-468)(469-624)	3	(41-182)(183-454)(455-624)	3	(41-177)(178-468)(469-624)	3	(41-182)(183-454)(455-624)	3	(41-177)(178-468)(469-624)
2cch	B	2	(173-308)(309-432)	2	(173-308)(309-432)	2	(173-308)(309-432)	2	(173-308)(309-432)	2	(173-308)(309-432)	2	(173-308)(309-432)	2	(173-308)(309-432)	2	(173-308)(309-432)
2cdq	A	2	(25-257)(258-601)	3	(25-341)(342-418)(419-601)	2	(25-256)(257-601)	2	(25-322)(323-601)	2	(25-256)(257-601)	3	(25-341)(342-418)(419-601)	3	(25-336)(337-423)(424-601)	3	(25-341)(342-418)(419-601)
2ce7	A	3	(150-329)(330-402)(411-603)	3	(150-329)(330-402)(411-603)	3	(150-328)(329-402)(411-603)	3	(150-329)(330-402)(411-603)	3	(150-328)(329-402)(411-603)	3	(150-329)(330-402)(411-603)	2	(150-402)(411-603)	2	(150-402)(411-603)
2cfo	A	2	(2-312)(313-1486)	2	(2-326)(327-1486)	2	(2-312)(313-1486)	2	(2-326)(327-1486)	2	(2-312)(313-1486)	2	(2-326)(327-1486)	2	(2-312)(313-1486)	2	(2-326)(327-1486)
2cfu	A	2	(20-524)(530-655)	2	(20-531)(532-655)	2	(20-524)(530-655)	2	(20-531)(532-655)	2	(20-524)(530-655)	2	(20-531)(532-655)	2	(20-524)(530-655)	2	(20-531)(532-655)
2cfx	A	2	(1-55)(56-140)	2	(1-54)(55-140)	2	(1-55)(56-140)	2	(1-54)(55-140)	2	(1-55)(56-140)	2	(1-54)(55-140)	2	(1-55)(56-140)	2	(1-54)(55-140)
2cg4	A	2	(4-58)(59-152)	2	(4-57)(58-152)	2	(4-58)(59-152)	2	(4-57)(58-152)	2	(4-58)(59-152)	2	(4-57)(58-152)	2	(4-58)(59-152)	2	(4-57)(58-152)
2cg7	A	2	(62-107)(108-151)	2	(62-109)(110-151)	2	(62-107)(108-151)	2	(62-109)(110-151)	2	(62-107)(108-151)	2	(62-109)(110-151)	2	(62-107)(108-151)	2	(62-109)(110-151)
2ch5	A	2	(-2-118,307-344)(119-306)	2	(-2-118,307-344)(119-306)	2	(-2-118,307-344)(119-306)	2	(-2-118,307-344)(119-306)	2	(-2-118,307-344)(119-306)	2	(-2-118,307-344)(119-306)	2	(-2-118,307-344)(119-306)	2	(-2-118,307-344)(119-306)
2cho	A	4	(5-160)(161-410)(411-520,556-586)(521-555,587-716)	4	(5-125)(126-398)(399-590)(591-716)	4	(5-159)(160-398)(399-588)(589-716)	4	(5-125)(126-398)(399-590)(591-716)	4	(5-159)(160-398)(399-588)(589-716)	4	(5-125)(126-398)(399-590)(591-716)	2	(5-410)(411-716)	2	(5-589)(590-716)
2ckf	A	2	(1-38,151-452)(39-150)	2	(1-46,137-452)(47-136)	2	(1-38,151-452)(39-150)	2	(1-46,137-452)(47-136)	2	(1-38,151-452)(39-150)	2	(1-46,137-452)(47-136)	2	(1-37,155-452)(38-154)	2	(1-46,137-452)(47-136)
2cn3	A	2	(33-459)(460-760)	2	(33-460)(461-760)	2	(33-459)(460-760)	2	(33-460)(461-760)	2	(33-459)(460-760)	2	(33-460)(461-760)	2	(33-459)(460-760)	2	(33-460)(461-760)
2coh	A	2	(6-116)(117-199)	2	(6-116)(117-199)	2	(6-116)(117-199)	2	(6-116)(117-199)	2	(6-116)(117-199)	2	(6-116)(117-199)	2	(6-116)(117-199)	2	(6-116)(117-199)
2csb	A	2	(3-376)(377-519)	2	(3-414)(415-519)	2	(3-375)(376-519)	2	(3-414)(415-519)	2	(3-375)(376-519)	2	(3-414)(415-519)	2	(3-375)(376-519)	2	(3-414)(415-519)
2csu	A	2	(1-272)(273-453)	2	(1-275)(276-453)	2	(1-272)(273-453)	2	(1-275)(276-453)	2	(1-272)(273-453)	2	(1-275)(276-453)	2	(1-273)(274-453)	2	(1-275)(276-453)
2ct8	A	2	(1-43,289-497)(44-288)	2	(1-305)(306-497)	2	(1-43,289-497)(44-288)	2	(1-304)(305-497)	2	(1-43,289-497)(44-288)	2	(1-305)(306-497)	2	(1-43,289-497)(44-288)	2	(1-305)(306-497)
2cup	A	2	(1-64)(65-101)	2	(1-65)(66-101)	2	(1-65)(66-101)	2	(1-65)(66-101)	2	(1-65)(66-101)	2	(1-65)(66-101)	2	(1-65)(66-101)	2	(1-65)(66-101)
2cvd	A	2	(2-77)(78-199)	2	(2-76)(77-199)	2	(2-77)(78-199)	2	(2-77)(78-199)	2	(2-77)(78-199)	2	(2-76)(77-199)	2	(2-77)(78-199)	2	(2-76)(77-199)
2cve	A	2	(2-124)(125-191)	2	(2-125)(126-191)	2	(2-124)(125-191)	2	(2-125)(126-191)	2	(2-124)(125-191)	2	(2-125)(126-191)	2	(2-124)(125-191)	2	(2-125)(126-191)
2cvo	A	2	(68-217,388-415)(218-387)	2	(68-216,388-415)(217-387)	2	(68-217,388-415)(218-387)	2	(68-217,384-415)(218-383)	2	(68-217,388-415)(218-387)	2	(68-216,388-415)(217-387)	2	(68-217,388-415)(218-387)	2	(68-216,388-415)(217-387)
2cvz	A	2	(2-159)(160-289)	2	(2-159)(160-289)	2	(2-159)(160-289)	2	(2-159)(160-289)	2	(2-159)(160-289)	2	(2-159)(160-289)	2	(2-159)(160-289)	2	(2-159)(160-289)
2cx1	A	2	(0-89)(90-183)	2	(0-89)(90-183)	2	(0-90)(91-183)	2	(0-90)(91-183)	2	(0-89)(90-183)	2	(0-89)(90-183)	2	(0-90)(91-183)	2	(0-89)(90-183)
2cyy	A	2	(1-57)(58-151)	2	(1-56)(57-151)	2	(1-56)(57-151)	2	(1-56)(57-151)	2	(1-57)(58-151)	2	(1-56)(57-151)	2	(1-56)(57-151)	2	(1-56)(57-151)
2cz2	A	2	(4-89)(90-215)	2	(4-88)(89-215)	2	(4-89)(90-215)	2	(4-89)(90-215)	2	(4-89)(90-215)	2	(4-88)(89-215)	2	(4-88)(89-215)	2	(4-88)(89-215)
2cz9	A	2	(1-27,159-350)(28-158)	2	(1-30,156-350)(31-155)	2	(1-27,159-350)(28-158)	2	(1-30,156-350)(31-155)	2	(1-27,159-350)(28-158)	2	(1-30,156-350)(31-155)	2	(1-27,159-350)(28-158)	2	(1-30,156-350)(31-155)
2d0o	A	2	(1-87,261-606)(88-260)	2	(1-90,258-606)(91-257)	2	(1-87,261-606)(88-260)	2	(1-90,258-606)(91-257)	2	(1-87,261-606)(88-260)	2	(1-90,258-606)(91-257)	2	(1-87,261-606)(88-260)	2	(1-90,258-606)(91-257)
2d29	A	2	(2-38,246-387)(39-245)	2	(2-91,246-387)(92-245)	2	(2-38,246-387)(39-245)	2	(2-91,246-387)(92-245)	2	(2-38,246-387)(39-245)	2	(2-91,246-387)(92-245)	4	(2-94)(95-244)(245-313)(314-387)	2	(2-91,246-387)(92-245)
2d4a	A	3	(1-75)(76-140,222-307)(141-221)	3	(1-72)(73-141,222-307)(142-221)	3	(1-75)(76-140,222-307)(141-221)	3	(1-72)(73-141,222-307)(142-221)	3	(1-75)(76-140,222-307)(141-221)	3	(1-72)(73-141,222-307)(142-221)	3	(1-75)(76-140,222-307)(141-221)	3	(1-72)(73-141,222-307)(142-221)
2d5b	A	2	(1-43,289-500)(44-288)	3	(1-120,157-337)(121-156)(338-500)	2	(1-41,289-500)(42-288)	3	(1-120,157-337)(121-156)(338-500)	2	(1-43,289-500)(44-288)	3	(1-120,157-337)(121-156)(338-500)	2	(1-41,289-500)(42-288)	4	(1-120,157-287)(121-156)(288-346)(347-500)
2d5f	A	2	(7-333)(334-493)	3	(7-178,233-453)(200-232)(454-493)	2	(7-333)(334-493)	3	(7-178,233-453)(200-232)(454-493)	2	(7-333)(334-493)	3	(7-178,233-453)(200-232)(454-493)	2	(7-333)(334-493)	3	(7-178,233-453)(200-232)(454-493)
2d5v	A	2	(1-79)(100-155)	2	(1-79)(100-155)	2	(1-79)(100-155)	2	(1-79)(100-155)	2	(1-79)(100-155)	2	(1-79)(100-155)	2	(1-79)(100-155)	2	(1-79)(100-155)
2d62	A	2	(1-225)(226-375)	3	(1-89,161-232)(90-160)(233-375)	2	(1-225)(226-375)	2	(1-226)(227-375)	2	(1-225)(226-375)	3	(1-89,161-232)(90-160)(233-375)	2	(1-225)(226-375)	2	(1-226)(227-375)
2d69	A	2	(1-135)(136-424)	2	(1-133)(134-424)	2	(1-135)(136-424)	2	(1-133)(134-424)	2	(1-135)(136-424)	2	(1-133)(134-424)	2	(1-135)(136-424)	2	(1-133)(134-424)
2d6f	C	2	(1-222,417-503)(223-416)	3	(1-223,416-444)(224-415)(445-503)	2	(1-222,417-503)(223-416)	3	(1-223,416-444)(224-415)(445-503)	2	(1-222,417-503)(223-416)	3	(1-223,416-444)(224-415)(445-503)	2	(1-222,417-503)(223-416)	3	(1-223,416-444)(224-415)(445-503)
2d9q	B	3	(3-99)(100-196)(197-308)	3	(3-96)(97-202)(203-308)	3	(3-98)(99-197)(198-308)	3	(3-96)(97-202)(203-308)	3	(3-97)(98-198)(199-308)	3	(3-96)(97-202)(203-308)	2	(3-101)(102-308)	2	(3-99)(100-308)
2dap	A	2	(1-118,269-320)(119-268)	2	(1-122,269-320)(123-268)	2	(1-118,269-320)(119-268)	2	(1-122,269-320)(123-268)	2	(1-118,269-320)(119-268)	2	(1-122,269-320)(123-268)	2	(1-118,269-320)(119-268)	2	(1-122,269-320)(123-268)
2dby	A	2	(1-71,268-366)(72-267)	3	(1-134,202-282)(135-201)(283-366)	2	(1-72,268-366)(73-267)	2	(1-281)(282-366)	2	(1-269)(270-366)	3	(1-134,202-282)(135-201)(283-366)	2	(1-269)(270-366)	2	(1-281)(282-366)
2de6	A	2	(1-145)(146-389)	2	(1-37,127-389)(38-126)	2	(1-148)(149-389)	2	(1-37,127-389)(38-126)	2	(1-145)(146-389)	2	(1-37,127-389)(38-126)	3	(1-31,340-389)(32-139)(140-339)	2	(1-37,127-389)(38-126)
2dew	X	2	(3-291)(292-663)	3	(3-112)(113-296)(297-663)	2	(3-292)(293-663)	2	(3-116)(117-663)	3	(3-118)(119-289)(290-663)	3	(3-112)(113-296)(297-663)	2	(3-293)(294-663)	2	(3-116)(117-663)
2dfk	A	2	(37-239)(240-401)	2	(37-239)(240-401)	2	(37-239)(240-401)	2	(37-239)(240-401)	2	(37-239)(240-401)	2	(37-239)(240-401)	2	(37-239)(240-401)	2	(37-239)(240-401)
2dlk	A	2	(1-38)(39-79)	2	(1-38)(39-79)	2	(1-37)(38-79)	2	(1-38)(39-79)	2	(1-37)(38-79)	2	(1-38)(39-79)	2	(1-38)(39-79)	2	(1-38)(39-79)
2dlq	A	2	(1-63)(64-124)	3	(1-31)(32-89)(90-124)	3	(1-32)(33-63)(64-124)	4	(1-31)(32-61)(62-91)(92-124)	3	(1-32)(33-65)(66-124)	3	(1-31)(32-89)(90-124)	3	(1-32)(33-63)(64-124)	3	(1-31)(32-89)(90-124)
2dpl	A	2	(1-185)(186-308)	2	(1-185)(186-308)	2	(1-185)(186-308)	2	(1-185)(186-308)	2	(1-185)(186-308)	2	(1-185)(186-308)	2	(1-185)(186-308)	2	(1-185)(186-308)
2drp	A	2	(103-136)(137-165)	2	(103-137)(138-165)	2	(103-136)(137-165)	2	(103-137)(138-165)	2	(103-136)(137-165)	2	(103-137)(138-165)	2	(103-136)(137-165)	2	(103-137)(138-165)
2dt5	A	2	(2-79)(80-211)	2	(2-79)(80-211)	2	(2-79)(80-211)	2	(2-79)(80-211)	2	(2-79)(80-211)	2	(2-79)(80-211)	3	(2-79)(80-184)(185-211)	2	(2-79)(80-211)
2dtg	E	4	(4-302)(303-466)(467-593)(594-909)	6	(4-230)(231-309)(310-467)(468-591)(592-808)(809-909)	4	(4-301)(302-466)(467-594)(595-909)	6	(4-239)(240-309)(310-466)(467-591)(592-808)(809-909)					4	(4-303)(304-466)(467-593)(594-909)	2	(4-466)(467-909)
2dtr	A	2	(4-140)(148-226)			2	(4-140)(148-226)			2	(4-140)(148-226)			2	(4-140)(148-226)	2	(4-140)(148-226)
2dw4	A	2	(172-369,541-831)(370-540)	2	(172-420,519-831)(421-518)	2	(172-361,551-831)(362-550)	2	(172-420,519-831)(421-518)	2	(172-361,551-831)(362-550)	2	(172-420,519-831)(421-518)	2	(172-360,553-831)(361-552)	2	(172-420,519-831)(421-518)
2dxu	A	2	(1-173)(174-235)	2	(1-176)(177-235)	2	(1-173)(174-235)	2	(1-175)(176-235)	2	(1-173)(174-235)	2	(1-176)(177-235)	2	(1-173)(174-235)	2	(1-176)(177-235)
2dy1	A	2	(6-448)(449-665)	3	(6-457)(458-570)(571-665)	2	(6-448)(449-665)	2	(6-450)(451-665)	2	(6-448)(449-665)	3	(6-457)(458-570)(571-665)	2	(6-448)(449-665)	2	(6-450)(451-665)
2dzd	A	2	(3-119,213-461)(120-212)	2	(3-135,210-461)(136-209)	2	(3-119,213-461)(120-212)	2	(3-135,210-461)(136-209)	2	(3-119,213-461)(120-212)	2	(3-135,210-461)(136-209)	2	(3-118,213-461)(119-212)	2	(3-135,210-461)(136-209)
2e0a	A	2	(20-193)(194-386)	2	(20-194)(195-386)	2	(20-193)(194-386)	2	(20-193)(194-386)	2	(20-193)(194-386)	2	(20-194)(195-386)	2	(20-194)(195-386)	2	(20-194)(195-386)
2e1b	A	2	(1-88)(89-216)	2	(1-88)(89-216)	2	(1-88)(89-216)	2	(1-88)(89-216)	2	(1-88)(89-216)	2	(1-88)(89-216)	2	(1-88)(89-216)	2	(1-88)(89-216)
2e1v	A	2	(6-240)(241-450)	2	(6-246)(247-450)	2	(6-240)(241-450)	2	(6-242)(243-450)	2	(6-240)(241-450)	2	(6-246)(247-450)	2	(6-240)(241-450)	2	(6-242)(243-450)
2e74	D	2	(9-51)(52-179)	2	(9-47)(48-179)	2	(9-51)(52-179)	2	(9-47)(48-179)	2	(9-51)(52-179)	2	(9-47)(48-179)	2	(9-51)(52-179)	2	(9-47)(48-179)
2ebf	X	4	(575-709)(710-872)(873-1099)(1100-1285)	4	(575-725)(726-850)(851-1102)(1103-1285)	4	(575-719)(720-872)(873-1100)(1101-1285)	2	(575-1101)(1102-1285)	4	(575-719)(720-872)(873-1100)(1101-1285)	4	(575-725)(726-850)(851-1102)(1103-1285)	2	(575-708,1095-1285)(709-1094)	2	(575-1101)(1102-1285)
2ebs	A	2	(4-444)(445-786)	2	(4-445)(446-786)	2	(4-444)(445-786)	2	(4-445)(446-786)	2	(4-444)(445-786)	2	(4-445)(446-786)	2	(4-444)(445-786)	2	(4-445)(446-786)
2egg	A	2	(20-122,263-297)(123-262)	2	(20-122,263-297)(123-262)	2	(20-122,263-297)(123-262)	2	(20-122,263-297)(123-262)	2	(20-122,263-297)(123-262)	2	(20-122,263-297)(123-262)	2	(20-122,263-297)(123-262)	2	(20-122,263-297)(123-262)
2ehz	A	2	(4-173)(174-302)	2	(4-173)(174-302)	4	(4-66,126-154)(67-125)(155-208)(209-302)	2	(4-33,174-302)(34-173)	2	(4-173)(174-302)	2	(4-173)(174-302)	2	(4-33,135-302)(34-134)	2	(4-173)(174-302)
2eia	A	2	(17-145)(146-222)	2	(17-145)(146-222)	2	(17-145)(146-222)	2	(17-145)(146-222)	2	(17-145)(146-222)	2	(17-145)(146-222)	2	(17-145)(146-222)	2	(17-145)(146-222)
2eif	A	2	(0-73)(74-132)	2	(0-74)(75-132)	2	(0-73)(74-132)	2	(0-73)(74-132)	2	(0-73)(74-132)	2	(0-74)(75-132)	2	(0-73)(74-132)	2	(0-74)(75-132)
2elc	A	2	(1-65)(66-329)	2	(1-63)(64-329)	2	(1-65)(66-329)	2	(1-63)(64-329)	2	(1-65)(66-329)	2	(1-63)(64-329)	2	(1-64)(65-329)	2	(1-63)(64-329)
2esn	A	2	(3-91)(92-303)	2	(3-89)(90-303)	2	(3-91)(92-303)	2	(3-89)(90-303)	2	(3-91)(92-303)	2	(3-89)(90-303)	2	(3-91)(92-303)	2	(3-89)(90-303)
2ess	A	2	(1-147)(148-247)	2	(1-148)(149-247)	2	(1-147)(148-247)	2	(1-148)(149-247)	2	(1-147)(148-247)	2	(1-148)(149-247)	2	(1-147)(148-247)	2	(1-148)(149-247)
2eyq	A	7	(2-67,335-454)(68-127,215-334)(128-214)(455-576,993-1147)(577-783)(784-939)(940-992)	7	(2-67,337-453)(68-126,215-336)(127-214)(454-576,941-1054)(577-781)(782-940)(1055-1147)	8	(2-67,336-454)(68-126,215-335)(127-214)(455-548)(549-577,757-783,941-996)(578-756)(784-940)(997-1147)	7	(2-67,336-463)(68-126,215-335)(127-214)(464-576,941-1052)(577-781)(782-940)(1053-1147)	8	(2-69,324-352)(70-126,215-323)(127-214)(353-454)(455-530,996-1147)(531-576,940-995)(577-781)(782-939)	7	(2-67,337-453)(68-126,215-336)(127-214)(454-576,941-1054)(577-781)(782-940)(1055-1147)	7	(2-67,335-453)(68-125,216-334)(126-215)(454-576,941-997)(577-780)(781-940)(998-1147)	7	(2-67,337-453)(68-126,215-336)(127-214)(454-576,941-1054)(577-781)(782-940)(1055-1147)
2ez6	A	2	(3-146)(147-220)	2	(3-148)(149-220)	2	(3-146)(147-220)	2	(3-148)(149-220)	2	(3-146)(147-220)	2	(3-148)(149-220)	2	(3-146)(147-220)	2	(3-148)(149-220)
2f0c	A	2	(17-60)(61-163)	2	(17-55)(56-163)	2	(17-60)(61-163)	2	(17-55)(56-163)	2	(17-60)(61-163)	2	(17-55)(56-163)	2	(17-60)(61-163)	2	(17-55)(56-163)
2f1f	A	2	(1-83)(84-163)	2	(1-84)(85-163)	2	(1-83)(84-163)	2	(1-84)(85-163)	2	(1-83)(84-163)	2	(1-84)(85-163)	2	(1-83)(84-163)	2	(1-84)(85-163)
2f1k	A	3	(1-174)(175-233)(234-279)	3	(1-179)(180-233)(234-279)	3	(1-166)(167-233)(234-279)	3	(1-179)(180-233)(234-279)	3	(1-166)(167-233)(234-279)	3	(1-179)(180-233)(234-279)	3	(1-166)(167-233)(234-279)	3	(1-179)(180-233)(234-279)
2f1l	A	2	(7-95)(101-175)	2	(7-95)(101-175)	2	(7-95)(101-175)	2	(7-95)(101-175)	2	(7-95)(101-175)	2	(7-95)(101-175)	2	(7-95)(101-175)	2	(7-95)(101-175)
2f23	A	2	(3-73)(74-156)	2	(3-71)(72-156)	2	(3-73)(74-156)	2	(3-71)(72-156)	2	(3-73)(74-156)	2	(3-71)(72-156)	2	(3-72)(73-156)	2	(3-71)(72-156)
2f2a	B	2	(4-292)(293-411)	2	(4-293)(294-411)	2	(4-292)(293-411)	2	(4-293)(294-411)	2	(4-292)(293-411)	2	(4-293)(294-411)	2	(4-292)(293-411)	2	(4-293)(294-411)
2f2c	A	2	(8-35,150-254)(36-149)	2	(8-35,150-254)(36-149)	2	(8-35,150-254)(36-149)	2	(8-36,150-254)(37-149)	2	(8-35,150-254)(36-149)	2	(8-35,150-254)(36-149)	3	(8-36,150-184)(37-149)(185-254)	2	(8-35,150-254)(36-149)
2f2h	A	2	(1-260)(261-773)	3	(1-258)(259-626)(627-773)	3	(1-260)(261-519)(520-773)	2	(1-258)(259-773)	3	(1-260)(261-519)(520-773)	3	(1-258)(259-626)(627-773)	2	(1-261)(262-773)	2	(1-258)(259-773)
2f42	A	2	(127-207)(208-282)	2	(127-207)(208-282)	2	(127-207)(208-282)	2	(127-207)(208-282)	2	(127-207)(208-282)	2	(127-207)(208-282)	2	(127-207)(208-282)	2	(127-207)(208-282)
2f5t	X	2	(110-244)(245-342)	2	(110-246)(247-342)	2	(110-244)(245-342)	2	(110-246)(247-342)	2	(110-244)(245-342)	2	(110-246)(247-342)	2	(110-244)(245-342)	2	(110-246)(247-342)
2f5v	A	2	(43-359,542-619)(360-541)	2	(43-361,474-619)(362-473)	2	(43-358,543-619)(359-542)	2	(43-361,474-619)(362-473)	2	(43-358,542-619)(359-541)	2	(43-361,474-619)(362-473)	2	(43-358,542-619)(359-541)	2	(43-361,474-619)(362-473)
2f69	A	2	(116-213)(214-364)	2	(116-194)(195-364)	2	(116-213)(214-364)	2	(116-194)(195-364)	2	(116-213)(214-364)	2	(116-194)(195-364)	2	(116-213)(214-364)	2	(116-194)(195-364)
2f7f	A	2	(4-143,325-485)(144-324)	2	(4-199,315-485)(200-314)	2	(4-140,326-485)(141-325)	2	(4-199,315-485)(200-314)	2	(4-142,325-485)(143-324)	2	(4-199,315-485)(200-314)	2	(4-140,327-485)(141-326)	2	(4-199,315-485)(200-314)
2f9w	A	2	(0-82)(83-248)	3	(0-78)(79-144,180-248)(145-179)	2	(0-81)(82-248)	3	(0-79)(80-144,180-248)(145-179)	2	(0-81)(82-248)	3	(0-78)(79-144,180-248)(145-179)	2	(0-81)(82-248)	3	(0-79)(80-144,180-248)(145-179)
2fcw	B	2	(86-126)(127-163)	2	(86-126)(127-163)	2	(86-126)(127-163)	2	(86-126)(127-163)	2	(86-126)(127-163)	2	(86-126)(127-163)	2	(86-126)(127-163)	2	(86-126)(127-163)
2fd5	A	2	(1-71)(72-180)	2	(1-71)(72-180)	2	(1-71)(72-180)	2	(1-71)(72-180)	2	(1-71)(72-180)	2	(1-71)(72-180)	2	(1-71)(72-180)	2	(1-71)(72-180)
2fd6	A	2	(11-48)(49-132)	2	(11-45)(46-132)	2	(11-48)(49-132)	2	(11-45)(46-132)	2	(11-48)(49-132)	2	(11-45)(46-132)	2	(11-48)(49-132)	2	(11-46)(47-132)
2fd6	U	3	(1A-80)(92-183)(184-275)	3	(1A-80)(92-183)(184-275)	3	(1A-80)(92-183)(184-275)	3	(1A-80)(92-183)(184-275)	3	(1A-80)(92-183)(184-275)	3	(1A-80)(92-183)(184-275)	2	(1A-80)(92-275)	2	(1A-80)(92-275)
2fef	A	2	(6-139)(140-293)	2	(6-138)(139-293)	2	(6-139)(140-293)	2	(6-138)(139-293)	2	(6-139)(140-293)	2	(6-138)(139-293)	2	(6-138)(139-293)	2	(6-138)(139-293)
2ff4	A	3	(8-110)(111-280)(281-386)	4	(8-110)(111-186,261-288)(187-260)(289-386)	3	(8-110)(111-280)(281-386)	4	(8-109)(110-186,261-287)(187-260)(288-386)	3	(8-110)(111-280)(281-386)	4	(8-110)(111-186,261-288)(187-260)(289-386)	3	(8-110)(111-280)(281-386)	3	(8-110)(111-280)(281-386)
2fgc	A	2	(27-111)(112-187)	2	(27-112)(113-187)	2	(27-111)(112-187)	2	(27-112)(113-187)	2	(27-111)(112-187)	2	(27-112)(113-187)	2	(27-111)(112-187)	2	(27-112)(113-187)
2fge	A	4	(15-271,487-539)(272-486)(540-797)(798-993)	2	(15-545)(546-993)	4	(15-271,487-538)(272-486)(539-796)(797-993)	5	(15-148,218-270)(149-217,271-485)(486-528)(529-794)(795-993)	4	(15-271,487-539)(272-486)(540-796)(797-993)	2	(15-545)(546-993)	4	(15-270,394-538)(271-393)(539-796)(797-993)	5	(15-270,394-442)(271-393,443-485)(486-527)(528-794)(795-993)
2fgz	A	2	(32-719)(720-1083)	4	(32-280)(281-488,558-730)(489-557)(731-1083)	2	(32-720)(721-1083)	2	(32-395)(396-1083)	3	(32-402,603-719)(403-602)(720-1083)	4	(32-280)(281-488,558-730)(489-557)(731-1083)	2	(32-720)(721-1083)	2	(32-395)(396-1083)
2fh1	A	3	(412-533)(534-635)(638-741)	3	(412-531)(532-635)(638-741)	3	(412-532)(533-635)(638-741)	3	(412-532)(533-635)(638-741)	3	(412-532)(533-635)(638-741)	3	(412-531)(532-635)(638-741)	3	(412-532)(533-635)(638-741)	3	(412-531)(532-635)(638-741)
2fhf	A	2	(32-374)(375-1083)	2	(32-172)(173-1083)	2	(32-381)(382-1083)	2	(32-172)(173-1083)	2	(32-381)(382-1083)	2	(32-172)(173-1083)	2	(32-376)(377-1083)	2	(32-172)(173-1083)
2fj8	A	2	(4-63)(64-123)	2	(4-63)(64-123)	2	(4-63)(64-123)	2	(4-63)(64-123)	2	(4-63)(64-123)	2	(4-63)(64-123)	2	(4-63)(64-123)	2	(4-63)(64-123)
2fml	A	2	(3-38)(39-268)	2	(3-34)(35-268)	2	(3-38)(39-268)	2	(3-34)(35-268)	2	(3-38)(39-268)	2	(3-34)(35-268)	2	(3-39)(40-268)	2	(3-34)(35-268)
2fmp	A	4	(10-91)(92-147)(148-262)(263-335)	4	(10-90)(91-141)(142-263)(264-335)	4	(10-91)(92-147)(148-262)(263-335)	2	(10-131)(132-335)	4	(10-91)(92-147)(148-262)(263-335)	4	(10-90)(91-141)(142-263)(264-335)	2	(10-141)(142-335)	2	(10-131)(132-335)
2fmy	A	2	(2-136)(137-219)	2	(2-136)(137-219)	2	(2-136)(137-219)	2	(2-136)(137-219)	2	(2-136)(137-219)	2	(2-136)(137-219)	2	(2-136)(137-219)	2	(2-136)(137-219)
2fna	A	3	(0-53,203-281)(54-202)(282-356)	3	(0-53,203-281)(54-202)(282-356)	3	(0-53,203-281)(54-202)(282-356)	2	(0-203)(204-356)	3	(0-53,203-281)(54-202)(282-356)	3	(0-53,203-281)(54-202)(282-356)	2	(0-204)(205-356)	2	(0-203)(204-356)
2fok	A	3	(5-159)(160-388)(389-579)	4	(5-157)(158-285)(286-400)(401-579)	4	(5-159)(160-287)(288-399)(400-579)	2	(5-399)(400-579)	4	(5-159)(160-287)(288-399)(400-579)	4	(5-157)(158-285)(286-400)(401-579)	4	(5-158)(159-287)(288-399)(400-579)	4	(5-157)(158-285)(286-400)(401-579)
2fq4	A	2	(9-68)(69-192)	2	(9-68)(69-192)	2	(9-68)(69-192)	2	(9-67)(68-192)	2	(9-68)(69-192)	2	(9-68)(69-192)	2	(9-68)(69-192)	2	(9-68)(69-192)
2fsj	A	2	(1-162)(163-325)	3	(1-150)(151-204,248-325)(205-247)	3	(1-151)(152-202,271-325)(203-270)	3	(1-150)(151-204,248-325)(205-247)	3	(1-151)(152-202,271-325)(203-270)	3	(1-150)(151-204,248-325)(205-247)	2	(1-163)(164-325)	3	(1-150)(151-204,248-325)(205-247)
2fvg	A	2	(0-61,153-339)(62-152)	2	(0-63,151-339)(64-150)	2	(0-61,153-339)(62-152)	2	(0-63,151-339)(64-150)	2	(0-61,153-339)(62-152)	2	(0-63,151-339)(64-150)	2	(0-61,153-339)(62-152)	2	(0-63,151-339)(64-150)
2fvk	A	2	(2-94,396-541)(95-395)	2	(2-59,398-541)(60-397)	2	(2-95,396-541)(96-395)	2	(2-59,398-541)(60-397)	2	(2-94,396-541)(95-395)	2	(2-59,398-541)(60-397)	2	(2-95,396-541)(96-395)	2	(2-59,398-541)(60-397)
2fwr	A	3	(23-269)(270-333)(334-456)	3	(23-271)(272-331)(332-456)	3	(23-269)(270-334)(335-456)	2	(23-255)(256-456)	3	(23-269)(270-334)(335-456)	3	(23-271)(272-331)(332-456)	3	(23-269)(270-334)(335-456)	3	(23-271)(272-331)(332-456)
2fxu	A	2	(4-144,336-371)(145-335)	2	(4-144,336-371)(145-335)	2	(4-144,336-371)(145-335)	2	(4-144,336-371)(145-335)	2	(4-144,336-371)(145-335)	2	(4-144,336-371)(145-335)	2	(4-144,336-371)(145-335)	2	(4-144,336-371)(145-335)
2g17	A	3	(-2-151)(152-181,212-334)(182-211)	2	(-2-151)(152-334)	2	(-2-152)(153-334)	2	(-2-132)(133-334)	4	(-2-79)(80-152,307-334)(153-181,213-306)(182-212)	2	(-2-151)(152-334)	2	(-2-152)(153-334)	2	(-2-151)(152-334)
2g30	A	2	(705-821)(822-937)	2	(705-821)(822-937)	2	(705-821)(822-937)	2	(705-821)(822-937)	2	(705-821)(822-937)	2	(705-821)(822-937)	2	(705-821)(822-937)	2	(705-821)(822-937)
2g3r	A	2	(1485-1534)(1535-1603)	2	(1485-1535)(1536-1603)	2	(1485-1534)(1535-1603)	2	(1485-1535)(1536-1603)	2	(1485-1534)(1535-1603)	2	(1485-1535)(1536-1603)	2	(1485-1535)(1536-1603)	2	(1485-1535)(1536-1603)
2g50	A	2	(12-112,234-530)(113-233)	2	(12-116,219-530)(117-218)	3	(12-113,221-386)(114-220)(387-530)	2	(12-116,219-530)(117-218)	2	(12-112,234-530)(113-233)	2	(12-116,219-530)(117-218)	2	(12-110,305-530)(111-304)	2	(12-116,219-530)(117-218)
2g5c	A	3	(30-209)(210-265)(266-310)	3	(30-214)(215-266)(267-310)	3	(30-201)(202-266)(267-310)	2	(30-266)(267-310)	3	(30-201)(202-266)(267-310)	3	(30-214)(215-266)(267-310)	3	(30-201)(202-266)(267-310)	2	(30-266)(267-310)
2g77	A	3	(246-303)(304-435)(436-633)	3	(246-303)(304-436)(437-633)	3	(246-303)(304-435)(436-633)	2	(246-437)(438-633)	3	(246-303)(304-435)(436-633)	3	(246-303)(304-436)(437-633)	3	(246-303)(304-435)(436-633)	3	(246-303)(304-436)(437-633)
2gau	A	2	(10-150)(151-232)	2	(10-150)(151-232)	2	(10-150)(151-232)	2	(10-150)(151-232)	2	(10-150)(151-232)	2	(10-150)(151-232)	2	(10-150)(151-232)	2	(10-150)(151-232)
2gc6	A	2	(1-296)(297-425)	2	(1-298)(299-425)	2	(1-296)(297-425)	2	(1-298)(299-425)	2	(1-296)(297-425)	2	(1-298)(299-425)	2	(1-296)(297-425)	2	(1-298)(299-425)
2gdq	A	2	(3-124,266-375)(125-265)	2	(3-125,266-375)(126-265)	2	(3-125,266-375)(126-265)	2	(3-125,265-375)(126-264)	2	(3-125,266-375)(126-265)	2	(3-125,266-375)(126-265)	2	(3-125,266-375)(126-265)	2	(3-125,266-375)(126-265)
2gf2	A	2	(40-203)(204-335)	2	(40-203)(204-335)	2	(40-203)(204-335)	2	(40-203)(204-335)	2	(40-203)(204-335)	2	(40-203)(204-335)	2	(40-203)(204-335)	2	(40-203)(204-335)
2gf3	A	2	(1-220,318-385)(221-317)	2	(1-221,318-385)(222-317)	2	(1-220,318-385)(221-317)	2	(1-221,318-385)(222-317)	4	(1-42,147-220,318-385)(43-83)(84-146)(221-317)	2	(1-221,318-385)(222-317)	2	(1-220,318-385)(221-317)	2	(1-221,318-385)(222-317)
2gf5	A	2	(1-92)(93-191)	2	(1-92)(93-191)	2	(1-92)(93-191)	2	(1-92)(93-191)	2	(1-92)(93-191)	2	(1-92)(93-191)	2	(1-92)(93-191)	2	(1-92)(93-191)
2ghp	A	3	(41-117)(118-192)(193-291)	3	(41-114)(115-196)(206-291)	3	(41-116)(117-192)(193-291)	3	(41-115)(116-195)(196-291)	3	(41-116)(117-192)(193-291)	3	(41-114)(115-196)(206-291)	2	(41-188)(189-291)	2	(41-178)(179-291)
2gjx	A	2	(23-200,466-528)(201-465)	3	(23-162)(163-256,369-528)(257-368)	5	(23-164)(165-253)(254-371)(372-458)(459-528)	2	(23-200,466-528)(201-465)	3	(23-165)(166-200,398-528)(201-397)	3	(23-162)(163-256,369-528)(257-368)	2	(23-200,465-528)(201-464)	2	(23-200,466-528)(201-465)
2gk6	A	3	(293-417)(418-696)(697-911)	3	(293-323,415-698)(324-414)(699-911)	3	(293-417)(418-696)(697-911)	3	(293-323,415-698)(324-414)(699-911)	3	(293-417)(418-696)(697-911)	3	(293-323,415-698)(324-414)(699-911)	3	(293-417)(418-696)(697-911)	3	(293-323,415-698)(324-414)(699-911)
2gke	A	2	(1-118)(119-274)	2	(1-118)(119-274)	2	(1-118)(119-274)	2	(1-118)(119-274)	2	(1-118)(119-274)	2	(1-118)(119-274)	2	(1-117)(118-274)	2	(1-118)(119-274)
2gli	A	3	(103-169)(170-197)(198-257)	4	(103-167)(168-197)(198-227)(228-257)	4	(103-167)(168-195)(196-225)(226-257)	4	(103-167)(168-197)(198-227)(228-257)	4	(103-167)(168-195)(196-225)(226-257)	4	(103-167)(168-197)(198-227)(228-257)	2	(103-194)(195-257)	2	(103-197)(198-257)
2gmh	A	2	(4-493)(494-584)	4	(4-239,332-409)(240-331)(410-462)(463-584)	4	(4-239,332-409)(240-331)(410-459)(460-584)	4	(4-239,331-409)(240-330)(410-462)(463-584)	4	(4-239,332-409)(240-331)(410-459)(460-584)	4	(4-239,332-409)(240-331)(410-462)(463-584)	4	(4-239,332-409)(240-331)(410-459)(460-584)	2	(4-79,494-584)(80-493)
2gno	A	2	(11-148)(149-306)	2	(11-148)(149-306)	2	(11-148)(149-306)	2	(11-148)(149-306)	2	(11-148)(149-306)	2	(11-148)(149-306)	2	(11-148)(149-306)	2	(11-148)(149-306)
2gnx	A	2	(101-272)(273-440)	2	(101-131)(132-440)	2	(101-272)(273-440)	3	(101-130)(131-273)(274-440)	2	(101-272)(273-440)	2	(101-131)(132-440)	2	(101-272)(273-440)	2	(101-131)(132-440)
2gp4	A	2	(0-416)(417-608)	2	(0-417)(418-608)	2	(0-417)(418-608)	2	(0-417)(418-608)	2	(0-417)(418-608)	2	(0-417)(418-608)	2	(0-417)(418-608)	2	(0-417)(418-608)
2gqf	A	2	(1-194,338-401)(195-337)	2	(1-197,337-401)(198-336)	2	(1-194,338-401)(195-337)	2	(1-196,337-401)(197-336)	2	(1-194,338-401)(195-337)	2	(1-197,337-401)(198-336)	2	(1-194,338-401)(195-337)	2	(1-196,337-401)(197-336)
2gqw	A	3	(6-112,237-315)(113-236)(316-406)	3	(6-112,237-315)(113-236)(316-406)	3	(6-112,237-315)(113-236)(316-406)	3	(6-112,237-315)(113-236)(316-406)	3	(6-112,237-315)(113-236)(316-406)	3	(6-112,237-315)(113-236)(316-406)	3	(6-112,237-315)(113-236)(316-406)	3	(6-112,237-315)(113-236)(316-406)
2gre	A	2	(3-71,174-348)(72-173)	2	(3-72,171-348)(73-170)	2	(3-71,174-348)(72-173)	2	(3-72,171-348)(73-170)	2	(3-71,174-348)(72-173)	2	(3-72,171-348)(73-170)	2	(3-71,174-348)(72-173)	2	(3-72,171-348)(73-170)
2gsq	A	2	(1-76)(77-202)	2	(1-75)(76-202)	2	(1-76)(77-202)	2	(1-75)(76-202)	2	(1-76)(77-202)	2	(1-75)(76-202)	2	(1-76)(77-202)	2	(1-75)(76-202)
2gti	A	2	(0-187)(188-369)	3	(0-61)(62-223)(224-369)	2	(0-187)(188-369)	3	(0-61)(62-223)(224-369)	2	(0-187)(188-369)	3	(0-61)(62-223)(224-369)	2	(0-187)(188-369)	4	(0-61)(62-221)(222-336)(337-369)
2gtl	M	2	(9-55)(56-225)	2	(9-41)(42-225)	2	(9-55)(56-225)	2	(9-41)(42-225)	2	(9-55)(56-225)	2	(9-41)(42-225)	2	(9-58)(59-225)	2	(9-41)(42-225)
2gtl	N	2	(10-59)(60-229)	2	(10-41)(42-229)	2	(10-59)(60-229)	2	(10-41)(42-229)	2	(10-59)(60-229)	2	(10-41)(42-229)	2	(10-59)(60-229)	2	(10-41)(42-229)
2gtl	O	2	(8-59)(60-222)	2	(8-40)(41-222)	2	(8-59)(60-222)	2	(8-40)(41-222)	2	(8-59)(60-222)	2	(8-40)(41-222)	2	(8-60)(61-222)	2	(8-40)(41-222)
2gu0	A	2	(2-145)(146-309)	2	(2-146)(147-309)	2	(2-146)(147-309)	2	(2-146)(147-309)	2	(2-146)(147-309)	2	(2-146)(147-309)	2	(2-146)(147-309)	2	(2-146)(147-309)
2gu3	A	2	(34-98)(99-161)	2	(34-98)(99-161)	2	(34-98)(99-161)	2	(34-98)(99-161)	2	(34-98)(99-161)	2	(34-98)(99-161)	2	(34-98)(99-161)	2	(34-98)(99-161)
2gup	A	2	(1-116)(117-289)	2	(1-116)(117-289)	2	(1-116)(117-289)	2	(1-116)(117-289)	2	(1-116)(117-289)	2	(1-116)(117-289)	2	(1-116)(117-289)	2	(1-116)(117-289)
2gv8	A	2	(3-175,292-444)(176-291)	2	(3-178,290-444)(179-289)	2	(3-175,292-444)(176-291)	2	(3-178,290-444)(179-289)	2	(3-175,292-444)(176-291)	2	(3-178,290-444)(179-289)	2	(3-175,292-444)(176-291)	2	(3-178,290-444)(179-289)
2gvh	A	2	(9-143)(147-262)	2	(9-143)(147-262)	2	(9-143)(147-262)	2	(9-143)(147-262)	2	(9-143)(147-262)	2	(9-143)(147-262)	2	(9-143)(147-262)	2	(9-143)(147-262)
2gvi	A	2	(1-162)(163-201)	2	(1-166)(167-201)	2	(1-162)(163-201)	2	(1-166)(167-201)	2	(1-162)(163-201)	2	(1-166)(167-201)	2	(1-162)(163-201)	2	(1-166)(167-201)
2gys	A	4	(1-99)(100-216)(217-310)(311-418)	4	(1-96)(97-216)(217-312)(313-418)	4	(1-98)(99-216)(217-310)(311-418)	3	(1-97)(98-311)(312-418)			4	(1-96)(97-216)(217-312)(313-418)	3	(1-99)(100-308)(309-418)	3	(1-97)(98-311)(312-418)
2h06	A	2	(3-146)(147-313)	2	(3-146)(147-313)	2	(3-146)(147-313)	2	(3-146)(147-313)	2	(3-146)(147-313)	2	(3-146)(147-313)	2	(3-146)(147-313)	2	(3-146)(147-313)
2h3g	X	2	(1-95)(96-254)	2	(1-95)(96-254)	2	(1-95)(96-254)	2	(1-95)(96-254)	2	(1-95)(96-254)	2	(1-95)(96-254)	2	(1-95)(96-254)	2	(1-95)(96-254)
2h4t	A	2	(31-122,441-655)(123-440)	4	(31-122)(123-168,216-441)(169-215)(442-655)	4	(31-122)(123-168,221-439)(169-220)(440-655)	2	(31-112,442-655)(113-441)	4	(31-122)(123-168,221-439)(169-220)(440-655)	4	(31-122)(123-168,216-441)(169-215)(442-655)	2	(31-122,442-655)(123-441)	4	(31-122)(123-168,216-441)(169-215)(442-655)
2h84	A	3	(2785-2856)(2857-2957)(2958-3147)	3	(2785-2856)(2857-2958)(2959-3147)	3	(2785-2856)(2857-2957)(2958-3147)	3	(2785-2856)(2857-2958)(2959-3147)	3	(2785-2856)(2857-2957)(2958-3147)	3	(2785-2856)(2857-2958)(2959-3147)	3	(2785-2856,2959-3001)(2857-2958)(3002-3147)	3	(2785-2856,2959-3000)(2857-2958)(3001-3147)
2h88	B	2	(8-114)(115-246)	2	(8-114)(115-246)	2	(8-114)(115-246)	2	(8-114)(115-246)	2	(8-114)(115-246)	2	(8-114)(115-246)	2	(8-114)(115-246)	2	(8-114)(115-246)
2hbj	A	2	(127-417)(418-516)	2	(127-419)(420-516)	2	(127-417)(418-516)	2	(127-419)(420-516)	2	(127-417)(418-516)	2	(127-419)(420-516)	2	(127-417)(418-516)	2	(127-419)(420-516)
2hbw	A	2	(14-87)(88-234)	2	(14-85)(86-234)	2	(14-87)(88-234)	2	(14-85)(86-234)	2	(14-87)(88-234)	2	(14-85)(86-234)	2	(14-87)(88-234)	2	(14-85)(86-234)
2he7	A	3	(108-188)(189-296)(297-390)	3	(108-188)(189-296)(297-390)	3	(108-188)(189-296)(297-390)	3	(108-188)(189-296)(297-390)	3	(108-188)(189-296)(297-390)	3	(108-188)(189-296)(297-390)	3	(108-188)(189-296)(297-390)	3	(108-188)(189-296)(297-390)
2hey	R	2	(29-85)(86-166)	2	(29-85)(86-166)	2	(29-85)(86-166)	2	(29-85)(86-166)	2	(29-85)(86-166)	2	(29-85)(86-166)	2	(29-85)(86-166)	2	(29-85)(86-166)
2hg4	A	2	(9-497)(498-901)	4	(9-38)(39-457)(466-550,855-901)(551-854)	2	(9-497)(498-901)	3	(9-38)(39-538)(539-901)	2	(9-497)(498-901)	4	(9-38)(39-457)(466-550,855-901)(551-854)	2	(9-493)(494-901)	3	(9-38)(39-538)(539-901)
2hgs	A	2	(3-183,402-474)(184-401)	2	(3-67,404-474)(68-403)	4	(3-58,403-474)(59-302)(303-335)(336-402)	2	(3-67,404-474)(68-403)	2	(3-183,402-474)(184-401)	2	(3-67,404-474)(68-403)	4	(3-58)(59-151,302-335,403-474)(152-301)(336-402)	2	(3-67,404-474)(68-403)
2hhp	A	3	(4-38,201-350)(39-200)(351-530)	3	(4-39,201-352)(40-200)(353-530)	3	(4-38,201-350)(39-200)(351-530)	3	(4-39,201-352)(40-200)(353-530)	3	(4-38,201-350)(39-200)(351-530)	3	(4-39,201-352)(40-200)(353-530)	3	(4-38,201-350)(39-200)(351-530)	3	(4-39,201-352)(40-200)(353-530)
2hj2	A	3	(16-113)(114-150,266-395)(151-265)	2	(16-151,265-395)(152-264)	3	(16-113)(114-150,266-395)(151-265)	2	(16-151,266-395)(152-265)	3	(16-113)(114-150,266-395)(151-265)	3	(16-151)(152-265)(266-395)	3	(16-124)(125-151,254-395)(152-253)	2	(16-151,265-395)(152-264)
2hjq	A	2	(1-50)(51-111)	2	(1-49)(50-111)	2	(1-50)(51-111)	2	(1-48)(49-111)	2	(1-50)(51-111)	2	(1-49)(50-111)	2	(1-50)(51-111)	2	(1-49)(50-111)
2hjs	A	2	(3-129)(130-336)	3	(3-129)(130-157,203-336)(158-202)	2	(3-129)(130-336)	3	(3-129)(130-157,202-336)(158-201)	2	(3-129)(130-336)	3	(3-129)(130-157,203-336)(158-202)	4	(3-128)(129-156,236-336)(157-199)(200-235)	3	(3-129)(130-157,203-336)(158-202)
2hk8	A	2	(1-114,236-266)(115-235)	2	(1-114,236-266)(115-235)	2	(1-114,236-266)(115-235)	2	(1-114,236-266)(115-235)	2	(1-114,236-266)(115-235)	2	(1-114,236-266)(115-235)	2	(1-114,236-266)(115-235)	2	(1-114,236-266)(115-235)
2hkj	A	2	(10-223,316-470)(224-315)	2	(10-227,311-470)(228-310)	2	(10-223,316-470)(224-315)	2	(10-228,311-470)(229-310)	2	(10-223,316-470)(224-315)	2	(10-227,311-470)(228-310)	2	(10-223,316-470)(224-315)	2	(10-227,311-470)(228-310)
2hls	A	2	(2-120)(121-233)	2	(2-120)(121-233)	2	(2-120)(121-233)	2	(2-120)(121-233)	2	(2-120)(121-233)	2	(2-120)(121-233)	2	(2-120)(121-233)	2	(2-120)(121-233)
2hnl	A	2	(24-101)(102-225)	2	(24-99)(100-225)	2	(24-101)(102-225)	2	(24-99)(100-225)	2	(24-101)(102-225)	2	(24-99)(100-225)	2	(24-101)(102-225)	2	(24-99)(100-225)
2hoe	A	3	(10-76)(77-184)(185-368)	3	(10-71)(72-196)(197-368)	3	(10-75)(76-184)(185-368)	3	(10-71)(72-196)(197-368)	3	(10-75)(76-184)(185-368)	3	(10-71)(72-196)(197-368)	3	(10-75)(76-184)(185-368)	3	(10-71)(72-196)(197-368)
2hqr	A	2	(1-116)(117-223)	2	(1-117)(118-223)	2	(1-116)(117-223)	2	(1-117)(118-223)	2	(1-116)(117-223)	2	(1-117)(118-223)	2	(1-116)(117-223)	2	(1-117)(118-223)
2hqs	A	2	(24-166)(167-438)	2	(24-165)(166-438)	2	(24-166)(167-438)	2	(24-165)(166-438)	2	(24-166)(167-438)	2	(24-165)(166-438)	2	(24-166)(167-438)	2	(24-165)(166-438)
2hqy	A	2	(1-120)(121-298)	2	(1-116)(117-298)	2	(1-117)(118-298)	2	(1-116)(117-298)	2	(1-120)(121-298)	2	(1-116)(117-298)	2	(1-117)(118-298)	2	(1-116)(117-298)
2hr7	A	2	(4-303)(304-469)	3	(4-230)(231-308)(309-469)	2	(4-303)(304-469)	2	(4-306)(307-469)	2	(4-303)(304-469)	2	(4-306)(307-469)	2	(4-303)(304-469)	2	(4-306)(307-469)
2hs5	A	2	(25-92)(93-231)	2	(25-90)(91-231)	2	(25-92)(93-231)	2	(25-90)(91-231)	2	(25-92)(93-231)	2	(25-90)(91-231)	2	(25-92)(93-231)	2	(25-90)(91-231)
2hu7	A	3	(9-123,279-321)(124-278)(322-581)	3	(9-108,278-328)(109-277)(329-581)	3	(9-123,279-321)(124-278)(322-581)	2	(9-320)(321-581)	3	(9-123,279-321)(124-278)(322-581)	3	(9-108,278-328)(109-277)(329-581)	3	(9-123,279-321)(124-278)(322-581)	3	(9-108,278-329)(109-277)(330-581)
2hv2	A	2	(2-131,281-397)(132-280)	3	(2-132)(133-278)(279-397)	2	(2-131,281-397)(132-280)	2	(2-132,279-397)(133-278)	2	(2-131,281-397)(132-280)	3	(2-132)(133-278)(279-397)	2	(2-131,281-397)(132-280)	2	(2-132,279-397)(133-278)
2hxv	A	2	(-3-136)(137-345)	2	(-3-136)(137-345)	2	(-3-136)(137-345)	2	(-3-136)(137-345)	2	(-3-136)(137-345)	2	(-3-136)(137-345)	2	(-3-136)(137-345)	2	(-3-136)(137-345)
2hyj	A	2	(8-75)(76-200)	2	(8-75)(76-200)	2	(8-75)(76-200)	2	(8-75)(76-200)	2	(8-75)(76-200)	2	(8-75)(76-200)	2	(8-75)(76-200)	3	(8-55)(56-156)(157-200)
2hza	A	2	(1-45)(46-131)	2	(1-45)(46-131)	2	(1-45)(46-131)	2	(1-45)(46-131)	2	(1-45)(46-131)	2	(1-45)(46-131)	2	(1-45)(46-131)	2	(1-45)(46-131)
2hzg	A	2	(2-131,307-394)(132-306)	2	(2-133,307-394)(134-306)	2	(2-131,307-394)(132-306)	2	(2-134,307-394)(135-306)	2	(2-131,307-394)(132-306)	2	(2-133,307-394)(134-306)	2	(2-133,307-394)(134-306)	2	(2-133,307-394)(134-306)
2i00	A	3	(10-147)(148-294)(295-406)	3	(10-147)(148-294)(295-406)	3	(10-147)(148-293)(294-406)	3	(10-147)(148-293)(294-406)	3	(10-147)(148-294)(295-406)	3	(10-147)(148-294)(295-406)	3	(10-147)(148-293)(294-406)	3	(10-147)(148-294)(295-406)
2i0k	A	2	(58-167)(168-613)	2	(58-167)(168-613)	4	(58-148,228-273,582-613)(149-227)(274-428)(429-581)	2	(58-167)(168-613)	2	(58-167)(168-613)	2	(58-167)(168-613)	2	(58-167)(168-613)	2	(58-167)(168-613)
2i0z	A	2	(1-193,355-420)(194-354)	2	(1-195,353-420)(196-352)	2	(1-193,355-420)(194-354)	2	(1-195,354-420)(196-353)	2	(1-193,355-420)(194-354)	2	(1-195,353-420)(196-352)	2	(1-192,355-420)(193-354)	2	(1-195,354-420)(196-353)
2i10	A	2	(10-66)(67-194)	2	(10-65)(66-194)	2	(10-66)(67-194)	2	(10-65)(66-194)	2	(10-66)(67-194)	2	(10-65)(66-194)	2	(10-66)(67-194)	2	(10-65)(66-194)
2i1o	A	2	(1-159,297-389)(160-296)	2	(1-176,291-389)(177-290)	2	(1-159,297-389)(160-296)	2	(1-176,291-389)(177-290)	2	(1-158,297-389)(159-296)	2	(1-176,291-389)(177-290)	2	(1-158,298-389)(159-297)	3	(1-35)(36-177,291-389)(178-290)
2i4i	A	2	(167-406)(411-580)	2	(167-406)(411-580)	2	(167-406)(411-580)	2	(167-406)(411-580)	2	(167-406)(411-580)	2	(167-406)(411-580)	2	(167-406)(411-580)	2	(167-406)(411-580)
2i53	A	2	(14-157)(158-267)	2	(14-159)(160-267)	2	(14-157)(158-267)	2	(14-159)(160-267)	2	(14-157)(158-267)	2	(14-159)(160-267)	2	(14-157)(158-267)	2	(14-159)(160-267)
2i76	A	2	(2-166)(167-257)	3	(2-166)(167-206)(207-257)	3	(2-166)(167-205)(206-257)	2	(2-168)(169-257)	3	(2-166)(167-205)(206-257)	3	(2-166)(167-206)(207-257)	2	(2-166)(167-257)	2	(2-168)(169-257)
2i87	A	3	(3-120,329-358)(121-217)(218-328)	3	(3-118,330-358)(119-215)(216-329)	3	(3-128,329-358)(129-217)(218-328)	2	(3-128,218-358)(129-217)	3	(3-128,329-358)(129-217)(218-328)	3	(3-118,330-358)(119-215)(216-329)	3	(3-128,329-358)(129-216)(217-328)	3	(3-118,330-358)(119-215)(216-329)
2i9u	A	2	(9-70,327-427)(71-326)	2	(9-70,353-427)(71-352)	2	(9-70,326-427)(71-325)	2	(9-70,328-427)(71-327)	2	(9-70,326-427)(71-325)	2	(9-70,353-427)(71-352)	2	(9-70,326-427)(71-325)	2	(9-70,353-427)(71-352)
2ibg	A	2	(464-575)(576-677)	2	(464-575)(576-677)	2	(464-575)(576-677)	2	(464-575)(576-677)	2	(464-575)(576-677)	2	(464-575)(576-677)	2	(464-576)(577-677)	2	(464-575)(576-677)
2ics	A	2	(4-57,286-371)(58-285)	2	(4-56)(57-371)	2	(4-57,285-371)(58-284)	2	(4-56)(57-371)	2	(4-57,286-371)(58-285)	2	(4-56)(57-371)	2	(4-57,285-371)(58-284)	2	(4-56)(57-371)
2icy	A	2	(5-356)(357-466)	2	(5-358)(359-466)	2	(5-356)(357-466)	2	(5-358)(359-466)	2	(5-356)(357-466)	2	(5-358)(359-466)	2	(5-356)(357-466)	2	(5-358)(359-466)
2id3	A	2	(13-77)(78-203)	2	(13-77)(78-203)	2	(13-77)(78-203)	2	(13-77)(78-203)	2	(13-77)(78-203)	2	(13-77)(78-203)	2	(13-77)(78-203)	2	(13-77)(78-203)
2id6	A	2	(-1-73)(74-200)	2	(-1-46)(47-200)	2	(-1-73)(74-200)	2	(-1-46)(47-200)	2	(-1-73)(74-200)	2	(-1-46)(47-200)	2	(-1-73)(74-200)	2	(-1-46)(47-200)
2iep	A	2	(24-118)(119-210)	2	(24-118)(119-210)	2	(24-118)(119-210)	2	(24-118)(119-210)	2	(24-118)(119-210)	2	(24-118)(119-210)	2	(24-118)(119-210)	2	(24-118)(119-210)
2if4	A	2	(35-160)(161-292)	2	(35-160)(161-292)	2	(35-159)(160-292)	2	(35-160)(161-292)	2	(35-159)(160-292)	2	(35-160)(161-292)	2	(35-159)(160-292)	2	(35-160)(161-292)
2ifg	A	3	(36-192)(193-278)(279-382)	3	(36-191)(192-283)(284-382)	3	(36-192)(193-279)(280-382)	3	(36-191)(192-283)(284-382)	3	(36-191)(192-279)(280-382)	3	(36-191)(192-283)(284-382)	2	(36-193)(194-382)	2	(36-194)(195-382)
2iht	A	3	(11-195)(196-372)(373-573)	3	(11-192)(193-361)(362-573)	3	(11-192)(193-372)(373-573)	3	(11-192)(193-361)(362-573)	3	(11-192)(193-372)(373-573)	3	(11-192)(193-361)(362-573)	2	(11-195)(196-573)	2	(11-192)(193-573)
2iid	A	4	(4-114,241-321,423-486)(115-160)(161-240)(322-422)	4	(4-112,424-486)(113-140,323-423)(141-229)(230-322)	4	(4-72,230-322,423-486)(73-141)(142-229)(323-422)	4	(4-112,423-486)(113-141,323-422)(142-227)(228-322)	4	(4-114,241-322,423-486)(115-160)(161-240)(323-422)	4	(4-112,424-486)(113-140,323-423)(141-229)(230-322)	2	(4-239,323-486)(240-322)	2	(4-240,322-486)(241-321)
2imr	A	2	(34-94,361-418)(95-360)	2	(34-92)(93-418)	2	(34-94,361-418)(95-360)	2	(34-92)(93-418)	2	(34-94,361-418)(95-360)	2	(34-92)(93-418)	2	(34-94,361-418)(95-360)	2	(34-92)(93-418)
2io8	A	2	(10-203)(204-618)	2	(10-202)(203-618)	2	(10-203)(204-618)	2	(10-202)(203-618)	2	(10-203)(204-618)	2	(10-202)(203-618)	2	(10-203)(204-618)	2	(10-202)(203-618)
2itk	A	2	(7-38)(51-163)	2	(7-38)(51-163)	3	(7-38)(51-120)(121-163)	2	(7-38)(51-163)	2	(7-38)(51-163)	2	(7-38)(51-163)	2	(7-38)(51-163)	2	(7-38)(51-163)
2iv2	X	3	(1-144,334-564)(145-333)(565-715)	3	(1-144,334-601)(145-333)(602-715)	3	(1-144,334-564)(145-333)(565-715)	3	(1-144,334-601)(145-333)(602-715)	3	(1-144,334-564)(145-333)(565-715)	3	(1-144,334-601)(145-333)(602-715)	3	(1-144,334-564)(145-333)(565-715)	3	(1-144,334-601)(145-333)(602-715)
2ivd	A	4	(10-44,214-308,412-464)(45-96)(97-209)(309-411)	3	(10-106,309-464)(107-209)(214-308)	6	(10-46,242-282)(47-92,214-241)(93-128)(129-209)(283-309,410-464)(310-409)	2	(10-92,214-464)(93-209)	4	(10-44,214-308,412-464)(45-96)(97-209)(309-411)	3	(10-106,309-464)(107-209)(214-308)	6	(10-46,242-281)(47-93,214-241)(94-128)(129-209)(282-309,410-464)(310-409)	4	(10-45,214-308,412-464)(46-108)(109-209)(309-411)
2ivx	A	2	(7-149)(150-262)	2	(7-151)(152-262)	2	(7-149)(150-262)	2	(7-151)(152-262)	2	(7-149)(150-262)	2	(7-151)(152-262)	2	(7-150)(151-262)	2	(7-151)(152-262)
2iwk	A	2	(8-87,463-597)(88-462)	2	(8-465)(466-597)	2	(8-88,463-597)(89-462)	2	(8-465)(466-597)	2	(8-87,463-597)(88-462)	2	(8-465)(466-597)	2	(8-89,463-597)(90-462)	2	(8-465)(466-597)
2iwz	A	2	(-4-91,240-459)(92-239)	2	(-4-153,187-459)(154-186)	2	(-4-91,240-459)(92-239)	2	(-4-152,198-459)(153-197)	2	(-4-91,240-459)(92-239)	2	(-4-153,187-459)(154-186)	2	(-4-91,240-459)(92-239)	2	(-4-153,197-459)(154-196)
2ix0	A	2	(4-170)(171-644)	5	(4-81)(82-170)(171-414,491-554)(415-490)(555-644)	2	(4-170)(171-644)	2	(4-155)(156-644)	4	(4-170)(171-413,492-554)(414-491)(555-644)	5	(4-81)(82-170)(171-414,491-554)(415-490)(555-644)	2	(4-170)(171-644)	2	(4-155)(156-644)
2izz	A	3	(0-170)(171-219)(220-271)	3	(0-176)(177-219)(220-271)	3	(0-172)(173-222)(223-271)	2	(0-176)(177-271)	3	(0-170)(171-220)(221-271)	3	(0-176)(177-219)(220-271)	3	(0-173)(174-222)(223-271)	3	(0-176)(177-219)(220-271)
2j0s	A	2	(21-241)(242-411)	2	(21-241)(242-411)	2	(21-241)(242-411)	2	(21-241)(242-411)	2	(21-241)(242-411)	2	(21-241)(242-411)	2	(21-241)(242-411)	2	(21-241)(242-411)
2j0w	A	3	(3-220)(221-303,390-449)(304-389)	3	(3-220)(221-309,383-449)(310-382)	3	(3-220)(221-304,389-449)(305-388)	3	(3-220)(221-309,383-449)(310-382)	3	(3-220)(221-304,389-449)(305-388)	3	(3-220)(221-309,383-449)(310-382)	3	(3-220)(221-303,390-449)(304-389)	2	(3-291)(292-449)
2j3s	A	2	(-1-2138)(2139-2329)	3	(-1-2136)(2137-2232)(2233-2329)	2	(-1-2138)(2139-2329)	2	(-1-2137)(2138-2329)	3	(-1-2138)(2139-2235)(2236-2329)	3	(-1-2136)(2137-2232)(2233-2329)	2	(-1-2138)(2139-2329)	2	(-1-2137)(2138-2329)
2j3x	A	2	(2-217)(218-431)	2	(2-223,300-431)(224-299)	2	(2-217)(218-431)	2	(2-224,298-431)(225-297)	2	(2-217)(218-431)	2	(2-223,300-431)(224-299)	2	(2-217)(218-431)	2	(2-218,300-431)(219-299)
2j43	A	2	(5-111)(112-223)	2	(5-109)(110-223)	2	(5-111)(112-223)	2	(5-109)(110-223)	2	(5-111)(112-223)	2	(5-109)(110-223)	2	(5-111)(112-223)	2	(5-109)(110-223)
2j7j	A	2	(1-57)(58-85)	3	(1-28)(29-57)(58-85)	3	(1-30)(31-57)(58-85)	3	(1-29)(30-57)(58-85)	3	(1-30)(31-57)(58-85)	3	(1-28)(29-57)(58-85)	2	(1-57)(58-85)	2	(1-57)(58-85)
2j8c	H	2	(11-101)(102-251)	2	(11-98)(99-251)	2	(11-101)(102-251)	2	(11-79)(80-251)	2	(11-101)(102-251)	2	(11-98)(99-251)	2	(11-101)(102-251)	2	(11-98)(99-251)
2j8f	A	2	(2-191)(192-339)	3	(2-192)(193-261)(262-339)	3	(2-191)(192-262)(263-339)	3	(2-192)(193-261)(262-339)	3	(2-191)(192-262)(263-339)	3	(2-192)(193-261)(262-339)	3	(2-191)(192-262)(263-339)	3	(2-192)(193-261)(262-339)
2j8h	A	2	(1-95)(96-195)	2	(1-95)(96-195)	2	(1-95)(96-195)	2	(1-95)(96-195)	2	(1-95)(96-195)	2	(1-95)(96-195)	2	(1-95)(96-195)	2	(1-95)(96-195)
2ja9	A	2	(62-150)(151-236)	2	(62-150)(151-236)	2	(62-150)(151-236)	2	(62-150)(151-236)	2	(62-150)(151-236)	2	(62-150)(151-236)	2	(62-150)(151-236)	2	(62-150)(151-236)
2jdi	A	2	(24-348)(349-510)	3	(24-93)(94-379)(380-510)	3	(24-96)(97-352)(353-510)	3	(24-93)(94-379)(380-510)	3	(24-96)(97-351)(352-510)	3	(24-93)(94-379)(380-510)	3	(24-96)(97-351)(352-510)	3	(24-93)(94-379)(380-510)
2jdi	D	2	(9-325)(326-475)	3	(9-81)(82-336)(337-475)	2	(9-328)(329-475)	3	(9-81)(82-336)(337-475)	2	(9-325)(326-475)	3	(9-81)(82-336)(337-475)	2	(9-328)(329-475)	2	(9-329)(330-475)
2jdi	H	2	(17-101)(102-145)	2	(17-102)(103-145)	2	(17-102)(103-145)	2	(17-102)(103-145)	2	(17-101)(102-145)	2	(17-102)(103-145)	2	(17-102)(103-145)	2	(17-102)(103-145)
2je6	I	2	(7-65)(66-221)	2	(7-64)(65-221)	2	(7-65)(66-221)	2	(7-64)(65-221)	2	(7-65)(66-221)	2	(7-64)(65-221)	2	(7-65)(66-221)	2	(7-64)(65-221)
2je8	A	2	(28-512)(513-864)	5	(28-158)(159-217,331-559)(218-330)(560-678,778-864)(679-777)	2	(28-513)(514-864)	2	(28-512)(513-864)	2	(28-513)(514-864)	5	(28-158)(159-217,331-559)(218-330)(560-678,778-864)(679-777)	2	(28-513)(514-864)	2	(28-512)(513-864)
2jfd	A	2	(419-513,754-822)(514-753)	3	(419-489)(490-614,688-822)(615-687)	5	(419-489,782-822)(490-569)(570-613,691-749)(614-690)(750-781)	2	(419-489,789-822)(490-788)	5	(419-489,782-822)(490-569)(570-613,691-751)(614-690)(752-781)	3	(419-489)(490-614,688-822)(615-687)	3	(419-490)(491-613,702-822)(614-701)	2	(419-489,789-822)(490-788)
2jg3	A	2	(23-243)(244-414)	2	(23-246)(247-414)	2	(23-243)(244-414)	2	(23-246)(247-414)	2	(23-243)(244-414)	2	(23-246)(247-414)	2	(23-243)(244-414)	2	(23-246)(247-414)
2jhf	A	2	(1-174,318-374)(175-317)	2	(1-181,318-374)(182-317)	2	(1-174,318-374)(175-317)	2	(1-181,318-374)(182-317)	2	(1-174,318-374)(175-317)	2	(1-181,318-374)(182-317)	2	(1-174,318-374)(175-317)	2	(1-181,318-374)(182-317)
2ji7	A	3	(7-194)(195-366)(367-565)	3	(7-194)(195-366)(367-565)	3	(7-194)(195-366)(367-565)	3	(7-194)(195-366)(367-565)	3	(7-194)(195-366)(367-565)	3	(7-194)(195-366)(367-565)	3	(7-194)(195-366)(367-565)	3	(7-194)(195-366)(367-565)
2jif	A	2	(52-89,291-432)(90-290)	2	(52-140,291-432)(141-290)	2	(52-89,291-432)(90-290)	2	(52-140,291-432)(141-290)	2	(52-89,291-432)(90-290)	2	(52-140,291-432)(141-290)	2	(52-89,291-432)(90-290)	2	(52-140,291-432)(141-290)
2jio	A	4	(4-60)(61-138,345-560)(139-344,561-599)(600-723)	4	(4-62)(63-139,346-548)(140-345,549-599)(600-723)	4	(4-60,517-599)(61-138,345-516)(139-344)(600-723)	4	(4-62)(63-139,345-559)(140-344,560-599)(600-723)	4	(4-61)(62-138,345-560)(139-344,561-599)(600-723)	4	(4-62)(63-139,346-548)(140-345,549-599)(600-723)	4	(4-61,515-599)(62-139,357-514)(140-356)(600-723)	4	(4-62)(63-139,346-548)(140-345,549-599)(600-723)
2jj7	A	2	(3-64)(65-183)	2	(3-64)(65-183)	2	(3-64)(65-183)	2	(3-64)(65-183)	2	(3-64)(65-183)	2	(3-64)(65-183)	2	(3-64)(65-183)	2	(3-64)(65-183)
2k7q	A	2	(-3-2046)(2047-2141)	2	(-3-2046)(2047-2141)	2	(-3-2045)(2046-2141)	2	(-3-2044)(2045-2141)	2	(-3-2046)(2047-2141)	2	(-3-2045)(2046-2141)	2	(-3-2045)(2046-2141)	2	(-3-2045)(2046-2141)
2kdz	A	2	(1-50)(51-107)	2	(1-49)(50-107)	2	(1-49)(50-107)	2	(1-49)(50-107)	2	(1-49)(50-107)	2	(1-49)(50-107)	2	(1-49)(50-107)	2	(1-49)(50-107)
2kiv	A	2	(1-71)(72-135)	2	(1-72)(73-135)	2	(1-71)(72-135)	2	(1-71)(72-135)	2	(1-71)(72-135)	2	(1-71)(72-135)	2	(1-71)(72-135)	2	(1-71)(72-135)
2km8	C	2	(156-235)(236-322)	2	(156-234)(235-322)	2	(156-235)(236-322)	2	(156-234)(235-322)	2	(156-234)(235-322)	2	(156-234)(235-322)	2	(156-234)(235-322)	2	(156-234)(235-322)
2krr	A	2	(1-84)(85-174)	2	(1-83)(84-174)	2	(1-84)(85-174)	2	(1-84)(85-174)	2	(1-83)(84-174)	2	(1-83)(84-174)	2	(1-83)(84-174)	2	(1-83)(84-174)
2mcz	A	2	(1-59)(60-122)	2	(1-59)(60-122)	2	(1-59)(60-122)	2	(1-59)(60-122)	2	(1-59)(60-122)	2	(1-59)(60-122)	2	(1-59)(60-122)	2	(1-59)(60-122)
2nac	A	2	(1-146,335-374)(147-334)	2	(1-146,335-374)(147-334)	2	(1-146,335-374)(147-334)	2	(1-146,335-374)(147-334)	2	(1-146,335-374)(147-334)	2	(1-146,335-374)(147-334)	2	(1-146,335-374)(147-334)	2	(1-146,335-374)(147-334)
2nlk	A	2	(827-1123)(1124-1412)	2	(827-1124)(1125-1412)	2	(827-1123)(1124-1412)	2	(827-1124)(1125-1412)	2	(827-1123)(1124-1412)	2	(827-1124)(1125-1412)	2	(827-1123)(1124-1412)	2	(827-1124)(1125-1412)
2nn6	G	3	(16-103)(104-193)(194-274)	3	(16-103)(104-194)(195-274)	2	(16-104)(105-274)	2	(16-103)(104-274)	3	(16-103)(104-193)(194-274)	3	(16-103)(104-194)(195-274)	2	(16-104)(105-274)	2	(16-103)(104-274)
2nn6	H	2	(25-75)(76-293)	2	(25-72)(73-293)	2	(25-75)(76-293)	2	(25-72)(73-293)	2	(25-75)(76-293)	2	(25-72)(73-293)	2	(25-75)(76-293)	2	(25-72)(73-293)
2nn6	I	2	(6-62)(63-185)	2	(6-61)(62-185)	2	(6-62)(63-185)	2	(6-61)(62-185)	2	(6-62)(63-185)	2	(6-61)(62-185)	2	(6-62)(63-185)	2	(6-61)(62-185)
2nqr	A	4	(7-44,149-175)(45-148)(176-298)(299-410)	2	(7-46,147-410)(47-146)	4	(7-45,147-177)(46-146)(178-299)(300-410)	2	(7-45,147-410)(46-146)	4	(7-45,148-176)(46-147)(177-298)(299-410)	2	(7-46,147-410)(47-146)	2	(7-174)(175-410)	2	(7-46,147-410)(47-146)
2nra	C	2	(9-165)(166-268)	2	(9-167)(168-268)	2	(9-165)(166-268)	2	(9-167)(168-268)	2	(9-165)(166-268)	2	(9-167)(168-268)	2	(9-165)(166-268)	2	(9-167)(168-268)
2nrh	A	2	(1-84)(85-208)	3	(1-57)(58-110,164-208)(111-163)	2	(1-84)(85-208)	3	(1-57)(58-110,164-208)(111-163)	2	(1-84)(85-208)	3	(1-57)(58-110,164-208)(111-163)	2	(1-84)(85-208)	3	(1-57)(58-110,164-208)(111-163)
2nsf	A	2	(1-156)(157-240)	2	(1-162)(163-240)	2	(1-156)(157-240)	2	(1-162)(163-240)	2	(1-156)(157-240)	2	(1-162)(163-240)	2	(1-156)(157-240)	2	(1-162)(163-240)
2nu8	B	2	(1-237)(238-388)	2	(1-238)(239-388)	2	(1-237)(238-388)	2	(1-238)(239-388)	2	(1-237)(238-388)	2	(1-238)(239-388)	2	(1-237)(238-388)	2	(1-238)(239-388)
2nvw	A	2	(-14-150)(151-457)	2	(-14-122)(123-457)	2	(-14-151)(152-457)	2	(-14-149)(150-457)	2	(-14-150)(151-457)	2	(-14-122)(123-457)	2	(-14-150)(151-457)	2	(-14-122)(123-457)
2nw2	A	2	(1-115)(116-206)	2	(1-115)(116-206)	2	(1-115)(116-206)	2	(1-115)(116-206)	2	(1-115)(116-206)	2	(1-115)(116-206)	2	(1-115)(116-206)	2	(1-115)(116-206)
2nw2	B	2	(1-118)(119-247)	2	(1-118)(119-247)	2	(1-118)(119-247)	2	(1-118)(119-247)	2	(1-118)(119-247)	2	(1-118)(119-247)	2	(1-118)(119-247)	2	(1-118)(119-247)
2o14	A	2	(14-162)(163-367)	2	(14-161)(162-367)	2	(14-162)(163-367)	2	(14-161)(162-367)	2	(14-162)(163-367)	2	(14-161)(162-367)	2	(14-162)(163-367)	2	(14-161)(162-367)
2o39	C	2	(1-61)(62-126)	2	(1-61)(62-126)	2	(1-61)(62-126)	2	(1-61)(62-126)	2	(1-61)(62-126)	2	(1-61)(62-126)	2	(1-61)(62-126)	2	(1-61)(62-126)
2o5r	A	2	(1-312)(313-468)	2	(1-327)(328-468)	2	(1-312)(313-468)	2	(1-327)(328-468)	2	(1-312)(313-468)	2	(1-327)(328-468)	2	(1-312)(313-468)	2	(1-327)(328-468)
2o62	A	2	(1-134)(135-269)	2	(1-78)(79-269)	3	(1-66)(67-134,222-269)(135-221)	2	(1-79)(80-269)	2	(1-134)(135-269)	2	(1-78)(79-269)	3	(1-66)(67-133,222-269)(134-221)	3	(1-66)(67-133,221-269)(134-220)
2o8r	A	2	(4-318)(319-691)	2	(4-317)(318-691)	2	(4-318)(319-691)	2	(4-317)(318-691)	2	(4-318)(319-691)	2	(4-317)(318-691)	2	(4-318)(319-691)	2	(4-317)(318-691)
2odp	A	2	(224-440)(441-730)	2	(224-438)(439-730)	2	(224-440)(441-730)	2	(224-438)(439-730)	2	(224-440)(441-730)	2	(224-438)(439-730)	2	(224-440)(441-730)	2	(224-438)(439-730)
2ody	E	2	(16-77)(78-142)	2	(16-77)(78-142)	2	(16-77)(78-142)	2	(16-77)(78-142)	2	(16-77)(78-142)	2	(16-77)(78-142)	2	(16-77)(78-142)	2	(16-77)(78-142)
2oem	B	2	(2-121)(122-413)	2	(2-120)(121-413)	2	(2-121)(122-413)	2	(2-120)(121-413)	2	(2-121)(122-413)	2	(2-120)(121-413)	2	(2-121)(122-413)	2	(2-120)(121-413)
2ohh	A	2	(1-251)(252-403)	2	(1-252)(253-403)	2	(1-251)(252-403)	2	(1-252)(253-403)	2	(1-251)(252-403)	2	(1-252)(253-403)	2	(1-251)(252-403)	2	(1-252)(253-403)
2oj5	B	2	(293-319)(320-455)			2	(293-320)(321-455)			2	(293-320)(321-455)			2	(293-319)(320-455)
2ok5	A	4	(9-75)(76-200)(201-446)(447-742)	4	(9-75)(76-198)(199-447)(448-742)	4	(9-75)(76-200)(201-447)(448-742)	4	(9-75)(76-198)(199-447)(448-742)	4	(9-75)(76-200)(201-447)(448-742)	4	(9-75)(76-198)(199-447)(448-742)	4	(9-76)(77-200)(201-447)(448-742)	4	(9-75)(76-198)(199-447)(448-742)
2olr	A	2	(6-350)(351-540)	2	(6-354)(355-540)	2	(6-350)(351-540)	2	(6-354)(355-540)	2	(6-350)(351-540)	2	(6-354)(355-540)	2	(6-350)(351-540)	2	(6-354)(355-540)
2olu	A	2	(68-295)(296-692)	2	(68-292)(293-692)	2	(68-295)(296-692)	2	(68-292)(293-692)	2	(68-295)(296-692)	2	(68-292)(293-692)	2	(68-295)(296-692)	2	(68-292)(293-692)
2ood	A	2	(3-76,335-467)(77-334)	2	(3-75,371-467)(76-370)	2	(3-76,335-467)(77-334)	2	(3-76,335-467)(77-334)	2	(3-76,335-467)(77-334)	2	(3-75,371-467)(76-370)	2	(3-76,335-467)(77-334)	2	(3-75,371-467)(76-370)
2ool	A	2	(26-137)(138-333)	2	(26-136)(137-333)	2	(26-137)(138-333)	2	(26-136)(137-333)	2	(26-137)(138-333)	2	(26-136)(137-333)	2	(26-137)(138-333)	2	(26-136)(137-333)
2oq1	A	3	(5-114)(115-161)(162-258)	3	(5-115)(116-158)(159-258)	3	(5-114)(115-161)(162-258)	3	(5-115)(116-158)(159-258)	3	(5-114)(115-161)(162-258)	3	(5-115)(116-158)(159-258)	3	(5-114)(115-162)(163-258)	3	(5-115)(116-158)(159-258)
2oqe	A	3	(17-238,423-460)(239-422)(461-672)			4	(17-115,300-362)(116-239)(240-299,423-672)(363-422)			4	(17-115)(116-238,300-362)(239-299,363-422)(423-672)			4	(17-115,324-363)(116-323,622-672)(364-422)(423-621)
2out	A	2	(1-74)(75-131)	2	(1-76)(77-131)	2	(1-74)(75-131)	2	(1-76)(77-131)	2	(1-73)(74-131)	2	(1-76)(77-131)	2	(1-74)(75-131)	2	(1-76)(77-131)
2oux	A	2	(6-130)(131-262)	2	(6-130)(131-262)	2	(6-131)(132-262)	2	(6-130)(131-262)	2	(6-131)(132-262)	2	(6-130)(131-262)	2	(6-131)(132-262)	2	(6-130)(131-262)
2ovl	A	2	(3-133,272-362)(134-271)	2	(3-133,272-362)(134-271)	2	(3-133,272-362)(134-271)	2	(3-133,271-362)(134-270)	2	(3-133,272-362)(134-271)	2	(3-133,272-362)(134-271)	2	(3-133,272-362)(134-271)	2	(3-133,272-362)(134-271)
2ovr	B	2	(2263-2369)(2370-2706)	2	(2263-2367)(2368-2706)	2	(2263-2371)(2372-2706)	2	(2263-2367)(2368-2706)	2	(2263-2369)(2370-2706)	2	(2263-2367)(2368-2706)	2	(2263-2371)(2372-2706)	2	(2263-2367)(2368-2706)
2oz4	A	3	(186-284)(285-362)(363-450)	3	(186-281)(282-367)(368-450)	3	(186-283)(284-363)(364-450)	3	(186-281)(282-367)(368-450)	3	(186-284)(285-362)(363-450)	3	(186-281)(282-367)(368-450)	2	(186-359)(360-450)	2	(186-360)(361-450)
2ozg	A	3	(8-134)(135-283)(284-395)	3	(8-135)(136-283)(284-395)	3	(8-135)(136-283)(284-395)	3	(8-135)(136-283)(284-395)	3	(8-134)(135-283)(284-395)	3	(8-135)(136-283)(284-395)	3	(8-135)(136-283)(284-395)	3	(8-135)(136-283)(284-395)
2ozk	A	2	(27-190)(191-332)	3	(27-59)(60-191)(192-332)	2	(27-190)(191-332)	3	(27-60)(61-191)(192-332)	2	(27-190)(191-332)	3	(27-59)(60-191)(192-332)	2	(27-190)(191-332)	3	(27-59)(60-191)(192-332)
2ozl	B	2	(0-195)(196-329)	2	(0-195)(196-329)	2	(0-195)(196-329)	2	(0-195)(196-329)	2	(0-195)(196-329)	2	(0-195)(196-329)	2	(0-194)(195-329)	3	(0-195)(196-295)(296-329)
2p0m	A	2	(2-168)(169-663)	2	(2-139)(140-663)	4	(2-140)(141-222)(223-355,541-602)(356-540,603-663)	2	(2-140)(141-663)	3	(2-141)(142-459)(460-663)	2	(2-139)(140-663)	4	(2-140)(141-224,546-600)(225-355)(356-545,601-663)	2	(2-139)(140-663)
2p4v	A	2	(1-74)(75-156)	2	(1-72)(73-156)	2	(1-74)(75-156)	2	(1-72)(73-156)	2	(1-74)(75-156)	2	(1-72)(73-156)	2	(1-74)(75-156)	2	(1-72)(73-156)
2p5v	A	2	(3-58)(59-158)	2	(3-58)(59-158)	2	(3-58)(59-158)	2	(3-58)(59-158)	2	(3-58)(59-158)	2	(3-58)(59-158)	2	(3-58)(59-158)	2	(3-58)(59-158)
2p5z	X	3	(15-113)(114-182,374-468)(183-373)	4	(15-109)(110-206)(207-380)(381-468)	3	(15-113)(114-196,374-468)(197-373)	4	(15-109)(110-206)(207-379)(380-468)	3	(15-113)(114-196,374-468)(197-373)	4	(15-109)(110-206)(207-380)(381-468)	2	(15-373)(374-468)	2	(15-373)(374-468)
2p6r	A	3	(1-201,404-487)(202-403)(488-686)	4	(1-201,404-451)(202-403)(452-628)(629-686)	4	(1-201,404-476)(202-403)(477-616)(617-686)	3	(1-201,404-489)(202-403)(490-686)	3	(1-201,404-487)(202-403)(488-686)	4	(1-201,404-451)(202-403)(452-628)(629-686)	3	(1-201,404-487)(202-403)(488-686)	3	(1-201,404-489)(202-403)(490-686)
2p7j	A	2	(9-180)(181-273)	2	(9-180)(181-273)	2	(9-180)(181-273)	2	(9-180)(181-273)	2	(9-180)(181-273)	2	(9-180)(181-273)	2	(9-180)(181-273)	2	(9-180)(181-273)
2p8b	A	2	(1-131,268-369)(132-267)	2	(1-132,266-369)(133-265)	2	(1-131,268-369)(132-267)	2	(1-132,266-369)(133-265)	2	(1-131,268-369)(132-267)	2	(1-132,266-369)(133-265)	2	(1-132,267-369)(133-266)	2	(1-132,266-369)(133-265)
2p8t	A	2	(14-83)(84-199)	3	(14-83)(84-127,164-199)(128-163)	2	(14-86)(87-199)	2	(14-82)(83-199)	2	(14-83)(84-199)	3	(14-83)(84-127,164-199)(128-163)	2	(14-83)(84-199)	3	(14-83)(84-127,164-199)(128-163)
2p9b	A	2	(9-131,353-450)(132-352)	2	(9-73,388-450)(74-387)	2	(9-131,352-450)(132-351)	2	(9-73,388-450)(74-387)	2	(9-131,352-450)(132-351)	2	(9-73,388-450)(74-387)	2	(9-131,352-450)(132-351)	2	(9-73,388-450)(74-387)
2paj	A	2	(10-73,345-484)(74-344)	2	(10-72,382-484)(73-381)	2	(10-73,345-484)(74-344)	2	(10-72,346-484)(73-345)	2	(10-73,345-484)(74-344)	2	(10-72,382-484)(73-381)	2	(10-73,345-484)(74-344)	2	(10-72,382-484)(73-381)
2pbe	A	2	(1-135)(138-282)	2	(1-135)(138-282)	2	(1-135)(138-282)	2	(1-135)(138-282)	2	(1-135)(138-282)	2	(1-135)(138-282)	2	(1-135)(138-282)	2	(1-135)(138-282)
2pbj	A	3	(100-163)(164-240)(241-373)			3	(100-163)(164-240)(241-373)	2	(100-150,225-373)(151-224)	3	(100-163)(164-240)(241-373)			3	(100-163)(164-240)(241-373)
2pbz	A	2	(4-94,267-312)(95-266)	2	(4-97,171-312)(98-170)	2	(4-94,267-312)(95-266)	2	(4-97,171-312)(98-170)	2	(4-94,267-312)(95-266)	2	(4-97,171-312)(98-170)	2	(4-94,267-312)(95-266)	2	(4-97,171-312)(98-170)
2pg0	A	2	(6-245)(246-385)	2	(6-245)(246-385)	2	(6-244)(245-385)	2	(6-245)(246-385)	2	(6-244)(245-385)	2	(6-245)(246-385)	2	(6-244)(245-385)	2	(6-245)(246-385)
2pg9	A	2	(1-29,192-329)(30-191)	3	(1-31,193-329)(32-125)(126-192)	2	(1-29,192-329)(30-191)	2	(1-30,191-329)(31-190)	3	(1-29,127-193)(30-126)(194-329)	3	(1-31,193-329)(32-125)(126-192)	2	(1-29,192-329)(30-191)	2	(1-30,191-329)(31-190)
2pgw	A	2	(4-134,299-374)(135-298)	2	(4-135,271-374)(136-270)	2	(4-134,299-374)(135-298)	2	(4-135,271-374)(136-270)	2	(4-134,299-374)(135-298)	2	(4-135,271-374)(136-270)	2	(4-135,299-374)(136-298)	2	(4-135,271-374)(136-270)
2phc	B	2	(2-85)(86-217)	2	(2-83)(84-217)	2	(2-85)(86-217)	2	(2-83)(84-217)	2	(2-85)(86-217)	2	(2-83)(84-217)	2	(2-85)(86-217)	2	(2-83)(84-217)
2pia	A	3	(1-102)(103-225)(226-321)	3	(1-104)(105-225)(226-321)	3	(1-103)(104-225)(226-321)	2	(1-226)(227-321)	3	(1-102)(103-225)(226-321)	3	(1-104)(105-225)(226-321)	2	(1-225)(226-321)	2	(1-226)(227-321)
2pn6	A	2	(1-53)(54-150)	2	(1-52)(53-150)	2	(1-53)(54-150)	2	(1-52)(53-150)	2	(1-53)(54-150)	2	(1-52)(53-150)	2	(1-53)(54-150)	2	(1-52)(53-150)
2poz	A	2	(3-123,259-384)(124-258)	2	(3-124,256-384)(125-255)	2	(3-123,259-384)(124-258)	2	(3-124,256-384)(125-255)	2	(3-123,259-384)(124-258)	2	(3-124,256-384)(125-255)	2	(3-123,280-384)(124-279)	2	(3-124,256-384)(125-255)
2ps2	A	2	(3-135,268-370)(136-267)	2	(3-137,245-370)(138-244)	2	(3-136,268-370)(137-267)	2	(3-137,244-370)(138-243)	2	(3-135,268-370)(136-267)	2	(3-137,245-370)(138-244)	2	(3-136,269-370)(137-268)	2	(3-137,245-370)(138-244)
2psp	A	2	(1-52)(53-106)	2	(1-61)(62-106)	2	(1-52)(53-106)	2	(1-61)(62-106)	2	(1-52)(53-106)	2	(1-61)(62-106)	2	(1-52)(53-106)	2	(1-61)(62-106)
2puz	A	2	(17-84,340-420)(85-339)	2	(17-83,341-420)(84-340)	2	(17-84,340-420)(85-339)	2	(17-83,341-420)(84-340)	2	(17-84,340-420)(85-339)	2	(17-83,341-420)(84-340)	2	(17-84,340-420)(85-339)	2	(17-83,341-420)(84-340)
2pv7	A	3	(92-252)(253-311)(316-371)	3	(92-258)(259-316)(317-371)	3	(92-252)(253-311)(316-371)	3	(92-255)(256-316)(317-371)	3	(92-252)(253-311)(316-371)	3	(92-258)(259-316)(317-371)	3	(92-252)(253-311)(316-371)	2	(92-316)(317-371)
2pvq	A	2	(1-78)(79-201)	2	(1-77)(78-201)	2	(1-78)(79-201)	2	(1-77)(78-201)	2	(1-78)(79-201)	2	(1-77)(78-201)	2	(1-77)(78-201)	2	(1-77)(78-201)
2py5	A	2	(5-202)(203-575)	3	(5-188)(189-449)(450-575)	2	(5-202)(203-575)	2	(5-202)(203-575)	3	(5-189,374-447)(190-373)(448-575)	3	(5-188)(189-449)(450-575)	2	(5-202)(203-575)	2	(5-202)(203-575)
2pz4	A	2	(-1-121)(122-237)	2	(-1-121)(122-237)	2	(-1-121)(122-237)	2	(-1-121)(122-237)	2	(-1-121)(122-237)	2	(-1-121)(122-237)	2	(-1-121)(122-237)	2	(-1-121)(122-237)
2q07	A	2	(244-410)(411-527)	2	(244-410)(411-527)	2	(244-410)(411-527)	2	(244-410)(411-527)	2	(244-410)(411-527)	2	(244-410)(411-527)	2	(244-410)(411-527)	2	(244-410)(411-527)
2q09	A	2	(4-70,326-407)(71-325)	2	(4-69,327-407)(70-326)	2	(4-70,326-407)(71-325)	2	(4-69,327-407)(70-326)	2	(4-70,326-407)(71-325)	2	(4-69,327-407)(70-326)	2	(4-70,326-407)(71-325)	2	(4-69,327-407)(70-326)
2q0z	X	3	(33-149)(150-209)(210-322)	3	(33-150)(151-209)(210-322)	3	(33-149)(150-209)(210-322)	3	(33-150)(151-209)(210-322)	3	(33-149)(150-209)(210-322)	3	(33-150)(151-209)(210-322)	3	(33-149)(150-209)(210-322)	3	(33-150)(151-209)(210-322)
2q13	A	2	(4-233)(234-378)	2	(4-243)(244-378)	2	(4-231)(232-378)	2	(4-242)(243-378)					2	(4-232)(233-378)	2	(4-243)(244-378)
2q2g	A	2	(4-85)(86-179)			2	(4-84)(85-179)			2	(4-85)(86-179)			2	(4-84)(85-179)
2q3z	A	2	(1-461)(472-683)	4	(1-137)(138-461)(472-586)(587-683)	2	(1-461)(472-683)	2	(1-473)(474-683)	2	(1-461)(472-683)	4	(1-137)(138-461)(472-586)(587-683)	2	(1-461)(472-683)	2	(1-474)(475-683)
2q43	A	2	(16-191,315-407)(192-314)	2	(16-196,309-407)(197-308)	2	(16-191,315-407)(192-314)	2	(16-196,309-407)(197-308)	2	(16-191,315-407)(192-314)	2	(16-196,309-407)(197-308)	2	(16-190,315-407)(191-314)	2	(16-196,309-407)(197-308)
2q4e	A	2	(6-130)(131-360)			2	(6-130)(131-360)	3	(6-101)(102-273,301-360)(274-300)	2	(6-130)(131-360)			3	(6-130)(131-248,304-360)(249-303)
2q4h	A	2	(22-52,195-351)(60-194)	2	(22-52,196-351)(60-195)	2	(22-52,195-351)(60-194)	2	(22-52,195-351)(60-194)	2	(22-52,195-351)(60-194)	2	(22-52,196-351)(60-195)	2	(22-52,195-351)(60-194)	2	(22-52,196-351)(60-195)
2q4w	A	2	(34-237,478-524)(238-477)	2	(34-236,478-524)(237-477)	2	(34-237,478-524)(238-477)	2	(34-236,478-524)(237-477)	2	(34-237,478-524)(238-477)	2	(34-236,478-524)(237-477)	2	(34-237,478-524)(238-477)	2	(34-236,478-524)(237-477)
2q6k	A	2	(1-164)(165-271)	2	(1-164)(165-271)	2	(1-164)(165-271)	2	(1-164)(165-271)	2	(1-164)(165-271)	2	(1-164)(165-271)	2	(1-164)(165-271)	2	(1-164)(165-271)
2q9o	A	2	(1-151,345-559)(152-344)	2	(1-153,342-559)(154-341)	2	(1-151,345-559)(152-344)	2	(1-153,344-559)(154-343)	2	(1-151,345-559)(152-344)	2	(1-153,342-559)(154-341)	2	(1-151,345-559)(152-344)	4	(1-34)(35-190,493-559)(191-344)(345-492)
2q9q	A	2	(1-66)(67-175)	2	(1-62)(63-175)	2	(1-64)(65-175)	2	(1-63)(64-175)	2	(1-66)(67-175)	2	(1-62)(63-175)	2	(1-63)(64-175)	2	(1-62)(63-175)
2q9q	B	3	(21-102)(103-165)(166-222)	3	(21-102)(103-165)(166-222)	3	(21-102)(103-165)(166-222)	3	(21-102)(103-166)(167-222)	3	(21-102)(103-165)(166-222)	3	(21-102)(103-165)(166-222)	3	(21-102)(103-165)(166-222)	3	(21-102)(103-165)(166-222)
2q9u	A	2	(4-250)(251-412)	2	(4-252)(253-412)	2	(4-251)(252-412)	2	(4-252)(253-412)	2	(4-250)(251-412)	2	(4-252)(253-412)	2	(4-251)(252-412)	2	(4-252)(253-412)
2qal	E	2	(9-70)(71-158)	2	(9-67)(68-158)	2	(9-70)(71-158)	2	(9-68)(69-158)	2	(9-70)(71-158)	2	(9-67)(68-158)	2	(9-70)(71-158)	2	(9-68)(69-158)
2qam	C	2	(1-59,198-271)(60-197)	2	(1-215)(216-271)	2	(1-59,198-271)(60-197)	2	(1-215)(216-271)	2	(1-59,198-271)(60-197)	2	(1-215)(216-271)	2	(1-59,198-271)(60-197)	2	(1-215)(216-271)
2qam	G	2	(1-81)(82-176)	2	(1-81)(82-176)	2	(1-81)(82-176)	2	(1-81)(82-176)	2	(1-81)(82-176)	2	(1-81)(82-176)	2	(1-81)(82-176)	2	(1-81)(82-176)
2qam	H	2	(1-62)(63-149)	3	(1-39)(40-67)(68-149)	2	(1-62)(63-149)	2	(1-60)(61-149)	2	(1-62)(63-149)	3	(1-39)(40-67)(68-149)	2	(1-62)(63-149)	2	(1-60)(61-149)
2qdf	A	4	(20-94)(95-174)(175-260)(261-351)	4	(20-91)(92-174)(175-266)(267-351)	4	(20-92)(93-174)(175-263)(264-351)	4	(20-91)(92-174)(175-266)(267-351)	4	(20-92)(93-174)(175-263)(264-351)	4	(20-91)(92-174)(175-266)(267-351)	2	(20-174)(175-351)	2	(20-174)(175-351)
2qdx	A	2	(2-96)(97-258)	2	(2-96)(97-258)	2	(2-96)(97-258)	2	(2-96)(97-258)	2	(2-96)(97-258)	2	(2-96)(97-258)	2	(2-96)(97-258)	2	(2-96)(97-258)
2qgg	A	2	(6-98)(99-181)	2	(6-98)(99-181)	2	(6-98)(99-181)	2	(6-98)(99-181)	2	(6-98)(99-181)	2	(6-98)(99-181)	2	(6-98)(99-181)	2	(6-98)(99-181)
2qi2	A	3	(1-130)(131-243)(244-338)	3	(1-130)(131-244)(245-338)	3	(1-130)(131-243)(244-338)	3	(1-130)(131-244)(245-338)	3	(1-130)(131-243)(244-338)	3	(1-130)(131-244)(245-338)	3	(1-130)(131-244)(245-338)	3	(1-130)(131-244)(245-338)
2qjf	A	2	(233-409)(410-622)	2	(233-411)(412-622)	2	(233-409)(410-622)	2	(233-411)(412-622)	2	(233-409)(410-622)	2	(233-411)(412-622)	2	(233-409)(410-622)	2	(233-411)(412-622)
2qkg	A	3	(1-239)(240-439)(440-589)	3	(1-239)(240-439)(440-589)	3	(1-239)(240-439)(440-589)	3	(1-239)(240-439)(440-589)	3	(1-239)(240-439)(440-589)	3	(1-239)(240-439)(440-589)	3	(1-239)(240-439)(440-589)	3	(1-239)(240-439)(440-589)
2qlv	B	2	(161-247,375-412)(306-346)											2	(161-247,375-412)(306-346)
2qmj	A	3	(7-282)(283-544)(545-870)	5	(7-50)(51-282)(283-362,533-750)(363-532)(751-870)	3	(7-282)(283-612)(613-870)	3	(7-281)(282-632)(633-870)	3	(7-282)(283-579)(580-870)	5	(7-50)(51-282)(283-362,533-750)(363-532)(751-870)	2	(7-536)(537-870)	3	(7-281)(282-632)(633-870)
2qmw	A	2	(1-79,169-264)(80-168)	2	(1-80,168-264)(81-167)	2	(1-79,169-264)(80-168)	2	(1-80,168-264)(81-167)	2	(1-79,169-264)(80-168)	2	(1-80,168-264)(81-167)	2	(1-79,169-264)(80-168)	2	(1-80,168-264)(81-167)
2qqi	A	2	(272-428)(429-586)	2	(272-428)(429-586)	2	(272-428)(429-586)	2	(272-428)(429-586)	2	(272-428)(429-586)	2	(272-428)(429-586)	2	(272-428)(429-586)	2	(272-428)(429-586)
2qqm	A	3	(145-267)(268-429)(430-586)	3	(145-266)(267-429)(430-586)	3	(145-267)(268-429)(430-586)	3	(145-266)(267-428)(429-586)	3	(145-267)(268-429)(430-586)	3	(145-266)(267-429)(430-586)	3	(145-266)(267-429)(430-586)	3	(145-266)(267-429)(430-586)
2qrd	E	3	(2-160)(161-192,270-334)(193-269)	3	(2-161)(162-192,270-334)(193-269)	3	(2-160)(161-192,270-334)(193-269)	3	(2-160)(161-190,271-334)(191-270)	3	(2-160)(161-192,270-334)(193-269)	3	(2-161)(162-192,270-334)(193-269)	3	(2-160)(161-190,271-334)(191-270)	3	(2-160)(161-190,271-334)(191-270)
2qs8	A	2	(7-67,335-412)(68-334)	2	(7-66,350-412)(67-349)	2	(7-68,335-412)(69-334)	2	(7-66,350-412)(67-349)	2	(7-67,335-412)(68-334)	2	(7-66,350-412)(67-349)	2	(7-68,335-412)(69-334)	2	(7-66,350-412)(67-349)
2r42	A	2	(1-34,212-395)(35-211)	2	(1-35,211-395)(36-210)	2	(1-34,212-395)(35-211)	2	(1-34,212-395)(35-211)	2	(1-34,212-395)(35-211)	2	(1-35,211-395)(36-210)	2	(1-34,212-395)(35-211)	2	(1-35,211-395)(36-210)
2r5n	A	2	(2-330)(331-667)	2	(2-331)(332-667)	2	(2-330)(331-667)	2	(2-331)(332-667)	2	(2-330)(331-667)	2	(2-331)(332-667)	2	(2-331)(332-667)	2	(2-331)(332-667)
2r75	1	2	(8-198)(199-330)	2	(8-198)(199-330)	2	(8-198)(199-330)	2	(8-198)(199-330)	2	(8-198)(199-330)	2	(8-198)(199-330)	2	(8-198)(199-330)	2	(8-198)(199-330)
2r7d	A	3	(3-66)(67-380)(381-463)	3	(3-63)(64-390)(391-463)	3	(3-66)(67-397)(398-463)	3	(3-63)(64-390)(391-463)	3	(3-66)(67-397)(398-463)	3	(3-63)(64-390)(391-463)	3	(3-66)(67-397)(398-463)	3	(3-63)(64-390)(391-463)
2r7j	A	2	(2-153)(154-312)	2	(2-154)(155-312)	2	(2-153)(154-312)	2	(2-154)(155-312)	2	(2-153)(154-312)	2	(2-154)(155-312)	2	(2-153)(154-312)	2	(2-154)(155-312)
2r85	A	2	(1-99,181-334)(100-180)	2	(1-115,177-334)(116-176)	2	(1-99,181-334)(100-180)	2	(1-115,177-334)(116-176)	2	(1-99,181-334)(100-180)	2	(1-115,177-334)(116-176)	2	(1-99,182-334)(100-181)	2	(1-115,177-334)(116-176)
2rc5	A	2	(7-154)(155-314)	2	(7-154)(155-314)	2	(7-154)(155-314)	2	(7-154)(155-314)	2	(7-154)(155-314)	2	(7-154)(155-314)	2	(7-154)(155-314)	2	(7-154)(155-314)
2rcy	A	3	(1-163)(164-211)(212-262)	3	(1-168)(169-211)(212-262)	3	(1-163)(164-211)(212-262)	3	(1-168)(169-211)(212-262)	3	(1-163)(164-211)(212-262)	3	(1-168)(169-211)(212-262)	3	(1-162)(163-211)(212-262)	3	(1-168)(169-211)(212-262)
2rdg	A	2	(5-96)(97-196)	2	(5-96)(97-196)	2	(5-96)(97-196)	2	(5-96)(97-196)	2	(5-96)(97-196)	2	(5-96)(97-196)	2	(5-96)(97-196)	2	(5-96)(97-196)
2rik	A	3	(-2-95)(96-184)(185-280)	3	(-2-92)(93-186)(187-280)	3	(-2-93)(94-185)(186-280)	3	(-2-92)(93-186)(187-280)	3	(-2-94)(95-185)(186-280)	3	(-2-92)(93-186)(187-280)	3	(-2-93)(94-185)(186-280)	3	(-2-92)(93-186)(187-280)
2sli	A	2	(81-277)(278-759)	2	(81-276)(277-759)	2	(81-277)(278-759)	2	(81-276)(277-759)	2	(81-277)(278-759)	2	(81-276)(277-759)	2	(81-277)(278-759)	2	(81-276)(277-759)
2sqc	A	2	(8-37,308-630)(38-307)	2	(8-37,308-630)(38-307)	2	(8-37,308-630)(38-307)	2	(8-37,308-630)(38-307)	2	(8-37,308-630)(38-307)	2	(8-37,308-630)(38-307)	2	(8-37,308-630)(38-307)	2	(8-37,308-630)(38-307)
2uvo	A	4	(1-44)(45-85)(86-127)(128-170)	4	(1-43)(44-85)(86-128)(129-170)	4	(1-43)(44-85)(86-127)(128-170)	4	(1-43)(44-85)(86-128)(129-170)	4	(1-44)(45-85)(86-127)(128-170)	4	(1-43)(44-85)(86-128)(129-170)	2	(1-85)(86-170)	2	(1-85)(86-170)
2uyy	A	2	(262-431)(432-553)	2	(262-431)(432-553)	2	(262-431)(432-553)	2	(262-431)(432-553)	2	(262-431)(432-553)	2	(262-431)(432-553)	2	(262-431)(432-553)	2	(262-431)(432-553)
2v0h	A	2	(4-249)(250-453)	2	(4-249)(250-453)	2	(4-249)(250-453)	2	(4-249)(250-453)	2	(4-249)(250-453)	2	(4-249)(250-453)	2	(4-249)(250-453)	2	(4-249)(250-453)
2v0n	A	2	(2-286)(287-460)	3	(2-138)(139-287)(288-460)	2	(2-286)(287-460)	2	(2-287)(288-460)	2	(2-286)(287-460)	2	(2-287)(288-460)	2	(2-286)(287-460)	2	(2-287)(288-460)
2v3d	A	2	(-1-117,343-498)(118-342)	2	(-1-78,413-498)(79-412)	2	(-1-117,343-498)(118-342)	2	(-1-78,411-498)(79-410)	2	(-1-117,343-498)(118-342)	2	(-1-78,413-498)(79-412)	2	(-1-117,343-498)(118-342)	2	(-1-78,413-498)(79-412)
2v3z	A	2	(1-177)(178-440)	2	(1-174)(175-440)	2	(1-177)(178-440)	2	(1-174)(175-440)	2	(1-177)(178-440)	2	(1-174)(175-440)	2	(1-177)(178-440)	2	(1-174)(175-440)
2v44	A	2	(19-112)(113-207)	2	(19-112)(113-207)	2	(19-112)(113-207)	2	(19-112)(113-207)	2	(19-112)(113-207)	2	(19-112)(113-207)	2	(19-112)(113-207)	2	(19-112)(113-207)
2v6b	A	4	(22-98)(112-163)(164-234)(246-324)	4	(22-84)(85-165)(166-234)(246-324)	4	(22-97)(98-164)(165-234)(246-324)	4	(22-93)(94-165)(166-234)(246-324)	4	(22-98)(112-164)(165-234)(246-324)	4	(22-84)(85-165)(166-234)(246-324)	4	(22-93)(94-163)(164-234)(246-324)	4	(22-84)(85-162)(163-234)(246-324)
2v6k	A	2	(-1-82)(83-212)	2	(-1-82)(83-212)	2	(-1-82)(83-212)	2	(-1-82)(83-212)	2	(-1-82)(83-212)	2	(-1-82)(83-212)	2	(-1-81)(82-212)	2	(-1-82)(83-212)
2v9q	A	2	(61-166)(167-268)	2	(61-166)(167-268)	2	(61-166)(167-268)	2	(61-166)(167-268)	2	(61-166)(167-268)	2	(61-166)(167-268)	2	(61-166)(167-268)	2	(61-166)(167-268)
2v9v	A	2	(377-436)(437-511)	2	(377-436)(437-511)	2	(377-436)(437-511)	2	(377-436)(437-511)	2	(377-436)(437-511)	2	(377-436)(437-511)	2	(377-436)(437-511)	2	(377-436)(437-511)
2v9y	A	2	(475-661)(662-792)	2	(475-661)(662-792)	2	(475-661)(662-792)	2	(475-661)(662-792)	2	(475-661)(662-792)	2	(475-661)(662-792)	2	(475-661)(662-792)	2	(475-661)(662-792)
2vap	A	2	(20-227)(228-354)			2	(20-227)(228-354)			2	(20-227)(228-354)			2	(20-227)(228-354)
2vd3	A	3	(-1-91,181-210)(92-180)(211-287)	3	(-1-91,180-212)(92-179)(213-287)	3	(-1-91,181-210)(92-180)(211-287)	3	(-1-91,180-212)(92-179)(213-287)	3	(-1-91,181-210)(92-180)(211-287)	3	(-1-91,180-212)(92-179)(213-287)	2	(-1-210)(211-287)	2	(-1-210)(211-287)
2vfr	A	2	(0-176,380-417)(177-379)	2	(0-175)(176-417)	2	(0-176,380-417)(177-379)	2	(0-175)(176-417)	2	(0-176,380-417)(177-379)	2	(0-175)(176-417)	2	(0-176,380-417)(177-379)	2	(0-175)(176-417)
2vgn	A	3	(1-134)(135-277)(278-382)	3	(1-135)(136-276)(277-382)	3	(1-135)(136-277)(278-382)	3	(1-135)(136-276)(277-382)	3	(1-134)(135-277)(278-382)	3	(1-135)(136-276)(277-382)	3	(1-135)(136-277)(278-382)	3	(1-135)(136-276)(277-382)
2vhl	A	2	(3-60,320-394)(61-319)	2	(3-58,353-394)(59-352)	2	(3-60,320-394)(61-319)	2	(3-58,352-394)(59-351)	2	(3-60,320-394)(61-319)	2	(3-58,353-394)(59-352)	2	(3-60,320-394)(61-319)	2	(3-58,353-394)(59-352)
2vig	A	2	(34-65,271-412)(66-270)	2	(34-65,270-412)(66-269)	2	(34-65,270-412)(66-269)	2	(34-65,270-412)(66-269)	2	(34-65,270-412)(66-269)	2	(34-65,270-412)(66-269)	2	(34-65,270-412)(66-269)	2	(34-65,270-412)(66-269)
2vk8	A	3	(2-188)(189-353)(354-563)	3	(2-188)(189-351)(352-563)	3	(2-188)(189-353)(354-563)	3	(2-188)(189-351)(352-563)	3	(2-188)(189-353)(354-563)	3	(2-188)(189-351)(352-563)	3	(2-188)(189-353)(354-563)	3	(2-188)(189-351)(352-563)
2vkx	A	2	(497-597)(598-695)	2	(497-597)(598-695)	2	(497-597)(598-695)	2	(497-597)(598-695)	2	(497-597)(598-695)	2	(497-597)(598-695)	2	(497-597)(598-695)	2	(497-597)(598-695)
2vnu	D	3	(252-490)(491-896)(897-998)	4	(252-400)(401-492)(493-756,815-905)(757-814,906-998)	4	(252-403)(404-492)(493-755,815-897)(756-814,898-998)	4	(252-400)(401-494)(495-756,815-909)(757-814,910-998)	4	(252-403)(404-492)(493-755,815-895)(756-814,896-998)	4	(252-400)(401-492)(493-756,815-905)(757-814,906-998)	4	(252-400)(401-492)(493-755,815-894)(756-814,895-998)	3	(252-488)(489-900)(901-998)
2vo4	A	2	(1-85)(86-219)	2	(1-85)(86-219)	2	(1-85)(86-219)	2	(1-85)(86-219)	2	(1-85)(86-219)	2	(1-85)(86-219)	2	(1-85)(86-219)	2	(1-85)(86-219)
2vou	A	2	(2-164,291-394)(165-290)	2	(2-164,291-394)(165-290)	2	(2-164,291-394)(165-290)	2	(2-164,291-394)(165-290)	2	(2-164,291-394)(165-290)	2	(2-164,291-394)(165-290)	2	(2-164,290-394)(165-289)	2	(2-164,291-394)(165-290)
2vsn	A	2	(22-162)(163-568)	2	(22-138)(139-568)	2	(22-172)(173-568)	2	(22-138)(139-568)	2	(22-162)(163-568)	2	(22-138)(139-568)	2	(22-172)(173-568)	2	(22-138)(139-568)
2vu9	A	2	(873-1093)(1094-1297)	2	(873-1093)(1094-1297)	2	(873-1093)(1094-1297)	2	(873-1093)(1094-1297)	2	(873-1093)(1094-1297)	2	(873-1093)(1094-1297)	2	(873-1093)(1094-1297)	2	(873-1093)(1094-1297)
2vv5	A	3	(25-112)(113-180)(181-281)	3	(25-111)(112-182)(183-281)	3	(25-111)(112-180)(181-281)	3	(25-95)(96-181)(182-281)	3	(25-111)(112-180)(181-281)	3	(25-111)(112-182)(183-281)	2	(25-179)(180-281)	2	(25-179)(180-281)
2vxr	A	2	(868-1087)(1088-1298)	2	(868-1088)(1089-1298)	2	(868-1087)(1088-1298)	2	(868-1088)(1089-1298)	2	(868-1087)(1088-1298)	2	(868-1088)(1089-1298)	2	(868-1087)(1088-1298)	2	(868-1088)(1089-1298)
2vzu	A	2	(49-508)(509-899)	3	(49-223)(224-338)(339-899)	2	(49-508)(509-899)	2	(49-508)(509-899)	4	(49-223)(224-338)(339-390,513-899)(391-512)	3	(49-223)(224-338)(339-899)	2	(49-510)(511-899)	3	(49-223)(224-338)(339-899)
2w27	A	2	(2-260)(261-407)	2	(2-262)(263-407)	2	(2-260)(261-407)	2	(2-262)(263-407)	2	(2-260)(261-407)	2	(2-262)(263-407)	2	(2-260)(261-407)	2	(2-262)(263-407)
2w3s	A	2	(1-227)(228-462)	3	(1-166)(179-344)(345-462)	2	(1-227)(228-462)	2	(1-227)(228-462)	3	(1-166)(179-341)(342-462)	3	(1-166)(179-344)(345-462)	2	(1-227)(228-462)	2	(1-227)(228-462)
2w3s	B	3	(2-268)(269-457,607-777)(458-606)	2	(2-467,602-777)(468-601)	3	(2-268)(269-457,607-777)(458-606)	2	(2-467,602-777)(468-601)	3	(2-268)(269-457,607-777)(458-606)	2	(2-467,602-777)(468-601)	3	(2-270)(271-457,608-777)(458-607)	2	(2-467,602-777)(468-601)
2w40	A	2	(1-305)(306-501)	2	(1-306,436-501)(307-435)	2	(1-305)(306-501)	2	(1-306,436-501)(307-435)	2	(1-305)(306-501)	2	(1-306,436-501)(307-435)	2	(1-305)(306-501)	2	(1-306,436-501)(307-435)
2w59	A	2	(349-450)(451-566)	2	(349-450)(451-566)	2	(349-450)(451-566)	2	(349-450)(451-566)	2	(349-450)(451-566)	2	(349-450)(451-566)	2	(349-450)(451-566)	2	(349-450)(451-566)
2w70	A	4	(1-106,290-330)(107-208)(209-289)(331-446)	4	(1-103)(104-130,206-331)(131-205)(332-446)	4	(1-106)(107-207)(208-288)(289-446)	2	(1-114,207-446)(115-206)	4	(1-106)(107-207)(208-330)(331-446)	4	(1-103)(104-130,206-331)(131-205)(332-446)	3	(1-105)(106-207)(208-446)	2	(1-114,207-446)(115-206)
2wa5	A	3	(0-30)(31-121)(122-242)	2	(0-30,122-242)(31-121)	3	(0-30)(31-121)(122-242)	2	(0-30,122-242)(31-121)	3	(0-30)(31-121)(122-242)	2	(0-30,122-242)(31-121)	3	(0-30)(31-121)(122-242)	2	(0-30,122-242)(31-121)
2wb9	A	2	(2-82)(83-211)	2	(2-70)(71-211)	2	(2-82)(83-211)	2	(2-70)(71-211)	2	(2-82)(83-211)	2	(2-70)(71-211)	2	(2-82)(83-211)	2	(2-70)(71-211)
2wbm	A	3	(-1-89)(90-159)(160-232)	3	(-1-88)(89-164)(165-232)	3	(-1-89)(90-162)(163-232)	3	(-1-88)(89-164)(165-232)	3	(-1-89)(90-160)(161-232)	3	(-1-88)(89-164)(165-232)	3	(-1-89)(90-162)(163-232)	3	(-1-88)(89-164)(165-232)
2wdq	A	2	(1-357)(358-588)	4	(1-160)(161-241,495-532)(242-352)(353-494,533-588)	4	(1-44,156-239)(45-155,355-441)(240-354)(442-588)	6	(1-51)(52-160,392-429)(161-202)(203-241,430-588)(242-352)(353-391)	5	(1-44,156-239,355-417)(45-155)(240-354)(418-532)(533-588)	4	(1-160)(161-241,495-532)(242-352)(353-494,533-588)	7	(1-49)(50-161,393-429)(162-195)(196-240,430-532)(241-358)(359-392)(533-588)	5	(1-160,361-439)(161-202)(203-241,440-532)(242-360)(533-588)
2wkx	A
2wmf	A	5	(35-189)(190-250)(251-331,496-530)(332-423)(424-495,531-589)	3	(35-333)(334-424)(425-589)	4	(35-219)(220-331,494-532)(332-424)(425-493,533-589)	3	(35-333)(334-424)(425-589)	4	(35-220)(221-331,495-531)(332-424)(425-494,532-589)	3	(35-333)(334-424)(425-589)	2	(35-423)(424-589)	3	(35-333)(334-424)(425-589)
2wq7	A	2	(2-311)(312-509)	2	(2-311)(312-509)	2	(2-311)(312-509)	2	(2-311)(312-509)	2	(2-311)(312-509)	2	(2-311)(312-509)	2	(2-311)(312-509)	2	(2-311)(312-509)
2wqp	A	2	(2-272)(273-349)	2	(2-274)(275-349)	2	(2-272)(273-349)	2	(2-274)(275-349)	2	(2-272)(273-349)	2	(2-274)(275-349)	2	(2-272)(273-349)	2	(2-274)(275-349)
2wqr	A	3	(228-329)(330-435)(436-545)	3	(228-328)(329-435)(436-545)	3	(228-329)(330-435)(436-545)	2	(228-329)(330-545)	3	(228-329)(330-435)(436-545)	3	(228-328)(329-435)(436-545)	2	(228-330)(331-545)	2	(228-329)(330-545)
2wsd	A	3	(2-228)(229-357)(358-512)	2	(2-174,358-512)(175-357)	3	(2-228)(229-357)(358-512)	2	(2-175,358-512)(176-357)	3	(2-228)(229-357)(358-512)	2	(2-174,358-512)(175-357)	4	(2-197)(198-231)(232-357)(358-512)	2	(2-174,358-512)(175-357)
2wvf	A	2	(9-57)(58-142)	2	(9-54)(55-142)	2	(9-57)(58-142)	2	(9-54)(55-142)	2	(9-57)(58-142)	2	(9-54)(55-142)	2	(9-57)(58-142)	2	(9-54)(55-142)
2wvg	A	3	(2-186)(187-353)(354-566)	3	(2-186)(187-352)(353-566)	3	(2-186)(187-353)(354-566)	3	(2-186)(187-352)(353-566)	3	(2-186)(187-353)(354-566)	3	(2-186)(187-352)(353-566)	3	(2-186)(187-353)(354-566)	3	(2-186)(187-352)(353-566)
2wxu	A	2	(1-247)(248-370)	2	(1-249)(250-370)	2	(1-247)(248-370)	2	(1-249)(250-370)	2	(1-247)(248-370)	2	(1-249)(250-370)	2	(1-247)(248-370)	2	(1-249)(250-370)
2x1l	A	2	(2-41,294-512)(42-293)	2	(2-40,295-512)(41-294)	2	(2-41,294-512)(42-293)	2	(2-40,295-512)(41-294)	2	(2-41,294-512)(42-293)	2	(2-40,295-512)(41-294)	2	(2-41,293-512)(42-292)	2	(2-40,295-512)(41-294)
2x1y	A	2	(4-222)(223-737)	2	(4-218)(219-737)	2	(4-222)(223-737)	2	(4-218)(219-737)	2	(4-222)(223-737)	2	(4-218)(219-737)	2	(4-222)(223-737)	2	(4-218)(219-737)
2x2y	A	3	(4-111,218-368)(112-217)(369-465)	2	(4-370)(371-465)	3	(4-68,220-368)(69-219)(369-465)	2	(4-370)(371-465)	3	(4-69,220-368)(70-219)(369-465)	2	(4-370)(371-465)	3	(4-68,220-369)(69-219)(370-465)	2	(4-370)(371-465)
2x3e	A	4	(3-50)(51-183)(184-213)(214-327)			4	(3-50)(51-181)(182-213)(214-327)			4	(3-50)(51-183)(184-213)(214-327)			4	(3-50)(51-181)(182-213)(214-327)
2x42	A	3	(2-320)(321-552)(553-721)	3	(2-320)(321-536)(537-721)	3	(2-320)(321-539)(540-721)	2	(2-320)(321-721)	3	(2-320)(321-539)(540-721)	3	(2-320)(321-536)(537-721)	3	(2-320)(321-539)(540-721)	3	(2-320)(321-536)(537-721)
2x5o	A	2	(1-298)(299-439)	3	(1-101)(102-298)(299-439)	3	(1-104)(105-298)(299-439)	3	(1-101)(102-298)(299-439)	3	(1-104)(105-298)(299-439)	3	(1-101)(102-298)(299-439)	2	(1-298)(299-439)	2	(1-298)(299-439)
2x64	A	2	(0-84)(85-205)	2	(0-84)(85-205)	2	(0-80)(81-205)	2	(0-84)(85-205)	2	(0-84)(85-205)	2	(0-84)(85-205)	2	(0-79)(80-205)	2	(0-84)(85-205)
2xdp	A	2	(876-902,966-994)(903-965)			2	(876-902,966-994)(903-965)			2	(876-902,966-994)(903-965)			2	(876-965)(966-994)
2xdt	A	3	(46-392)(393-688)(689-940)	7	(46-151)(152-256)(257-529)(530-651)(652-713,906-940)(714-807)(808-905)	3	(46-393)(394-669)(670-940)	3	(46-395)(396-669)(670-940)	3	(46-392)(393-669)(670-940)	7	(46-151)(152-256)(257-529)(530-651)(652-713,906-940)(714-807)(808-905)	3	(46-393)(394-688)(689-940)	3	(46-485)(514-669)(670-940)
2xg5	A	2	(1-114)(115-217)	2	(1-113)(114-217)	2	(1-114)(115-217)	2	(1-113)(114-217)	2	(1-114)(115-217)	2	(1-113)(114-217)	2	(1-114)(115-217)	2	(1-113)(114-217)
2xhi	A	3	(10-103)(104-133,261-325)(134-260)	3	(10-103)(104-133,262-325)(134-261)	3	(10-103)(104-133,261-325)(134-260)	3	(10-103)(104-133,262-325)(134-261)	3	(10-103)(104-133,261-325)(134-260)	3	(10-103)(104-133,262-325)(134-261)	4	(10-103)(104-132,266-325)(133-218)(219-265)	3	(10-103)(104-132,262-325)(133-261)
2xhn	A	2	(1-331)(332-508)	2	(1-332)(333-508)	2	(1-332)(333-508)	2	(1-332)(333-508)	2	(1-332)(333-508)	3	(1-251)(252-336)(337-508)	2	(1-332)(333-508)	2	(1-332)(333-508)
2xnj	A	2	(2-105)(106-256)	2	(2-103)(104-256)	2	(2-105)(106-256)	2	(2-104)(105-256)	2	(2-105)(106-256)	2	(2-103)(104-256)	2	(2-105)(106-256)	2	(2-104)(105-256)
2xpw	A	2	(2-64)(65-208)			2	(2-64)(65-208)	2	(2-64)(65-208)	2	(2-64)(65-208)			2	(2-64)(65-208)
2xxj	A	4	(1-74)(75-140)(141-227)(228-310)	4	(1-74)(75-106)(107-142,226-310)(143-225)	5	(1-74)(75-138)(139-215)(216-250)(251-310)	4	(1-74)(75-106)(107-142,226-310)(143-225)	4	(1-74)(75-141)(142-227)(228-310)	4	(1-74)(75-106)(107-142,226-310)(143-225)	5	(1-72)(73-138)(139-214)(215-250)(251-310)	4	(1-74)(75-106)(107-142,226-310)(143-225)
2xy1	A	2	(207-299)(300-398)	2	(207-299)(300-398)	2	(207-299)(300-398)	2	(207-299)(300-398)	2	(207-299)(300-398)	2	(207-299)(300-398)	2	(207-299)(300-398)	2	(207-299)(300-398)
2y24	A	2	(31-255)(256-413)	2	(31-255)(256-413)	2	(31-254)(255-413)	2	(31-255)(256-413)	2	(31-255)(256-413)	2	(31-255)(256-413)	2	(31-254)(255-413)	2	(31-255)(256-413)
2y8y	A	2	(-3-87)(88-211)	2	(-3-87)(88-211)	2	(-3-87)(88-211)	2	(-3-87)(88-211)	2	(-3-87)(88-211)	2	(-3-87)(88-211)	2	(-3-87)(88-211)	2	(-3-87)(88-211)
2yd6	A	2	(21-116)(117-221)	2	(21-116)(117-221)	2	(21-116)(117-221)	2	(21-116)(117-221)	2	(21-116)(117-221)	2	(21-116)(117-221)	2	(21-116)(117-221)	2	(21-116)(117-221)
2yhe	A	2	(30-543)(544-668)	2	(30-546)(547-668)	2	(30-543)(544-668)	2	(30-546)(547-668)	2	(30-543)(544-668)	2	(30-546)(547-668)	2	(30-542)(543-668)	2	(30-546)(547-668)
2yhs	A	2	(188-284,447-495)(285-446)	2	(188-283)(284-495)	2	(188-284,447-495)(285-446)	2	(188-283)(284-495)	2	(188-284,447-495)(285-446)	2	(188-283)(284-495)	2	(188-284,447-495)(285-446)	2	(188-283)(284-495)
2ymu	A	2	(1-299)(300-577)	2	(1-299)(300-577)	2	(1-299)(300-577)	2	(1-299)(300-577)	2	(1-299)(300-577)	2	(1-299)(300-577)	2	(1-299)(300-577)	2	(1-299)(300-577)
2yvy	A	2	(5-128)(129-252)	2	(5-128)(129-252)	2	(5-128)(129-252)	2	(5-128)(129-252)	2	(5-128)(129-252)	2	(5-128)(129-252)	2	(5-128)(129-252)	2	(5-128)(129-252)
2yww	A	2	(8-96)(97-148)	2	(8-97)(98-148)	2	(8-96)(97-148)	2	(8-97)(98-148)	2	(8-96)(97-148)	2	(8-97)(98-148)	2	(8-96)(97-148)	2	(8-97)(98-148)
2yyd	A	2	(3-154)(155-336)	2	(3-55,148-336)(56-147)	2	(3-154)(155-336)	2	(3-54,149-336)(55-148)	2	(3-154)(155-336)	2	(3-55,148-336)(56-147)	2	(3-154)(155-336)	2	(3-55,148-336)(56-147)
2yzq	A	2	(1-124)(125-278)	2	(1-125)(126-278)	2	(1-124)(125-278)	2	(1-126)(127-278)	2	(1-124)(125-278)	2	(1-125)(126-278)	2	(1-123)(124-278)	2	(1-125)(126-278)
2z0m	A	2	(1-189)(190-331)	2	(1-190)(191-331)	2	(1-189)(190-331)	2	(1-190)(191-331)	2	(1-189)(190-331)	2	(1-190)(191-331)	2	(1-190)(191-331)	2	(1-190)(191-331)
2z1a	A	2	(28-326)(327-534)	2	(28-331)(332-534)	2	(28-326)(327-534)	2	(28-331)(332-534)	2	(28-326)(327-534)	2	(28-331)(332-534)	2	(28-326)(327-534)	2	(28-331)(332-534)
2z1e	A					2	(11-155)(156-334)							2	(11-155)(156-334)
2z43	B	2	(12-85)(86-324)	2	(12-75)(76-324)	2	(12-85)(86-324)	2	(12-75)(76-324)	2	(12-85)(86-324)	2	(12-75)(76-324)	2	(12-85)(86-324)	2	(12-75)(76-324)
2z51	A	2	(1-78)(79-154)	2	(1-78)(79-154)	2	(1-78)(79-154)	2	(1-78)(79-154)	2	(1-78)(79-154)	2	(1-78)(79-154)	2	(1-78)(79-154)	2	(1-78)(79-154)
2z8g	A	2	(16-369)(370-564)	3	(16-184)(185-369)(370-564)	3	(16-184)(185-369)(370-564)	2	(16-372)(373-564)	3	(16-184)(185-369)(370-564)	3	(16-184)(185-369)(370-564)	3	(16-184)(185-369)(370-564)	2	(16-372)(373-564)
2z8l	A	2	(13-99)(100-204)	2	(13-97)(98-204)	2	(13-99)(100-204)	2	(13-97)(98-204)	2	(13-99)(100-204)	2	(13-97)(98-204)	2	(13-97)(98-204)	2	(13-97)(98-204)
2z9i	A	2	(6-226)(227-314)	2	(6-228)(229-314)	2	(6-226)(227-314)	2	(6-228)(229-314)	2	(6-226)(227-314)	2	(6-228)(229-314)	2	(6-226)(227-314)	2	(6-228)(229-314)
2zad	A	2	(2-128,265-345)(129-264)	2	(2-128,265-345)(129-264)	2	(2-129,265-345)(130-264)	2	(2-129,265-345)(130-264)	2	(2-129,265-345)(130-264)	2	(2-128,265-345)(129-264)	2	(2-129,265-345)(130-264)	2	(2-128,265-345)(129-264)
2zdh	A	3	(1-106)(107-195)(196-319)	3	(1-114)(115-193)(194-319)	3	(1-106)(107-194)(195-319)	3	(1-114)(115-193)(194-319)	3	(1-114)(115-195)(196-319)	3	(1-114)(115-193)(194-319)	3	(1-114)(115-194)(195-319)	3	(1-114)(115-193)(194-319)
2ze0	A	2	(2-48,278-551)(49-277)	2	(2-97,250-551)(98-249)	2	(2-48,278-551)(49-277)	2	(2-97,250-551)(98-249)	2	(2-48,278-551)(49-277)	2	(2-97,250-551)(98-249)	2	(2-47,279-551)(48-278)	2	(2-97,250-551)(98-249)
2zgy	A	3	(1-148)(149-193,268-320)(194-267)	3	(1-147)(148-197,268-320)(198-267)	3	(1-148)(149-194,268-320)(195-267)	2	(1-149)(150-320)	3	(1-148)(149-194,268-320)(195-267)	3	(1-147)(148-197,268-320)(198-267)	2	(1-149)(150-320)	2	(1-149)(150-320)
2zic	A	2	(1-47,261-536)(48-260)	2	(1-49,240-536)(50-239)	3	(1-259)(260-347,440-536)(348-439)	2	(1-49,234-536)(50-233)	4	(1-94,405-440)(95-259)(260-354,441-536)(355-404)	4	(1-99,401-457)(100-224)(225-357,458-536)(358-400)	3	(1-267)(268-347,444-536)(348-443)	2	(1-49,240-536)(50-239)
2zkm	X	3	(11-139)(140-308,677-799)(309-676)	3	(11-136)(137-305,678-799)(306-677)	3	(11-140)(141-306,677-799)(307-676)	3	(11-137)(138-305,678-799)(306-677)	3	(11-140)(141-308,677-799)(309-676)	3	(11-136)(137-305,678-799)(306-677)	3	(11-140)(141-306,677-799)(307-676)	3	(11-136)(137-305,678-799)(306-677)
2zr1	B	2	(5-143)(144-267)	2	(5-143)(144-267)	2	(5-143)(144-267)	2	(5-143)(144-267)	2	(5-143)(144-267)	2	(5-143)(144-267)	2	(5-143)(144-267)	2	(5-143)(144-267)
2zsk	A	2	(1-101)(102-226)	2	(1-101)(102-226)	2	(1-101)(102-226)	2	(1-101)(102-226)	2	(1-101)(102-226)	2	(1-101)(102-226)	2	(1-101)(102-226)	2	(1-101)(102-226)
2zxd	A	2	(7-301)(302-447)	2	(7-351)(352-447)	2	(7-301)(302-447)	2	(7-351)(352-447)	2	(7-301)(302-447)	2	(7-351)(352-447)	2	(7-301)(302-447)	2	(7-351)(352-447)
2zxe	A	2	(32-375,599-1023)(376-598)	2	(32-382,595-1023)(383-594)	2	(32-376,599-1023)(377-598)	2	(32-382,595-1023)(383-594)	2	(32-376,599-1023)(377-598)	2	(32-382,595-1023)(383-594)	2	(32-376,599-1023)(377-598)	2	(32-382,595-1023)(383-594)
2zxe	B	2	(28-68)(69-305)	2	(28-62)(63-305)	2	(28-68)(69-305)	2	(28-62)(63-305)	2	(28-68)(69-305)	2	(28-62)(63-305)	2	(28-69)(70-305)	2	(28-62)(63-305)
2zy9	A	3	(23-128)(129-263)(264-449)	3	(23-127)(128-263)(264-449)	3	(23-128)(129-263)(264-449)	3	(23-127)(128-263)(264-449)	3	(23-128)(129-263)(264-449)	3	(23-127)(128-263)(264-449)	2	(23-244)(245-449)	2	(23-263)(264-449)
2zyq	A	4	(2-62)(63-145)(146-212)(213-297)	2	(2-147,210-297)(148-209)	4	(2-62)(63-145)(146-212)(213-297)	2	(2-62,211-297)(63-210)	4	(2-62)(63-145)(146-212)(213-297)	2	(2-147,210-297)(148-209)	4	(2-62)(63-145)(146-213)(214-297)	3	(2-60,209-297)(61-147)(148-208)
3a5z	B	2	(3-66)(67-136)	2	(3-66)(67-136)	2	(3-66)(67-136)	2	(3-66)(67-136)	2	(3-66)(67-136)	2	(3-66)(67-136)	2	(3-66)(67-136)	2	(3-66)(67-136)
3a74	A	2	(4-168)(169-492)	2	(4-146)(152-492)	2	(4-168)(169-492)	2	(4-146)(152-492)	2	(4-168)(169-492)	2	(4-146)(152-492)	2	(4-168)(169-492)	2	(4-146)(152-492)
3a7r	A	2	(1-239)(240-337)	2	(1-248)(249-337)	2	(1-239)(240-337)	2	(1-249)(250-337)	2	(1-239)(240-337)	2	(1-248)(249-337)	2	(1-239)(240-337)	2	(1-248)(249-337)
3a9s	A	2	(2-178,541-590)(179-540)	2	(2-177,562-590)(178-561)	2	(2-178,541-590)(179-540)	2	(2-177,541-590)(178-540)	2	(2-178,541-590)(179-540)	2	(2-177,562-590)(178-561)	2	(2-178,541-590)(179-540)	2	(2-177,562-590)(178-561)
3abz	A	4	(2-303)(304-385,559-662)(386-558)(663-845)	4	(2-304)(305-389,558-664)(390-557)(665-845)	4	(2-303)(304-387,559-663)(388-558)(664-845)	2	(2-389,559-845)(390-558)	4	(2-303)(304-387,559-662)(388-558)(663-845)	4	(2-304)(305-389,558-664)(390-557)(665-845)	4	(2-302)(303-387,559-662)(388-558)(663-845)	2	(2-389,559-845)(390-558)
3aev	B	2	(26-103)(104-208)	2	(26-102)(103-208)	2	(26-103)(104-208)	2	(26-102)(103-208)	2	(26-103)(104-208)	2	(26-102)(103-208)	2	(26-103)(104-208)	2	(26-102)(103-208)
3afh	A	2	(24-316)(317-486)	2	(24-330)(331-486)	2	(24-316)(317-486)	2	(24-330)(331-486)	2	(24-316)(317-486)	2	(24-330)(331-486)	2	(24-316)(317-486)	2	(24-330)(331-486)
3ag3	B	2	(1-91)(92-227)	2	(1-89)(90-227)	3	(1-50)(51-91)(92-227)	2	(1-89)(90-227)	3	(1-56)(57-91)(92-227)	2	(1-89)(90-227)	3	(1-56)(57-92)(93-227)	3	(1-51)(52-88)(89-227)
3agx	A	2	(165-244)(245-340)			2	(165-244)(245-340)			2	(165-244)(245-340)			2	(165-244)(245-340)
3aj6	A	2	(4-141)(142-286)	2	(4-141)(142-286)	2	(4-141)(142-286)	2	(4-141)(142-286)	2	(4-141)(142-286)	2	(4-141)(142-286)	2	(4-141)(142-286)	2	(4-141)(142-286)
3ak2	A	2	(1-83)(84-211)	2	(1-35,83-211)(36-82)	2	(1-83)(84-211)	2	(1-35,83-211)(36-82)	2	(1-83)(84-211)	2	(1-35,83-211)(36-82)	2	(1-83)(84-211)	2	(1-35,83-211)(36-82)
3anu	A	2	(1-36,242-376)(37-241)	2	(1-244)(245-376)	2	(1-36,242-376)(37-241)	2	(1-244)(245-376)	2	(1-36,242-376)(37-241)	2	(1-244)(245-376)	2	(1-36,242-376)(37-241)	2	(1-244)(245-376)
3ar4	A	2	(1A-113,742-994)(114-741)	6	(1A-44,114-247)(45-113)(248-310)(311-359,601-753)(360-600)(754-994)	6	(1A-44,114-245)(45-113)(246-306)(307-356,604-748)(357-603)(749-994)	5	(1A-113)(114-247)(248-310,756-994)(311-359,601-755)(360-600)	5	(1A-45,114-244)(46-113)(245-352,748-994)(353-603)(604-747)	6	(1A-44,114-247)(45-113)(248-310)(311-359,601-753)(360-600)(754-994)	6	(1A-43,114-245)(44-113)(246-309,752-796)(310-357,603-751)(358-602)(797-994)	6	(1A-44,114-247)(45-113)(248-306)(307-359,601-753)(360-600)(754-994)
3ay8	A	2	(2-82)(83-216)	2	(2-81)(82-216)	2	(2-82)(83-216)	2	(2-81)(82-216)	2	(2-82)(83-216)	2	(2-81)(82-216)	2	(2-82)(83-216)	2	(2-81)(82-216)
3b0g	A	4	(18-53,175-347)(54-112)(113-174,348-428)(429-555)	2	(18-426)(427-555)	4	(18-53,176-346)(54-175)(347-429)(430-555)	2	(18-420)(421-555)	4	(18-111,147-177)(112-146,348-428)(178-347)(429-555)	4	(18-111,147-179)(112-146,349-430)(180-348)(431-555)	2	(18-348)(349-555)	2	(18-424)(425-555)
3b60	A	3	(10-109)(110-328)(329-581)	3	(10-79)(80-328)(329-581)	3	(10-109)(110-328)(329-581)	2	(10-329)(330-581)	3	(10-109)(110-328)(329-581)	3	(10-79)(80-328)(329-581)	2	(10-328)(329-581)	3	(10-79)(80-328)(329-581)
3b74	A	2	(4-92)(93-310)	2	(4-82)(83-310)	2	(4-92)(93-310)	2	(4-82)(83-310)	2	(4-92)(93-310)	2	(4-82)(83-310)	2	(4-86)(87-310)	2	(4-82)(83-310)
3b82	A	2	(2-483)(484-842)	4	(2-154,342-483)(155-341)(484-562,726-842)(563-725)	2	(2-483)(484-842)	2	(2-484,730-842)(485-729)	5	(2-343)(344-483)(484-559)(560-728,799-842)(729-798)	4	(2-154,342-483)(155-341)(484-562,726-842)(563-725)	2	(2-483)(484-842)	2	(2-484,730-842)(485-729)
3be7	A	2	(3-59,336-400)(60-335)	2	(3-58,355-400)(59-354)	2	(3-59,336-400)(60-335)	2	(3-58,355-400)(59-354)	2	(3-59,336-400)(60-335)	2	(3-58,355-400)(59-354)	2	(3-59,336-400)(60-335)	2	(3-58,355-400)(59-354)
3bec	A	2	(4-262)(263-355)	2	(4-265)(266-355)	2	(4-262)(263-355)	2	(4-265)(266-355)	2	(4-262)(263-355)	2	(4-265)(266-355)	2	(4-262)(263-355)	2	(4-265)(266-355)
3bex	A	2	(-2-118)(119-245)	3	(-2-85)(86-146,190-245)(147-189)	2	(-2-118)(119-245)	3	(-2-85)(86-146,190-245)(147-189)	2	(-2-118)(119-245)	3	(-2-85)(86-146,190-245)(147-189)	2	(-2-87)(88-245)	3	(-2-85)(86-146,190-245)(147-189)
3bi1	A	3	(55-114,354-589)(115-353)(590-750)	3	(55-117,351-595)(118-350)(596-750)	3	(55-115,353-589)(116-352)(590-750)	3	(55-117,351-595)(118-350)(596-750)	3	(55-115,354-589)(116-353)(590-750)	3	(55-117,351-595)(118-350)(596-750)	2	(55-111,356-750)(112-355)	2	(55-115,354-750)(116-353)
3bjs	A	2	(37-168,309-410)(169-308)	2	(37-170,289-410)(171-288)	2	(37-168,309-410)(169-308)	2	(37-170,288-410)(171-287)	2	(37-168,309-410)(169-308)	2	(37-170,289-410)(171-288)	2	(37-168,309-410)(169-308)	2	(37-170,289-410)(171-288)
3bmv	A	4	(1-137)(138-250,579-683)(251-280,496-578)(281-495)	4	(1-282,357-384)(283-356,385-494)(495-581)(582-683)	4	(1-166)(167-280,579-683)(281-494)(495-578)	4	(1-282)(283-494)(495-581)(582-683)	5	(1-136)(137-250)(251-280,495-578)(281-494)(579-683)	4	(1-282,357-384)(283-356,385-494)(495-581)(582-683)	5	(1-136,358-385)(137-281)(282-357,386-493)(494-579)(580-683)	4	(1-282,357-383)(283-356,384-494)(495-581)(582-683)
3bn3	B	2	(1-86)(87-196)	2	(1-85)(86-196)	2	(1-86)(87-196)	2	(1-85)(86-196)	2	(1-86)(87-196)	2	(1-85)(86-196)	2	(1-86)(87-196)	2	(1-85)(86-196)
3bof	A	2	(1-299)(300-560)	2	(1-299)(300-560)	2	(1-299)(300-560)	2	(1-299)(300-560)	2	(1-299)(300-560)	2	(1-299)(300-560)	2	(1-299)(300-560)	2	(1-299)(300-560)
3bp8	A	3	(11-88,379-406)(89-206)(207-378)	5	(11-82,379-406)(83-194)(195-236,309-378)(237-269)(270-308)	3	(11-87,378-406)(88-206)(207-377)	3	(11-82,377-406)(83-207)(208-376)	3	(11-87,378-406)(88-206)(207-377)	5	(11-82,379-406)(83-194)(195-236,309-378)(237-269)(270-308)	3	(11-87,379-406)(88-194)(195-378)	5	(11-82,379-406)(83-194)(195-236,309-378)(237-269)(270-308)
3br0	A	2	(2-68)(69-187)	2	(2-68)(69-187)	2	(2-68)(69-187)	2	(2-68)(69-187)	2	(2-68)(69-187)	2	(2-68)(69-187)	2	(2-68)(69-187)	2	(2-68)(69-187)
3brd	A	3	(195-366)(367-544)(545-661)	3	(195-369)(370-541)(542-661)	3	(195-367)(368-545)(546-661)	3	(195-369)(370-541)(542-661)	3	(195-367)(368-545)(546-661)	3	(195-369)(370-541)(542-661)	2	(195-544)(545-661)	2	(195-544)(545-661)
3brg	C	3	(53-187)(188-362)(363-474)	3	(53-191)(192-359)(360-474)	2	(53-361)(362-474)	2	(53-362)(363-474)	3	(53-187)(188-363)(364-474)	3	(53-191)(192-359)(360-474)	2	(53-361)(362-474)	2	(53-362)(363-474)
3bul	A	2	(651-896)(897-1227)	3	(651-745)(746-899)(900-1227)	2	(651-896)(897-1227)	3	(651-745)(746-899)(900-1227)	2	(651-896)(897-1227)	3	(651-745)(746-899)(900-1227)	4	(651-746)(747-899)(900-996,1063-1106)(997-1062,1107-1227)	3	(651-745)(746-899)(900-1227)
3bux	B	3	(47-176)(177-253)(254-351)	3	(47-174)(175-260)(261-351)	3	(47-175)(176-259)(260-351)	3	(47-174)(175-260)(261-351)	3	(47-175)(176-258)(259-351)	3	(47-174)(175-260)(261-351)	3	(47-175)(176-259)(260-351)	2	(47-247)(248-351)
3bvx	A	2	(30-422)(423-1045)	2	(30-418)(419-1045)	2	(30-422)(423-1045)	2	(30-415)(416-1045)	2	(30-422)(423-1045)	2	(30-418)(419-1045)	2	(30-422)(423-1045)	3	(30-528,799-912)(529-798)(913-1045)
3bwg	A	2	(5-82)(89-233)	2	(5-70)(71-233)	2	(5-82)(89-233)	2	(5-70)(71-233)	2	(5-82)(89-233)	2	(5-71)(72-233)	2	(5-82)(89-233)	2	(5-71)(72-233)
3bz6	A	2	(13-96)(97-180)	2	(13-96)(97-180)	2	(13-96)(97-180)	2	(13-96)(97-180)	2	(13-96)(97-180)	2	(13-96)(97-180)	2	(13-96)(97-180)	2	(13-96)(97-180)
3bzc	A	4	(1-83,476-637)(84-312)(313-475)(638-730)	4	(1-83,471-644)(84-312)(313-470)(645-730)	4	(1-83,476-637)(84-311)(312-475)(638-730)	2	(1-638)(639-730)	4	(1-83,476-637)(84-312)(313-475)(638-730)	4	(1-83,471-644)(84-312)(313-470)(645-730)	4	(1-83,473-637)(84-312)(313-472)(638-730)	2	(1-638)(639-730)
3c0n	A	3	(2-86)(87-178,310-468)(179-309)	4	(2-81)(82-195,299-410)(196-222,411-468)(223-298)	4	(2-84)(85-190,303-405)(191-227,406-468)(228-302)	4	(2-81)(82-194,299-409)(195-223,410-468)(224-298)	4	(2-84)(85-189,304-404)(190-227,405-468)(228-303)	4	(2-81)(82-195,299-410)(196-222,411-468)(223-298)	4	(2-84)(85-190,303-405)(191-227,406-468)(228-302)	3	(2-81)(82-405)(406-468)
3c20	A	2	(2-234)(235-470)	3	(2-232)(233-316,402-470)(317-401)	2	(2-234)(235-470)	2	(2-302)(303-470)	3	(2-232)(233-313,408-470)(314-407)	3	(2-232)(233-316,402-470)(317-401)	2	(2-234)(235-470)	2	(2-303)(304-470)
3c2u	A	2	(1-327)(328-538)	2	(1-328)(329-538)	2	(1-327)(328-538)	2	(1-328)(329-538)	2	(1-327)(328-538)	2	(1-328)(329-538)	2	(1-327)(328-538)	2	(1-328)(329-538)
3c7b	B	3	(4-119)(120-192,265-366)(193-264)	2	(4-118)(119-366)	3	(4-118)(119-193,265-366)(194-264)	3	(4-115)(116-195,261-366)(196-260)	3	(4-119)(120-193,265-366)(194-264)	2	(4-118)(119-366)	3	(4-118)(119-193,265-366)(194-264)	2	(4-118)(119-366)
3c8d	A	2	(6-151)(152-397)	2	(6-150)(151-397)	2	(6-151)(152-397)	2	(6-150)(151-397)	2	(6-151)(152-397)	2	(6-150)(151-397)	2	(6-151)(152-397)	2	(6-150)(151-397)
3c8y	A	2	(1-206)(207-574)	2	(1-132)(133-574)	2	(1-206)(207-574)	2	(1-132)(133-574)	2	(1-206)(207-574)	2	(1-132)(133-574)	2	(1-206)(207-574)	2	(1-132)(133-574)
3c96	A	4	(4-43,106-182)(44-105,183-236)(237-293)(294-403)	4	(4-122)(123-185)(186-290)(291-403)	4	(4-42,106-183)(43-105)(184-291)(292-403)	4	(4-122)(123-185)(186-290)(291-403)	4	(4-42,106-183)(43-105)(184-292)(293-403)	4	(4-122)(123-185)(186-290)(291-403)	4	(4-42,106-183)(43-105)(184-291)(292-403)	4	(4-122)(123-161)(162-290)(291-403)
3c9f	A	2	(16-335)(336-561)	2	(16-339)(340-561)	2	(16-335)(336-561)	2	(16-339)(340-561)	2	(16-335)(336-561)	2	(16-339)(340-561)	2	(16-335)(336-561)	2	(16-339)(340-561)
3c9u	A	2	(-1-27,139-306)(28-138)			4	(-1-26,189-233)(27-154)(155-188,234-262)(263-306)			3	(-1-27)(28-139)(140-306)			2	(-1-26,140-306)(27-139)
3c9z	A	2	(1-130)(131-257)	2	(1-130)(131-257)	2	(1-130)(131-257)	2	(1-130)(131-257)	2	(1-130)(131-257)	2	(1-130)(131-257)	2	(1-130)(131-257)	2	(1-130)(131-257)
3cb2	A	3	(2-138)(139-205,385-446)(206-384)	2	(2-269,385-446)(270-384)	3	(2-138)(139-205,384-446)(206-383)	2	(2-261,385-446)(262-384)	3	(2-138)(139-205,384-446)(206-383)	2	(2-269,385-446)(270-384)	2	(2-203,385-446)(204-384)	2	(2-269,385-446)(270-384)
3cdd	A	4	(2-94)(95-200)(201-281)(282-348)	2	(2-200,281-348)(201-280)	4	(2-94)(95-200)(201-281)(282-348)	2	(2-200,281-348)(201-280)	4	(2-94)(95-200)(201-281)(282-348)	2	(2-200,281-348)(201-280)	4	(2-94)(95-200)(201-280)(281-348)	2	(2-200,281-348)(201-280)
3cei	A	2	(1-78)(79-213)	2	(1-78)(79-213)	2	(1-78)(79-213)	2	(1-78)(79-213)	2	(1-78)(79-213)	2	(1-78)(79-213)	2	(1-78)(79-213)	4	(1-31)(32-85)(86-182)(183-213)
3ci0	K	3	(29-92,276-315)(93-203)(204-275)	3	(29-90,278-315)(91-202)(203-277)	3	(29-92,276-315)(93-203)(204-275)	2	(29-92,275-315)(93-274)	3	(29-92,276-315)(93-203)(204-275)	3	(29-90,278-315)(91-202)(203-277)	2	(29-93,274-315)(94-273)	2	(29-92,275-315)(93-274)
3cj1	A	2	(36-197,428-461)(198-427)	2	(36-197,428-461)(198-427)	2	(36-197,428-461)(198-427)	2	(36-197,428-461)(198-427)	2	(36-197,428-461)(198-427)	2	(36-197,428-461)(198-427)	2	(36-197,428-461)(198-427)	2	(36-197,428-461)(198-427)
3cjr	B	2	(1-70)(71-137)	2	(1-70)(71-137)	2	(1-70)(71-137)	2	(1-70)(71-137)	2	(1-70)(71-137)	2	(1-70)(71-137)	2	(1-70)(71-137)	2	(1-70)(71-137)
3cky	A	2	(4-168)(169-300)	2	(4-168)(169-300)	2	(4-168)(169-300)	2	(4-168)(169-300)	2	(4-168)(169-300)	2	(4-168)(169-300)	2	(4-168)(169-300)	2	(4-168)(169-300)
3cmc	O	2	(0-147)(148-333)	3	(0-147)(148-175,208-333)(176-207)	2	(0-147)(148-333)	3	(0-147)(148-174,208-333)(175-207)	2	(0-147)(148-333)	3	(0-147)(148-175,208-333)(176-207)	2	(0-147)(148-333)	3	(0-147)(148-175,208-333)(176-207)
3cs0	A	3	(11-261)(262-357)(358-448)	3	(11-262)(263-357)(358-448)	3	(11-261)(262-357)(358-448)	3	(11-262)(263-357)(358-448)	3	(11-261)(262-357)(358-448)	3	(11-262)(263-357)(358-448)	3	(11-261)(262-357)(358-448)	3	(11-262)(263-357)(358-448)
3cta	A	2	(5-69)(70-220)	2	(5-69)(70-220)	2	(5-69)(70-220)	2	(5-69)(70-220)	2	(5-69)(70-220)	2	(5-69)(70-220)	2	(5-69)(70-220)	2	(5-69)(70-220)
3cu7	A	5	(20-220,455-673)(221-454)(679-819)(820-932,1510-1676)(933-1509)	11	(20-123)(124-224,567-627,762-819)(225-349)(350-455)(456-566,628-673)(679-761)(820-929)(930-992,1306-1364)(993-1305)(1365-1531)(1532-1676)	6	(20-127,455-673)(128-227,767-819)(228-454)(679-766)(820-932,1510-1676)(933-1509)	2	(20-673)(679-1676)	6	(20-127,455-673)(128-227,767-819)(228-454)(679-766)(820-932,1510-1676)(933-1509)	11	(20-122)(123-224,566-629,762-819)(225-349)(350-455)(456-565,630-673)(679-761)(820-929)(930-992,1306-1364)(993-1305)(1365-1531)(1532-1676)	3	(20-673)(679-931,1510-1676)(932-1509)	4	(20-221,454-673)(222-453)(679-930,1514-1676)(931-1513)
3cum	A	2	(1-165)(166-296)	2	(1-165)(166-296)	2	(1-165)(166-296)	2	(1-165)(166-296)	2	(1-165)(166-296)	2	(1-165)(166-296)	2	(1-165)(166-296)	2	(1-165)(166-296)
3cuq	A	2	(34-155)(156-252)	3	(34-60)(61-173)(174-252)	2	(34-156)(157-252)	3	(34-60)(61-173)(174-252)	2	(34-155)(156-252)	3	(34-60)(61-173)(174-252)	2	(34-155)(156-252)	3	(34-60)(61-173)(174-252)
3cw2	C	2	(1-174)(175-266)	3	(1-88)(89-176)(177-266)	3	(1-88)(89-175)(176-266)	2	(1-175)(176-266)	3	(1-88)(89-174)(175-266)	3	(1-88)(89-176)(177-266)	2	(1-174)(175-266)	2	(1-175)(176-266)
3cwv	A	2	(8-203)(204-356)	2	(8-204)(205-356)	2	(8-203)(204-356)	2	(8-205)(206-356)	2	(8-203)(204-356)	2	(8-204)(205-356)	2	(8-203)(204-356)	2	(8-204)(205-356)
3cx5	A	2	(27-240)(241-457)	2	(27-240)(241-457)	2	(27-240)(241-457)	2	(27-240)(241-457)	2	(27-240)(241-457)	2	(27-240)(241-457)	2	(27-240)(241-457)	2	(27-240)(241-457)
3cx5	B	2	(17-218)(219-368)	2	(17-218)(219-368)	2	(17-218)(219-368)	2	(17-218)(219-368)	2	(17-218)(219-368)	2	(17-218)(219-368)	2	(17-218)(219-368)	2	(17-218)(219-368)
3cx5	D	2	(62-264)(265-309)	2	(62-276)(277-309)	2	(62-261)(262-309)	2	(62-273)(274-309)	2	(62-263)(264-309)	2	(62-276)(277-309)	2	(62-261)(262-309)	2	(62-275)(276-309)
3cx5	E	2	(31-90)(91-215)	2	(31-87)(88-215)	2	(31-90)(91-215)	2	(31-87)(88-215)	2	(31-90)(91-215)	2	(31-87)(88-215)	2	(31-90)(91-215)	2	(31-87)(88-215)
3d31	A	2	(1-221)(222-348)	3	(1-79,147-228)(80-146)(229-348)	2	(1-221)(222-348)	2	(1-228)(229-348)	2	(1-221)(222-348)	3	(1-79,147-228)(80-146)(229-348)	2	(1-222)(223-348)	2	(1-228)(229-348)
3d37	A	2	(6-202,282-347)(203-281)	4	(6-92)(93-179)(180-207,278-347)(208-277)	2	(6-202,282-347)(203-281)	2	(6-206,278-347)(207-277)	2	(6-202,281-347)(203-280)	4	(6-92)(93-179)(180-207,278-347)(208-277)	2	(6-202,282-347)(203-281)	2	(6-206,278-347)(207-277)
3d4u	B	2	(1-37)(38-74)	2	(1-37)(38-74)	2	(1-37)(38-74)	2	(1-37)(38-74)	2	(1-37)(38-74)	2	(1-37)(38-74)	2	(1-37)(38-74)	2	(1-37)(38-74)
3d6n	B	2	(1-126)(127-291)	2	(1-126)(127-291)	2	(1-126)(127-291)	2	(1-126)(127-291)	2	(1-126)(127-291)	2	(1-126)(127-291)	2	(1-126)(127-291)	2	(1-126)(127-291)
3d85	D	3	(1-94)(95-204)(205-305)	3	(1-88)(89-211)(212-305)	3	(1-93)(94-205)(206-305)	3	(1-82)(83-210)(211-305)	3	(1-93)(94-205)(206-305)	3	(1-88)(89-211)(212-305)	3	(1-93)(94-205)(206-305)	3	(1-88)(89-211)(212-305)
3d9d	A	2	(2-272)(273-433)	2	(2-272)(273-433)	3	(2-128)(129-272)(273-433)	2	(2-272)(273-433)	2	(2-272)(273-433)	2	(2-272)(273-433)	3	(2-129)(130-271)(272-433)	2	(2-272)(273-433)
3dag	A	2	(1-250)(251-344)	2	(1-253)(254-344)	2	(1-250)(251-344)	2	(1-253)(254-344)	2	(1-250)(251-344)	2	(1-253)(254-344)	2	(1-250)(251-344)	2	(1-253)(254-344)
3dbx	A	2	(7-185)(186-285)	2	(7-186)(187-285)	2	(7-181)(182-285)	2	(7-186)(187-285)	2	(7-185)(186-285)	2	(7-186)(187-285)	2	(7-185)(186-285)	2	(7-186)(187-285)
3dc5	A	2	(1-79)(80-194)	2	(1-31,61-194)(32-60)	2	(1-79)(80-194)	2	(1-31,61-194)(32-60)	2	(1-79)(80-194)	2	(1-31,61-194)(32-60)	2	(1-79)(80-194)	2	(1-31,61-194)(32-60)
3ddj	A	3	(-5-86)(87-143,221-276)(144-220)	3	(-5-89)(90-143,221-276)(144-220)	3	(-5-85)(86-143,221-276)(144-220)	3	(-5-89)(90-144,220-276)(145-219)	3	(-5-86)(87-143,221-276)(144-220)	3	(-5-89)(90-143,221-276)(144-220)	3	(-5-86)(87-143,221-276)(144-220)	3	(-5-89)(90-144,221-276)(145-220)
3dem	A	2	(7-146)(147-278)	2	(7-126)(132-278)	2	(7-146)(147-278)	2	(7-126)(132-278)	2	(7-146)(147-278)	2	(7-126)(132-278)	2	(7-146)(147-278)	2	(7-126)(132-278)
3deo	A	2	(85-157)(158-267)	3	(85-137)(138-228)(229-267)	2	(85-157)(158-267)	3	(85-137)(138-228)(229-267)	2	(85-157)(158-267)	3	(85-137)(138-228)(229-267)	2	(85-156)(157-267)	3	(85-137)(138-228)(229-267)
3dg6	A	2	(1-129,266-366)(130-265)	2	(1-129,265-366)(130-264)	2	(1-129,266-366)(130-265)	2	(1-129,265-366)(130-264)	2	(1-129,266-366)(130-265)	2	(1-129,265-366)(130-264)	2	(1-129,266-366)(130-265)	2	(1-129,265-366)(130-264)
3dgb	A	2	(4-137,303-374)(138-302)	2	(4-137,303-374)(138-302)	2	(4-137,303-374)(138-302)	2	(4-137,303-374)(138-302)	2	(4-137,303-374)(138-302)	2	(4-137,303-374)(138-302)	2	(4-137,303-374)(138-302)	2	(4-137,303-374)(138-302)
3djc	A	2	(1-94)(95-255)	2	(1-93)(94-255)	2	(1-93)(94-255)	2	(1-93)(94-255)	2	(1-94)(95-255)	2	(1-93)(94-255)	2	(1-93)(94-255)	2	(1-93)(94-255)
3djc	C	2	(1-94)(95-256)	2	(1-94)(95-256)	2	(1-94)(95-256)	2	(1-94)(95-256)	2	(1-94)(95-256)	2	(1-94)(95-256)	2	(1-94)(95-256)	2	(1-94)(95-256)
3dk9	A	3	(17-159,291-365)(160-290)(366-478)	4	(17-55,121-159,291-364)(56-120)(160-290)(365-478)	3	(17-159,291-365)(160-290)(366-478)	4	(17-55,121-159,291-364)(56-120)(160-290)(365-478)	3	(17-159,291-365)(160-290)(366-478)	4	(17-55,121-159,291-364)(56-120)(160-290)(365-478)	3	(17-159,291-365)(160-290)(366-478)	3	(17-159,292-364)(160-291)(365-478)
3dl2	A													2	(169-317,387-471)(318-386)
3don	A	2	(1-99,233-271)(100-232)	2	(1-99,233-271)(100-232)	2	(1-99,233-271)(100-232)	2	(1-99,233-271)(100-232)	2	(1-99,233-271)(100-232)	2	(1-99,233-271)(100-232)	2	(1-99,233-271)(100-232)	2	(1-99,233-271)(100-232)
3dr4	A	3	(8-71,170-246)(72-169)(247-371)	3	(8-71,179-246)(72-178)(247-371)	3	(8-71,170-246)(72-169)(247-371)	3	(8-71,179-246)(72-178)(247-371)	3	(8-71,178-246)(72-177)(247-371)	3	(8-71,179-246)(72-178)(247-371)	3	(8-71,178-246)(72-177)(247-371)	3	(8-71,179-246)(72-178)(247-371)
3drw	A					2	(-10-95)(96-450)							2	(-10-95)(96-450)
3e5n	A	3	(2-131)(132-225)(226-360)	2	(2-139,226-360)(140-225)	3	(2-131)(132-224)(225-360)	2	(2-139,226-360)(140-225)	3	(2-131)(132-224)(225-360)	2	(2-139,226-360)(140-225)	2	(2-139,318-360)(140-317)	2	(2-139,226-360)(140-225)
3e5u	A	2	(9-144)(145-227)	2	(9-144)(145-227)	2	(9-144)(145-227)	2	(9-144)(145-227)	2	(9-144)(145-227)	2	(9-144)(145-227)	2	(9-144)(145-227)	2	(9-144)(145-227)
3ea6	A	2	(3-89)(90-217)	2	(3-88)(89-217)	2	(3-88)(89-217)	2	(3-88)(89-217)	2	(3-88)(89-217)	2	(3-88)(89-217)	2	(3-88)(89-217)	2	(3-88)(89-217)
3eag	A	2	(0-104)(105-323)	2	(0-100)(101-323)	2	(0-104)(105-323)	2	(0-100)(101-323)	2	(0-104)(105-323)	2	(0-100)(101-323)	2	(0-104)(105-323)	2	(0-100)(101-323)
3edf	A	2	(3-341)(342-599)	2	(3-368)(369-599)	2	(3-368)(369-599)	2	(3-368)(369-599)	2	(3-367)(368-599)	2	(3-368)(369-599)	2	(3-368)(369-599)	3	(3-98)(99-509)(510-599)
3edn	A	2	(1-121)(122-299)	2	(1-120)(121-299)	2	(1-121)(122-299)	2	(1-120)(121-299)	2	(1-120)(121-299)	2	(1-120)(121-299)	2	(1-120)(121-299)	2	(1-120)(121-299)
3eeq	A	3	(8-128)(136-214)(215-335)	3	(8-136)(137-213)(214-335)	3	(8-128)(136-214)(215-335)	3	(8-136)(137-213)(214-335)	3	(8-128)(136-214)(215-335)	3	(8-136)(137-213)(214-335)	2	(8-128,215-335)(136-214)	2	(8-128,214-335)(136-213)
3eh8	A	2	(1-126)(127-254)	3	(1-33,71-136)(34-70)(137-254)	2	(1-126)(127-254)	2	(1-136)(137-254)	2	(1-126)(127-254)	3	(1-33,71-136)(34-70)(137-254)	2	(1-125)(126-254)	3	(1-33,71-136)(34-70)(137-254)
3eik	A	2	(20-116)(117-197)	2	(20-116)(117-197)	2	(20-116)(117-197)	2	(20-116)(117-197)	2	(20-116)(117-197)	2	(20-116)(117-197)	2	(20-116)(117-197)	2	(20-116)(117-197)
3ein	A	2	(2-80)(81-208)	2	(2-80)(81-208)	2	(2-80)(81-208)	2	(2-80)(81-208)	2	(2-80)(81-208)	2	(2-80)(81-208)	2	(2-80)(81-208)	2	(2-80)(81-208)
3ejx	A	2	(25-145)(146-311)	2	(25-144)(145-311)	2	(25-144)(145-311)	2	(25-144)(145-311)	2	(25-145)(146-311)	2	(25-144)(145-311)	2	(25-144)(145-311)	2	(25-144)(145-311)
3ejx	D	2	(11-143)(144-311)			2	(11-143)(144-311)			2	(11-143)(144-311)			2	(11-143)(144-311)
3eml	A	2	(3-204,230-310)(205-229)	2	(3-205,229-310)(206-228)	2	(3-204,230-310)(205-229)	2	(3-205,229-310)(206-228)	2	(3-204,230-310)(205-229)	2	(3-205,229-310)(206-228)	2	(3-204,230-310)(205-229)	2	(3-205,229-310)(206-228)
3epq	A	2	(0-115)(116-293)	2	(0-118)(119-293)	2	(0-115)(116-293)	2	(0-118)(119-293)	2	(0-115)(116-293)	2	(0-118)(119-293)	2	(0-119)(120-293)	2	(0-118)(119-293)
3equ	A	2	(63-240)(241-573)	2	(63-202,232-573)(203-231)	2	(63-303)(304-573)	2	(63-201,232-573)(202-231)	2	(63-240)(241-573)	2	(63-202,232-573)(203-231)	2	(63-303)(304-573)	2	(63-201,232-573)(202-231)
3erb	A	2	(3-67)(68-197)	2	(3-66)(67-197)	2	(3-67)(68-197)	2	(3-66)(67-197)	2	(3-67)(68-197)	2	(3-66)(67-197)	2	(3-67)(68-197)	2	(3-66)(67-197)
3etj	A	3	(1-73)(74-160)(161-355)	4	(1-72)(73-155)(156-276)(277-355)	4	(1-73,244-274)(74-159)(160-243)(275-355)	2	(1-78,158-355)(79-157)	3	(1-73)(74-161)(162-355)	4	(1-72)(73-155)(156-276)(277-355)	3	(1-73)(74-161)(162-355)	2	(1-78,158-355)(79-157)
3eub	S	2	(3-89)(90-163)	2	(3-90)(91-163)	2	(3-89)(90-163)	2	(3-90)(91-163)	2	(3-89)(90-163)	2	(3-90)(91-163)	2	(3-90)(91-163)	2	(3-90)(91-163)
3ezw	A	2	(3-256)(257-500)	4	(3-80)(81-220)(221-307,438-473)(308-437,474-500)	4	(3-81,437-464)(82-218)(219-304)(305-436,465-500)	2	(3-303)(304-500)	2	(3-256)(257-500)	4	(3-80)(81-220)(221-307,438-473)(308-437,474-500)	2	(3-256)(257-500)	2	(3-303)(304-500)
3f0n	A	2	(-3-44,184-397)(45-183)	2	(-3-49,149-397)(50-148)	2	(-3-43,184-397)(44-183)	2	(-3-48,157-397)(49-156)	2	(-3-43,184-397)(44-183)	2	(-3-49,149-397)(50-148)	2	(-3-43,184-397)(44-183)	2	(-3-48,156-397)(49-155)
3f9m	A	2	(4-45,257-458)(46-256)	2	(4-45,257-458)(46-256)	2	(4-45,257-458)(46-256)	2	(4-45,257-458)(46-256)	2	(4-45,257-458)(46-256)	2	(4-45,257-458)(46-256)	2	(4-45,257-458)(46-256)	2	(4-45,257-458)(46-256)
3fi9	A	3	(0-82)(83-148,234-327)(149-233)	3	(0-81)(82-149,233-327)(150-232)	3	(0-81)(82-148,234-327)(149-233)	3	(0-81)(82-149,233-327)(150-232)	3	(0-81)(82-148,234-327)(149-233)	3	(0-81)(82-149,233-327)(150-232)	3	(0-82)(83-148,235-327)(149-234)	3	(0-81)(82-149,233-327)(150-232)
3fjo	A	2	(47-219)(220-657)	2	(47-218)(219-657)	2	(47-219)(220-657)	2	(47-218)(219-657)	2	(47-219)(220-657)	2	(47-218)(219-657)	2	(47-219)(220-657)	2	(47-218)(219-657)
3fr7	A	2	(86-307)(308-580)	2	(86-307)(308-580)	2	(86-307)(308-580)	2	(86-307)(308-580)	2	(86-307)(308-580)	2	(86-307)(308-580)	2	(86-307)(308-580)	2	(86-307)(308-580)
3fru	A	2	(1-176)(177-269)	2	(1-177)(178-269)	2	(1-176)(177-269)	2	(1-177)(178-269)	2	(1-176)(177-269)	2	(1-177)(178-269)	2	(1-176)(177-269)	2	(1-177)(178-269)
3fvd	A	2	(0-133,265-369)(134-264)	2	(0-135,264-369)(136-263)	2	(0-134,265-369)(135-264)	2	(0-135,264-369)(136-263)	2	(0-134,265-369)(135-264)	2	(0-135,264-369)(136-263)	2	(0-134,292-369)(135-291)	2	(0-135,264-369)(136-263)
3fxk	A	2	(2-36,227-368)(37-226)	2	(2-295)(296-368)	2	(2-36,227-368)(37-226)	2	(2-295)(296-368)	2	(2-36,227-368)(37-226)	2	(2-295)(296-368)	2	(2-36,227-368)(37-226)	2	(2-295)(296-368)
3g08	A	2	(7-183)(184-279)	2	(7-184)(185-279)	2	(7-183)(184-279)	2	(7-184)(185-279)	2	(7-183)(184-279)	2	(7-184)(185-279)	2	(7-183)(184-279)	2	(7-184)(185-279)
3g0o	A	2	(6-172)(173-292)	2	(6-172)(173-292)	2	(6-172)(173-292)	2	(6-172)(173-292)	2	(6-172)(173-292)	2	(6-172)(173-292)	2	(6-172)(173-292)	2	(6-172)(173-292)
3g7k	A	2	(2-165)(166-380)	2	(2-165)(166-380)	2	(2-168)(169-380)	2	(2-165)(166-380)	3	(2-94)(95-169)(170-380)	2	(2-165)(166-380)	2	(2-165)(166-380)	2	(2-165)(166-380)
3gd6	A	2	(1-127,268-374)(128-267)	2	(1-127,268-374)(128-267)	2	(1-127,268-374)(128-267)	2	(1-127,267-374)(128-266)	2	(1-127,268-374)(128-267)	2	(1-127,268-374)(128-267)	2	(1-127,268-374)(128-267)	2	(1-127,268-374)(128-267)
3gf3	A	2	(3-47,292-587)(48-291)			2	(3-47,292-587)(48-291)			2	(3-47,292-587)(48-291)			2	(3-47,292-587)(48-291)
3gkz	A	2	(9-139)(140-250)	2	(9-139)(140-250)	2	(9-139)(140-250)	2	(9-139)(140-250)	2	(9-139)(140-250)	2	(9-139)(140-250)	2	(9-139)(140-250)	2	(9-139)(140-250)
3goa	A	2	(1-137)(145-387)			2	(1-137)(145-387)	2	(1-137,343-387)(145-342)	2	(1-137)(145-387)	2	(1-137,343-387)(145-342)	2	(1-137)(145-387)	2	(1-137,343-387)(145-342)
3gov	A	2	(298-364)(365-444)	2	(298-364)(365-444)	2	(298-364)(365-444)	2	(298-364)(365-444)	2	(298-364)(365-444)	2	(298-364)(365-444)	2	(298-364)(365-444)	2	(298-364)(365-444)
3gqb	A	3	(1-109)(110-402)(403-578)	3	(1-71)(72-406)(407-578)	3	(1-109)(110-402)(403-578)	3	(1-71)(72-406)(407-578)	3	(1-109)(110-402)(403-578)	4	(1-71)(72-110,187-431)(111-186)(432-578)	3	(1-109)(110-402)(403-578)	3	(1-71)(72-406)(407-578)
3grf	A	2	(4-133)(134-325)	2	(4-133)(134-325)	2	(4-133)(134-325)	2	(4-133)(134-325)	2	(4-133)(134-325)	2	(4-133)(134-325)	2	(4-133)(134-325)	2	(4-133)(134-325)
3grw	A	2	(150-248)(249-355)	2	(150-248)(249-355)	2	(150-248)(249-355)	2	(150-248)(249-355)	2	(150-248)(249-355)	2	(150-248)(249-355)	2	(150-248)(249-355)	2	(150-248)(249-355)
3gv7	B	2	(26-296)(297-414)	4	(26-99)(100-231)(232-297)(298-414)	2	(26-296)(297-414)	2	(26-297)(298-414)	2	(26-296)(297-414)	4	(26-99)(100-231)(232-297)(298-414)	2	(26-296)(297-414)	2	(26-297)(298-414)
3gwa	A	4	(8-54)(55-192)(193-235)(236-344)	4	(8-54)(55-119)(120-200,233-344)(201-232)	4	(8-55)(56-192)(193-235)(236-344)	4	(8-53)(54-168)(169-199,234-344)(200-233)	4	(8-55)(56-192)(193-235)(236-344)	4	(8-54)(55-119)(120-200,233-344)(201-232)	4	(8-57)(58-191)(192-235)(236-344)	3	(8-52,151-234)(53-150)(235-344)
3gzy	A	2	(18-60,180-457)(61-179)	2	(18-83,163-457)(84-162)	2	(18-57,181-457)(58-180)	2	(18-67,163-457)(68-162)	2	(18-58,181-457)(59-180)	2	(18-83,163-457)(84-162)	2	(18-56,183-457)(57-182)	2	(18-82,163-457)(83-162)
3h1d	A	3	(3980-4128,4220-4252)(4129-4219)(4253-4366)	3	(3980-4142,4216-4253)(4143-4215)(4254-4366)	3	(3980-4128,4220-4252)(4129-4219)(4253-4366)	3	(3980-4142,4216-4253)(4143-4215)(4254-4366)	3	(3980-4128,4220-4252)(4129-4219)(4253-4366)	3	(3980-4142,4216-4253)(4143-4215)(4254-4366)	3	(3980-4128,4220-4252)(4129-4219)(4253-4366)	2	(3980-4142,4219-4366)(4143-4218)
3h3n	O	2	(2-259)(260-502)	2	(2-304)(305-502)	2	(2-258)(259-502)	2	(2-304)(305-502)	2	(2-259)(260-502)	2	(2-304)(305-502)	2	(2-259)(260-502)	2	(2-304)(305-502)
3h5q	A	2	(-2-236)(237-433)	4	(-2-67,155-190)(68-154,302-331)(191-301)(332-433)	2	(-2-236)(237-433)	4	(-2-67,155-190)(68-154,302-331)(191-301)(332-433)	2	(-2-236)(237-433)	4	(-2-67,155-190)(68-154,302-331)(191-301)(332-433)	4	(-2-69,154-191)(70-153,241-329)(192-240)(330-433)	4	(-2-67,155-190)(68-154,302-331)(191-301)(332-433)
3h78	A	3	(1-49,190-221)(50-189)(222-329)			4	(1-49,257-291)(50-189)(190-221)(222-256,292-329)			3	(1-49,191-221)(50-190)(222-329)			4	(1-50)(51-192,280-329)(193-220)(221-279)
3h7i	A	2	(4-178,265-305)(179-264)	2	(4-180,264-305)(181-263)	2	(4-178,265-305)(179-264)	2	(4-180,264-305)(181-263)	2	(4-178,265-305)(179-264)	2	(4-180,264-305)(181-263)	2	(4-178,265-305)(179-264)	2	(4-180,264-305)(181-263)
3h90	A	2	(8-206)(207-290)	2	(8-208)(209-290)	2	(8-206)(207-290)	2	(8-208)(209-290)	2	(8-206)(207-290)	2	(8-208)(209-290)	2	(8-206)(207-290)	2	(8-208)(209-290)
3h9n	A	2	(8-93)(94-184)	2	(8-92)(93-184)	2	(8-93)(94-184)	2	(8-92)(93-184)	2	(8-93)(94-184)	2	(8-92)(93-184)	2	(8-93)(94-184)	2	(8-92)(93-184)
3hb3	B	3	(1-30,106-252)(31-73)(74-105)	3	(1-38,105-252)(39-69)(70-104)	3	(1-31,106-252)(32-72)(73-105)	3	(1-38,105-252)(39-69)(70-104)	3	(1-30,106-252)(31-72)(73-105)	3	(1-38,105-252)(39-69)(70-104)	3	(1-27,106-252)(28-71)(72-105)	3	(1-38,105-252)(39-69)(70-104)
3hhp	A	3	(1-77)(78-145,225-312)(146-224)	3	(1-74)(75-146,225-312)(147-224)	3	(1-77)(78-145,225-312)(146-224)	3	(1-74)(75-146,225-312)(147-224)	3	(1-77)(78-145,225-312)(146-224)	3	(1-74)(75-146,225-312)(147-224)	3	(1-77)(78-146,225-312)(147-224)	3	(1-74)(75-146,225-312)(147-224)
3hje	A	2	(1-33,390-704)(34-389)	4	(1-120,181-389)(121-180)(390-441,560-704)(442-559)	2	(1-33,390-704)(34-389)	2	(1-35,388-704)(36-387)	5	(1-84)(85-209)(210-266,298-390)(267-297,391-559)(560-704)	6	(1-120,182-264)(121-181)(265-296,456-557)(297-390)(391-455,558-645)(646-704)	2	(1-33,390-704)(34-389)	6	(1-120,181-249)(121-180)(250-296,391-455,558-645)(297-390)(456-557)(646-704)
3hjh	A	2	(5-69,332-450)(70-331)	3	(5-126,215-339)(127-214)(340-450)	2	(5-69,332-450)(70-331)	2	(5-69,334-450)(70-333)	2	(5-69,332-450)(70-331)	3	(5-126,215-339)(127-214)(340-450)	2	(5-69,332-450)(70-331)	3	(5-126,215-339)(127-214)(340-450)
3hks	A	2	(16-86)(87-159)	2	(16-86)(87-159)	2	(16-86)(87-159)	2	(16-86)(87-159)	2	(16-86)(87-159)	2	(16-86)(87-159)	2	(16-86)(87-159)	2	(16-86)(87-159)
3hn3	A	3	(22-218)(219-328)(329-632)	3	(22-218)(219-326)(327-632)	3	(22-218)(219-328)(329-632)	3	(22-218)(219-326)(327-632)	3	(22-218)(219-328)(329-632)	3	(22-218)(219-326)(327-632)	3	(22-218)(219-328)(329-632)	3	(22-218)(219-326)(327-632)
3hol	A	2	(24-292)(293-528)	2	(24-292)(293-528)	2	(24-292)(293-528)	2	(24-292)(293-528)	2	(24-292)(293-528)	2	(24-292)(293-528)	2	(24-292)(293-528)	2	(24-292)(293-528)
3hpy	A	4	(2-67,125-152)(68-124)(153-215)(216-289)	2	(2-153,216-289)(154-215)	5	(2-68)(69-124)(125-152)(153-214)(215-289)	3	(2-65,215-289)(66-154)(155-214)	4	(2-67,125-152)(68-124)(153-214)(215-289)	2	(2-153,216-289)(154-215)	5	(2-68)(69-124)(125-152)(153-214)(215-289)	3	(2-65,215-289)(66-154)(155-214)
3hqn	A	3	(1-85,190-338)(86-189)(339-498)	2	(1-87,186-498)(88-185)	3	(1-85,189-356)(86-188)(357-498)	2	(1-87,186-498)(88-185)	3	(1-85,189-356)(86-188)(357-498)	2	(1-87,186-498)(88-185)	3	(1-85,189-356)(86-188)(357-498)	2	(1-87,186-498)(88-185)
3hrd	D	2	(1-79)(80-160)	2	(1-79)(80-160)	2	(1-79)(80-160)	2	(1-79)(80-160)	2	(1-79)(80-160)	2	(1-79)(80-160)	2	(1-79)(80-160)	2	(1-79)(80-160)
3i1v	A	2	(5-174)(175-311)	2	(5-175)(176-311)	2	(5-174)(175-311)	2	(5-175)(176-311)	2	(5-174)(175-311)	2	(5-175)(176-311)	2	(5-175)(176-311)	2	(5-175)(176-311)
3i28	A	2	(4-227)(228-548)	2	(4-227)(228-548)	2	(4-227)(228-548)	2	(4-227)(228-548)	2	(4-227)(228-548)	2	(4-227)(228-548)	2	(4-227)(228-548)	2	(4-227)(228-548)
3i33	A	3	(5-175)(176-230,316-384)(231-315)	4	(5-40,117-175)(41-116)(176-232,316-384)(233-315)	3	(5-175)(176-231,316-384)(232-315)	3	(5-175)(176-231,316-384)(232-315)	4	(5-39,117-175)(40-116)(176-231,316-384)(232-315)	4	(5-40,117-175)(41-116)(176-232,316-384)(233-315)	3	(5-175)(176-231,316-384)(232-315)	3	(5-175)(176-231,316-384)(232-315)
3i4k	A	2	(5-137,275-374)(138-274)	2	(5-137,275-374)(138-274)	2	(5-137,275-374)(138-274)	2	(5-137,274-374)(138-273)	2	(5-137,275-374)(138-274)	2	(5-137,275-374)(138-274)	2	(5-137,275-374)(138-274)	2	(5-137,275-374)(138-274)
3i6e	A	2	(6-137,302-375)(138-301)	2	(6-137,301-375)(138-300)	2	(6-137,301-375)(138-300)	2	(6-137,301-375)(138-300)	2	(6-137,302-375)(138-301)	2	(6-137,301-375)(138-300)	2	(6-138,301-375)(139-300)	2	(6-137,301-375)(138-300)
3iam	1	2	(2-270)(271-438)	2	(2-330)(331-438)	2	(2-270)(271-438)	2	(2-330)(331-438)	3	(2-233)(234-329)(330-438)	2	(2-330)(331-438)	2	(2-252)(253-438)	2	(2-330)(331-438)
3iam	3	2	(1-298)(299-777)	4	(1-97)(98-303)(304-374,539-674)(375-538,675-777)	4	(1-298)(299-375,538-685)(376-537)(686-777)	2	(1-248)(249-777)	4	(1-249)(250-375,538-685)(376-537)(686-777)	4	(1-97)(98-303)(304-374,539-674)(375-538,675-777)	2	(1-298)(299-777)	2	(1-248)(249-777)
3ida	A	3	(4-144,240-335)(145-239)(336-575)	3	(4-145,239-334)(146-238)(335-575)	3	(4-144,240-335)(145-239)(336-575)	3	(4-144,240-334)(145-239)(335-575)	3	(4-144,240-335)(145-239)(336-575)	3	(4-145,239-334)(146-238)(335-575)	3	(4-143,240-335)(144-239)(336-575)	3	(4-144,239-334)(145-238)(335-575)
3idv	A	2	(54-175)(176-288)	2	(54-175)(176-288)	2	(54-175)(176-288)	2	(54-175)(176-288)	2	(54-175)(176-288)	2	(54-175)(176-288)	2	(54-175)(176-288)	2	(54-175)(176-288)
3ihy	A	4	(-1-387)(388-529)(530-641)(642-871)	4	(-1-357)(358-532)(533-639)(640-871)	3	(-1-388)(389-641)(642-871)	3	(-1-386)(387-641)(642-871)	3	(-1-388)(389-641)(642-871)	4	(-1-357)(358-532)(533-639)(640-871)	3	(-1-483)(484-641)(642-871)	2	(-1-386)(387-871)
3ii9	A	2	(3-37,254-395)(38-253)	2	(3-47,253-395)(48-252)	2	(3-37,254-395)(38-253)	2	(3-47,253-395)(48-252)	2	(3-37,254-395)(38-253)	2	(3-47,253-395)(48-252)	2	(3-37,254-395)(38-253)	2	(3-47,253-395)(48-252)
3ik4	A	2	(0-131,295-358)(132-294)	2	(0-131,295-358)(132-294)	2	(0-131,295-358)(132-294)	2	(0-131,295-358)(132-294)	2	(0-131,295-358)(132-294)	2	(0-131,295-358)(132-294)	2	(0-131,295-358)(132-294)	2	(0-131,295-358)(132-294)
3ir4	A	2	(-2-79)(80-215)	2	(-2-79)(80-215)	2	(-2-79)(80-215)	2	(-2-79)(80-215)	2	(-2-79)(80-215)	2	(-2-79)(80-215)	2	(-2-79)(80-215)	2	(-2-79)(80-215)
3isq	A	2	(9-173)(174-384)	2	(9-172)(173-384)	2	(9-173)(174-384)	2	(9-171)(172-384)	2	(9-173)(174-384)	2	(9-172)(173-384)	2	(9-173)(174-384)	2	(9-172)(173-384)
3iwz	A	2	(22-157)(158-228)	2	(22-157)(158-228)	2	(22-157)(158-228)	2	(22-157)(158-228)	2	(22-157)(158-228)	2	(22-157)(158-228)	2	(22-157)(158-228)	2	(22-157)(158-228)
3ju4	A	4	(241-762)(763-816)(817-875)(876-910)	3	(241-792)(793-882)(883-910)	4	(241-762)(763-815)(816-875)(876-910)	3	(241-791)(792-881)(882-910)	4	(241-759)(760-816)(817-875)(876-910)	3	(241-792)(793-882)(883-910)	2	(241-768)(769-910)	2	(241-797)(798-910)
3jvg	A	2	(6-178)(179-277)	2	(6-179)(180-277)	2	(6-178)(179-277)	2	(6-179)(180-277)	2	(6-178)(179-277)	2	(6-179)(180-277)	2	(6-178)(179-277)	2	(6-179)(180-277)
3k2z	A	2	(3-74)(75-197)	2	(3-72)(73-197)	2	(3-74)(75-197)	2	(3-72)(73-197)	2	(3-74)(75-197)	2	(3-72)(73-197)	2	(3-74)(75-197)	2	(3-72)(73-197)
3k5b	A	2	(2-69)(70-188)	2	(2-61)(62-188)	2	(2-69)(70-188)	2	(2-60)(61-188)					2	(2-71)(72-188)	2	(2-61)(62-188)
3k6m	A	4	(1-80,164-246)(81-163)(262-302,352-480)(303-351)	2	(1-354)(355-480)	4	(1-73,165-246)(74-164)(262-301,353-480)(302-352)	2	(1-354)(355-480)	4	(1-73,165-246)(74-164)(262-301,353-480)(302-352)	2	(1-354)(355-480)	2	(1-351)(352-480)	2	(1-354)(355-480)
3k96	A	2	(3-179)(180-328)	2	(3-179)(180-328)	2	(3-179)(180-328)	2	(3-179)(180-328)	2	(3-179)(180-328)	2	(3-179)(180-328)	2	(3-179)(180-328)	2	(3-179)(180-328)
3k9o	A	2	(3-124)(125-200)	2	(3-126)(127-200)	2	(3-119)(120-200)	2	(3-126)(127-200)	2	(3-119)(120-200)	2	(3-126)(127-200)	2	(3-126)(127-200)	2	(3-126)(127-200)
3kas	A	2	(121-184,388-756)(185-387)	3	(121-189,383-609)(190-382)(610-756)	3	(121-186,385-603)(187-384)(604-756)	2	(121-187,385-756)(188-384)	3	(121-186,385-603)(187-384)(604-756)	3	(121-189,383-609)(190-382)(610-756)	2	(121-183,389-756)(184-388)	2	(121-186,385-756)(187-384)
3kcc	A	2	(8-136)(137-206)	2	(8-136)(137-206)	2	(8-136)(137-206)	2	(8-136)(137-206)	2	(8-136)(137-206)	2	(8-136)(137-206)	2	(8-136)(137-206)	2	(8-136)(137-206)
3kdn	A	2	(8-138)(139-444)	2	(8-136)(137-444)	2	(8-138)(139-444)	2	(8-136)(137-444)	2	(8-138)(139-444)	2	(8-136)(137-444)	2	(8-138)(139-444)	2	(8-136)(137-444)
3keo	A	2	(6-83)(84-212)	2	(6-83)(84-212)	2	(6-83)(84-212)	2	(6-83)(84-212)	2	(6-83)(84-212)	2	(6-83)(84-212)	2	(6-83)(84-212)	2	(6-83)(84-212)
3kfl	A	2	(207-247,531-736)(248-530)	3	(207-339,368-540)(340-367)(541-736)	2	(207-247,531-736)(248-530)	2	(207-532)(533-736)	2	(207-247,531-736)(248-530)	3	(207-339,368-540)(340-367)(541-736)	2	(207-247,531-736)(248-530)	3	(207-339,368-540)(340-367)(541-736)
3kg2	A	4	(10-388)(389-508,635-773)(509-634)(774-817)	4	(10-388)(389-512,631-784)(513-630)(785-817)	4	(10-388)(389-509,635-774)(510-634)(775-817)	4	(10-388)(389-512,631-784)(513-630)(785-817)					4	(10-388)(389-512,635-772)(513-634)(773-817)	4	(10-388)(389-512,631-784)(513-630)(785-817)
3khp	C	3	(3-60)(61-157)(158-289)	2	(3-56,157-289)(57-156)	2	(3-155)(156-289)	2	(3-51,157-289)(52-156)	3	(3-60)(61-157)(158-289)	2	(3-56,157-289)(57-156)	3	(3-98)(99-158)(159-289)	2	(3-56,157-289)(57-156)
3kjd	A	2	(226-348)(353-579)	2	(226-347)(348-579)	2	(226-348)(353-579)	2	(226-347)(348-579)	2	(226-348)(353-579)	2	(226-347)(348-579)	2	(226-348)(353-579)	2	(226-347)(348-579)
3kjr	A	3	(5-187)(197-242)(243-511)			3	(5-187)(197-256)(257-511)	2	(5-167)(168-511)	3	(5-187)(197-243)(244-511)			2	(5-187)(197-511)
3kx2	A	3	(1-37,460-755)(38-269)(270-459)	5	(1-38,454-538,630-656)(39-270)(271-453)(539-629)(657-755)	3	(1-37,487-755)(38-270)(271-486)	2	(1-37,488-755)(38-487)	3	(1-37,487-755)(38-270)(271-486)	5	(1-38,454-538,630-656)(39-270)(271-453)(539-629)(657-755)	2	(1-37,487-755)(38-486)	2	(1-37,488-755)(38-487)
3kyg	A	2	(21-135)(136-247)	2	(21-135)(136-247)	2	(21-135)(136-247)	2	(21-135)(136-247)	2	(21-135)(136-247)	2	(21-135)(136-247)	2	(21-135)(136-247)	2	(21-135)(136-247)
3kzo	A	2	(3-148)(149-334)	2	(3-29,146-334)(30-145)	2	(3-148)(149-334)	2	(3-147)(148-334)	2	(3-148)(149-334)	2	(3-29,146-334)(30-145)	2	(3-148)(149-334)	2	(3-29,146-334)(30-145)
3l00	A	2	(5-90)(91-179)	2	(5-87)(88-179)	2	(5-90)(91-179)	2	(5-87)(88-179)	2	(5-90)(91-179)	2	(5-87)(88-179)	2	(5-90)(91-179)	2	(5-87)(88-179)
3l0g	A	2	(3-147)(148-274)	2	(3-148)(149-274)	2	(3-148)(149-274)	2	(3-148)(149-274)	2	(3-147)(148-274)	2	(3-148)(149-274)	2	(3-148)(149-274)	2	(3-148)(149-274)
3l0o	B	2	(58-145)(146-420)	2	(58-139)(140-420)	2	(58-145)(146-420)	2	(58-141)(142-420)	2	(58-145)(146-420)	2	(58-139)(140-420)	2	(58-145)(146-420)	2	(58-139)(140-420)
3lad	A	4	(1-51,113-154,278-352)(52-112)(155-277)(353-472)	5	(1-52,87-154)(53-86)(155-277)(278-353)(354-472)	4	(1-45,113-154,278-352)(46-112)(155-277)(353-472)	3	(1-51,278-352)(52-277)(353-472)	4	(1-51,113-154,278-352)(52-112)(155-277)(353-472)	5	(1-52,87-154)(53-86)(155-277)(278-353)(354-472)	3	(1-51,277-352)(52-276)(353-472)	5	(1-52,87-154)(53-86)(155-277)(278-353)(354-472)
3lda	A	2	(78-146)(147-396)	2	(78-144)(145-396)	2	(78-145)(146-396)	2	(78-144)(145-396)	2	(78-146)(147-396)	2	(78-144)(145-396)	2	(78-145)(146-396)	2	(78-144)(145-396)
3lfu	A	4	(3-89,204-283)(90-203)(284-356,547-647)(357-546)	4	(3-106,189-280)(107-188)(281-385,490-647)(386-489)	4	(3-89,204-283)(90-203)(284-379,546-647)(380-545)	4	(3-107,189-280)(108-188)(281-385,490-647)(386-489)	4	(3-89,204-283)(90-203)(284-379,546-647)(380-545)	4	(3-106,189-280)(107-188)(281-385,490-647)(386-489)	4	(3-89,204-281)(90-203)(282-380,546-647)(381-545)	4	(3-106,189-280)(107-188)(281-385,490-647)(386-489)
3llp	A	3	(7-258)(259-382)(383-493)	4	(7-137)(138-259)(260-381)(382-493)	4	(7-138)(139-258)(259-382)(383-493)	4	(7-137)(138-259)(260-381)(382-493)	4	(7-138)(139-258)(259-382)(383-493)	4	(7-137)(138-259)(260-381)(382-493)	2	(7-257)(258-493)	2	(7-256)(257-493)
3llx	A	2	(3-237)(238-375)	2	(3-238)(239-375)	2	(3-237)(238-375)	2	(3-238)(239-375)	2	(3-237)(238-375)	2	(3-238)(239-375)	2	(3-237)(238-375)	2	(3-238)(239-375)
3lnu	A	2	(59-258)(259-422)	2	(59-258)(259-422)	2	(59-258)(259-422)	2	(59-258)(259-422)	2	(59-258)(259-422)	2	(59-258)(259-422)	2	(59-258)(259-422)	2	(59-258)(259-422)
3lo8	A	2	(8-153)(154-316)			2	(8-154)(155-316)	2	(8-153)(154-316)	2	(8-154)(155-316)	2	(8-151)(152-316)	2	(8-154)(155-316)	2	(8-151)(152-316)
3loq	A	2	(-7-107)(108-270)	2	(-7-101)(102-270)	2	(-7-107)(108-270)	2	(-7-102)(103-270)	2	(-7-107)(108-270)	2	(-7-101)(102-270)	2	(-7-107)(108-270)	2	(-7-102)(103-270)
3lp8	A	3	(-1-93)(94-323)(324-419)	4	(-1-89)(90-117,188-326)(118-187)(327-419)	3	(-1-93)(94-323)(324-419)	2	(-1-101,191-419)(102-190)	3	(-1-93)(94-323)(324-419)	4	(-1-89)(90-117,188-326)(118-187)(327-419)	3	(-1-93)(94-193)(194-419)	2	(-1-101,191-419)(102-190)
3lpw	A	2	(1-100)(101-197)	2	(1-100)(101-197)	2	(1-100)(101-197)	2	(1-100)(101-197)	2	(1-100)(101-197)	2	(1-100)(101-197)	2	(1-100)(101-197)	2	(1-100)(101-197)
3lrt	A	2	(1-140)(141-284)	2	(1-140)(141-284)	2	(1-140)(141-284)	2	(1-140)(141-284)	2	(1-140)(141-284)	2	(1-140)(141-284)	2	(1-140)(141-284)	2	(1-140)(141-284)
3m00	A	2	(14-252)(253-548)	2	(14-252)(253-548)	2	(14-252)(253-548)	2	(14-252)(253-548)	2	(14-252)(253-548)	2	(14-252)(253-548)	2	(14-252)(253-548)	2	(14-252)(253-548)
3m7v	A	2	(3-104,228-403)(105-227)	2	(3-107,227-403)(108-226)	2	(3-104,228-403)(105-227)	2	(3-107,227-403)(108-226)	2	(3-104,228-403)(105-227)	2	(3-107,227-403)(108-226)	2	(3-104,228-403)(105-227)	2	(3-107,227-403)(108-226)
3m8n	A	2	(0-78)(79-203)	2	(0-77)(78-203)	2	(0-78)(79-203)	2	(0-77)(78-203)	2	(0-78)(79-203)	2	(0-77)(78-203)	2	(0-78)(79-203)	2	(0-77)(78-203)
3m8o	H	2	(1-120)(121-221)	2	(1-120)(121-221)	2	(1-120)(121-221)	2	(1-120)(121-221)	2	(1-120)(121-221)	2	(1-120)(121-221)	2	(1-120)(121-221)	2	(1-120)(121-221)
3mcq	A	2	(7-138)(139-308)	2	(7-133)(134-308)	2	(7-139)(140-308)	2	(7-136)(137-308)	2	(7-138)(139-308)	2	(7-133)(134-308)	2	(7-139)(140-308)	2	(7-133)(134-308)
3md3	A	2	(75-153)(154-240)	2	(75-153)(154-240)	2	(75-153)(154-240)	2	(75-153)(154-240)	2	(75-153)(154-240)	2	(75-153)(154-240)	2	(75-153)(154-240)	2	(75-153)(154-240)
3mdq	A	2	(3-124)(125-314)	2	(3-109)(110-314)	2	(3-124)(125-314)	2	(3-109)(110-314)	2	(3-124)(125-314)	2	(3-109)(110-314)	2	(3-124)(125-314)	2	(3-109)(110-314)
3mkh	A	3	(2-35)(36-266)(267-427)	2	(2-269)(270-427)	3	(2-47)(48-266)(267-427)	2	(2-268)(269-427)	3	(2-36)(37-266)(267-427)	2	(2-269)(270-427)	2	(2-266)(267-427)	2	(2-269)(270-427)
3mks	B	2	(270-373)(374-744)	2	(270-366)(367-744)	2	(270-373)(374-744)	2	(270-366)(367-744)	2	(270-373)(374-744)	2	(270-366)(367-744)	2	(270-374)(375-744)	2	(270-366)(367-744)
3mkv	A	2	(1-60,333-414)(61-332)	2	(1-59,363-414)(60-362)	2	(1-60,333-414)(61-332)	2	(1-59,362-414)(60-361)	2	(1-60,333-414)(61-332)	2	(1-59,363-414)(60-362)	2	(1-61,332-414)(62-331)	2	(1-59,363-414)(60-362)
3ml1	A	4	(4-67)(68-150,383-638)(151-382,639-677)(678-802)	4	(4-69)(70-151,384-630)(152-383,631-678)(679-802)	4	(4-69)(70-150,383-639)(151-382,640-677)(678-802)	3	(4-151,383-677)(152-382)(678-802)	4	(4-69)(70-150,383-638)(151-382,639-677)(678-802)	4	(4-69)(70-151,384-630)(152-383,631-678)(679-802)	3	(4-150,384-677)(151-383)(678-802)	4	(4-69)(70-151,384-630)(152-383,631-678)(679-802)
3mmc	A	3	(1-166)(167-360)(361-417)	2	(1-387)(388-417)	3	(1-165)(166-360)(361-417)	2	(1-388)(389-417)	4	(1-163)(164-216,309-368)(217-308)(369-417)	2	(1-387)(388-417)	4	(1-163)(164-234,309-368)(235-308)(369-417)	2	(1-387)(388-417)
3mpi	A	3	(1-90)(91-244)(245-391)	4	(1-95)(96-242)(243-310)(311-391)	3	(1-91)(92-242)(243-391)	2	(1-90,243-391)(91-242)	3	(1-90)(91-243)(244-391)	4	(1-95)(96-242)(243-310)(311-391)	3	(1-95)(96-242)(243-391)	4	(1-95)(96-242)(243-310)(311-391)
3mqd	A	2	(1-50,193-407)(51-192)	2	(1-105,139-407)(106-138)	2	(1-50,193-407)(51-192)	2	(1-104,150-407)(105-149)	2	(1-50,193-407)(51-192)	2	(1-105,139-407)(106-138)	2	(1-50,193-407)(51-192)	2	(1-105,148-407)(106-147)
3muo	A	3	(7-75,412-690)(76-234)(235-411)	3	(7-77,412-690)(78-238)(239-411)	3	(7-74,412-690)(75-236)(237-411)	3	(7-77,412-690)(78-238)(239-411)	3	(7-74,413-690)(75-235)(236-412)	3	(7-77,412-690)(78-238)(239-411)	3	(7-73,413-690)(74-234)(235-412)	3	(7-77,412-690)(78-238)(239-411)
3mwp	A	2	(7-338)(364-561)	2	(7-338)(364-561)	2	(7-338)(364-561)	2	(7-338)(364-561)	2	(7-338)(364-561)	2	(7-338)(364-561)	2	(7-338)(364-561)	2	(7-338)(364-561)
3n0f	A	2	(57-284)(285-595)	2	(57-282)(283-595)	2	(57-284)(285-595)	2	(57-282)(283-595)	2	(57-284)(285-595)	2	(57-282)(283-595)	2	(57-283)(284-595)	2	(57-282)(283-595)
3n0p	B	2	(1-101)(102-206)	2	(1-101)(102-206)	2	(1-101)(102-206)	2	(1-101)(102-206)	2	(1-101)(102-206)	2	(1-101)(102-206)	2	(1-101)(102-206)	2	(1-101)(102-206)
3n40	F	2	(-1-271)(272-391)	3	(-1-51,109-286)(52-108)(287-391)	2	(-1-271)(272-391)	2	(-1-269)(270-391)	2	(-1-271)(272-391)	3	(-1-51,109-286)(52-108)(287-391)	2	(-1-271)(272-391)	2	(-1-269)(270-391)
3n79	A	2	(2-77)(78-184)	2	(2-75)(76-184)	2	(2-77)(78-184)	2	(2-75)(76-184)	2	(2-77)(78-184)	2	(2-75)(76-184)	2	(2-77)(78-184)	2	(2-75)(76-184)
3naj	A	2	(1-155)(156-291)	2	(1-155)(156-291)	2	(1-155)(156-291)	2	(1-155)(156-291)	2	(1-155)(156-291)	2	(1-155)(156-291)	2	(1-155)(156-291)	2	(1-155)(156-291)
3nci	A	5	(1-102,352-389)(103-351)(390-477,562-724)(478-561)(725-903)	3	(1-86,361-728)(87-360)(729-903)	5	(1-103,340-389)(104-339)(390-476,564-726)(477-563)(727-903)	4	(1-98,360-483,555-724)(99-359)(484-554)(725-903)	5	(1-103,340-389)(104-339)(390-476,562-726)(477-561)(727-903)	3	(1-86,361-728)(87-360)(729-903)	6	(1-104,340-390)(105-339)(391-476,565-688)(477-564)(689-773,873-903)(774-872)	2	(1-388)(389-903)
3nem	A	2	(1-130)(131-438)	2	(1-114)(115-438)	2	(1-130)(131-438)	2	(1-114)(115-438)	2	(1-130)(131-438)	2	(1-114)(115-438)	2	(1-130)(131-438)	2	(1-114)(115-438)
3nep	X	3	(22-98)(99-163,247-337)(164-246)	3	(22-97)(98-164,247-337)(165-246)	3	(22-98)(99-163,247-337)(164-246)	3	(22-97)(98-164,247-337)(165-246)	3	(22-98)(99-163,247-337)(164-246)	3	(22-97)(98-164,247-337)(165-246)	3	(22-98)(99-163,247-337)(164-246)	3	(22-97)(98-164,247-337)(165-246)
3nf4	A	3	(5-100)(101-242)(243-382)	4	(5-100)(101-241)(242-270,312-382)(271-311)	3	(5-100)(101-242)(243-382)	2	(5-43,243-382)(44-242)	3	(5-100)(101-242)(243-382)	4	(5-100)(101-241)(242-270,312-382)(271-311)	2	(5-43,243-382)(44-242)	2	(5-43,243-382)(44-242)
3ngx	A	2	(2-133)(134-276)	2	(2-133)(134-276)	2	(2-133)(134-276)	2	(2-133)(134-276)	2	(2-133)(134-276)	2	(2-133)(134-276)	2	(2-133)(134-276)	2	(2-133)(134-276)
3nhq	A	2	(5-303,436-494)(304-435)	2	(5-308,432-494)(309-431)	2	(5-303,435-494)(304-434)	2	(5-308,432-494)(309-431)	2	(5-303,435-494)(304-434)	2	(5-308,432-494)(309-431)	2	(5-303,435-494)(304-434)	2	(5-308,432-494)(309-431)
3niv	A	2	(2-85)(86-211)	2	(2-85)(86-211)	2	(2-84)(85-211)	2	(2-86)(87-211)	2	(2-84)(85-211)	2	(2-85)(86-211)	2	(2-84)(85-211)	2	(2-85)(86-211)
3nuh	B	2	(402-548,734-784)(549-733)	2	(402-548,734-784)(549-733)	2	(402-548,734-784)(549-733)	2	(402-548,734-784)(549-733)	2	(402-548,735-784)(549-734)	2	(402-548,734-784)(549-733)	2	(402-548,734-784)(549-733)	2	(402-548,734-784)(549-733)
3nvv	A	2	(2-89)(90-165)	2	(2-90)(91-165)	2	(2-89)(90-165)	2	(2-90)(91-165)	2	(2-89)(90-165)	2	(2-90)(91-165)	2	(2-90)(91-165)	2	(2-90)(91-165)
3nvv	B	2	(195-289)(290-528)	2	(195-222)(223-528)	2	(195-290)(291-528)	2	(195-222)(223-528)	2	(195-290)(291-528)	2	(195-222)(223-528)	2	(195-289)(290-528)	2	(195-222)(223-528)
3nvv	C	3	(571-838)(839-1007,1139-1325)(1008-1138)	3	(571-838)(839-1015,1136-1325)(1016-1135)	3	(571-838)(839-1006,1139-1325)(1007-1138)	3	(571-838)(839-1015,1135-1325)(1016-1134)	3	(571-840)(841-1006,1139-1325)(1007-1138)	3	(571-838)(839-1015,1136-1325)(1016-1135)	3	(571-840)(841-1006,1139-1325)(1007-1138)	3	(571-838)(839-1015,1136-1325)(1016-1135)
3o2g	A	2	(0-109)(110-385)	2	(0-97)(98-385)	2	(0-109)(110-385)	2	(0-97)(98-385)	2	(0-109)(110-385)	2	(0-97)(98-385)	2	(0-109)(110-385)	2	(0-97)(98-385)
3o4w	A	2	(2-63,269-485)(64-268)	2	(2-64,268-485)(65-267)	2	(2-64,268-485)(65-267)	2	(2-64,268-485)(65-267)	2	(2-64,268-485)(65-267)	2	(2-64,268-485)(65-267)	2	(2-64,268-485)(65-267)	2	(2-64,268-485)(65-267)
3o7y	A	2	(117-477)(478-728)	3	(117-206)(207-482)(483-728)	2	(117-478)(479-728)	2	(117-453)(454-728)	2	(117-477)(478-728)	3	(117-206)(207-482)(483-728)	2	(117-478)(479-728)	2	(117-454)(455-728)
3of1	A	2	(171-287)(288-416)	3	(171-201)(202-286)(287-416)	2	(171-287)(288-416)	2	(171-287)(288-416)	2	(171-287)(288-416)	3	(171-201)(202-286)(287-416)	2	(171-287)(288-416)	2	(171-287)(288-416)
3og2	A	2	(38-225,671-1023)(226-670)	3	(38-376)(377-670)(671-1023)	3	(38-304)(305-670)(671-1023)	3	(38-376)(377-670)(671-1023)	3	(38-304)(305-670)(671-1023)	3	(38-376)(377-670)(671-1023)	2	(38-183,670-1023)(184-669)	5	(38-390)(391-600)(601-670)(671-846)(847-1023)
3op1	A	2	(1-163)(164-305)	2	(1-163)(164-305)	2	(1-162)(163-305)	2	(1-163)(164-305)	2	(1-163)(164-305)	2	(1-163)(164-305)	2	(1-162)(163-305)	2	(1-163)(164-305)
3ory	A	2	(-3-152,297-339)(153-296)	2	(-3-213,293-339)(214-292)	2	(-3-152,297-339)(153-296)	2	(-3-153,296-339)(154-295)	2	(-3-152,297-339)(153-296)	2	(-3-213,293-339)(214-292)	2	(-3-152,297-339)(153-296)	2	(-3-154,295-339)(155-294)
3osg	A	2	(40-96)(97-150)	2	(40-96)(97-150)	2	(40-96)(97-150)	2	(40-96)(97-150)	2	(40-96)(97-150)	2	(40-96)(97-150)	2	(40-96)(97-150)	2	(40-96)(97-150)
3ozu	A	3	(1-141)(142-257)(258-403)	3	(1-141)(142-257)(258-403)	3	(1-140)(141-257)(258-403)	3	(1-141)(142-257)(258-403)	3	(1-140)(141-257)(258-403)	3	(1-141)(142-257)(258-403)	3	(1-141)(142-257)(258-403)	3	(1-141)(142-257)(258-403)
3ozy	A	2	(2-138,277-387)(139-276)	2	(2-137,277-387)(138-276)	2	(2-138,277-387)(139-276)	2	(2-137,277-387)(138-276)	2	(2-138,277-387)(139-276)	2	(2-137,277-387)(138-276)	2	(2-138,277-387)(139-276)	2	(2-137,277-387)(138-276)
3p0b	A	2	(-1-389)(390-517)	2	(-1-385)(386-517)	2	(-1-391)(392-517)	2	(-1-385)(386-517)	2	(-1-391)(392-517)	2	(-1-385)(386-517)	2	(-1-385)(386-517)	2	(-1-385)(386-517)
3p2t	A	2	(2-95)(96-195)	2	(2-95)(96-195)	2	(2-95)(96-195)	2	(2-95)(96-195)	2	(2-95)(96-195)	2	(2-95)(96-195)	2	(2-95)(96-195)	2	(2-95)(96-195)
3p54	A	2	(1-280)(281-404)	3	(1-63,290-404)(64-119)(120-289)	2	(1-280)(281-404)	4	(1-49,135-196)(50-134)(197-279)(280-404)	2	(1-280)(281-404)	3	(1-63,290-404)(64-119)(120-289)	2	(1-280)(281-404)	2	(1-277)(278-404)
3p73	A	2	(-1-172)(173-273)	2	(-1-177)(178-273)	2	(-1-172)(173-273)	2	(-1-177)(178-273)	2	(-1-172)(173-273)	2	(-1-177)(178-273)	2	(-1-172)(173-273)	2	(-1-177)(178-273)
3p7m	A	3	(1-79)(80-143,232-318)(144-231)	2	(1-144,231-318)(145-230)	3	(1-79)(80-143,232-318)(144-231)	2	(1-144,231-318)(145-230)	3	(1-79)(80-143,232-318)(144-231)	2	(1-144,231-318)(145-230)	3	(1-78)(79-143,232-318)(144-231)	2	(1-144,231-318)(145-230)
3p9c	A	2	(9-130)(131-360)	2	(9-114)(115-360)	2	(9-130)(131-360)	2	(9-114)(115-360)	2	(9-130)(131-360)	2	(9-114)(115-360)	2	(9-130)(131-360)	2	(9-114)(115-360)
3paj	A	2	(-5-134)(135-296)	2	(-5-132)(133-296)	2	(-5-134)(135-296)	2	(-5-133)(134-296)	2	(-5-134)(135-296)	2	(-5-132)(133-296)	2	(-5-133)(134-296)	2	(-5-132)(133-296)
3pbt	A	2	(53-219)(220-563)	2	(53-152)(153-563)	2	(53-220)(221-563)	2	(53-152)(153-563)	2	(53-220)(221-563)	2	(53-152)(153-563)	2	(53-220)(221-563)	2	(53-152)(153-563)
3pdf	A	2	(1-118)(206-441)	2	(1-118)(206-441)	2	(1-118)(206-441)	2	(1-118)(206-441)	2	(1-118)(206-441)	2	(1-118)(206-441)	2	(1-118)(206-441)	2	(1-118)(206-441)
3pey	A	2	(91-294)(295-481)	2	(91-294)(295-481)	2	(91-294)(295-481)	2	(91-294)(295-481)	2	(91-294)(295-481)	2	(91-294)(295-481)	2	(91-294)(295-481)	2	(91-294)(295-481)
3pfi	A	3	(20-179)(180-257)(258-329)	3	(20-179)(180-257)(258-329)	3	(20-179)(180-257)(258-329)	3	(20-180)(181-257)(258-329)	3	(20-179)(180-257)(258-329)	3	(20-179)(180-257)(258-329)	2	(20-179)(180-329)	2	(20-179)(180-329)
3phh	A	2	(1-112,231-263)(113-230)	2	(1-112,231-263)(113-230)	2	(1-112,231-263)(113-230)	2	(1-112,231-263)(113-230)	2	(1-112,231-263)(113-230)	2	(1-112,231-263)(113-230)	2	(1-112,231-263)(113-230)	2	(1-112,231-263)(113-230)
3pme	A	2	(868-1086)(1087-1284)	2	(868-1086)(1087-1284)	2	(868-1086)(1087-1284)	2	(868-1086)(1087-1284)	2	(868-1086)(1087-1284)	2	(868-1086)(1087-1284)	2	(868-1086)(1087-1284)	2	(868-1086)(1087-1284)
3pms	A	2	(4-137)(138-315)	2	(4-259)(260-315)	2	(4-138)(139-315)	2	(4-259)(260-315)	2	(4-138)(139-315)	2	(4-259)(260-315)	2	(4-138)(139-315)	2	(4-259)(260-315)
3ppe	A	2	(1-99)(100-203)	2	(1-99)(100-203)	2	(1-99)(100-203)	2	(1-99)(100-203)	2	(1-99)(100-203)	2	(1-99)(100-203)	2	(1-99)(100-203)	2	(1-99)(100-203)
3pro	C	2	(6-84)(85-163)	2	(6-83)(84-163)	2	(6-84)(85-163)	2	(6-83)(84-163)	2	(6-84)(85-163)	2	(6-83)(84-163)	2	(6-84)(85-163)	2	(6-83)(84-163)
3pse	B	2	(4-77)(78-156)	2	(4-77)(78-156)	2	(4-77)(78-156)	2	(4-77)(78-156)	2	(4-77)(78-156)	2	(4-77)(78-156)	2	(4-77)(78-156)	2	(4-77)(78-156)
3pt9	A	4	(730-910)(911-1110)(1137-1368)(1369-1600)	4	(730-838)(839-910,1137-1419,1548-1600)(911-1110)(1420-1547)	4	(730-910)(911-1110)(1137-1367)(1368-1600)	4	(730-838)(839-910,1137-1419,1548-1600)(911-1110)(1420-1547)	4	(730-910)(911-1110)(1137-1368)(1369-1600)	4	(730-838)(839-910,1137-1419,1548-1600)(911-1110)(1420-1547)	4	(730-910)(911-1110)(1137-1367)(1368-1600)	4	(730-838)(839-910,1137-1419,1548-1600)(911-1110)(1420-1547)
3pv8	A	2	(298-492,744-876)(493-743)	2	(298-496,590-876)(497-589)	3	(298-492)(493-651)(652-876)	2	(298-496,590-876)(497-589)	3	(298-492)(493-651)(652-876)	4	(298-476)(477-522,583-654,803-876)(523-582)(655-802)	3	(298-491)(492-651)(652-876)	2	(298-496,590-876)(497-589)
3pwf	A	2	(2-67)(68-171)	3	(2-66)(67-134)(135-171)	2	(2-67)(68-171)	2	(2-66)(67-171)	3	(2-66)(67-132)(133-171)	3	(2-66)(67-134)(135-171)	2	(2-67)(68-171)	2	(2-66)(67-171)
3pxl	A	2	(1-120,312-499)(121-311)	2	(1-126,310-499)(127-309)	2	(1-120,312-499)(121-311)	2	(1-126,310-499)(127-309)	2	(1-120,312-499)(121-311)	2	(1-126,310-499)(127-309)	2	(1-120,312-499)(121-311)	2	(1-126,310-499)(127-309)
3py8	A	2	(294-448,554-832)(449-553)	2	(294-452,548-832)(453-547)	2	(294-448,607-832)(449-606)	2	(294-452,548-832)(453-547)	2	(294-448,555-832)(449-554)	2	(294-452,548-832)(453-547)	2	(294-447,608-832)(448-607)	2	(294-452,548-832)(453-547)
3pzw	A	2	(6-256,759-839)(257-758)	2	(6-186)(187-839)	5	(6-184)(185-250,499-580)(251-338)(339-498)(581-839)	2	(6-250)(251-839)	6	(6-185)(186-250,500-577)(251-337)(338-499,688-759)(578-628,760-839)(629-687)	2	(6-186)(187-839)	2	(6-256,759-839)(257-758)	2	(6-186)(187-839)
3q0w	A	2	(22-92)(93-214)	2	(22-67)(68-214)	2	(22-92)(93-214)	2	(22-67)(68-214)	2	(22-92)(93-214)	2	(22-67)(68-214)	2	(22-92)(93-214)	2	(22-67)(68-214)
3q18	A	2	(4-99)(100-239)	2	(4-99)(100-239)	2	(4-99)(100-239)	2	(4-99)(100-239)	2	(4-99)(100-239)	2	(4-99)(100-239)	2	(4-99)(100-239)	2	(4-99)(100-239)
3q4d	A	2	(1-127,293-368)(128-292)	2	(1-127,293-368)(128-292)	2	(1-127,293-368)(128-292)	2	(1-128,293-368)(129-292)	2	(1-128,293-368)(129-292)	2	(1-127,293-368)(128-292)	2	(1-127,293-368)(128-292)	2	(1-127,293-368)(128-292)
3qe2	A	3	(69-239)(243-457)(458-680)	3	(69-239)(243-515)(516-680)	3	(69-239)(243-457)(458-680)	3	(69-239)(243-515)(516-680)	3	(69-239)(243-457)(458-680)	3	(69-239)(243-515)(516-680)	4	(69-239)(243-269,329-455)(270-328,456-518)(519-680)	3	(69-239)(243-515)(516-680)
3qft	A	2	(246-498)(499-680)	2	(246-325,457-680)(326-456)	4	(246-274,330-378)(275-329,457-516)(379-456)(517-680)	2	(246-325,457-680)(326-456)	4	(246-275,329-378)(276-328,452-516)(379-451)(517-680)	2	(246-325,457-680)(326-456)	2	(246-457)(458-680)	2	(246-325,457-680)(326-456)
3qq8	A	2	(10-105)(106-186)	2	(10-106)(107-186)	2	(10-105)(106-186)	2	(10-106)(107-186)	2	(10-105)(106-186)	2	(10-106)(107-186)	2	(10-105)(106-186)	2	(10-106)(107-186)
3qty	A	2	(0-167)(168-347)			2	(0-168)(169-347)			2	(0-168)(169-347)			2	(0-169)(170-347)
3quy	C	2	(1-116)(117-206)	2	(1-117)(118-206)	2	(1-116)(117-206)	2	(1-117)(118-206)	2	(1-116)(117-206)	2	(1-117)(118-206)	2	(1-116)(117-206)	2	(1-117)(118-206)
3qvn	A	2	(1-31,86-205)(32-85)	2	(1-37,86-205)(38-85)	2	(1-31,86-205)(32-85)	2	(1-37,86-205)(38-85)	2	(1-31,86-205)(32-85)	2	(1-37,86-205)(38-85)	2	(1-31,86-205)(32-85)	2	(1-37,86-205)(38-85)
3qvp	A	3	(3-231)(232-325,518-583)(326-517)	6	(3-49,235-288)(50-108)(109-234)(289-331)(332-412,511-583)(413-510)	6	(3-53,217-248)(54-109)(110-174)(175-216,411-511)(249-330,512-583)(331-410)	7	(3-51,236-285)(52-108)(109-143,517-583)(144-235)(286-329)(330-412)(413-516)	2	(3-107)(108-583)	6	(3-49,235-288)(50-108)(109-234)(289-331)(332-412,511-583)(413-510)	2	(3-107)(108-583)	2	(3-107)(108-583)
3qvs	A	4	(1-95)(96-224)(225-331)(332-392)	2	(1-227,330-392)(228-329)	4	(1-96)(97-226)(227-331)(332-392)	2	(1-226,331-392)(227-330)	4	(1-96)(97-225)(226-331)(332-392)	2	(1-227,330-392)(228-329)	2	(1-222)(223-392)	2	(1-227,330-392)(228-329)
3r1z	A	2	(2-131,297-363)(132-296)	2	(2-130,297-363)(131-296)	2	(2-131,297-363)(132-296)	2	(2-131,270-363)(132-269)	2	(2-131,297-363)(132-296)	2	(2-130,297-363)(131-296)	2	(2-131,297-363)(132-296)	2	(2-130,297-363)(131-296)
3r23	A	3	(0-92,262-303)(93-176)(177-261)			3	(0-92,263-303)(93-176)(177-262)	2	(0-93,177-303)(94-176)	3	(0-92,263-303)(93-176)(177-262)			3	(0-92,263-303)(93-176)(177-262)
3r2t	A	2	(38-126)(127-232)	2	(38-126)(127-232)	2	(38-126)(127-232)	2	(38-125)(126-232)	2	(38-126)(127-232)	2	(38-126)(127-232)	2	(38-125)(126-232)	2	(38-126)(127-232)
3r4d	A	2	(1-107)(108-199)	2	(1-108)(109-199)	2	(1-107)(108-199)	2	(1-108)(109-199)	2	(1-107)(108-199)	2	(1-108)(109-199)	2	(1-107)(108-199)	2	(1-108)(109-199)
3r4s	A	2	(864-1094)(1095-1291)	2	(864-1094)(1095-1291)	2	(864-1094)(1095-1291)	2	(864-1094)(1095-1291)	2	(864-1094)(1095-1291)	2	(864-1094)(1095-1291)	2	(864-1094)(1095-1291)	2	(864-1094)(1095-1291)
3r6s	A	2	(3-146)(147-227)	4	(3-32)(33-119)(120-148)(149-227)	2	(3-146)(147-227)	2	(3-146)(147-227)	2	(3-146)(147-227)	4	(3-32)(33-119)(120-148)(149-227)	4	(3-32)(33-119)(120-147)(148-227)	4	(3-32)(33-119)(120-148)(149-227)
3r7k	A	2	(21-47,259-398)(48-258)	3	(21-142)(143-258)(259-398)	2	(21-258)(259-398)	2	(21-47,259-398)(48-258)	2	(21-47,259-398)(48-258)	3	(21-142)(143-258)(259-398)	2	(21-258)(259-398)	2	(21-54,259-398)(55-258)
3r8q	A	3	(1-92)(93-180)(181-271)	3	(1-91)(92-182)(183-271)	3	(1-92)(93-181)(182-271)	3	(1-91)(92-182)(183-271)	3	(1-92)(93-181)(182-271)	3	(1-91)(92-182)(183-271)	2	(1-93)(94-271)	2	(1-92)(93-271)
3rf3	B	2	(1-129)(130-258)	2	(1-129)(130-258)	2	(1-129)(130-258)	2	(1-129)(130-258)	2	(1-129)(130-258)	2	(1-129)(130-258)	2	(1-129)(130-258)	2	(1-129)(130-258)
3rfo	A	2	(-2-200)(201-311)	2	(-2-202)(203-311)	2	(-2-200)(201-311)	2	(-2-202)(203-311)	2	(-2-200)(201-311)	2	(-2-202)(203-311)	2	(-2-200)(201-311)	2	(-2-202)(203-311)
3rga	A	2	(0-133)(134-280)	3	(0-119)(120-217,250-280)(218-249)	2	(0-132)(133-280)	2	(0-133)(134-280)	2	(0-133)(134-280)	3	(0-119)(120-217,250-280)(218-249)	2	(0-133)(134-280)	3	(0-119)(120-217,250-280)(218-249)
3rit	A	2	(1-129,267-354)(130-266)	2	(1-129,266-354)(130-265)	2	(1-129,267-354)(130-266)	2	(1-129,266-354)(130-265)	2	(1-129,267-354)(130-266)	2	(1-129,266-354)(130-265)	2	(1-130,294-354)(131-293)	2	(1-129,266-354)(130-265)
3rkp	A	2	(166-402)(403-515)	3	(166-266)(267-409)(410-515)	3	(166-269)(270-406)(407-515)	3	(166-266)(267-409)(410-515)	3	(166-269)(270-406)(407-515)	3	(166-266)(267-409)(410-515)	3	(166-269)(270-406)(407-515)	3	(166-266)(267-409)(410-515)
3rlf	A	2	(2-210)(211-372)	2	(2-216)(217-372)	2	(2-210)(211-372)	2	(2-216)(217-372)	2	(2-210)(211-372)	2	(2-216)(217-372)	2	(2-210)(211-372)	2	(2-216)(217-372)
3rlf	F	3	(10-92)(93-258)(259-503)	4	(10-75)(76-114,207-274,476-503)(115-206)(275-475)	3	(10-92)(93-258)(259-503)	3	(10-79)(80-253)(254-503)	3	(10-92)(93-258)(259-503)	4	(10-75)(76-114,207-274,476-503)(115-206)(275-475)	3	(10-92)(93-258)(259-503)	3	(10-79)(80-253)(254-503)
3rlo	A	2	(575-671)(672-770)	2	(575-671)(672-770)	2	(575-671)(672-770)	2	(575-671)(672-770)	2	(575-671)(672-770)	2	(575-671)(672-770)	2	(575-671)(672-770)	2	(575-671)(672-770)
3rns	A	2	(0-128)(129-223)	2	(0-128)(129-223)	2	(0-128)(129-223)	2	(0-128)(129-223)	2	(0-128)(129-223)	2	(0-128)(129-223)	2	(0-128)(129-223)	2	(0-128)(129-223)
3rq7	A	2	(373-410,515-594)(411-514)	2	(373-410,515-594)(411-514)	2	(373-410,515-594)(411-514)	2	(373-410,515-594)(411-514)	2	(373-410,515-594)(411-514)	2	(373-410,515-594)(411-514)	2	(373-410,515-594)(411-514)	2	(373-410,515-594)(411-514)
3rss	A	2	(-4-207)(208-489)	2	(-4-207)(208-489)	2	(-4-207)(208-489)	2	(-4-207)(208-489)	2	(-4-207)(208-489)	2	(-4-207)(208-489)	2	(-4-207)(208-489)	2	(-4-207)(208-489)
3rw7	A	2	(118-205)(206-362)	2	(118-199)(203-362)	2	(118-205)(206-362)	2	(118-199)(203-362)	2	(118-205)(206-362)	2	(118-199)(203-362)	2	(118-205)(206-362)	2	(118-199)(203-362)
3ry4	A	2	(4-87)(88-173)	2	(4-86)(87-173)	2	(4-87)(88-173)	2	(4-86)(87-173)	2	(4-87)(88-173)	2	(4-86)(87-173)	2	(4-87)(88-173)	2	(4-86)(87-173)
3ryc	A	3	(1-138)(139-204,382-438)(205-381)	3	(1-138)(139-205,381-438)(206-380)	3	(1-138)(139-204,381-438)(205-380)	3	(1-138)(139-204,381-438)(205-380)	3	(1-138)(139-204,382-438)(205-381)	3	(1-138)(139-205,381-438)(206-380)	2	(1-203,385-438)(204-384)	2	(1-204,383-438)(205-382)
3ryc	B	3	(1-138)(139-202,385-442)(203-384)	4	(1-138)(139-204,385-442)(205-243)(244-384)	4	(1-138)(139-201,385-442)(202-243)(244-384)	4	(1-138)(139-204,384-442)(205-243)(244-383)	4	(1-138)(139-202,385-442)(203-243)(244-384)	4	(1-138)(139-204,385-442)(205-243)(244-384)	4	(1-138)(139-201,385-442)(202-259)(260-384)	2	(1-202,385-442)(203-384)
3s5y	A	2	(32-228)(229-421)	2	(32-231)(232-421)	2	(32-228)(229-421)	2	(32-231)(232-421)	2	(32-228)(229-421)	2	(32-231)(232-421)	2	(32-228)(229-421)	2	(32-231)(232-421)
3s8g	B	2	(3-43)(44-168)	2	(3-38)(39-168)	2	(3-43)(44-168)	2	(3-38)(39-168)	2	(3-43)(44-168)	2	(3-38)(39-168)	2	(3-43)(44-168)	2	(3-38)(39-168)
3s9d	B	2	(12-107)(108-204)	2	(12-107)(108-204)	2	(12-107)(108-204)	2	(12-107)(108-204)	2	(12-107)(108-204)	2	(12-107)(108-204)	2	(12-107)(108-204)	2	(12-107)(108-204)
3sbt	B	2	(1-144)(145-317)	2	(1-143)(144-317)	2	(1-144)(145-317)	2	(1-143)(144-317)	2	(1-144)(145-317)	2	(1-143)(144-317)	2	(1-144)(145-317)	2	(1-143)(144-317)
3seb	A	2	(1-30,126-238)(31-125)	2	(1-32,123-238)(33-122)	2	(1-30,126-238)(31-125)	2	(1-31,126-238)(32-125)	2	(1-30,126-238)(31-125)	2	(1-32,123-238)(33-122)	2	(1-30,126-238)(31-125)	2	(1-32,123-238)(33-122)
3sei	A	2	(1-69)(70-146)	2	(1-69)(70-146)	2	(1-69)(70-146)	2	(1-69)(70-146)	2	(1-69)(70-146)	2	(1-69)(70-146)	2	(1-70)(71-146)	2	(1-69)(70-146)
3sew	A	2	(1-112)(113-370)	2	(1-112)(113-370)	2	(1-112)(113-370)	2	(1-112)(113-370)	2	(1-112)(113-370)	2	(1-112)(113-370)	2	(1-112)(113-370)	2	(1-112)(113-370)
3sjn	A	2	(1-132,252-373)(133-251)	2	(1-134,250-373)(135-249)	2	(1-132,252-373)(133-251)	2	(1-134,250-373)(135-249)	2	(1-132,252-373)(133-251)	2	(1-134,250-373)(135-249)	2	(1-132,274-373)(133-273)	2	(1-134,250-373)(135-249)
3sk3	A	2	(3-150)(151-400)	2	(3-149)(150-400)	2	(3-150)(151-400)	2	(3-149)(150-400)	2	(3-150)(151-400)	2	(3-149)(150-400)	2	(3-150)(151-400)	2	(3-149)(150-400)
3smp	A	2	(233-384)(385-593)	3	(233-382)(383-467,510-593)(468-509)	2	(233-384)(385-593)	3	(233-382)(383-467,510-593)(468-509)	2	(233-384)(385-593)	3	(233-382)(383-467,510-593)(468-509)	2	(233-384)(385-593)	3	(233-382)(383-467,510-593)(468-509)
3sq7	A	2	(79-281)(282-543)	2	(79-281)(282-543)	2	(79-281)(282-543)	2	(79-281)(282-543)	2	(79-281)(282-543)	2	(79-281)(282-543)	2	(79-281)(282-543)	2	(79-281)(282-543)
3sqz	A	3	(1-50,331-388)(51-138)(139-330)	3	(1-50,338-388)(51-138)(139-337)	3	(1-50,330-388)(51-138)(139-329)	2	(1-162,332-388)(163-331)	3	(1-50,331-388)(51-138)(139-330)	3	(1-50,338-388)(51-138)(139-337)	3	(1-50,329-388)(51-171)(172-328)	3	(1-50,338-388)(51-171)(172-337)
3ss6	A	3	(-2-116)(117-155)(156-391)			3	(-2-116)(117-155)(156-391)			3	(-2-116)(117-155)(156-391)			3	(-2-116)(117-155)(156-391)
3stj	A	2	(11-235)(236-334)	2	(11-238)(239-334)	2	(11-235)(236-334)	2	(11-238)(239-334)	2	(11-235)(236-334)	2	(11-238)(239-334)	2	(11-236)(237-334)	2	(11-238)(239-334)
3t6e	H	3	(1-41)(42-84)(85-258)	2	(1-80)(81-258)	3	(1-38)(39-84)(85-258)	2	(1-80)(81-258)	3	(1-36)(37-84)(85-258)	2	(1-80)(81-258)	3	(1-37)(38-84)(85-258)	2	(1-80)(81-258)
3tdc	A	2	(1719-1855,1950-2451)(1856-1949)	2	(1719-1861,1926-2451)(1862-1925)	2	(1719-2249,2337-2451)(2250-2336)	2	(1719-1861,1926-2451)(1862-1925)	2	(1719-2249,2337-2451)(2250-2336)	2	(1719-1861,1926-2451)(1862-1925)	2	(1719-2249,2339-2451)(2250-2338)	2	(1719-1860,1926-2451)(1861-1925)
3tew	A	4	(15-258)(259-456)(457-590)(591-735)	4	(15-219)(220-263,452-605)(264-451)(606-735)	4	(15-243)(244-455)(456-592)(593-735)	3	(15-242)(243-604)(605-735)	4	(15-245)(246-456)(457-592)(593-735)	4	(15-219)(220-263,452-605)(264-451)(606-735)	2	(15-260)(261-735)	3	(15-242)(243-604)(605-735)
3tnl	A	2	(4-112,262-291)(113-261)	2	(4-112,262-291)(113-261)	2	(4-112,262-291)(113-261)	2	(4-112,262-291)(113-261)	2	(4-112,262-291)(113-261)	2	(4-112,262-291)(113-261)	2	(4-112,262-291)(113-261)	2	(4-112,262-291)(113-261)
3toy	A	2	(2-133,271-360)(134-270)	2	(2-133,271-360)(134-270)	2	(2-133,300-360)(134-299)	2	(2-133,271-360)(134-270)	2	(2-133,299-360)(134-298)	2	(2-133,271-360)(134-270)	2	(2-133,299-360)(134-298)	2	(2-133,271-360)(134-270)
3tpf	A	2	(1-124)(125-303)	2	(1-124)(125-303)	2	(1-124)(125-303)	2	(1-124)(125-303)	2	(1-124)(125-303)	2	(1-124)(125-303)	2	(1-124)(125-303)	2	(1-124)(125-303)
3tqo	A	2	(-1-258)(259-403)	2	(-1-258)(259-403)	2	(-1-258)(259-403)	2	(-1-258)(259-403)	2	(-1-258)(259-403)	2	(-1-258)(259-403)	2	(-1-258)(259-403)	2	(-1-258)(259-403)
[truncated: 215 more rows]

## Sheet: Accuracy
	LED				MD				MED				RL
	KK		SP		KK		SP		KK		SP		KK		SP
[truncated: 21 more rows]

## Sheet: ARI Mean and SD
		LED		MD		MED		RL
		KK	SP	KK	SP	KK	SP	KK	SP
[truncated: 6 more rows]
