# Supplementary material for: Assignment of structural domains in proteins using diffusion kernels on graphs
Source: BMC Bioinformatics. 2022 Sep 8;23:369. doi: 10.1186/s12859-022-04902-9 (PMC9461149; doi:10.1186/s12859-022-04902-9)
Supplement: Supplementary file 4 — Additional file 4. Results of KluDo along with the other methods over the test datasets. This file encompasses the results of KluDo along with the other methods (DomainParser, PDP, SWORD and DDomain)over the datasets Benchmark_1, Benchmark_2, Benchmark_3, Islam, Jones and ASTRAL40. KluDo’s results are presented for all combinations of kernel functions and clustering methods using the default parameter values. KK and SP stand for kernel k-means and spectral clustering, respectively. [file 12859_2022_4902_MOESM4_ESM.xlsx]

## Sheet: Benchmark_1
		KluDo (LED, KK)		KluDo (LED, SP)		KluDo (MD, KK)		KluDo (MD, SP)		KluDo (MED, KK)		KluDo (MED, SP)		KluDo (RL, KK)		KluDo (RL, SP)		DomainParser		PDP		DDomain (AUTHORS)		DDomain (SCOP)		DDomain (CATH)		SWORD		SCOP		CATH
		#Domains	Decomposition	#Domains	Decompoition	#Domains	Decomposition	#Domains	Decomposition	#Domains	Decomposition	#Domains	Decomposition	#Domains	Decomposition	#Domains	Decomposition	#Domains	Decomposition	#Domains	Decomposition	#Domains	Decomposition	#Domains	Decomposition	#Domains	Decomposition	#Domains	Decomposition	#Domains	Decomposition	#Domains	Decomposition
155c	A	1	(0-134)	1	(0-134)	1	(0-134)	1	(0-134)	1	(0-134)	1	(0-134)	1	(0-134)	1	(0-134)	1	(0-134)	1	(1-134)	1	(1-134)	1	(1-134)	1	(1-134)	1	(1-134)	1	(0-134)	1	(1-134)
1aal	A	1	(1-58)	1	(1-58)	1	(1-58)	1	(1-58)	1	(1-58)	1	(1-58)	1	(1-58)	1	(1-58)	1	(1-58)	1	(1-58)	1	(1-58)	1	(1-58)	1	(1-58)	1	(1-58)	1	(1-58)	1	(1-58)
1aal	B	1	(1-57)	1	(1-57)	1	(1-57)	1	(1-57)	1	(1-57)	1	(1-57)	1	(1-57)	1	(1-57)	1	(1-57)	1	(1-57)	1	(1-57)	1	(1-57)	1	(1-57)	1	(1-57)	1	(1-57)	1	(1-57)
1aap	A	1	(1-56)	1	(1-56)	1	(1-56)	1	(1-56)	1	(1-56)	1	(1-56)	1	(1-56)	1	(1-56)	1	(1-56)	1	(1-56)	1	(1-56)	1	(1-56)	1	(1-56)	1	(1-56)	1	(1-56)	1	(1-56)
1aap	B	1	(1-56)	1	(1-56)	1	(1-56)	1	(1-56)	1	(1-56)	1	(1-56)	1	(1-56)	1	(1-56)	1	(1-56)	1	(1-56)	1	(1-56)	1	(1-56)	1	(1-56)	1	(1-56)	1	(1-56)	1	(1-56)
1aaz	A	1	(1-87)	1	(1-87)	1	(1-87)	1	(1-87)	1	(1-87)	1	(1-87)	1	(1-87)	1	(1-87)	1	(1-87)	1	(1-87)	1	(1-87)	1	(1-87)	1	(1-87)	1	(1-87)	1	(1-87)	1	(1-87)
1aaz	B	1	(1-87)	1	(1-87)	1	(1-87)	1	(1-87)	1	(1-87)	1	(1-87)	1	(1-87)	1	(1-87)	1	(1-87)	1	(1-87)	1	(1-87)	1	(1-87)	1	(1-87)	1	(1-87)	1	(1-87)	1	(1-87)
1aba	A	1	(1-87)	1	(1-87)	1	(1-87)	1	(1-87)	1	(1-87)	1	(1-87)	1	(1-87)	1	(1-87)	1	(1-87)	1	(1-87)	1	(1-87)	1	(1-87)	1	(1-87)	1	(1-87)	1	(1-87)	1	(1-87)
1acb	I	1	(8-70)	1	(8-70)	1	(8-70)	1	(8-70)	1	(8-70)	1	(8-70)	1	(8-70)	1	(8-70)	1	(8-70)	1	(8-70)	1	(8-70)	1	(8-70)	1	(8-70)	1	(8-70)	1	(8-70)	1	(8-70)
1adn	A	1	(1-92)	1	(1-92)	1	(1-92)	1	(1-92)	1	(1-92)	1	(1-92)	1	(1-92)	1	(1-92)	1	(1-92)	1	(1-82)	1	(1-92)	1	(1-92)	1	(1-92)	1	(1-92)	1	(1-92)	1	(1-92)
1ads	A	1	(1-315)	1	(1-315)	1	(1-315)	1	(1-315)	1	(1-315)	1	(1-315)	1	(1-315)	1	(1-315)	1	(1-315)	1	(1-315)	2	(1-181)(182-315)	1	(1-315)	1	(1-315)	1	(1-315)	1	(1-315)	1	(1-315)
1ahc	A	2	(1-159)(160-246)	2	(1-181)(182-246)	2	(1-159)(160-246)	2	(1-181)(182-246)	2	(1-159)(160-246)	2	(1-181)(182-246)	2	(1-159)(160-246)	2	(1-181)(182-246)	2	(1-181)(182-246)	1	(1-246)	2	(1-190)(191-246)	1	(1-246)	2	(1-190)(191-246)	1	(1-246)	1	(1-246)	2	(1-162)(163-246)
1alc	A	1	(1-122)	1	(1-122)	1	(1-122)	1	(1-122)	1	(1-122)	1	(1-122)	1	(1-122)	1	(1-122)	1	(1-122)	1	(1-122)	1	(1-122)	1	(1-122)	1	(1-122)	1	(1-122)	1	(1-122)	1	(1-122)
1aoz	A	2	(1-94,335-552)(95-334)	2	(1-112,337-552)(113-336)	3	(1-122,523-552)(123-329)(330-522)	2	(1-115,334-552)(116-333)	3	(1-115,520-552)(116-329)(330-519)	2	(1-112,337-552)(113-336)	5	(1-139)(140-204)(205-330)(331-518)(519-552)	2	(1-115,336-552)(116-335)	2	(1-112,337-552)(113-336)	3	(1-129)(130-334)(335-552)	3	(1-128)(129-330)(331-552)	1	(1-552)	2	(1-330)(331-552)	3	(1-129)(130-330)(331-552)	3	(1-129)(130-338)(339-552)	3	(1-130)(337-552)(131-336)
1apm	E	2	(10-126,316-350)(127-315)	2	(10-124,317-350)(125-316)	2	(10-125,317-350)(126-316)	2	(10-124,318-350)(125-317)	2	(10-126,316-350)(127-315)	2	(10-124,317-350)(125-316)	2	(10-126,316-350)(127-315)	2	(10-124,317-350)(125-316)	2	(10-124,317-350)(125-316)	2	(125-315)(22-124,316-350)	1	(11-350)	1	(11-350)	1	(11-350)	1	(11-350)	1	(10-350)	2	(33-126,318-350)(11-32,127-317)
1apo	A	1	(45-86)	1	(45-86)	1	(45-86)	1	(45-86)	1	(45-86)	1	(45-86)	1	(45-86)	1	(45-86)	1	(45-86)	1	(45-86)	1	(45-86)	1	(45-86)	1	(45-86)	1	(45-86)	1	(45-86)	1	(45-86)
1aps	A	1	(1-98)	1	(1-98)	1	(1-98)	1	(1-98)	1	(1-98)	1	(1-98)	1	(1-98)	1	(1-98)	1	(1-98)	1	(1-98)	1	(1-98)	1	(1-98)	1	(1-98)	1	(1-98)	1	(1-98)	1	(1-98)
1arb	A	1	(1-263)	1	(1-263)	1	(1-263)	1	(1-263)	1	(1-263)	1	(1-263)	1	(1-263)	1	(1-263)	1	(1-263)	1	(1-263)	1	(1-263)	1	(1-263)	1	(1-263)	1	(1-263)	1	(1-263)	2	(25-131,233-262)(1-24,134-231)
1atx	A	1	(1-46)	1	(1-46)	1	(1-46)	1	(1-46)	1	(1-46)	1	(1-46)	1	(1-46)	1	(1-46)	1	(1-46)	1	(1-46)	1	(1-46)	1	(1-46)	1	(1-46)	1	(1-46)	1	(1-46)	1	(1-46)
1avh	A	2	(3-100,259-320)(101-258)	4	(3-87)(88-159)(160-258)(259-320)	2	(3-87,259-320)(88-258)	2	(3-100,259-320)(101-258)	2	(3-100,259-320)(101-258)	4	(3-87)(88-159)(160-258)(259-320)	2	(3-87,259-320)(88-258)	2	(3-100,259-320)(101-258)	4	(3-87)(88-159)(160-258)(259-320)	2	(3-140,247-320)(141-246)	4	(3-85)(86-160)(161-245)(246-320)	1	(3-320)	2	(3-85)(86-320)	2	(3-88,248-320)(89-247)	1	(3-320)	4	(87-160)(247-318)(14-86)(161-246)
1azn	A	1	(1-128)	1	(1-128)	1	(1-128)	1	(1-128)	1	(1-128)	1	(1-128)	1	(1-128)	1	(1-128)	1	(1-128)	1	(1-128)	1	(1-128)	1	(1-128)	1	(1-128)	1	(1-128)	1	(1-128)	1	(1-128)
1bal	A	1	(1-51)	1	(1-51)	1	(1-51)	1	(1-51)	1	(1-51)	1	(1-51)	1	(1-51)	1	(1-51)	1	(1-51)	1	(12-51)	1	(1-51)	1	(1-51)	1	(1-51)	1	(1-51)	1	(1-51)	1	(1-51)
1bar	B	1	(1-138)	1	(1-138)	1	(1-138)	1	(1-138)	1	(1-138)	1	(1-138)	1	(1-138)	1	(1-138)	1	(1-138)	1	(1-138)	1	(1-138)	1	(1-138)	1	(1-138)	1	(1-138)	1	(1-138)	1	(1-138)
1bbh	A	1	(1-131)	1	(1-131)	1	(1-131)	1	(1-131)	1	(1-131)	1	(1-131)	1	(1-131)	1	(1-131)	1	(1-131)	1	(1-131)	1	(1-131)	1	(1-131)	1	(1-131)	1	(1-131)	1	(1-131)	1	(1-131)
1bbi	A	1	(1-71)	1	(1-71)	1	(1-71)	1	(1-71)	1	(1-71)	1	(1-71)	1	(1-71)	1	(1-71)	1	(1-71)	1	(1-61)	1	(1-71)	1	(1-71)	1	(1-71)	1	(1-71)	1	(1-71)	1	(1-71)
1bbl	A	1	(12-48)	1	(12-48)	1	(12-48)	1	(12-48)	1	(12-48)	1	(12-48)	1	(12-48)	1	(12-48)	1	(12-48)	1	(12-48)	1	(12-48)	1	(12-48)	1	(12-48)	1	(12-48)	1	(12-48)
1bbo	A	1	(1-57)	1	(1-57)	1	(1-57)	1	(1-57)	1	(1-57)	1	(1-57)	1	(1-57)	1	(1-57)	1	(1-57)	1	(22-57)							1	(1-57)	2	(1-28)(29-57)	2	(1-26)(27-57)
1bbp	A	1	(2-178)	1	(2-178)	1	(2-178)	1	(2-178)	1	(2-178)	1	(2-178)	1	(2-178)	1	(2-178)	1	(2-178)	1	(2-178)	1	(2-178)	1	(2-178)	1	(2-178)	1	(2-178)	1	(2-178)	1	(2-178)
1bbt	1	1	(1-208)	1	(1-208)	1	(1-208)	1	(1-208)	1	(1-208)	1	(1-208)	1	(1-208)	1	(1-208)	1	(1-208)	1	(28-192)	1	(1-208)	1	(1-208)	1	(1-208)	1	(1-208)	1	(1-208)	1	(1-208)
1bbt	2	3	(9-35)(36-106)(107-218)	2	(9-36,107-218)(37-106)	3	(9-35)(36-109)(110-218)	2	(9-36,107-218)(37-106)	2	(9-106)(107-218)	2	(9-36,107-218)(37-106)	3	(9-36)(37-109)(110-218)	2	(9-36,107-218)(37-106)	2	(9-36,107-218)(37-106)	1	(9-218)	1	(9-218)	1	(9-218)	1	(9-218)	1	(9-218)			1	(9-218)
1bdm	A	3	(0-87)(88-153,242-332)(154-241)	3	(0-82)(83-155,242-332)(156-241)	3	(0-87)(88-153,242-332)(154-241)	2	(0-146)(147-332)	3	(0-87)(88-153,242-332)(154-241)	3	(0-82)(83-155,242-332)(156-241)	2	(0-152)(153-332)	3	(0-82)(83-155,242-332)(156-241)	3	(0-82)(83-155,242-332)(156-241)	3	(0-76)(77-153,321-332)(154-320)	2	(1-87)(88-332)	1	(1-332)	2	(1-87)(88-332)	2	(0-152)(153-331)	2	(0-154)(155-332)	2	(154-331)(1-153)
1bds	A	1	(1-43)	1	(1-43)	1	(1-43)	1	(1-43)	1	(1-43)	1	(1-43)	1	(1-43)	1	(1-43)	1	(1-43)	1	(1-43)	1	(1-43)	1	(1-43)	1	(1-43)	1	(1-43)	1	(1-43)	1	(1-43)
1bgc	A	1	(9-173)	1	(9-173)	1	(9-173)	1	(9-173)	1	(9-173)	1	(9-173)	1	(9-173)	1	(9-173)	1	(9-173)	1	(9-173)	1	(9-173)	1	(9-173)	1	(9-173)	1	(9-173)	1	(9-173)	1	(9-173)
1bia	A	2	(1-67)(68-317)	3	(1-64)(65-261)(262-317)	2	(1-67)(68-317)	2	(1-64)(65-317)	3	(1-66)(67-256)(257-317)	2	(1-64)(65-317)	2	(1-67)(68-317)	2	(1-64)(65-317)	2	(1-64)(65-317)	3	(1-64)(65-270)(271-317)	2	(1-66)(67-317)	2	(1-66)(67-317)	2	(1-66)(67-317)	3	(1-64)(65-270)(271-317)	3	(1-63)(64-270)(271-317)	3	(65-270)(271-317)(1-64)
1bmv	2	2	(3001-3180)(3181-2192)	1	(3001-2192)	2	(3001-3180)(3181-2192)	1	(3001-2192)	2	(3001-3180)(3181-2192)	1	(3001-2192)	2	(3001-3180)(3181-2192)	1	(3001-2192)	1	(3001-2192)	2	(3182-2192)(3013-3181)	2	(3001-3181)(3182-2192)	2	(3001-3181)(3182-2192)	2	(3001-3181)(3182-2192)	2	(3001-3181)(3182-2192)	2	(3001-3182)(2001-2192)	1	(3001-2192)
1boc	A	1	(0-75)	1	(0-75)	1	(0-75)	1	(0-75)	1	(0-75)	1	(0-75)	1	(0-75)	1	(0-75)	1	(0-75)	1	(0-75)	1	(1-75)	1	(1-75)	1	(1-75)	1	(0-75)	1	(0-75)	1	(0-75)
1bod	A	1	(0-75)	1	(0-75)	1	(0-75)	1	(0-75)	1	(0-75)	1	(0-75)	1	(0-75)	1	(0-75)	1	(0-75)	1	(0-75)	1	(1-75)	1	(1-75)	1	(1-75)	1	(0-75)	1	(0-75)	1	(0-75)
1bpb	A	3	(91-149)(150-260)(261-335)	3	(91-144)(145-264)(265-335)	3	(91-149)(150-263)(264-335)	3	(91-144)(145-264)(265-335)	3	(91-149)(150-263)(264-335)	3	(91-144)(145-264)(265-335)	2	(91-151)(152-335)	2	(91-148)(149-335)	3	(91-144)(145-264)(265-335)	3	(91-140)(141-265)(266-335)	2	(91-265)(266-335)	2	(91-265)(266-335)	2	(91-265)(266-335)	3	(91-143)(144-262)(263-335)	2	(91-148)(149-335)	3	(149-265)(266-335)(91-148)
1bpt	A	1	(1-56)	1	(1-56)	1	(1-56)	1	(1-56)	1	(1-56)	1	(1-56)	1	(1-56)	1	(1-56)	1	(1-56)	1	(1-56)	1	(1-56)	1	(1-56)	1	(1-56)	1	(1-56)	1	(1-56)	1	(1-56)
1brb	I	1	(5-55)	1	(5-55)	1	(5-55)	1	(5-55)	1	(5-55)	1	(5-55)	1	(5-55)	1	(5-55)	1	(5-55)	1	(5-55)	1	(5-55)	1	(5-55)	1	(5-55)	1	(5-55)	1	(5-55)	1	(5-55)
1brc	I	1	(1-56)	1	(1-56)	1	(1-56)	1	(1-56)	1	(1-56)	1	(1-56)	1	(1-56)	1	(1-56)	1	(1-56)	1	(1-56)	1	(1-56)	1	(1-56)	1	(1-56)	1	(1-56)	1	(1-56)	1	(1-56)
1btc	A	1	(5-495)	1	(5-495)	1	(5-495)	1	(5-495)	1	(5-495)	1	(5-495)	1	(5-495)	1	(5-495)	1	(5-495)	1	(5-495)	1	(5-495)	1	(5-495)	1	(5-495)	1	(5-495)	1	(5-495)	1	(5-495)
1bti	A	1	(1-58)	1	(1-58)	1	(1-58)	1	(1-58)	1	(1-58)	1	(1-58)	1	(1-58)	1	(1-58)	1	(1-58)	1	(1-58)	1	(1-58)	1	(1-58)	1	(1-58)	1	(1-58)	1	(1-58)	1	(1-58)
1bus	A	1	(1-57)	1	(1-57)	1	(1-57)	1	(1-57)	1	(1-57)	1	(1-57)	1	(1-57)	1	(1-57)	1	(1-57)	1	(2-57)	1	(2-57)	1	(2-57)	1	(2-57)	1	(2-57)	1	(1-57)	1	(2-57)
1bw4	A	1	(1-125)	1	(1-125)	1	(1-125)	1	(1-125)	1	(1-125)	1	(1-125)	1	(1-125)	1	(1-125)	1	(1-125)	1	(1-125)	1	(1-125)	1	(1-125)	1	(1-125)	1	(1-125)	1	(1-125)	1	(1-125)
1byh	A	1	(1-214)	1	(1-214)	1	(1-214)	1	(1-214)	1	(1-214)	1	(1-214)	1	(1-214)	1	(1-214)	1	(1-214)	1	(1-214)	1	(1-214)	1	(1-214)	1	(1-214)	1	(1-214)	1	(1-214)	1	(1-214)
1c2r	A	1	(1-116)	1	(1-116)	1	(1-116)	1	(1-116)	1	(1-116)	1	(1-116)	1	(1-116)	1	(1-116)	1	(1-116)	1	(1-116)	1	(1-116)	1	(1-116)	1	(1-116)	1	(1-116)	1	(1-116)	1	(1-116)
1c5a	A	1	(1-66)	1	(1-66)	1	(1-66)	1	(1-66)	1	(1-66)	1	(1-66)	1	(1-66)	1	(1-66)	1	(1-66)	1	(1-65)	1	(1-66)	1	(1-66)	1	(1-66)	1	(1-65)	1	(1-66)	1	(1-66)
1caa	A	1	(1-53)	1	(1-53)	1	(1-53)	1	(1-53)	1	(1-53)	1	(1-53)	1	(1-53)	1	(1-53)	1	(1-53)	1	(1-53)	1	(1-53)	1	(1-53)	1	(1-53)	1	(1-53)	1	(1-53)	1	(1-53)
1cad	A	1	(1-53)	1	(1-53)	1	(1-53)	1	(1-53)	1	(1-53)	1	(1-53)	1	(1-53)	1	(1-53)	1	(1-53)	1	(1-53)	1	(1-53)	1	(1-53)	1	(1-53)	1	(1-53)	1	(1-53)	1	(1-53)
1caj	A	1	(3-261)	1	(3-261)	1	(3-261)	1	(3-261)	1	(3-261)	1	(3-261)	1	(3-261)	1	(3-261)	1	(3-261)	1	(3-261)	1	(3-261)	1	(3-261)	1	(3-261)	1	(3-261)	1	(3-261)	1	(3-261)
1cau	B	1	(241-424)	1	(241-424)	1	(241-424)	1	(241-424)	1	(241-424)	1	(241-424)	1	(241-424)	1	(241-424)	1	(241-424)	1	(253-424)	1	(241-424)	1	(241-424)	1	(241-424)	1	(241-424)	1	(241-424)	1	(241-424)
1cb1	A	1	(-2-75)	1	(-2-75)	1	(-2-75)	1	(-2-75)	1	(-2-75)	1	(-2-75)	1	(-2-75)	1	(-2-75)	1	(-2-75)	1	(-2-75)	1	(-2-75)	1	(-2-75)	1	(-2-75)	1	(-2-75)	1	(-2-75)	1	(-2-75)
1cbn	A	1	(1-46)	1	(1-46)	1	(1-46)	1	(1-46)	1	(1-46)	1	(1-46)	1	(1-46)	1	(1-46)	1	(1-46)	1	(1-46)	1	(1-46)	1	(1-46)	1	(1-46)	1	(1-46)	1	(1-46)	1	(1-46)
1ccd	A	1	(-2-75)	1	(-2-75)	1	(-2-75)	1	(-2-75)	1	(-2-75)	1	(-2-75)	1	(-2-75)	1	(-2-75)	1	(-2-75)	1	(-2-60)	1	(-2-75)	1	(-2-75)	1	(-2-75)	1	(-2-75)	1	(-2-75)	1	(-2-75)
1ccf	A	1	(45-86)	1	(45-86)	1	(45-86)	1	(45-86)	1	(45-86)	1	(45-86)	1	(45-86)	1	(45-86)	1	(45-86)	1	(45-86)	1	(45-86)	1	(45-86)	1	(45-86)			1	(45-86)	1	(45-86)
1ccm	A	1	(1-46)	1	(1-46)	1	(1-46)	1	(1-46)	1	(1-46)	1	(1-46)	1	(1-46)	1	(1-46)	1	(1-46)	1	(1-46)	1	(1-46)	1	(1-46)	1	(1-46)	1	(1-46)	1	(1-46)	1	(1-46)
1ccn	A	1	(1-46)	1	(1-46)	1	(1-46)	1	(1-46)	1	(1-46)	1	(1-46)	1	(1-46)	1	(1-46)	1	(1-46)	1	(1-46)	1	(1-46)	1	(1-46)	1	(1-46)	1	(1-46)	1	(1-46)	1	(1-46)
1ccr	A	1	(0-111)	1	(0-111)	1	(0-111)	1	(0-111)	1	(0-111)	1	(0-111)	1	(0-111)	1	(0-111)	1	(0-111)	1	(1-111)	1	(1-111)	1	(1-111)	1	(1-111)	1	(1-111)	1	(0-111)	1	(1-111)
1cd8	A	1	(1-114)	1	(1-114)	1	(1-114)	1	(1-114)	1	(1-114)	1	(1-114)	1	(1-114)	1	(1-114)	1	(1-114)	1	(1-114)	1	(1-114)	1	(1-114)	1	(1-114)	1	(1-114)	1	(1-114)	1	(1-114)
1cdt	A	1	(1-60)	1	(1-60)	1	(1-60)	1	(1-60)	1	(1-60)	1	(1-60)	1	(1-60)	1	(1-60)	1	(1-60)	1	(1-60)	1	(1-60)	1	(1-60)	1	(1-60)	1	(1-60)	1	(1-60)	1	(1-60)
1cfb	A	2	(610-708)(709-814)	2	(610-708)(709-814)	2	(610-708)(709-814)	2	(610-708)(709-814)	2	(610-708)(709-814)	2	(610-708)(709-814)	2	(610-708)(709-814)	2	(610-708)(709-814)	2	(610-708)(709-814)	2	(610-709)(710-814)	2	(610-708)(709-814)	2	(610-708)(709-814)	2	(610-708)(709-814)	2	(610-709)(710-814)	2	(610-709)(710-814)	2	(610-708)(709-814)
1cgi	I	1	(1-56)	1	(1-56)	1	(1-56)	1	(1-56)	1	(1-56)	1	(1-56)	1	(1-56)	1	(1-56)	1	(1-56)	1	(1-56)	1	(1-56)	1	(1-56)	1	(1-56)	1	(1-56)	1	(1-56)	1	(1-56)
1cgj	I	1	(1-56)	1	(1-56)	1	(1-56)	1	(1-56)	1	(1-56)	1	(1-56)	1	(1-56)	1	(1-56)	1	(1-56)	1	(1-56)	1	(1-56)	1	(1-56)	1	(1-56)	1	(1-56)	1	(1-56)	1	(1-56)
1chc	A	1	(1-68)	1	(1-68)	1	(1-68)	1	(1-68)	1	(1-68)	1	(1-68)	1	(1-68)	1	(1-68)	1	(1-68)	1	(1-58)	1	(1-68)	1	(1-68)	1	(1-68)	1	(1-68)	1	(1-68)	1	(1-68)
1chm	A	2	(2-160)(161-402)	2	(2-156)(157-402)	2	(2-160)(161-402)	2	(2-156)(157-402)	2	(2-160)(161-402)	2	(2-156)(157-402)	2	(2-160)(161-402)	2	(2-156)(157-402)	2	(2-156)(157-402)	3	(2-151)(152-165,270-390)(166-269,391-402)	3	(2-156)(157-269)(270-402)	2	(2-156)(157-402)	2	(2-156)(157-402)	2	(2-156)(157-402)	2	(2-156)(157-402)	2	(2-156)(157-402)
1cho	I	1	(4-56)	1	(4-56)	1	(4-56)	1	(4-56)	1	(4-56)	1	(4-56)	1	(4-56)	1	(4-56)	1	(4-56)	1	(4-56)	1	(4-56)	1	(4-56)	1	(4-56)	1	(4-56)	1	(4-56)	1	(4-56)
1chr	A	2	(1-130,297-370)(131-296)	2	(1-129,297-370)(130-296)	2	(1-130,297-370)(131-296)	2	(1-129,297-370)(130-296)	2	(1-130,297-370)(131-296)	2	(1-129,297-370)(130-296)	2	(1-130,297-370)(131-296)	2	(1-129,297-370)(130-296)	2	(1-129,297-370)(130-296)	2	(1-112,360-370)(113-359)	2	(1-111)(112-370)	1	(1-370)	1	(1-370)	1	(1-370)	2	(1-126)(127-370)	2	(128-329)(1-127)
1cid	A	2	(1-104)(105-177)	2	(1-105)(106-177)	2	(1-104)(105-177)	2	(1-105)(106-177)	2	(1-104)(105-177)	2	(1-105)(106-177)	2	(1-104)(105-177)	2	(1-105)(106-177)	2	(1-105)(106-177)	2	(1-106)(107-177)	2	(1-106)(107-177)	2	(1-106)(107-177)	2	(1-106)(107-177)	2	(1-106)(107-177)	2	(1-105)(106-177)	2	(107-177)(1-106)
1clp	A	1	(1-133)	1	(1-133)	1	(1-133)	1	(1-133)	1	(1-133)	1	(1-133)	1	(1-133)	1	(1-133)	1	(1-133)	1	(1-133)	1	(1-133)	1	(1-133)	1	(1-133)	1	(1-133)	1	(1-133)	1	(1-133)
1cmb	A	1	(1-104)	1	(1-104)	1	(1-104)	1	(1-104)	1	(1-104)	1	(1-104)	1	(1-104)	1	(1-104)	1	(1-104)	1	(1-104)	1	(1-104)	1	(1-104)	1	(1-104)	1	(1-104)	1	(1-104)	1	(1-104)
1cnr	A	1	(1-46)	1	(1-46)	1	(1-46)	1	(1-46)	1	(1-46)	1	(1-46)	1	(1-46)	1	(1-46)	1	(1-46)	1	(1-46)	1	(1-46)	1	(1-46)	1	(1-46)	1	(1-46)	1	(1-46)	1	(1-46)
1cob	A	1	(1-151)	1	(1-151)	1	(1-151)	1	(1-151)	1	(1-151)	1	(1-151)	1	(1-151)	1	(1-151)	1	(1-151)	1	(1-151)	1	(1-151)	1	(1-151)	1	(1-151)	1	(1-151)	1	(1-151)	1	(1-151)
1cpc	A	1	(1-174)	1	(1-174)	1	(1-174)	1	(1-174)	1	(1-174)	1	(1-174)	1	(1-174)	1	(1-174)	1	(1-174)	1	(33-174)	1	(1-174)	1	(1-174)	1	(1-174)	1	(1-174)	1	(1-174)	1	(1-174)
1cpc	L	1	(1-174)	1	(1-174)	1	(1-174)	1	(1-174)	1	(1-174)	1	(1-174)	1	(1-174)	1	(1-174)	1	(1-174)	1	(33-174)	1	(1-174)	1	(1-174)	1	(1-174)	1	(1-174)	1	(1-174)	1	(1-174)
1cpm	A	1	(1-214)	1	(1-214)	1	(1-214)	1	(1-214)	1	(1-214)	1	(1-214)	1	(1-214)	1	(1-214)	1	(1-214)	1	(1-214)	1	(1-214)	1	(1-214)	1	(1-214)	1	(1-214)	1	(1-214)	1	(1-214)
1cpt	A	1	(1-428)	1	(1-428)	1	(1-428)	1	(1-428)	1	(1-428)	1	(1-428)	1	(1-428)	1	(1-428)	1	(1-428)	3	(1-132,305-383)(163-269)(133-162,270-304,384-428)	1	(1-428)	1	(1-428)	1	(1-428)	1	(1-428)	1	(1-428)	1	(1-428)
1crn	A	1	(1-46)	1	(1-46)	1	(1-46)	1	(1-46)	1	(1-46)	1	(1-46)	1	(1-46)	1	(1-46)	1	(1-46)	1	(1-46)	1	(1-46)	1	(1-46)	1	(1-46)	1	(1-46)	1	(1-46)	1	(1-46)
1cry	A	1	(1-107)	1	(1-107)	1	(1-107)	1	(1-107)	1	(1-107)	1	(1-107)	1	(1-107)	1	(1-107)	1	(1-107)	1	(1-107)	1	(1-107)	1	(1-107)	1	(1-107)	1	(1-107)	1	(1-107)	1	(1-107)
1cse	I	1	(8-70)	1	(8-70)	1	(8-70)	1	(8-70)	1	(8-70)	1	(8-70)	1	(8-70)	1	(8-70)	1	(8-70)	1	(8-70)	1	(8-70)	1	(8-70)	1	(8-70)	1	(8-70)	1	(8-70)	1	(8-70)
1csg	A	1	(5-124)	1	(5-124)	1	(5-124)	1	(5-124)	1	(5-124)	1	(5-124)	1	(5-124)	1	(5-124)	1	(5-124)	1	(5-124)	1	(5-124)	1	(5-124)	1	(5-124)	1	(5-124)	2	(5-110)(111-124)	1	(5-124)
1ctm	A	2	(1-154)(155-250)	2	(1-164)(165-250)	2	(1-154)(155-250)	2	(1-164)(165-250)	2	(1-154)(155-250)	2	(1-164)(165-250)	2	(1-154)(155-250)	2	(1-164)(165-250)	2	(1-164)(165-250)	2	(1-169,230-250)(170-229)	2	(1-169)(170-250)	1	(1-250)	1	(1-250)	2	(1-169,231-250)(170-230)	2	(1-167,231-250)(168-230)	2	(1-170,230-250)(171-229)
1cyc	A	1	(1-103)	1	(1-103)	1	(1-103)	1	(1-103)	1	(1-103)	1	(1-103)	1	(1-103)	1	(1-103)	1	(1-103)	1	(1-103)	1	(1-103)	1	(1-103)	1	(1-103)	1	(1-103)	1	(1-103)	1	(1-103)
1d66	A	1	(8-64)	1	(8-64)	1	(8-64)	1	(8-64)	1	(8-64)	1	(8-64)	1	(8-64)	1	(8-64)	1	(8-64)	1	(8-43)	1	(8-64)	1	(8-64)	1	(8-64)	1	(8-64)	2	(8-48)(49-64)	1	(8-64)
1dbp	A	2	(1-103,236-271)(104-235)	2	(1-102,236-271)(103-235)	2	(1-102,236-271)(103-235)	2	(1-102,236-271)(103-235)	2	(1-102,236-271)(103-235)	2	(1-102,236-271)(103-235)	2	(1-102,236-271)(103-235)	2	(1-102,236-271)(103-235)	2	(1-102,236-271)(103-235)	2	(1-103,235-261)(104-234,262-271)	2	(1-97)(98-271)	1	(1-271)	1	(1-271)	2	(1-103,235-271)(104-234)	1	(1-271)	2	(1-101,238-261)(102-237,262-271)
1ddt	A	3	(1-170)(171-378)(379-535)	3	(1-169)(170-378)(379-535)	3	(1-170)(171-378)(379-535)	3	(1-169)(170-378)(379-535)	3	(1-170)(171-378)(379-535)	3	(1-169)(170-378)(379-535)	2	(1-378)(379-535)	2	(1-379)(380-535)	3	(1-169)(170-378)(379-535)	3	(1-178)(179-379)(380-535)	3	(1-182)(183-379)(380-535)	3	(1-182)(183-379)(380-535)	3	(1-182)(183-379)(380-535)	3	(1-182)(183-379)(380-535)	3	(1-187)(200-380)(381-535)	3	(200-379)(380-535)(1-187)
1dem	A	1	(1-60)	1	(1-60)	1	(1-60)	1	(1-60)	1	(1-60)	1	(1-60)	1	(1-60)	1	(1-60)	1	(1-60)	1	(1-60)	1	(1-60)	1	(1-60)	1	(1-60)	1	(1-60)	1	(1-60)	1	(1-60)
1den	A	1	(1-60)	1	(1-60)	1	(1-60)	1	(1-60)	1	(1-60)	1	(1-60)	1	(1-60)	1	(1-60)	1	(1-60)	1	(1-60)	1	(1-60)	1	(1-60)	1	(1-60)	1	(1-60)	1	(1-60)	1	(1-60)
1dhr	A	1	(5-240)	1	(5-240)	1	(5-240)	1	(5-240)	1	(5-240)	1	(5-240)	1	(5-240)	1	(5-240)	1	(5-240)	1	(5-240)	1	(5-240)	1	(5-240)	1	(5-240)	1	(5-240)	1	(5-240)	1	(5-240)
1dlc	A	3	(61-300)(301-497)(498-644)	3	(61-300)(301-497)(498-644)	3	(61-300)(301-497)(498-644)	3	(61-300)(301-497)(498-644)	3	(61-300)(301-497)(498-644)	3	(61-300)(301-497)(498-644)	3	(61-300)(301-497)(498-644)	3	(61-300)(301-497)(498-644)	3	(61-300)(301-497)(498-644)	3	(61-294)(295-500)(501-644)	3	(61-297)(298-501)(502-644)	3	(61-297)(298-501)(502-644)	3	(61-297)(298-501)(502-644)	3	(61-295)(296-500)(501-644)	3	(61-289)(290-499)(500-644)	3	(290-300,498-644)(61-289)(301-497)
1dnk	A	1	(1-260)	1	(1-260)	1	(1-260)	1	(1-260)	1	(1-260)	1	(1-260)	1	(1-260)	1	(1-260)	1	(1-260)	1	(1-260)	1	(1-260)	1	(1-260)	1	(1-260)	1	(1-260)	1	(1-260)	1	(1-260)
1drs	A	1	(1-59)	1	(1-59)	1	(1-59)	1	(1-59)	1	(1-59)	1	(1-59)	1	(1-59)	1	(1-59)	1	(1-59)	1	(1-59)	1	(1-59)	1	(1-59)	1	(1-59)	1	(1-59)	1	(1-59)	1	(1-59)
1dsb	A	1	(1-188)	1	(1-188)	1	(1-188)	1	(1-188)	1	(1-188)	1	(1-188)	1	(1-188)	1	(1-188)	1	(1-188)	2	(1-61,138-188)(62-137)	1	(1-188)	1	(1-188)	1	(1-188)	2	(1-61,138-188)(62-137)	1	(1-188)	1	(1-188)
1dtk	A	1	(1-57)	1	(1-57)	1	(1-57)	1	(1-57)	1	(1-57)	1	(1-57)	1	(1-57)	1	(1-57)	1	(1-57)	1	(1-57)	1	(1-57)	1	(1-57)	1	(1-57)	1	(1-57)	1	(1-57)	1	(1-57)
1dtx	A	1	(1-59)	1	(1-59)	1	(1-59)	1	(1-59)	1	(1-59)	1	(1-59)	1	(1-59)	1	(1-59)	1	(1-59)	1	(2-59)	1	(2-59)	1	(2-59)	1	(2-59)	1	(2-59)	1	(1-59)	1	(2-59)
1eaf	A	1	(395-637)	1	(395-637)	1	(395-637)	1	(395-637)	1	(395-637)	1	(395-637)	1	(395-637)	1	(395-637)	1	(395-637)	1	(414-637)	1	(395-637)	1	(395-637)	1	(395-637)	1	(395-637)	1	(395-637)	1	(395-637)
1eco	A	1	(1-136)	1	(1-136)	1	(1-136)	1	(1-136)	1	(1-136)	1	(1-136)	1	(1-136)	1	(1-136)	1	(1-136)	1	(1-136)	1	(1-136)	1	(1-136)	1	(1-136)	1	(1-136)	1	(1-136)	1	(1-136)
1egf	A	1	(1-53)	1	(1-53)	1	(1-53)	1	(1-53)	1	(1-53)	1	(1-53)	1	(1-53)	1	(1-53)	1	(1-53)	1	(1-53)	1	(1-53)	1	(1-53)	1	(1-53)	1	(1-53)	1	(1-53)	1	(1-53)
1egl	A	1	(1-70)	1	(1-70)	1	(1-70)	1	(1-70)	1	(1-70)	1	(1-70)	1	(1-70)	1	(1-70)	1	(1-70)	1	(1-70)	1	(1-70)	1	(1-70)	1	(1-70)	1	(1-70)	1	(1-70)	1	(1-70)
1els	A	2	(1-140)(141-436)	2	(1-139)(140-436)	2	(1-139)(140-436)	2	(1-139)(140-436)	2	(1-139)(140-436)	2	(1-139)(140-436)	2	(1-139)(140-436)	2	(1-139)(140-436)	2	(1-139)(140-436)	1	(1-436)	2	(1-126)(127-436)	1	(1-436)	1	(1-436)	1	(1-436)	2	(1-141)(142-436)	2	(127-436)(1-126)
1emd	A	4	(1-77)(78-146,280-312)(147-224)(225-279)	3	(1-72)(73-146,225-312)(147-224)	4	(1-77)(78-146,280-312)(147-223)(224-279)	2	(1-115)(116-312)	4	(1-77)(78-146,280-312)(147-224)(225-279)	2	(1-77)(78-312)	4	(1-77)(78-146,280-312)(147-217)(218-279)	2	(1-77)(78-312)	2	(1-77)(78-312)	1	(1-312)	2	(1-71)(72-312)	1	(1-312)	2	(1-71)(72-312)	1	(1-312)	2	(1-145)(146-312)	2	(1-146)(147-312)
1epg	A	1	(1-53)	1	(1-53)	1	(1-53)	1	(1-53)	1	(1-53)	1	(1-53)	1	(1-53)	1	(1-53)	1	(1-53)	1	(1-53)	1	(1-53)	1	(1-53)	1	(1-53)	1	(1-53)	1	(1-53)	1	(1-53)
1eph	A	1	(1-53)	1	(1-53)	1	(1-53)	1	(1-53)	1	(1-53)	1	(1-53)	1	(1-53)	1	(1-53)	1	(1-53)	1	(1-53)	1	(1-53)	1	(1-53)	1	(1-53)	1	(1-53)	1	(1-53)	1	(1-53)
1epi	A	1	(1-53)	1	(1-53)	1	(1-53)	1	(1-53)	1	(1-53)	1	(1-53)	1	(1-53)	1	(1-53)	1	(1-53)	1	(1-53)	1	(1-53)	1	(1-53)	1	(1-53)	1	(1-53)	1	(1-53)	1	(1-53)
1epj	A	1	(1-53)	1	(1-53)	1	(1-53)	1	(1-53)	1	(1-53)	1	(1-53)	1	(1-53)	1	(1-53)	1	(1-53)	1	(1-53)	1	(1-53)	1	(1-53)	1	(1-53)	1	(1-53)	1	(1-53)	1	(1-53)
1era	A	1	(1-62)	1	(1-62)	1	(1-62)	1	(1-62)	1	(1-62)	1	(1-62)	1	(1-62)	1	(1-62)	1	(1-62)	1	(1-62)	1	(1-62)	1	(1-62)	1	(1-62)	1	(1-62)	1	(1-62)	1	(1-62)
1esl	A	1	(1-157)	1	(1-157)	1	(1-157)	1	(1-157)	1	(1-157)	1	(1-157)	1	(1-157)	1	(1-157)	1	(1-157)	2	(1-120)(121-157)	1	(1-157)	1	(1-157)	1	(1-157)	2	(1-120)(121-157)	2	(1-118)(119-157)	1	(1-157)
1ezm	A	2	(1-134)(135-298)	2	(1-134)(135-298)	2	(1-134)(135-298)	2	(1-134)(135-298)	2	(1-134)(135-298)	2	(1-134)(135-298)	2	(1-134)(135-298)	2	(1-134)(135-298)	2	(1-134)(135-298)	2	(1-133)(134-298)	2	(1-133)(134-298)	1	(1-298)	2	(1-133)(134-298)	2	(1-133)(134-298)	1	(1-298)	2	(1-152)(153-298)
1fan	A	1	(1-58)	1	(1-58)	1	(1-58)	1	(1-58)	1	(1-58)	1	(1-58)	1	(1-58)	1	(1-58)	1	(1-58)	1	(1-58)	1	(1-58)	1	(1-58)	1	(1-58)	1	(1-58)	1	(1-58)	1	(1-58)
1fas	A	1	(1-61)	1	(1-61)	1	(1-61)	1	(1-61)	1	(1-61)	1	(1-61)	1	(1-61)	1	(1-61)	1	(1-61)	1	(1-61)	1	(1-61)	1	(1-61)	1	(1-61)	1	(1-61)	1	(1-61)	1	(1-61)
1fba	A	1	(0-363)	1	(0-363)	1	(0-363)	1	(0-363)	1	(0-363)	1	(0-363)	1	(0-363)	1	(0-363)	1	(0-363)	1	(1-363)	1	(1-363)	1	(1-363)	1	(1-363)	1	(1-363)	1	(0-363)	1	(1-363)
1fc1	A	2	(238-338)(339-444)	2	(238-338)(339-444)	2	(238-338)(339-444)	2	(238-338)(339-444)	2	(238-338)(339-444)	2	(238-338)(339-444)	2	(238-338)(339-444)	2	(238-338)(339-444)	2	(238-338)(339-444)	2	(238-338)(339-443)	2	(238-338)(339-444)	2	(238-338)(339-444)	2	(238-338)(339-444)	2	(238-338)(339-443)	2	(238-341)(342-444)	2	(238-337)(338-443)
1fc2	C	1	(124-167)	1	(124-167)	1	(124-167)	1	(124-167)	1	(124-167)	1	(124-167)	1	(124-167)	1	(124-167)	1	(124-167)	1	(124-166)	1	(124-167)	1	(124-167)	1	(124-167)	1	(124-167)	1	(124-167)	1	(124-167)
1fcd	A	2	(1-105,257-401)(106-256)	2	(1-105,257-401)(106-256)	2	(1-105,257-401)(106-256)	2	(1-105,257-401)(106-256)	2	(1-105,257-401)(106-256)	2	(1-105,257-401)(106-256)	2	(1-105,257-401)(106-256)	3	(1-105,257-328)(106-256)(329-401)	2	(1-105,257-401)(106-256)	3	(1-33,62-107,257-328,392-401)(34-61,108-256)(329-391)	1	(1-401)	1	(1-401)	1	(1-401)	2	(1-108,258-401)(109-257)	3	(1-114,256-327)(115-255)(328-401)	3	(1-116,256-327)(328-401)(117-255)
1fcd	C	1	(1-174)	1	(1-174)	1	(1-174)	1	(1-174)	1	(1-174)	1	(1-174)	1	(1-174)	1	(1-174)	1	(1-174)	2	(1-79)(80-174)	2	(1-79)(80-174)	2	(1-79)(80-174)	2	(1-79)(80-174)	2	(1-79)(80-174)	2	(1-80)(81-174)	2	(79-174)(1-78)
1fcs	A	1	(0-153)	1	(0-153)	1	(0-153)	1	(0-153)	1	(0-153)	1	(0-153)	1	(0-153)	1	(0-153)	1	(0-153)	1	(0-153)	1	(1-153)	1	(1-153)	1	(1-153)	1	(0-153)	1	(0-153)	1	(0-153)
1fdd	A	1	(1-106)	1	(1-106)	1	(1-106)	1	(1-106)	1	(1-106)	1	(1-106)	1	(1-106)	1	(1-106)	1	(1-106)	1	(1-106)	1	(1-106)	1	(1-106)	1	(1-106)	1	(1-106)	1	(1-106)	1	(1-106)
1fdh	G	1	(0-146)	1	(0-146)	1	(0-146)	1	(0-146)	1	(0-146)	1	(0-146)	1	(0-146)	1	(0-146)	1	(0-146)	1	(1-146)	1	(1-146)	1	(1-146)	1	(1-146)	1	(1-146)	1	(0-146)	1	(1-146)
1fdn	A	1	(1-55)	1	(1-55)	1	(1-55)	1	(1-55)	1	(1-55)	1	(1-55)	1	(1-55)	1	(1-55)	1	(1-55)	1	(1-55)	1	(1-55)	1	(1-55)	1	(1-55)	1	(1-55)	1	(1-55)	1	(1-55)
1fgv	H	1	(1-124)	1	(1-124)	1	(1-124)	1	(1-124)	1	(1-124)	1	(1-124)	1	(1-124)	1	(1-124)	1	(1-124)	1	(1-124)	1	(1-124)	1	(1-124)	1	(1-124)	1	(1-124)	1	(1-124)	1	(1-124)
1fha	A	1	(5-184)	1	(5-184)	1	(5-184)	1	(5-184)	1	(5-184)	1	(5-184)	1	(5-184)	1	(5-184)	1	(5-184)	1	(5-184)	1	(5-184)	1	(5-184)	1	(5-184)	1	(5-184)	1	(5-184)	1	(5-184)
1fia	B	1	(10-98)	1	(10-98)	1	(10-98)	1	(10-98)	1	(10-98)	1	(10-98)	1	(10-98)	1	(10-98)	1	(10-98)	1	(59-98)	1	(10-98)	1	(10-98)	1	(10-98)	1	(10-98)	1	(10-98)	1	(10-98)
1fra	A	1	(1-62)	1	(1-62)	1	(1-62)	1	(1-62)	1	(1-62)	1	(1-62)	1	(1-62)	1	(1-62)	1	(1-62)	1	(1-62)	1	(1-62)	1	(1-62)	1	(1-62)	1	(1-62)	1	(1-62)	1	(1-62)
1fvc	A	1	(1-109)	1	(1-109)	1	(1-109)	1	(1-109)	1	(1-109)	1	(1-109)	1	(1-109)	1	(1-109)	1	(1-109)	1	(1-109)	1	(1-109)	1	(1-109)	1	(1-109)	1	(1-109)	1	(1-109)	1	(1-109)
1fxi	A	1	(1-96)	1	(1-96)	1	(1-96)	1	(1-96)	1	(1-96)	1	(1-96)	1	(1-96)	1	(1-96)	1	(1-96)	1	(1-96)	1	(1-96)	1	(1-96)	1	(1-96)	1	(1-96)	1	(1-96)	1	(1-96)
1gal	A	3	(3-111)(112-235,327-583)(236-326)	3	(3-247)(248-324,518-583)(325-517)	6	(3-52,218-249)(53-109)(110-217)(250-328,516-583)(329-409)(410-515)	7	(3-52,224-291)(53-108)(109-143,515-583)(144-223)(292-329)(330-412)(413-514)	3	(3-237)(238-326,518-583)(327-517)	3	(3-247)(248-324,518-583)(325-517)	2	(3-108)(109-583)	2	(3-107)(108-583)	3	(3-247)(248-324,518-583)(325-517)	3	(3-140,229-323,519-583)(324-518)(141-228)	1	(3-583)	1	(3-583)	1	(3-583)	1	(3-583)	2	(3-324,521-583)(325-520)	3	(53-81,93-109,218-235)(110-217,325-370,406-434,452-518,554-570)(3-52,236-324,435-451,519-553,571-583)
1gat	A	1	(1-60)	1	(1-60)	1	(1-60)	1	(1-60)	1	(1-60)	1	(1-60)	1	(1-60)	1	(1-60)	1	(1-60)	1	(1-50)	1	(1-60)	1	(1-60)	1	(1-60)	1	(1-60)	1	(1-60)	1	(1-60)
1gdc	A	1	(1-72)	1	(1-72)	1	(1-72)	1	(1-72)	1	(1-72)	1	(1-72)	1	(1-72)	1	(1-72)	1	(1-72)	1	(1-72)	1	(1-72)	1	(1-72)	1	(1-72)	1	(1-72)	1	(1-72)	1	(1-72)
1gdh	A	2	(2-101,290-321)(102-289)	2	(2-100,291-321)(101-290)	2	(2-101,290-321)(102-289)	2	(2-100,290-321)(101-289)	2	(2-101,290-321)(102-289)	2	(2-100,291-321)(101-290)	2	(2-101,290-321)(102-289)	2	(2-100,291-321)(101-290)	2	(2-100,291-321)(101-290)	2	(2-101,290-321)(102-289)	1	(2-321)	1	(2-321)	1	(2-321)	2	(2-100,292-321)(101-291)	2	(2-100,292-321)(101-291)	2	(2-101,291-318)(102-285)
1gia	A	2	(34-178)(179-343)	2	(34-61,178-343)(62-177)	2	(34-179)(180-343)	2	(34-61,178-343)(62-177)	2	(34-178)(179-343)	2	(34-61,178-343)(62-177)	2	(34-178)(179-343)	2	(34-61,178-343)(62-177)	2	(34-61,178-343)(62-177)	2	(34-70,168-343)(71-167)	2	(34-214)(215-343)	1	(34-343)	2	(34-214)(215-343)	2	(34-63,180-343)(64-179)	2	(34-60,182-343)(61-181)	2	(62-180)(34-61,181-343)
1gky	A	1	(0-186)	1	(0-186)	1	(0-186)	1	(0-186)	1	(0-186)	1	(0-186)	1	(0-186)	1	(0-186)	1	(0-186)	2	(1-31,88-186)(32-87)	1	(1-186)	1	(1-186)	1	(1-186)	1	(1-186)	1	(0-186)	2	(33-92)(1-32,93-186)
1gla	F	1	(1-168)	1	(1-168)	1	(1-168)	1	(1-168)	1	(1-168)	1	(1-168)	1	(1-168)	1	(1-168)	1	(1-168)	1	(19-168)	1	(1-168)	1	(1-168)	1	(1-168)	1	(1-168)	1	(1-168)	1	(1-168)
1gla	G	2	(4-260)(261-499)	2	(4-303)(304-499)	2	(4-260)(261-499)	2	(4-304)(305-499)	3	(4-82,218-260)(83-217)(261-499)	2	(4-303)(304-499)	2	(4-260)(261-499)	2	(4-303)(304-499)	2	(4-303)(304-499)	2	(4-245)(246-499)	3	(4-74)(75-245)(246-499)	1	(4-499)	1	(4-499)	2	(4-245,433-469)(246-432,470-499)	2	(4-253)(254-499)	2	(254-499)(4-253)
1glu	A	1	(434-514)	1	(434-514)	1	(434-514)	1	(434-514)	1	(434-514)	1	(434-514)	1	(434-514)	1	(434-514)	1	(434-514)	1	(434-514)	1	(434-514)	1	(434-514)	1	(434-514)	1	(434-514)	1	(434-514)	1	(434-514)
1glu	B	1	(434-514)	1	(434-514)	1	(434-514)	1	(434-514)	1	(434-514)	1	(434-514)	1	(434-514)	1	(434-514)	1	(434-514)	1	(434-514)	1	(434-514)	1	(434-514)	1	(434-514)	1	(434-514)	1	(434-514)	1	(434-514)
1glv	A	2	(1-124,211-316)(125-210)	2	(1-134,207-316)(135-206)	2	(1-124,212-316)(125-211)	2	(1-134,207-316)(135-206)	2	(1-124,211-316)(125-210)	2	(1-134,207-316)(135-206)	2	(1-122,212-316)(123-211)	2	(1-134,207-316)(135-206)	2	(1-134,207-316)(135-206)	3	(1-120,306-316)(121-136,201-305)(137-200)	3	(1-121)(122-200)(201-316)	1	(1-316)	3	(1-121)(122-200)(201-316)	2	(1-136,201-316)(137-200)	2	(1-122)(123-316)	3	(137-201)(115-136,202-300)(1-114,301-314)
1gmp	A	1	(1-96)	1	(1-96)	1	(1-96)	1	(1-96)	1	(1-96)	1	(1-96)	1	(1-96)	1	(1-96)	1	(1-96)	1	(1-96)	1	(1-96)	1	(1-96)	1	(1-96)	1	(1-96)	1	(1-96)	1	(1-96)
1gof	A	2	(1-170)(171-639)	2	(1-152)(153-639)	2	(1-170)(171-639)	2	(1-152)(153-639)	2	(1-170)(171-639)	2	(1-152)(153-639)	2	(1-170)(171-639)	2	(1-152)(153-639)	2	(1-152)(153-639)	2	(1-150)(151-639)	3	(1-153)(154-534)(535-639)	2	(1-153)(154-639)	3	(1-153)(154-534)(535-639)	2	(1-153)(154-639)	3	(1-150)(151-537)(538-639)	3	(542-639)(154-541)(1-153)
1gox	A	1	(0-359)	1	(0-359)	1	(0-359)	1	(0-359)	1	(0-359)	1	(0-359)	1	(0-359)	1	(0-359)	1	(0-359)	1	(1-359)	1	(1-359)	1	(1-359)	1	(1-359)	1	(1-359)	1	(0-359)	1	(1-359)
1gpb	A	2	(19-482,813-841)(483-812)	4	(19-128)(129-246,275-484,813-841)(247-274)(485-812)	2	(19-482,813-841)(483-812)	4	(19-129)(130-246,275-484,813-841)(247-274)(485-812)	4	(19-165)(166-202,242-282)(203-241,283-483)(484-841)	4	(19-128)(129-246,275-484,813-841)(247-274)(485-812)	3	(19-190,812-841)(191-482)(483-811)	4	(19-128)(129-246,275-484,813-841)(247-274)(485-812)	4	(19-128)(129-246,275-484,813-841)(247-274)(485-812)	2	(19-483,816-841)(484-815)	2	(19-479)(480-841)	1	(19-841)	2	(19-479)(480-841)	3	(19-283,813-841)(284-484)(485-812)	1	(19-841)	2	(486-812)(19-485,813-836)
1gph	1	2	(1-248)(249-465)	2	(1-254,426-465)(255-425)	2	(1-235)(236-465)	2	(1-254,426-465)(255-425)	2	(1-248)(249-465)	2	(1-254,426-465)(255-425)	2	(1-234)(235-465)	2	(1-254,426-465)(255-425)	2	(1-254,426-465)(255-425)	2	(1-234,446-465)(235-445)	2	(1-233)(234-465)	1	(1-465)	2	(1-233)(234-465)	2	(1-233,447-465)(234-446)	2	(1-234)(235-465)	2	(1-259,380-390,425-460)(260-305,328-379,391-424)
1gps	A	1	(1-47)	1	(1-47)	1	(1-47)	1	(1-47)	1	(1-47)	1	(1-47)	1	(1-47)	1	(1-47)	1	(1-47)	1	(1-47)	1	(1-47)	1	(1-47)	1	(1-47)	1	(1-47)	1	(1-47)	1	(1-47)
1gpt	A	1	(1-47)	1	(1-47)	1	(1-47)	1	(1-47)	1	(1-47)	1	(1-47)	1	(1-47)	1	(1-47)	1	(1-47)	1	(1-47)	1	(1-47)	1	(1-47)	1	(1-47)	1	(1-47)	1	(1-47)	1	(1-47)
1grc	A	1	(1-209)	1	(1-209)	1	(1-209)	1	(1-209)	1	(1-209)	1	(1-209)	1	(1-209)	1	(1-209)	1	(1-209)	2	(1-100)(101-209)	2	(1-104)(105-209)	2	(1-104)(105-209)	2	(1-104)(105-209)	1	(1-208)	1	(1-209)	1	(1-209)
1gss	A	2	(1-76)(77-207)	2	(1-62)(63-207)	2	(1-76)(77-207)	2	(1-75)(76-207)	2	(1-76)(77-207)	2	(1-62)(63-207)	2	(1-76)(77-207)	2	(1-62)(63-207)	2	(1-62)(63-207)	2	(1-70,182-207)(71-181)	2	(1-76)(77-207)	1	(1-207)	2	(1-76)(77-207)	1	(1-207)	2	(1-76)(77-207)	2	(77-184)(2-76,185-206)
1hcc	A	1	(1-59)	1	(1-59)	1	(1-59)	1	(1-59)	1	(1-59)	1	(1-59)	1	(1-59)	1	(1-59)	1	(1-59)	1	(1-59)	1	(1-59)	1	(1-59)	1	(1-59)	1	(1-59)	1	(1-59)	1	(1-59)
1hcr	A	1	(139-190)	1	(139-190)	1	(139-190)	1	(139-190)	1	(139-190)	1	(139-190)	1	(139-190)	1	(139-190)	1	(139-190)	1	(139-180)	1	(139-190)	1	(139-190)	1	(139-190)	1	(139-190)	1	(139-190)	1	(139-190)
1hdd	C	1	(3-59)	1	(3-59)	1	(3-59)	1	(3-59)	1	(3-59)	1	(3-59)	1	(3-59)	1	(3-59)	1	(3-59)	1	(3-59)	1	(3-59)	1	(3-59)	1	(3-59)	1	(3-59)	1	(3-59)	1	(3-59)
1hev	A	1	(1-43)	1	(1-43)	1	(1-43)	1	(1-43)	1	(1-43)	1	(1-43)	1	(1-43)	1	(1-43)	1	(1-43)	1	(1-43)	1	(1-43)	1	(1-43)	1	(1-43)	1	(1-43)	1	(1-43)	1	(1-43)
1hex	A	1	(1-345)	1	(1-345)	1	(1-345)	1	(1-345)	1	(1-345)	1	(1-345)	1	(1-345)	1	(1-345)	1	(1-345)	2	(1-128,250-345)(129-249)	2	(1-97)(98-345)	1	(1-345)	1	(1-345)	2	(1-97,253-345)(98-252)	1	(1-345)	1	(1-345)
1hfh	A	2	(1-61)(62-120)	2	(1-61)(62-120)	2	(1-61)(62-120)	2	(1-61)(62-120)	2	(1-61)(62-120)	2	(1-61)(62-120)	2	(1-61)(62-120)	2	(1-61)(62-120)	2	(1-61)(62-120)	2	(1-61)(62-120)	2	(1-64)(65-120)	2	(1-64)(65-120)	2	(1-64)(65-120)	2	(1-62)(63-120)	2	(1-63)(64-120)	2	(1-64)(65-120)
1hfi	A	1	(1-62)	1	(1-62)	1	(1-62)	1	(1-62)	1	(1-62)	1	(1-62)	1	(1-62)	1	(1-62)	1	(1-62)	1	(1-62)	1	(1-62)	1	(1-62)	1	(1-62)	1	(1-62)	1	(1-62)	1	(1-62)
1hge	A	2	(1-46,289-328)(47-288)	2	(1-39)(40-328)	2	(1-52,277-328)(53-276)	2	(1-39)(40-328)	2	(1-50,278-328)(51-277)	2	(1-39)(40-328)	2	(1-50,279-328)(51-278)	2	(1-39)(40-328)	2	(1-39)(40-328)	2	(120-258)(42-119,259-313)	1	(1-328)	1	(1-328)	1	(1-328)	1	(1-328)	1	(1-328)	1	(1-328)
1hic	A	1	(1-51)	1	(1-51)	1	(1-51)	1	(1-51)	1	(1-51)	1	(1-51)	1	(1-51)	1	(1-51)	1	(1-51)	1	(1-51)	1	(1-51)	1	(1-51)	1	(1-51)	1	(1-51)	1	(1-51)	1	(1-51)
1hil	A	2	(1-105)(106-211)	2	(1-105)(106-211)	2	(1-105)(106-211)	2	(1-105)(106-211)	2	(1-105)(106-211)	2	(1-105)(106-211)	2	(1-105)(106-211)	2	(1-105)(106-211)	2	(1-105)(106-211)	2	(1-107)(108-211)	2	(1-107)(108-211)	2	(1-107)(108-211)	2	(1-107)(108-211)	2	(1-107)(108-211)	2	(1-108)(109-211)	2	(1-108)(109-210)
1hiv	A	1	(1-99)	1	(1-99)	1	(1-99)	1	(1-99)	1	(1-99)	1	(1-99)	1	(1-99)	1	(1-99)	1	(1-99)	1	(1-99)	1	(1-99)	1	(1-99)	1	(1-99)	1	(1-99)	1	(1-99)	1	(1-99)
1hmd	A	1	(1-113)	1	(1-113)	1	(1-113)	1	(1-113)	1	(1-113)	1	(1-113)	1	(1-113)	1	(1-113)	1	(1-113)	1	(1-113)	1	(1-113)	1	(1-113)	1	(1-113)	1	(1-113)	1	(1-113)	1	(1-113)
1hmy	A	2	(1-184)(185-327)	2	(1-186)(187-327)	2	(1-184)(185-327)	2	(1-186)(187-327)	2	(1-184)(185-327)	2	(1-186)(187-327)	2	(1-184)(185-327)	2	(1-186)(187-327)	2	(1-186)(187-327)	2	(1-183,276-327)(184-275)	3	(1-70)(71-145)(146-327)	1	(1-327)	2	(1-145)(146-327)	2	(1-189,306-327)(190-305)	1	(1-327)	2	(1-186,285-327)(187-284)
1hpl	A	2	(1-277)(278-449)	2	(1-337)(338-449)	2	(1-277)(278-449)	2	(1-337)(338-449)	2	(1-277)(278-449)	2	(1-337)(338-449)	2	(1-276)(277-449)	2	(1-337)(338-449)	2	(1-337)(338-449)	2	(1-337)(338-449)	3	(1-271)(272-339)(340-449)	2	(1-339)(340-449)	2	(1-339)(340-449)	2	(1-337)(338-449)	2	(1-336)(337-449)	2	(338-449)(1-337)
1hra	A	1	(1-80)	1	(1-80)	1	(1-80)	1	(1-80)	1	(1-80)	1	(1-80)	1	(1-80)	1	(1-80)	1	(1-80)	1	(1-80)	1	(1-80)	1	(1-80)	1	(1-80)	1	(1-80)	1	(1-80)	1	(1-80)
1hre	A	1	(175-241)	1	(175-241)	1	(175-241)	1	(175-241)	1	(175-241)	1	(175-241)	1	(175-241)	1	(175-241)	1	(175-241)	1	(175-225)	1	(175-241)	1	(175-241)	1	(175-241)	1	(175-241)	1	(175-241)	1	(175-241)
1hrt	I	1	(1-65)	1	(1-65)	1	(1-65)	1	(1-65)	1	(1-65)	1	(1-65)	1	(1-65)	1	(1-65)	1	(1-65)	1	(1-49)	1	(1-65)	1	(1-65)	1	(1-65)	1	(1-65)	1	(1-65)	1	(1-65)
1hsb	A	2	(1-180)(181-270)	2	(1-181)(182-270)	2	(1-180)(181-270)	2	(1-181)(182-270)	2	(1-180)(181-270)	2	(1-181)(182-270)	2	(1-180)(181-270)	2	(1-181)(182-270)	2	(1-181)(182-270)	2	(1-180)(181-270)	2	(1-180)(181-270)	2	(1-180)(181-270)	2	(1-180)(181-270)	2	(1-181)(182-270)	2	(1-181)(182-270)	2	(1-181)(182-270)
1hum	A	1	(1-69)	1	(1-69)	1	(1-69)	1	(1-69)	1	(1-69)	1	(1-69)	1	(1-69)	1	(1-69)	1	(1-69)	1	(1-69)	1	(1-69)	1	(1-69)	1	(1-69)	1	(1-69)	1	(1-69)	1	(1-69)
1hvc	A	1	(1B-99A)	1	(1B-99A)	1	(1B-99A)	1	(1B-99A)	1	(1B-99A)	1	(1B-99A)	1	(1B-99A)	1	(1B-99A)	1	(1B-99A)	1	(1B-99A)	2	(1B-95B)(96B-99A)	1	(1-99)	1	(1-99)	1	(1B-99A)	2	(1B-204)(1A-99A)	2	(1B-99B)(1A-99A)
1iaa	A	2	(1-100)(101-200)	2	(1-101)(102-200)	2	(1-100)(101-200)	2	(1-101)(102-200)	2	(1-100)(101-200)	2	(1-101)(102-200)	2	(1-100)(101-200)	2	(1-101)(102-200)	2	(1-101)(102-200)	2	(1-100,189-200)(101-188)	2	(1-99)(100-200)	1	(1-200)	1	(1-200)	1	(1-200)	1	(1-200)	1	(1-200)
1iag	A	1	(2-202)	1	(2-202)	1	(2-202)	1	(2-202)	1	(2-202)	1	(2-202)	1	(2-202)	1	(2-202)	1	(2-202)	1	(2-202)	1	(2-202)	1	(2-202)	1	(2-202)	1	(2-202)	1	(2-202)	1	(2-202)
1igm	H	1	(1-129)	1	(1-129)	1	(1-129)	1	(1-129)	1	(1-129)	1	(1-129)	1	(1-129)	1	(1-129)	1	(1-129)	1	(1-119)	1	(1-129)	1	(1-129)	1	(1-129)	1	(1-129)	1	(1-129)	1	(1-129)
1isu	A	1	(1-62)	1	(1-62)	1	(1-62)	1	(1-62)	1	(1-62)	1	(1-62)	1	(1-62)	1	(1-62)	1	(1-62)	1	(1-62)	1	(1-62)	1	(1-62)	1	(1-62)	1	(1-62)	1	(1-62)	1	(1-62)
1isu	B	1	(1-62)	1	(1-62)	1	(1-62)	1	(1-62)	1	(1-62)	1	(1-62)	1	(1-62)	1	(1-62)	1	(1-62)	1	(1-62)	1	(1-62)	1	(1-62)	1	(1-62)	1	(1-62)	1	(1-62)	1	(1-62)
1ivl	A	1	(1-107)	1	(1-107)	1	(1-107)	1	(1-107)	1	(1-107)	1	(1-107)	1	(1-107)	1	(1-107)	1	(1-107)	1	(1-107)	1	(1-107)	1	(1-107)	1	(1-107)	1	(1-107)	1	(1-107)	1	(1-107)
1jhl	H	1	(1-116)	1	(1-116)	1	(1-116)	1	(1-116)	1	(1-116)	1	(1-116)	1	(1-116)	1	(1-116)	1	(1-116)	1	(1-116)	1	(1-116)	1	(1-116)	1	(1-116)	1	(1-116)	1	(1-116)	1	(1-116)
1jhl	L	1	(1-108)	1	(1-108)	1	(1-108)	1	(1-108)	1	(1-108)	1	(1-108)	1	(1-108)	1	(1-108)	1	(1-108)	1	(1-108)	1	(1-108)	1	(1-108)	1	(1-108)	1	(1-108)	1	(1-108)	1	(1-108)
1knt	A	1	(2-56)	1	(2-56)	1	(2-56)	1	(2-56)	1	(2-56)	1	(2-56)	1	(2-56)	1	(2-56)	1	(2-56)	1	(2-56)	1	(2-56)	1	(2-56)	1	(2-56)	1	(2-56)	1	(2-56)	1	(2-56)
1l92	A	1	(1-162)	1	(1-162)	1	(1-162)	1	(1-162)	1	(1-162)	1	(1-162)	1	(1-162)	1	(1-162)	1	(1-162)	2	(1-11,73-162)(12-72)	2	(1-71)(72-162)	2	(1-71)(72-162)	2	(1-71)(72-162)	2	(1-70)(71-162)	1	(1-162)	1	(1-162)
1lap	A	2	(1-172)(173-484)	2	(1-150)(151-484)	2	(1-172,455-484)(173-454)	2	(1-172)(173-484)	2	(1-172,455-484)(173-454)	2	(1-150)(151-484)	2	(1-172,455-484)(173-454)	2	(1-150)(151-484)	2	(1-150)(151-484)	2	(1-162)(163-484)	3	(1-158)(159-359)(360-484)	2	(1-158)(159-484)	2	(1-158)(159-484)	2	(1-162)(163-484)	2	(1-159)(160-484)	2	(1-165)(166-483)
1le4	A	1	(24-162)	1	(24-162)	1	(24-162)	1	(24-162)	1	(24-162)	1	(24-162)	1	(24-162)	1	(24-162)	1	(24-162)	1	(24-162)	1	(24-162)	1	(24-162)	1	(24-162)	1	(24-162)	1	(24-162)	1	(24-162)
1lga	A	2	(1-145)(146-343)	2	(1-145)(146-343)	2	(1-145)(146-343)	2	(1-145)(146-343)	2	(1-163)(164-343)	2	(1-145)(146-343)	2	(1-163)(164-343)	2	(1-145)(146-343)	2	(1-145)(146-343)	1	(1-343)	1	(1-343)	1	(1-343)	1	(1-343)	2	(1-144,266-299)(145-265,300-343)	1	(1-343)	2	(145-268,300-339)(11-144,269-299)
1lla	A	3	(2-193)(194-249,376-628)(250-375)	4	(2-119)(120-160,409-437)(161-378)(379-408,438-628)	3	(2-193)(194-222,378-628)(223-377)	4	(2-115)(116-179,406-439)(180-378)(379-405,440-628)	4	(2-110)(111-166)(167-222,376-628)(223-375)	4	(2-119)(120-160,409-437)(161-378)(379-408,438-628)	3	(2-193)(194-222,378-628)(223-377)	3	(2-179)(180-222,379-628)(223-378)	4	(2-119)(120-166,408-438)(167-378)(379-407,439-628)	3	(2-109)(110-158,375-628)(159-374)	3	(2-106)(107-378)(379-628)	1	(2-628)	3	(2-106)(107-378)(379-628)	3	(2-108)(109-222,379-628)(223-378)	3	(2-109)(110-379)(380-628)	3	(110-377)(378-628)(2-109)
1lts	D	1	(1-103)	1	(1-103)	1	(1-103)	1	(1-103)	1	(1-103)	1	(1-103)	1	(1-103)	1	(1-103)	1	(1-103)	1	(1-103)	1	(1-103)	1	(1-103)	1	(1-103)	1	(1-103)	1	(1-103)	1	(1-103)
1lz5	A	1	(1-130)	1	(1-130)	1	(1-130)	1	(1-130)	1	(1-130)	1	(1-130)	1	(1-130)	1	(1-130)	1	(1-130)	1	(1-130)	1	(1-130)	1	(1-130)	1	(1-130)	1	(1-130)	1	(1-130)	1	(1-130)
1maj	A	1	(1-113)	1	(1-113)	1	(1-113)	1	(1-113)	1	(1-113)	1	(1-113)	1	(1-113)	1	(1-113)	1	(1-113)	1	(1-113)	1	(1-113)	1	(1-113)	1	(1-113)	1	(1-113)	1	(1-113)	1	(1-113)
1mat	A	1	(2-264)	1	(2-264)	1	(2-264)	1	(2-264)	1	(2-264)	1	(2-264)	1	(2-264)	1	(2-264)	1	(2-264)	1	(2-264)	1	(2-264)	1	(2-264)	1	(2-264)	1	(2-264)	1	(2-264)	1	(2-264)
1mda	A	1	(3-105)	1	(3-105)	1	(3-105)	1	(3-105)	1	(3-105)	1	(3-105)	1	(3-105)	1	(3-105)	1	(3-105)	1	(3-105)	1	(3-105)	1	(3-105)	1	(3-105)	1	(3-105)	1	(3-105)	1	(3-105)
1mda	H	1	(1-368)	1	(1-368)	1	(1-368)	1	(1-368)	1	(1-368)	1	(1-368)	1	(1-368)	1	(1-368)	1	(1-368)	1	(23-368)	1	(1-368)	1	(1-368)	1	(1-368)	3	(1-124,321-368)(125-204)(205-320)	1	(1-368)	1	(1-368)
1mdc	A	1	(0-131)	1	(0-131)	1	(0-131)	1	(0-131)	1	(0-131)	1	(0-131)	1	(0-131)	1	(0-131)	1	(0-131)	1	(1-131)	1	(1-131)	1	(1-131)	1	(1-131)	1	(1-131)	1	(0-131)	1	(1-131)
1mee	I	1	(7-70)	1	(7-70)	1	(7-70)	1	(7-70)	1	(7-70)	1	(7-70)	1	(7-70)	1	(7-70)	1	(7-70)	1	(7-70)	1	(7-70)	1	(7-70)	1	(7-70)	1	(7-70)	1	(7-70)	1	(7-70)
1mfa	L	1	(1-127)	1	(1-127)	1	(1-127)	1	(1-127)	1	(1-127)	1	(1-127)	1	(1-127)	1	(1-127)	1	(1-127)	1	(1-127)	1	(1-127)	1	(1-127)	1	(1-127)	1	(1-112)	1	(1-127)	1	(1-127)
1mio	A	2	(2-51,281-526)(52-280)	2	(2-51,282-526)(52-281)	4	(2-52,335-394)(53-197)(198-334,395-426)(427-526)	2	(2-52,203-526)(53-202)	2	(2-52,285-526)(53-284)	2	(2-51,282-526)(52-281)	4	(2-52)(53-179)(180-305,394-426)(306-393,427-526)	2	(2-51,281-526)(52-280)	2	(2-51,282-526)(52-281)	2	(2-63,172-515)(64-171)	2	(2-189)(190-526)	1	(2-526)	1	(2-526)	3	(2-51,334-385,427-486)(52-189)(190-333,386-426,487-526)	1	(2-526)	3	(197-308)(54-196)(2-53,333-519)
1mio	B	2	(2-263)(264-458)	4	(2-144)(145-305)(306-427)(428-458)	2	(2-263)(264-458)	2	(2-262)(263-458)	2	(2-263)(264-458)	4	(2-144)(145-305)(306-427)(428-458)	2	(2-264)(265-458)	2	(2-262)(263-458)	2	(2-262)(263-458)	3	(2-16,265-444)(17-153)(154-264)	3	(2-153)(154-263)(264-458)	1	(2-458)	1	(2-458)	2	(2-264)(265-458)	1	(2-458)	4	(313-410)(267-312,426-458)(163-266)(22-162)
1mpp	A	2	(-1-170)(171-332)	2	(-1-191)(192-332)	2	(-1-170)(171-332)	2	(-1-191)(192-332)	2	(-1-170)(171-332)	2	(-1-191)(192-332)	2	(-1-170)(171-332)	2	(-1-191)(192-332)	2	(-1-191)(192-332)	2	(-1-171)(172-332)	2	(-1-169)(170-332)	2	(-1-169)(170-332)	2	(-1-169)(170-332)	2	(-1-170)(171-332)	1	(-1-332)	2	(170-332)(1-169)
1mrr	A	2	(1-152,203-340)(153-202)	2	(1-152,203-340)(153-202)	2	(1-152,203-340)(153-202)	2	(1-152,203-340)(153-202)	2	(1-152,203-340)(153-202)	2	(1-152,203-340)(153-202)	2	(1-151,203-340)(152-202)	2	(1-152,203-340)(153-202)	2	(1-152,203-340)(153-202)	1	(1-340)	1	(1-340)	1	(1-340)	1	(1-340)	1	(1-340)	1	(1-340)	1	(1-340)
1mup	A	1	(5-161)	1	(5-161)	1	(5-161)	1	(5-161)	1	(5-161)	1	(5-161)	1	(5-161)	1	(5-161)	1	(5-161)	1	(5-161)	1	(5-161)	1	(5-161)	1	(5-161)	1	(5-161)	1	(5-161)	1	(5-161)
1myt	A	1	(5-153)	1	(5-153)	1	(5-153)	1	(5-153)	1	(5-153)	1	(5-153)	1	(5-153)	1	(5-153)	1	(5-153)	1	(5-153)	2	(5-85)(86-153)	1	(5-153)	1	(5-153)	1	(5-153)	1	(5-153)	1	(5-153)
1n4y	A	1	(1-68)	1	(1-68)	1	(1-68)	1	(1-68)	1	(1-68)	1	(1-68)	1	(1-68)	1	(1-68)	1	(1-68)	1	(1-68)	1	(1-68)	1	(1-68)	1	(1-68)	1	(1-68)	1	(1-68)	1	(1-68)
1nag	A	1	(1-56)	1	(1-56)	1	(1-56)	1	(1-56)	1	(1-56)	1	(1-56)	1	(1-56)	1	(1-56)	1	(1-56)	1	(1-56)	1	(1-56)	1	(1-56)	1	(1-56)	1	(1-56)	1	(1-56)	1	(1-56)
1nea	A	1	(1-61)	1	(1-61)	1	(1-61)	1	(1-61)	1	(1-61)	1	(1-61)	1	(1-61)	1	(1-61)	1	(1-61)	1	(1-61)	1	(1-61)	1	(1-61)	1	(1-61)	1	(1-61)	1	(1-61)	1	(1-61)
1nip	B	1	(1-287)	1	(1-287)	1	(1-287)	1	(1-287)	1	(1-287)	1	(1-287)	1	(1-287)	1	(1-287)	1	(1-287)	1	(1-277)	2	(1-145)(146-287)	1	(1-287)	1	(1-287)	1	(1-287)	1	(1-287)	1	(1-287)
1nor	A	1	(1-61)	1	(1-61)	1	(1-61)	1	(1-61)	1	(1-61)	1	(1-61)	1	(1-61)	1	(1-61)	1	(1-61)	1	(1-61)	1	(1-61)	1	(1-61)	1	(1-61)	1	(1-61)	1	(1-61)	1	(1-61)
1npx	A	3	(1-113,245-322)(114-244)(323-447)	3	(1-113,245-323)(114-244)(324-447)	3	(1-113,245-322)(114-244)(323-447)	3	(1-113,245-323)(114-244)(324-447)	3	(1-113,245-322)(114-244)(323-447)	3	(1-113,245-323)(114-244)(324-447)	3	(1-113,245-322)(114-244)(323-447)	3	(1-113,245-323)(114-244)(324-447)	3	(1-113,245-323)(114-244)(324-447)	3	(1-114,244-323)(324-447)(115-243)	3	(1-107)(108-350)(351-447)	1	(1-447)	2	(1-350)(351-447)	3	(1-116,243-323)(117-242)(324-447)	3	(1-119,243-321)(120-242)(322-447)	3	(41-58,113-244)(334-446)(1-33,60-112,246-326)
1ntx	A	1	(1-62)	1	(1-62)	1	(1-62)	1	(1-62)	1	(1-62)	1	(1-62)	1	(1-62)	1	(1-62)	1	(1-62)	1	(1-62)	1	(1-62)	1	(1-62)	1	(1-62)	1	(1-62)	1	(1-62)	1	(1-62)
1nxb	A	1	(1-62)	1	(1-62)	1	(1-62)	1	(1-62)	1	(1-62)	1	(1-62)	1	(1-62)	1	(1-62)	1	(1-62)	1	(1-62)	1	(1-62)	1	(1-62)	1	(1-62)	1	(1-62)	1	(1-62)	1	(1-62)
1ofv	A	1	(1-169)	1	(1-169)	1	(1-169)	1	(1-169)	1	(1-169)	1	(1-169)	1	(1-169)	1	(1-169)	1	(1-169)	1	(1-169)	1	(1-169)	1	(1-169)	1	(1-169)	1	(1-169)	1	(1-169)	1	(1-169)
1oma	A	1	(1-48)	1	(1-48)	1	(1-48)	1	(1-48)	1	(1-48)	1	(1-48)	1	(1-48)	1	(1-48)	1	(1-48)	1	(1-38)	1	(1-48)	1	(1-48)	1	(1-48)	1	(1-48)	1	(1-48)	1	(1-48)
1omp	A	2	(1-110)(111-370)	2	(1-110)(111-370)	2	(1-110)(111-370)	2	(1-110)(111-370)	2	(1-110)(111-370)	2	(1-110)(111-370)	2	(1-110)(111-370)	2	(1-110)(111-370)	2	(1-110)(111-370)	2	(1-112,257-336)(113-256,337-370)	1	(1-370)	1	(1-370)	1	(1-370)	2	(1-112,258-330)(113-257,331-370)	1	(1-370)	2	(5-111,260-331)(112-259,332-370)
1osa	A	2	(1-64)(65-148)	2	(1-92)(93-148)	2	(1-64)(65-148)	2	(1-92)(93-148)	2	(1-64)(65-148)	2	(1-92)(93-148)	2	(1-64)(65-148)	2	(1-92)(93-148)	2	(1-92)(93-148)	2	(88-148)(12-73)	2	(1-78)(79-148)	2	(1-78)(79-148)	2	(1-78)(79-148)	2	(1-79)(80-148)	1	(1-148)	2	(1-78)(79-148)
1ovb	A	1	(94-248)	1	(94-248)	1	(94-248)	1	(94-248)	1	(94-248)	1	(94-248)	1	(94-248)	1	(94-248)	1	(94-248)	1	(94-248)	1	(94-248)	1	(94-248)	1	(94-248)	1	(94-248)	1	(94-248)	1	(94-248)
1ovo	A	1	(1-56)	1	(1-56)	1	(1-56)	1	(1-56)	1	(1-56)	1	(1-56)	1	(1-56)	1	(1-56)	1	(1-56)	1	(1-56)	1	(1-56)	1	(1-56)	1	(1-56)	1	(1-56)	1	(1-56)	1	(1-56)
1ovo	B	1	(1-56)	1	(1-56)	1	(1-56)	1	(1-56)	1	(1-56)	1	(1-56)	1	(1-56)	1	(1-56)	1	(1-56)	1	(1-56)	1	(1-56)	1	(1-56)	1	(1-56)	1	(1-56)	1	(1-56)	1	(1-56)
1ovo	C	1	(1-56)	1	(1-56)	1	(1-56)	1	(1-56)	1	(1-56)	1	(1-56)	1	(1-56)	1	(1-56)	1	(1-56)	1	(1-56)	1	(1-56)	1	(1-56)	1	(1-56)	1	(1-56)	1	(1-56)	1	(1-56)
1ovo	D	1	(1-56)	1	(1-56)	1	(1-56)	1	(1-56)	1	(1-56)	1	(1-56)	1	(1-56)	1	(1-56)	1	(1-56)	1	(1-56)	1	(1-56)	1	(1-56)	1	(1-56)	1	(1-56)	1	(1-56)	1	(1-56)
1paz	A	1	(1-120)	1	(1-120)	1	(1-120)	1	(1-120)	1	(1-120)	1	(1-120)	1	(1-120)	1	(1-120)	1	(1-120)	1	(1-120)	1	(1-120)	1	(1-120)	1	(1-120)	1	(1-120)	1	(1-120)	1	(1-120)
1pbp	A	2	(1-76,254-321)(77-253)	2	(1-76,254-321)(77-253)	2	(1-76,254-321)(77-253)	2	(1-76,254-321)(77-253)	2	(1-76,254-321)(77-253)	2	(1-76,254-321)(77-253)	2	(1-76,254-321)(77-253)	2	(1-76,254-321)(77-253)	2	(1-76,254-321)(77-253)	2	(1-75,255-321)(76-254)	1	(1-321)	1	(1-321)	1	(1-321)	2	(1-76,255-321)(77-254)	1	(1-321)	2	(1-77,230-239,254-321)(78-229,240-253)
1pbx	A	1	(0-142)	1	(0-142)	1	(0-142)	1	(0-142)	1	(0-142)	1	(0-142)	1	(0-142)	1	(0-142)	1	(0-142)	1	(1-142)	1	(1-142)	1	(1-142)	1	(1-142)	1	(1-142)	1	(0-142)	1	(1-142)
1pbx	B	1	(1-146)	1	(1-146)	1	(1-146)	1	(1-146)	1	(1-146)	1	(1-146)	1	(1-146)	1	(1-146)	1	(1-146)	1	(1-146)	1	(1-146)	1	(1-146)	1	(1-146)	1	(1-146)	1	(1-146)	1	(1-146)
1pce	A	1	(1-60)	1	(1-60)	1	(1-60)	1	(1-60)	1	(1-60)	1	(1-60)	1	(1-60)	1	(1-60)	1	(1-60)	1	(1-60)	1	(1-60)	1	(1-60)	1	(1-60)	1	(1-60)	1	(1-60)	1	(1-60)
1pda	A	3	(3-100)(101-199)(200-307)	3	(3-99)(100-199)(200-307)	3	(3-99)(100-199)(200-307)	2	(3-99)(100-307)	3	(3-100)(101-199)(200-307)	3	(3-99)(100-199)(200-307)	2	(3-100)(101-307)	2	(3-99)(100-307)	3	(3-99)(100-199)(200-307)	3	(3-104,194-225)(105-193)(226-307)	2	(3-220)(221-307)	1	(3-307)	1	(3-307)	3	(3-102,195-225)(103-194)(226-307)	2	(3-219)(220-307)	3	(221-307)(100-199)(3-99,200-220)
1pdc	A	1	(-4-42)	1	(-4-42)	1	(-4-42)	1	(-4-42)	1	(-4-42)	1	(-4-42)	1	(-4-42)	1	(-4-42)	1	(-4-42)	1	(-4-42)	1	(-4-42)	1	(-4-42)	1	(-4-42)	1	(-4-42)	1	(-4-42)	1	(-4-42)
1pfk	A	2	(0-138,254-319)(139-253)	2	(0-138,252-319)(139-251)	2	(0-138,254-319)(139-253)	2	(0-138,252-319)(139-251)	2	(0-138,254-319)(139-253)	2	(0-138,252-319)(139-251)	2	(0-138,254-319)(139-253)	2	(0-138,252-319)(139-251)	2	(0-138,252-319)(139-251)	2	(0-142,252-306)(143-251,307-319)	2	(1-119)(120-319)	1	(1-319)	2	(1-119)(120-319)	2	(0-142,252-319)(143-251)	1	(0-319)	2	(142-251,303-318)(0-141,256-302)
1phh	A	2	(1-178)(179-394)	2	(1-178,270-394)(179-269)	4	(1-34,97-178,270-327)(35-96)(179-269)(328-394)	2	(1-178,270-394)(179-269)	4	(1-37,98-178,269-327)(38-97)(179-268)(328-394)	2	(1-178,270-394)(179-269)	3	(1-178,271-327)(179-270)(328-394)	2	(1-178,270-394)(179-269)	2	(1-178,270-394)(179-269)	2	(1-181,268-394)(182-267)	1	(1-394)	1	(1-394)	1	(1-394)	2	(1-44,102-181,268-351)(45-101,182-267,352-394)	2	(1-173,276-394)(174-275)	2	(73-95,181-268,352-388)(1-72,96-180,269-351)
1pho	A	1	(1-340)	1	(1-340)	1	(1-340)	1	(1-340)	1	(1-340)	1	(1-340)	1	(1-340)	1	(1-340)	1	(1-340)	2	(1-100)(101-340)	2	(1-97)(98-340)	1	(1-340)	1	(1-340)	1	(1-340)	1	(1-340)	1	(1-340)
1pi2	A	1	(3-63)	1	(3-63)	1	(3-63)	1	(3-63)	1	(3-63)	1	(3-63)	1	(3-63)	1	(3-63)	1	(3-63)	1	(3-63)	1	(3-63)	1	(3-63)	1	(3-63)	1	(3-63)	1	(3-63)	1	(3-63)
1pih	A	1	(1-73)	1	(1-73)	1	(1-73)	1	(1-73)	1	(1-73)	1	(1-73)	1	(1-73)	1	(1-73)	1	(1-73)	1	(1-73)	1	(1-73)	1	(1-73)	1	(1-73)	1	(1-73)	1	(1-73)	1	(1-73)
1pii	A	2	(1-254)(255-452)	2	(1-254)(255-452)	2	(1-254)(255-452)	2	(1-254)(255-452)	2	(1-254)(255-452)	2	(1-254)(255-452)	2	(1-254)(255-452)	2	(1-254)(255-452)	2	(1-254)(255-452)	2	(1-253)(254-452)	2	(1-253)(254-452)	2	(1-253)(254-452)	2	(1-253)(254-452)	2	(1-253)(254-452)	2	(1-254)(255-452)	2	(256-446)(1-255,447-452)
1pit	A	1	(1-58)	1	(1-58)	1	(1-58)	1	(1-58)	1	(1-58)	1	(1-58)	1	(1-58)	1	(1-58)	1	(1-58)	1	(1-58)	1	(1-58)	1	(1-58)	1	(1-58)	1	(1-58)	1	(1-58)	1	(1-58)
1pkp	A	1	(4-148)	1	(4-148)	1	(4-148)	1	(4-148)	1	(4-148)	1	(4-148)	1	(4-148)	1	(4-148)	1	(4-148)	2	(4-73)(74-148)	1	(4-148)	1	(4-148)	1	(4-148)	1	(4-148)	2	(4-77)(78-148)	2	(74-148)(4-73)
1pmy	A	1	(1-123)	1	(1-123)	1	(1-123)	1	(1-123)	1	(1-123)	1	(1-123)	1	(1-123)	1	(1-123)	1	(1-123)	1	(1-123)	1	(1-123)	1	(1-123)	1	(1-123)	1	(1-123)	1	(1-123)	1	(1-123)
1png	A	1	(5-314)	1	(5-314)	1	(5-314)	1	(5-314)	1	(5-314)	1	(5-314)	1	(5-314)	1	(5-314)	1	(5-314)	2	(5-138,225-259)(139-224,260-314)	2	(5-138)(139-314)	2	(5-138)(139-314)	2	(5-138)(139-314)	2	(5-138,227-258)(139-226,259-314)	2	(5-140)(141-314)	2	(5-139)(140-314)
1poa	A	1	(1-118)	1	(1-118)	1	(1-118)	1	(1-118)	1	(1-118)	1	(1-118)	1	(1-118)	1	(1-118)	1	(1-118)	1	(1-118)	1	(1-118)	1	(1-118)	1	(1-118)	1	(1-118)	1	(1-118)	1	(1-118)
1poc	A	1	(1-134)	1	(1-134)	1	(1-134)	1	(1-134)	1	(1-134)	1	(1-134)	1	(1-134)	1	(1-134)	1	(1-134)	1	(1-134)	1	(1-134)	1	(1-134)	1	(1-134)	1	(1-134)	1	(1-134)	1	(1-134)
1pod	A	1	(1-124)	1	(1-124)	1	(1-124)	1	(1-124)	1	(1-124)	1	(1-124)	1	(1-124)	1	(1-124)	1	(1-124)	1	(1-124)	1	(1-124)	1	(1-124)	1	(1-124)	1	(1-124)	1	(1-124)	1	(1-124)
1pox	A	3	(9-191)(192-364,549-593)(365-548)	3	(9-191)(192-364)(365-593)	3	(9-191)(192-364,550-593)(365-549)	2	(9-191)(192-593)	3	(9-191)(192-364,550-593)(365-549)	3	(9-191)(192-364)(365-593)	2	(9-191)(192-593)	2	(9-191)(192-593)	3	(9-191)(192-364)(365-593)	3	(9-193)(194-359,550-593)(360-549)	3	(9-193)(194-354)(355-593)	3	(9-193)(194-354)(355-593)	3	(9-193)(194-354)(355-593)	3	(9-192)(193-359,550-593)(360-549)	3	(9-182)(183-365)(366-593)	3	(360-549)(193-359)(9-192)
1pp2	R	1	(1-133)	1	(1-133)	1	(1-133)	1	(1-133)	1	(1-133)	1	(1-133)	1	(1-133)	1	(1-133)	1	(1-133)	1	(1-133)	1	(1-133)	1	(1-133)	1	(1-133)	1	(1-133)	1	(1-133)	1	(1-133)
1ppf	E	2	(16-157)(158-243)	2	(16-121)(122-243)	2	(16-157)(158-243)	2	(16-157)(158-243)	2	(16-157)(158-243)	2	(16-121)(122-243)	2	(16-157)(158-243)	2	(16-121)(122-243)	2	(16-121)(122-243)	1	(16-243)	1	(16-243)	1	(16-243)	1	(16-243)	1	(16-243)	1	(16-243)	2	(16-27,121-232)(28-120,233-243)
1ppf	I	1	(1-56)	1	(1-56)	1	(1-56)	1	(1-56)	1	(1-56)	1	(1-56)	1	(1-56)	1	(1-56)	1	(1-56)	1	(1-56)	1	(1-56)	1	(1-56)	1	(1-56)	1	(1-56)	1	(1-56)	1	(1-56)
1ppk	E	2	(1-169)(170-323)	2	(1-170)(171-323)	2	(1-153)(154-323)	2	(1-170)(171-323)	2	(1-153)(154-323)	2	(1-170)(171-323)	2	(1-153)(154-323)	2	(1-170)(171-323)	2	(1-170)(171-323)	2	(1-173)(174-323)	2	(1-174)(175-323)	2	(1-174)(175-323)	2	(1-174)(175-323)	2	(1-170)(171-323)	1	(1-323)	2	(6-170)(171-322)
1ppn	A	1	(1-212)	1	(1-212)	1	(1-212)	1	(1-212)	1	(1-212)	1	(1-212)	1	(1-212)	1	(1-212)	1	(1-212)	1	(1-212)	2	(1-110)(111-212)	1	(1-212)	2	(1-110)(111-212)	1	(1-212)	1	(1-212)	1	(1-212)
1prc	C	1	(1-333)	1	(1-333)	1	(1-333)	1	(1-333)	1	(1-333)	1	(1-333)	1	(1-333)	1	(1-333)	1	(1-333)	2	(145-305)(31-144,306-332)	1	(1-333)	1	(1-333)	1	(1-333)	2	(1-37,143-313)(38-142,314-332)	1	(1-333)	2	(24-142,314-332)(143-205,221-313)
1prc	L	2	(1-162)(163-273)	2	(1-170)(171-273)	2	(1-162)(163-273)	2	(1-170)(171-273)	2	(1-162)(163-273)	2	(1-170)(171-273)	2	(1-162)(163-273)	2	(1-170)(171-273)	2	(1-170)(171-273)	3	(187-231)(12-157)(158-186,232-263)	2	(1-157)(158-273)	2	(1-157)(158-273)	2	(1-157)(158-273)	2	(1-157)(158-273)	1	(1-273)	2	(1-165)(166-273)
1prc	M	4	(1-51)(52-197)(198-290)(291-323)	1	(1-323)	3	(1-48,198-284)(49-197)(285-323)	1	(1-323)	4	(1-51)(52-197)(198-290)(291-323)	1	(1-323)	3	(1-48,198-284)(49-197)(285-323)	1	(1-323)	1	(1-323)	3	(211-266)(16-52)(53-210,267-304)	2	(1-184)(185-323)	1	(1-323)	1	(1-323)	1	(1-323)	1	(1-323)	2	(144-302)(1-143)
1prr	A	2	(1-89)(90-173)	2	(1-89)(90-173)	2	(1-89)(90-173)	2	(1-89)(90-173)	2	(1-89)(90-173)	2	(1-89)(90-173)	2	(1-89)(90-173)	2	(1-89)(90-173)	2	(1-89)(90-173)	2	(1-89)(90-173)	2	(1-89)(90-173)	2	(1-89)(90-173)	2	(1-89)(90-173)	2	(1-89)(90-173)	2	(1-90)(91-173)	2	(89-173)(1-88)
1psp	A	1	(1-106)	1	(1-106)	1	(1-106)	1	(1-106)	1	(1-106)	1	(1-106)	1	(1-106)	1	(1-106)	1	(1-106)	2	(2-61,97-106)(62-96)	1	(2-106)	1	(2-106)	1	(2-106)	1	(2-106)	2	(1-53)(54-106)	2	(60-99)(2-59,100-106)
1pxt	A	1	(28-417)	1	(28-417)	1	(28-417)	1	(28-417)	1	(28-417)	1	(28-417)	1	(28-417)	1	(28-417)	1	(28-417)	1	(28-417)	2	(28-302)(303-417)	1	(28-417)	1	(28-417)	1	(28-417)	2	(28-293)(294-417)	2	(174-222,303-417)(28-160,223-302)
1pyd	A	3	(2-188)(189-354)(355-556)	3	(2-188)(189-352)(353-556)	3	(2-188)(189-354)(355-556)	3	(2-188)(189-352)(353-556)	3	(2-188)(189-354)(355-556)	3	(2-188)(189-352)(353-556)	3	(2-188)(189-354)(355-556)	3	(2-188)(189-352)(353-556)	3	(2-188)(189-352)(353-556)	3	(2-188)(189-351)(352-556)	3	(2-188)(189-352)(353-556)	3	(2-188)(189-352)(353-556)	3	(2-188)(189-352)(353-556)	3	(2-188)(189-352)(353-556)	3	(2-181)(182-360)(361-556)	3	(2-188)(353-554)(189-352)
1pyp	A	1	(1-281)	1	(1-281)	1	(1-281)	1	(1-281)	1	(1-281)	1	(1-281)	1	(1-281)	1	(1-281)	1	(1-281)	1	(1-280)	1	(1-281)	1	(1-281)	1	(1-281)	1	(1-280)	1	(1-281)	1	(1-281)
1rbl	M	1	(2-122)	1	(2-122)	1	(2-122)	1	(2-122)	1	(2-122)	1	(2-122)	1	(2-122)	1	(2-122)	1	(2-122)	1	(13-122)	1	(2-122)	1	(2-122)	1	(2-122)	1	(2-122)	1	(2-122)	1	(2-122)
1rbp	A	1	(1-175)	1	(1-175)	1	(1-175)	1	(1-175)	1	(1-175)	1	(1-175)	1	(1-175)	1	(1-175)	1	(1-175)	1	(1-174)	1	(1-175)	1	(1-175)	1	(1-175)	1	(1-174)	1	(1-175)	1	(1-175)
1rcb	A	1	(1-129)	1	(1-129)	1	(1-129)	1	(1-129)	1	(1-129)	1	(1-129)	1	(1-129)	1	(1-129)	1	(1-129)	1	(1-129)	1	(1-129)	1	(1-129)	1	(1-129)	1	(1-129)	1	(1-129)	1	(1-129)
1rck	A	1	(1-106)	1	(1-106)	1	(1-106)	1	(1-106)	1	(1-106)	1	(1-106)	1	(1-106)	1	(1-106)	1	(1-106)	1	(2-106)							1	(2-106)	1	(1-106)	1	(2-106)
1rdg	A	1	(1-52)	1	(1-52)	1	(1-52)	1	(1-52)	1	(1-52)	1	(1-52)	1	(1-52)	1	(1-52)	1	(1-52)	1	(1-52)	1	(1-52)	1	(1-52)	1	(1-52)	1	(1-52)	1	(1-52)	1	(1-52)
1rds	A	1	(1-105)	1	(1-105)	1	(1-105)	1	(1-105)	1	(1-105)	1	(1-105)	1	(1-105)	1	(1-105)	1	(1-105)	1	(1-105)	1	(1-105)	1	(1-105)	1	(1-105)	1	(1-105)	1	(1-105)	1	(1-105)
1rec	A	1	(9-198)	1	(9-198)	1	(9-198)	1	(9-198)	1	(9-198)	1	(9-198)	1	(9-198)	1	(9-198)	1	(9-198)	2	(9-91)(92-198)	2	(9-96)(97-198)	1	(9-198)	1	(9-198)	1	(9-198)	1	(9-198)	2	(9-97)(98-198)
1rei	A	1	(1-107)	1	(1-107)	1	(1-107)	1	(1-107)	1	(1-107)	1	(1-107)	1	(1-107)	1	(1-107)	1	(1-107)	1	(1-107)	1	(1-107)	1	(1-107)	1	(1-107)	1	(1-107)	1	(1-107)	1	(1-107)
1rhd	A	2	(1-156)(157-293)	2	(1-157)(158-293)	2	(1-156)(157-293)	2	(1-157)(158-293)	2	(1-156)(157-293)	2	(1-157)(158-293)	2	(1-157)(158-293)	2	(1-157)(158-293)	2	(1-157)(158-293)	2	(1-157)(158-293)	2	(1-161)(162-293)	1	(1-293)	2	(1-161)(162-293)	2	(1-157)(158-293)	2	(1-149)(150-293)	2	(1-156)(157-293)
1rnd	A	1	(1-124)	1	(1-124)	1	(1-124)	1	(1-124)	1	(1-124)	1	(1-124)	1	(1-124)	1	(1-124)	1	(1-124)	1	(1-124)	1	(1-124)	1	(1-124)	1	(1-124)	1	(1-124)	1	(1-124)	1	(1-124)
1rpa	A	2	(1-128,226-342)(129-225)	2	(1-129,220-342)(130-219)	2	(1-123,228-342)(124-227)	2	(1-129,220-342)(130-219)	2	(1-128,227-342)(129-226)	2	(1-129,220-342)(130-219)	2	(1-124,228-342)(125-227)	2	(1-129,220-342)(130-219)	2	(1-129,220-342)(130-219)	2	(1-135,219-342)(136-218)	1	(1-342)	1	(1-342)	1	(1-342)	1	(1-342)	1	(1-342)	1	(1-342)
1rpr	A	1	(1-63)	1	(1-63)	1	(1-63)	1	(1-63)	1	(1-63)	1	(1-63)	1	(1-63)	1	(1-63)	1	(1-63)	1	(1-63)	1	(1-63)	1	(1-63)	1	(1-63)	1	(1-63)	1	(1-63)	1	(1-63)
1rro	A	1	(1-108)	1	(1-108)	1	(1-108)	1	(1-108)	1	(1-108)	1	(1-108)	1	(1-108)	1	(1-108)	1	(1-108)	1	(1-108)	1	(1-108)	1	(1-108)	1	(1-108)	1	(1-108)	1	(1-108)	1	(1-108)
1rve	A	2	(2-58)(59-245)	2	(2-36)(37-245)	2	(2-61)(62-245)	2	(2-36)(37-245)	2	(2-61)(62-245)	2	(2-36)(37-245)	2	(2-61)(62-245)	2	(2-36)(37-245)	2	(2-36)(37-245)	1	(2-217)	1	(2-245)	1	(2-245)	1	(2-245)	1	(2-245)	1	(2-245)	1	(2-245)
1s01	A	1	(1-275)	1	(1-275)	1	(1-275)	1	(1-275)	1	(1-275)	1	(1-275)	1	(1-275)	1	(1-275)	1	(1-275)	1	(1-275)	1	(1-275)	1	(1-275)	1	(1-275)	1	(1-275)	1	(1-275)	1	(1-275)
1sbn	I	1	(8-70)	1	(8-70)	1	(8-70)	1	(8-70)	1	(8-70)	1	(8-70)	1	(8-70)	1	(8-70)	1	(8-70)	1	(8-70)	1	(8-70)	1	(8-70)	1	(8-70)	1	(8-70)	1	(8-70)	1	(8-70)
1sbp	A	2	(1-94,220-309)(95-219)	2	(1-94,220-309)(95-219)	2	(1-94,220-309)(95-219)	2	(1-94,220-309)(95-219)	2	(1-94,220-309)(95-219)	2	(1-94,220-309)(95-219)	2	(1-94,220-309)(95-219)	2	(1-94,220-309)(95-219)	2	(1-94,220-309)(95-219)	2	(1-94,218-275)(95-217,276-309)	1	(1-309)	1	(1-309)	1	(1-309)	2	(1-95,218-277)(96-217,278-309)	1	(1-309)	2	(95-219,277-309)(1-94,220-276)
1ses	A	2	(1-105)(106-421)	2	(1-98)(99-421)	2	(1-105)(106-421)	2	(1-98)(99-421)	2	(1-105)(106-421)	2	(1-98)(99-421)	2	(1-117)(118-421)	2	(1-98)(99-421)	2	(1-98)(99-421)	3	(1-37,87-102)(38-86)(103-421)	2	(1-105)(106-421)	2	(1-105)(106-421)	2	(1-105)(106-421)	2	(1-31,97-421)(32-96)	2	(1-110)(111-421)	2	(1-102)(103-420)
1sgt	A	2	(16-121)(122-245)	2	(16-121)(122-245)	2	(16-121)(122-245)	2	(16-121)(122-245)	2	(16-121)(122-245)	2	(16-121)(122-245)	2	(16-121)(122-245)	2	(16-121)(122-245)	2	(16-121)(122-245)	1	(16-245)	2	(16-120)(121-245)	1	(16-245)	1	(16-245)	1	(16-245)	1	(16-245)	2	(16-27,121-232)(28-120,233-245)
1sha	A	1	(2-104)	1	(2-104)	1	(2-104)	1	(2-104)	1	(2-104)	1	(2-104)	1	(2-104)	1	(2-104)	1	(2-104)	1	(2-104)	1	(2-104)	1	(2-104)	1	(2-104)	1	(2-104)	1	(2-104)	1	(2-104)
1shf	A	1	(84-142)	1	(84-142)	1	(84-142)	1	(84-142)	1	(84-142)	1	(84-142)	1	(84-142)	1	(84-142)	1	(84-142)	1	(84-142)	1	(84-142)	1	(84-142)	1	(84-142)	1	(84-142)	1	(84-142)	1	(84-142)
1shf	B	1	(84-142)	1	(84-142)	1	(84-142)	1	(84-142)	1	(84-142)	1	(84-142)	1	(84-142)	1	(84-142)	1	(84-142)	1	(84-142)	1	(84-142)	1	(84-142)	1	(84-142)	1	(84-142)	1	(84-142)	1	(84-142)
1shp	A	1	(1-55)	1	(1-55)	1	(1-55)	1	(1-55)	1	(1-55)	1	(1-55)	1	(1-55)	1	(1-55)	1	(1-55)	1	(1-55)	1	(1-55)	1	(1-55)	1	(1-55)	1	(1-55)	1	(1-55)	1	(1-55)
1sib	I	1	(8-70)	1	(8-70)	1	(8-70)	1	(8-70)	1	(8-70)	1	(8-70)	1	(8-70)	1	(8-70)	1	(8-70)	1	(8-70)	1	(8-70)	1	(8-70)	1	(8-70)	1	(8-70)	1	(8-70)	1	(8-70)
1sip	A	1	(1-99)	1	(1-99)	1	(1-99)	1	(1-99)	1	(1-99)	1	(1-99)	1	(1-99)	1	(1-99)	1	(1-99)	1	(1-99)	1	(1-99)	1	(1-99)	1	(1-99)	1	(1-99)	1	(1-99)	1	(1-99)
1smr	A	2	(-2-170)(171-326)	2	(-2-190)(191-326)	2	(-2-169)(170-326)	2	(-2-190)(191-326)	2	(-2-170)(171-326)	2	(-2-190)(191-326)	2	(-2-169)(170-326)	2	(-2-190)(191-326)	2	(-2-190)(191-326)	2	(-2-171)(172-326)	2	(-2-174)(175-326)	2	(-2-174)(175-326)	2	(-2-174)(175-326)			1	(-2-326)	2	(1-170)(171-325)
1snc	A	1	(7-141)	1	(7-141)	1	(7-141)	1	(7-141)	1	(7-141)	1	(7-141)	1	(7-141)	1	(7-141)	1	(7-141)	1	(7-141)	1	(7-141)	1	(7-141)	1	(7-141)	1	(7-141)	1	(7-141)	1	(7-141)
1srd	A	1	(1-154)	1	(1-154)	1	(1-154)	1	(1-154)	1	(1-154)	1	(1-154)	1	(1-154)	1	(1-154)	1	(1-154)	1	(1-154)	1	(1-154)	1	(1-154)	1	(1-154)	1	(1-154)	1	(1-154)	1	(1-154)
1srl	A	1	(9-64)	1	(9-64)	1	(9-64)	1	(9-64)	1	(9-64)	1	(9-64)	1	(9-64)	1	(9-64)	1	(9-64)	1	(9-64)	1	(9-64)	1	(9-64)	1	(9-64)	1	(9-64)	1	(9-64)	1	(9-64)
1srm	A	1	(9-64)	1	(9-64)	1	(9-64)	1	(9-64)	1	(9-64)	1	(9-64)	1	(9-64)	1	(9-64)	1	(9-64)	1	(9-64)	1	(9-64)	1	(9-64)	1	(9-64)	1	(9-64)	1	(9-64)	1	(9-64)
1tab	I	1	(12-73)	1	(12-73)	1	(12-73)	1	(12-73)	1	(12-73)	1	(12-73)	1	(12-73)	1	(12-73)	1	(12-73)	1	(12-73)	1	(12-73)	1	(12-73)	1	(12-73)	1	(12-73)	1	(12-73)
1tah	B	1	(2-319)	1	(2-319)	1	(2-319)	1	(2-319)	1	(2-319)	1	(2-319)	1	(2-319)	1	(2-319)	1	(2-319)	2	(2-104,142-163)(105-141,164-319)	1	(2-319)	1	(2-319)	1	(2-319)	1	(2-319)	1	(2-319)	1	(2-319)
1tbp	A	2	(61-158)(159-240)	2	(61-158)(159-240)	2	(61-158)(159-240)	2	(61-158)(159-240)	2	(61-158)(159-240)	2	(61-158)(159-240)	2	(61-158)(159-240)	2	(61-158)(159-240)	2	(61-158)(159-240)	2	(61-71,157-240)(72-156)	2	(61-158)(159-240)	2	(61-158)(159-240)	2	(61-158)(159-240)	2	(61-158)(159-240)	2	(61-155)(156-240)	2	(61-71,158-240)(72-157)
1tec	I	1	(8-70)	1	(8-70)	1	(8-70)	1	(8-70)	1	(8-70)	1	(8-70)	1	(8-70)	1	(8-70)	1	(8-70)	1	(8-70)	1	(8-70)	1	(8-70)	1	(8-70)	1	(8-70)	1	(8-70)	1	(8-70)
1ten	A	1	(802-891)	1	(802-891)	1	(802-891)	1	(802-891)	1	(802-891)	1	(802-891)	1	(802-891)	1	(802-891)	1	(802-891)	1	(803-891)	1	(802-891)	1	(802-891)	1	(802-891)	1	(802-890)	1	(802-891)	1	(802-891)
1tfg	A	1	(1-112)	1	(1-112)	1	(1-112)	1	(1-112)	1	(1-112)	1	(1-112)	1	(1-112)	1	(1-112)	1	(1-112)	1	(1-112)	1	(1-112)	1	(1-112)	1	(1-112)	1	(1-112)	1	(1-112)	1	(1-112)
1tfi	A	1	(1-50)	1	(1-50)	1	(1-50)	1	(1-50)	1	(1-50)	1	(1-50)	1	(1-50)	1	(1-50)	1	(1-50)	1	(1-50)	1	(1-50)	1	(1-50)	1	(1-50)	1	(1-50)	1	(1-50)	1	(1-50)
1tgs	I	1	(1-56)	1	(1-56)	1	(1-56)	1	(1-56)	1	(1-56)	1	(1-56)	1	(1-56)	1	(1-56)	1	(1-56)	1	(1-56)	1	(1-56)	1	(1-56)	1	(1-56)	1	(1-56)	1	(1-56)	1	(1-56)
1tho	A	1	(1-108)	1	(1-108)	1	(1-108)	1	(1-108)	1	(1-108)	1	(1-108)	1	(1-108)	1	(1-108)	1	(1-108)	1	(1-108)	1	(1-108)	1	(1-108)	1	(1-108)	1	(1-108)	1	(1-108)	1	(1-108)
1tie	A	1	(1-170)	1	(1-170)	1	(1-170)	1	(1-170)	1	(1-170)	1	(1-170)	1	(1-170)	1	(1-170)	1	(1-170)	1	(1-170)	1	(1-170)	1	(1-170)	1	(1-170)	1	(1-170)	1	(1-170)	1	(1-170)
1tim	A	1	(1-248)	1	(1-248)	1	(1-248)	1	(1-248)	1	(1-248)	1	(1-248)	1	(1-248)	1	(1-248)	1	(1-248)	1	(1-248)	1	(1-248)	1	(1-248)	1	(1-248)	1	(1-248)	1	(1-248)	1	(1-248)
1tlk	A	1	(33-135)	1	(33-135)	1	(33-135)	1	(33-135)	1	(33-135)	1	(33-135)	1	(33-135)	1	(33-135)	1	(33-135)	1	(33-135)	1	(33-135)	1	(33-135)	1	(33-135)	1	(33-135)	1	(33-135)	1	(33-135)
1tnf	A	1	(6-157)	1	(6-157)	1	(6-157)	1	(6-157)	1	(6-157)	1	(6-157)	1	(6-157)	1	(6-157)	1	(6-157)	1	(6-157)	1	(6-157)	1	(6-157)	1	(6-157)	1	(6-157)	1	(6-157)	1	(6-157)
1tnr	A	1	(28-171)	1	(28-171)	1	(28-171)	1	(28-171)	1	(28-171)	1	(28-171)	1	(28-171)	1	(28-171)	1	(28-171)	1	(28-171)	1	(28-171)	1	(28-171)	1	(28-171)	1	(28-171)	1	(28-171)	1	(28-171)
1tnr	R	2	(15-75)(76-153)	3	(15-70)(71-117)(118-153)	2	(15-74)(75-153)	2	(15-74)(75-153)	2	(15-74)(75-153)	3	(15-70)(71-117)(118-153)	2	(15-74)(75-153)	2	(15-75)(76-153)	3	(15-70)(71-117)(118-153)	2	(15-97)(98-153)	1	(15-153)	1	(15-153)	1	(15-153)	2	(15-97)(98-153)	3	(15-71)(72-115)(116-153)	2	(98-153)(15-97)
1tpa	I	1	(1-58)	1	(1-58)	1	(1-58)	1	(1-58)	1	(1-58)	1	(1-58)	1	(1-58)	1	(1-58)	1	(1-58)	1	(1-58)	1	(1-58)	1	(1-58)	1	(1-58)	1	(1-58)	1	(1-58)	1	(1-58)
1tpl	A	2	(1-50,312-456)(51-311)	2	(1-49,312-456)(50-311)	2	(1-50,312-456)(51-311)	2	(1-49,312-456)(50-311)	2	(1-50,312-456)(51-311)	2	(1-49,312-456)(50-311)	2	(1-50,312-456)(51-311)	2	(1-49,312-456)(50-311)	2	(1-49,312-456)(50-311)	3	(1-57,308-456)(107-251)(58-106,252-307)	2	(1-320)(321-456)	1	(1-456)	1	(1-456)	3	(1-50,313-456)(51-110,249-312)(111-248)	1	(1-456)	2	(58-310)(1-57,311-455)
1trb	A	2	(1-115,245-316)(116-244)	2	(1-116,245-316)(117-244)	2	(1-115,245-316)(116-244)	2	(1-116,245-316)(117-244)	2	(1-115,245-316)(116-244)	2	(1-116,245-316)(117-244)	2	(1-115,245-316)(116-244)	2	(1-116,245-316)(117-244)	2	(1-116,245-316)(117-244)	2	(1-115,245-316)(116-244)	2	(1-108)(109-316)	1	(1-316)	2	(1-108)(109-316)	2	(1-117,244-316)(118-243)	2	(1-118,245-316)(119-244)	2	(117-244)(1-116,245-315)
1trk	A	2	(3-337)(338-680)	2	(3-337)(338-680)	2	(3-337)(338-680)	2	(3-337)(338-680)	2	(3-337)(338-680)	2	(3-337)(338-680)	2	(3-337)(338-680)	2	(3-337)(338-680)	2	(3-337)(338-680)	3	(3-331)(544-680)(332-543)	3	(3-334)(335-543)(544-680)	2	(3-334)(335-680)	2	(3-334)(335-680)	2	(3-331)(332-680)	3	(3-337)(338-534)(535-680)	3	(544-680)(332-543)(3-331)
1ttb	A	1	(1-127)	1	(1-127)	1	(1-127)	1	(1-127)	1	(1-127)	1	(1-127)	1	(1-127)	1	(1-127)	1	(1-127)	1	(1-127)	1	(1-127)	1	(1-127)	1	(1-127)	1	(1-127)	1	(1-127)	1	(1-127)
1tur	A	1	(1-56)	1	(1-56)	1	(1-56)	1	(1-56)	1	(1-56)	1	(1-56)	1	(1-56)	1	(1-56)	1	(1-56)	1	(1-56)	1	(1-56)	1	(1-56)	1	(1-56)	1	(1-56)	1	(1-56)	1	(1-56)
1tus	A	1	(1-56)	1	(1-56)	1	(1-56)	1	(1-56)	1	(1-56)	1	(1-56)	1	(1-56)	1	(1-56)	1	(1-56)	1	(1-56)	1	(1-56)	1	(1-56)	1	(1-56)	1	(1-56)	1	(1-56)	1	(1-56)
1ula	A	1	(1-289)	1	(1-289)	1	(1-289)	1	(1-289)	1	(1-289)	1	(1-289)	1	(1-289)	1	(1-289)	1	(1-289)	1	(1-289)	2	(1-108)(109-289)	1	(1-289)	2	(1-108)(109-289)	1	(1-289)	1	(1-289)	1	(1-289)
1utg	A	1	(1-70)	1	(1-70)	1	(1-70)	1	(1-70)	1	(1-70)	1	(1-70)	1	(1-70)	1	(1-70)	1	(1-70)	1	(1-70)	1	(1-70)	1	(1-70)	1	(1-70)	1	(1-70)	1	(1-70)	1	(1-70)
1vfa	B	1	(1-116)	1	(1-116)	1	(1-116)	1	(1-116)	1	(1-116)	1	(1-116)	1	(1-116)	1	(1-116)	1	(1-116)	1	(1-116)	1	(1-116)	1	(1-116)	1	(1-116)	1	(1-116)	1	(1-116)	1	(1-116)
1vfb	A	1	(1-107)	1	(1-107)	1	(1-107)	1	(1-107)	1	(1-107)	1	(1-107)	1	(1-107)	1	(1-107)	1	(1-107)	1	(1-107)	1	(1-107)	1	(1-107)	1	(1-107)	1	(1-107)	1	(1-107)	1	(1-107)
1wrp	R	1	(4-105)	1	(4-105)	1	(4-105)	1	(4-105)	1	(4-105)	1	(4-105)	1	(4-105)	1	(4-105)	1	(4-105)	1	(52-105)	1	(4-105)	1	(4-105)	1	(4-105)	1	(4-105)	1	(4-105)	1	(4-105)
1wtl	A	1	(1-108)	1	(1-108)	1	(1-108)	1	(1-108)	1	(1-108)	1	(1-108)	1	(1-108)	1	(1-108)	1	(1-108)	1	(1-108)	1	(1-108)	1	(1-108)	1	(1-108)	1	(1-108)	1	(1-108)	1	(1-108)
1xim	A	1	(3-394)	1	(3-394)	1	(3-394)	1	(3-394)	1	(3-394)	1	(3-394)	1	(3-394)	1	(3-394)	1	(3-394)	2	(3-323)(339-376)	2	(3-323)(324-394)	2	(3-323)(324-394)	2	(3-323)(324-394)	2	(3-86,216-394)(87-215)	1	(3-394)	1	(3-394)
1ycc	A	1	(-5-103)	1	(-5-103)	1	(-5-103)	1	(-5-103)	1	(-5-103)	1	(-5-103)	1	(-5-103)	1	(-5-103)	1	(-5-103)	1	(-5-103)	1	(-5-103)	1	(-5-103)	1	(-5-103)	1	(-5-103)	1	(-5-103)	1	(-5-103)
1zaa	C	2	(3-35)(36-87)	3	(3-31)(32-60)(61-87)	2	(3-34)(35-87)	3	(3-31)(32-59)(60-87)	2	(3-35)(36-87)	3	(3-31)(32-60)(61-87)	2	(3-34)(35-87)	3	(3-31)(32-60)(61-87)	3	(3-31)(32-60)(61-87)	1	(3-87)	1	(3-87)	1	(3-87)	1	(3-87)	1	(3-87)	3	(3-31)(32-59)(60-87)	3	(3-32)(33-59)(60-86)
1zrp	A	1	(1-53)	1	(1-53)	1	(1-53)	1	(1-53)	1	(1-53)	1	(1-53)	1	(1-53)	1	(1-53)	1	(1-53)	1	(1-53)	1	(1-53)	1	(1-53)	1	(1-53)	1	(1-53)	1	(1-53)	1	(1-53)
256b	A	1	(1-106)	1	(1-106)	1	(1-106)	1	(1-106)	1	(1-106)	1	(1-106)	1	(1-106)	1	(1-106)	1	(1-106)	1	(1-106)	1	(1-106)	1	(1-106)	1	(1-106)	1	(1-106)	1	(1-106)	1	(1-106)
2aaa	A	2	(1-250)(251-476)	2	(1-250)(251-476)	2	(1-250)(251-476)	2	(1-250)(251-476)	2	(1-250)(251-476)	2	(1-250)(251-476)	2	(1-250)(251-476)	2	(1-250)(251-476)	2	(1-250)(251-476)	3	(1-227)(228-366)(367-476)	1	(1-476)	1	(1-476)	1	(1-476)	2	(1-230)(231-476)	2	(1-381)(382-476)	2	(1-374)(375-476)
2aai	B	2	(1-138)(139-262)	2	(1-138)(139-262)	2	(1-138)(139-262)	2	(1-138)(139-262)	2	(1-138)(139-262)	2	(1-138)(139-262)	2	(1-138)(139-262)	2	(1-138)(139-262)	2	(1-138)(139-262)	2	(1-138)(139-262)	2	(1-137)(138-262)	2	(1-137)(138-262)	2	(1-137)(138-262)	2	(1-138)(139-262)	2	(1-135)(136-262)	2	(1-138)(139-262)
2avi	A	1	(3-123)	1	(3-123)	1	(3-123)	1	(3-123)	1	(3-123)	1	(3-123)	1	(3-123)	1	(3-123)	1	(3-123)	1	(3-123)	1	(3-123)	1	(3-123)	1	(3-123)	1	(3-123)	1	(3-123)	1	(3-123)
2aza	A	1	(1-129)	1	(1-129)	1	(1-129)	1	(1-129)	1	(1-129)	1	(1-129)	1	(1-129)	1	(1-129)	1	(1-129)	1	(1-129)	1	(1-129)	1	(1-129)	1	(1-129)	1	(1-129)	1	(1-129)	1	(1-129)
2bbi	A	1	(1-71)	1	(1-71)	1	(1-71)	1	(1-71)	1	(1-71)	1	(1-71)	1	(1-71)	1	(1-71)	1	(1-71)	1	(1-61)	1	(1-71)	1	(1-71)	1	(1-71)	1	(1-71)	1	(1-71)	1	(1-71)
2bca	A	1	(1-75)	1	(1-75)	1	(1-75)	1	(1-75)	1	(1-75)	1	(1-75)	1	(1-75)	1	(1-75)	1	(1-75)	1	(1-75)	1	(1-75)	1	(1-75)	1	(1-75)	1	(1-75)	1	(1-75)	1	(1-75)
2bcb	A	1	(1-75)	1	(1-75)	1	(1-75)	1	(1-75)	1	(1-75)	1	(1-75)	1	(1-75)	1	(1-75)	1	(1-75)	1	(1-75)	1	(1-75)	1	(1-75)	1	(1-75)	1	(1-75)	1	(1-75)	1	(1-75)
2bds	A	1	(1-43)	1	(1-43)	1	(1-43)	1	(1-43)	1	(1-43)	1	(1-43)	1	(1-43)	1	(1-43)	1	(1-43)	1	(1-43)	1	(1-43)	1	(1-43)	1	(1-43)	1	(1-43)	1	(1-43)	1	(1-43)
2bpa	1	1	(1-426)	1	(1-426)	1	(1-426)	1	(1-426)	1	(1-426)	1	(1-426)	1	(1-426)	1	(1-426)	1	(1-426)	3	(1-173,210-297,358-426)(298-357)(174-209)	2	(1-293)(294-426)	1	(1-426)	1	(1-426)	1	(1-426)	1	(1-426)	1	(1-426)
2bpa	2	1	(1-175)	1	(1-175)	1	(1-175)	1	(1-175)	1	(1-175)	1	(1-175)	1	(1-175)	1	(1-175)	1	(1-175)	1	(1-165)	1	(1-175)	1	(1-175)	1	(1-175)	1	(1-175)	1	(1-175)	1	(1-175)
2buk	A	1	(12-195)	1	(12-195)	1	(12-195)	1	(12-195)	1	(12-195)	1	(12-195)	1	(12-195)	1	(12-195)	1	(12-195)	1	(23-195)	1	(12-195)	1	(12-195)	1	(12-195)	1	(12-195)	1	(12-195)	1	(12-195)
2bus	A	1	(1-57)	1	(1-57)	1	(1-57)	1	(1-57)	1	(1-57)	1	(1-57)	1	(1-57)	1	(1-57)	1	(1-57)	1	(16-57)	1	(2-57)	1	(2-57)	1	(2-57)	1	(2-57)	1	(1-57)	1	(2-57)
2c2c	A	1	(1-112)	1	(1-112)	1	(1-112)	1	(1-112)	1	(1-112)	1	(1-112)	1	(1-112)	1	(1-112)	1	(1-112)	1	(1-112)	1	(1-112)	1	(1-112)	1	(1-112)	1	(1-112)	1	(1-112)	1	(1-112)
2ccy	A	1	(2-128)	1	(2-128)	1	(2-128)	1	(2-128)	1	(2-128)	1	(2-128)	1	(2-128)	1	(2-128)	1	(2-128)	1	(2-128)	1	(2-128)	1	(2-128)	1	(2-128)	1	(2-128)	1	(2-128)	1	(2-128)
2cdv	A	1	(1-107)	1	(1-107)	1	(1-107)	1	(1-107)	1	(1-107)	1	(1-107)	1	(1-107)	1	(1-107)	1	(1-107)	1	(69-107)	1	(1-107)	1	(1-107)	1	(1-107)	1	(1-107)	1	(1-107)	1	(1-107)
2cpl	A	1	(2-165)	1	(2-165)	1	(2-165)	1	(2-165)	1	(2-165)	1	(2-165)	1	(2-165)	1	(2-165)	1	(2-165)	1	(2-165)	1	(2-165)	1	(2-165)	1	(2-165)	1	(2-165)	1	(2-165)	1	(2-165)
2cro	A	1	(-1-63)	1	(-1-63)	1	(-1-63)	1	(-1-63)	1	(-1-63)	1	(-1-63)	1	(-1-63)	1	(-1-63)	1	(-1-63)	1	(-1-63)	1	(-1-63)	1	(-1-63)	1	(-1-63)	1	(-1-63)	1	(-1-63)	1	(-1-63)
2cts	A	2	(1-54)(55-437)	1	(1-437)	3	(1-52)(53-270)(271-437)	1	(1-437)	3	(1-53)(54-270)(271-437)	1	(1-437)	2	(1-55)(56-437)	1	(1-437)	1	(1-437)	2	(1-22,51-276,394-422)(277-393)	1	(1-437)	1	(1-437)	1	(1-437)	2	(1-276,391-437)(277-390)	1	(1-437)	2	(277-391)(1-276,392-423)
2cy3	A	1	(1-118)	1	(1-118)	1	(1-118)	1	(1-118)	1	(1-118)	1	(1-118)	1	(1-118)	1	(1-118)	1	(1-118)	1	(1-40,60-118)	1	(1-118)	1	(1-118)	1	(1-118)	1	(1-118)	1	(1-118)	1	(1-118)
2cyp	A	1	(2-294)	1	(2-294)	1	(2-294)	1	(2-294)	1	(2-294)	1	(2-294)	1	(2-294)	1	(2-294)	1	(2-294)	1	(2-294)	2	(2-145)(146-294)	1	(2-294)	1	(2-294)	2	(2-144,266-294)(145-265)	1	(2-294)	2	(145-265)(4-144,266-294)
2dkb	A	4	(3-60)(61-110,268-325)(111-267)(326-433)	2	(3-44)(45-433)	4	(3-49)(50-110,245-325)(111-244)(326-433)	2	(3-44)(45-433)	4	(3-48)(49-110,245-325)(111-244)(326-433)	2	(3-44)(45-433)	4	(3-48)(49-110,244-325)(111-243)(326-433)	2	(3-44)(45-433)	2	(3-44)(45-433)	3	(62-114,243-319)(27-61,320-433)(115-242)	2	(3-328)(329-433)	1	(3-433)	1	(3-433)	2	(3-61,329-433)(62-328)	1	(3-433)	2	(29-60,325-433)(61-324)
2drp	A	1	(103-165)	1	(103-165)	1	(103-165)	1	(103-165)	1	(103-165)	1	(103-165)	1	(103-165)	1	(103-165)	1	(103-165)	1	(103-138)	1	(103-165)	1	(103-165)	1	(103-165)	1	(103-165)	2	(103-139)(140-165)	2	(103-136)(137-165)
2ech	A	1	(1-50)	1	(1-50)	1	(1-50)	1	(1-50)	1	(1-50)	1	(1-50)	1	(1-50)	1	(1-50)	1	(1-50)	1	(1-49)	1	(1-49)	1	(1-49)	1	(1-49)	1	(1-49)	1	(1-50)	1	(1-49)
2eql	A	1	(1-129)	1	(1-129)	1	(1-129)	1	(1-129)	1	(1-129)	1	(1-129)	1	(1-129)	1	(1-129)	1	(1-129)	1	(1-129)	1	(1-129)	1	(1-129)	1	(1-129)	1	(1-129)	1	(1-129)	1	(1-129)
2fcr	A	1	(1-173)	1	(1-173)	1	(1-173)	1	(1-173)	1	(1-173)	1	(1-173)	1	(1-173)	1	(1-173)	1	(1-173)	1	(1-173)	1	(1-173)	1	(1-173)	1	(1-173)	1	(1-173)	1	(1-173)	1	(1-173)
2gb1	A	1	(1-56)	1	(1-56)	1	(1-56)	1	(1-56)	1	(1-56)	1	(1-56)	1	(1-56)	1	(1-56)	1	(1-56)	1	(1-56)	1	(1-56)	1	(1-56)	1	(1-56)	1	(1-56)	1	(1-56)	1	(1-56)
2gda	A	1	(1-72)	1	(1-72)	1	(1-72)	1	(1-72)	1	(1-72)	1	(1-72)	1	(1-72)	1	(1-72)	1	(1-72)	1	(1-72)	1	(1-72)	1	(1-72)	1	(1-72)	1	(1-72)	1	(1-72)	1	(1-72)
2had	A	1	(1-310)	1	(1-310)	1	(1-310)	1	(1-310)	1	(1-310)	1	(1-310)	1	(1-310)	1	(1-310)	1	(1-310)	1	(1-310)	1	(1-310)	1	(1-310)	1	(1-310)	1	(1-310)	1	(1-310)	1	(1-310)
2hhm	B	1	(5-276)	1	(5-276)	1	(5-276)	1	(5-276)	1	(5-276)	1	(5-276)	1	(5-276)	1	(5-276)	1	(5-276)	1	(5-276)	2	(5-134)(135-276)	1	(5-276)	2	(5-134)(135-276)	1	(5-276)	1	(5-276)	2	(147-271)(5-146)
2hip	A	1	(1-71)	1	(1-71)	1	(1-71)	1	(1-71)	1	(1-71)	1	(1-71)	1	(1-71)	1	(1-71)	1	(1-71)	1	(1-71)	1	(1-71)	1	(1-71)	1	(1-71)	1	(1-71)	1	(1-71)	1	(1-71)
2hip	B	1	(1-71)	1	(1-71)	1	(1-71)	1	(1-71)	1	(1-71)	1	(1-71)	1	(1-71)	1	(1-71)	1	(1-71)	1	(1-71)	1	(1-71)	1	(1-71)	1	(1-71)	1	(1-71)	1	(1-71)	1	(1-71)
2hir	A	1	(1-49)	1	(1-49)	1	(1-49)	1	(1-49)	1	(1-49)	1	(1-49)	1	(1-49)	1	(1-49)	1	(1-49)	1	(1-49)	1	(1-49)	1	(1-49)	1	(1-49)	1	(1-49)	1	(1-49)	1	(1-49)
2hpd	A	1	(1-457)	1	(1-457)	1	(1-457)	1	(1-457)	1	(1-457)	1	(1-457)	1	(1-457)	1	(1-457)	1	(1-457)	1	(1-457)	1	(1-457)	1	(1-457)	1	(1-457)	3	(1-70,329-373)(71-104,171-266)(105-170,267-328,374-457)	1	(1-457)	1	(1-457)
2iff	H	2	(2-115)(116-215)	2	(2-115)(116-215)	2	(2-115)(116-215)	2	(2-115)(116-215)	2	(2-115)(116-215)	2	(2-115)(116-215)	2	(2-115)(116-215)	2	(2-115)(116-215)	2	(2-115)(116-215)	2	(2-116)(117-215)	2	(2-116)(117-215)	2	(2-116)(117-215)	2	(2-116)(117-215)	2	(2-116)(117-215)	2	(2-116)(117-215)	2	(2-116)(117-214)
2ig2	H	2	(1-118)(119-231)	2	(1-119)(120-231)	2	(1-118)(119-231)	2	(1-118)(119-231)	2	(1-118)(119-231)	2	(1-119)(120-231)	2	(1-118)(119-231)	2	(1-119)(120-231)	2	(1-119)(120-231)	2	(1-118)(119-230)	2	(1-118)(119-231)	2	(1-118)(119-231)	2	(1-118)(119-231)	2	(1-118)(119-230)	2	(1-119)(120-231)	2	(119-221)(1-118)
2ihl	A	1	(1-129)	1	(1-129)	1	(1-129)	1	(1-129)	1	(1-129)	1	(1-129)	1	(1-129)	1	(1-129)	1	(1-129)	1	(1-129)	1	(1-129)	1	(1-129)	1	(1-129)	1	(1-129)	1	(1-129)	1	(1-129)
2imn	A	1	(1-108)	1	(1-108)	1	(1-108)	1	(1-108)	1	(1-108)	1	(1-108)	1	(1-108)	1	(1-108)	1	(1-108)	1	(1-108)	1	(1-108)	1	(1-108)	1	(1-108)	1	(1-108)	1	(1-108)	1	(1-108)
2kai	I	1	(2-58)	1	(2-58)	1	(2-58)	1	(2-58)	1	(2-58)	1	(2-58)	1	(2-58)	1	(2-58)	1	(2-58)	1	(2-57)	1	(2-58)	1	(2-58)	1	(2-58)	1	(2-58)	1	(2-58)	1	(2-58)
2lao	A	2	(1-89,193-238)(90-192)	2	(1-89,193-238)(90-192)	2	(1-89,193-238)(90-192)	2	(1-89,193-238)(90-192)	2	(1-89,193-238)(90-192)	2	(1-89,193-238)(90-192)	2	(1-89,193-238)(90-192)	2	(1-89,193-238)(90-192)	2	(1-89,193-238)(90-192)	2	(1-90,192-238)(91-191)	1	(1-238)	1	(1-238)	1	(1-238)	2	(1-90,187-238)(91-186)	1	(1-238)	2	(91-191)(1-90,192-238)
2liv	A	2	(1-119,251-344)(120-250)	2	(1-119,250-344)(120-249)	2	(1-119,251-344)(120-250)	2	(1-119,250-344)(120-249)	2	(1-119,251-344)(120-250)	2	(1-119,250-344)(120-249)	2	(1-119,251-344)(120-250)	2	(1-119,250-344)(120-249)	2	(1-119,250-344)(120-249)	2	(1-119,249-330)(120-248,331-344)	3	(1-114)(115-247)(248-344)	1	(1-344)	1	(1-344)	2	(1-120,248-344)(121-247)	1	(1-344)	2	(1-120,250-328)(121-249,329-344)
2lpr	A	1	(15A-244)	1	(15A-244)	1	(15A-244)	1	(15A-244)	1	(15A-244)	1	(15A-244)	1	(15A-244)	1	(15A-244)	1	(15A-244)	1	(15A-244)	2	(16-115)(116-244)	1	(15-244)	1	(15-244)	1	(15A-244)	1	(15A-244)	2	(16-115,231-242)(116-230)
2mad	L	1	(7-130)	1	(7-130)	1	(7-130)	1	(7-130)	1	(7-130)	1	(7-130)	1	(7-130)	1	(7-130)	1	(7-130)	1	(7-130)	1	(7-130)	1	(7-130)	1	(7-130)	1	(7-130)	1	(7-130)	1	(7-130)
2mev	1	1	(1-268)	1	(1-268)	1	(1-268)	1	(1-268)	1	(1-268)	1	(1-268)	1	(1-268)	1	(1-268)	1	(1-268)	1	(29-254)	1	(1-268)	1	(1-268)	1	(1-268)	1	(1-268)	1	(1-268)	1	(1-268)
2mhr	A	1	(1-118)	1	(1-118)	1	(1-118)	1	(1-118)	1	(1-118)	1	(1-118)	1	(1-118)	1	(1-118)	1	(1-118)	1	(1-118)	1	(1-118)	1	(1-118)	1	(1-118)	1	(1-118)	1	(1-118)	1	(1-118)
2mip	A	1	(1-99)	1	(1-99)	1	(1-99)	1	(1-99)	1	(1-99)	1	(1-99)	1	(1-99)	1	(1-99)	1	(1-99)	1	(1-99)	1	(1-99)	1	(1-99)	1	(1-99)	1	(1-99)	1	(1-99)	1	(1-99)
2mnr	A	2	(3-132,270-359)(133-269)	2	(3-132,270-359)(133-269)	2	(3-132,270-359)(133-269)	2	(3-133,270-359)(134-269)	2	(3-132,270-359)(133-269)	2	(3-132,270-359)(133-269)	2	(3-133,270-359)(134-269)	2	(3-132,270-359)(133-269)	2	(3-132,270-359)(133-269)	3	(3-115,350-359)(116-136,245-349)(137-244)	2	(3-120)(121-359)	1	(3-359)	1	(3-359)	2	(3-139,245-359)(140-244)	2	(3-132)(133-359)	2	(121-350)(3-120,351-358)
2msb	A	1	(109-220)	1	(109-220)	1	(109-220)	1	(109-220)	1	(109-220)	1	(109-220)	1	(109-220)	1	(109-220)	1	(109-220)	1	(110-220)	1	(109-220)	1	(109-220)	1	(109-220)	1	(109-219)	1	(109-220)	1	(109-220)
2ovo	A	1	(1-56)	1	(1-56)	1	(1-56)	1	(1-56)	1	(1-56)	1	(1-56)	1	(1-56)	1	(1-56)	1	(1-56)	1	(1-56)	1	(1-56)	1	(1-56)	1	(1-56)	1	(1-56)	1	(1-56)	1	(1-56)
2pcb	B	1	(1-104)	1	(1-104)	1	(1-104)	1	(1-104)	1	(1-104)	1	(1-104)	1	(1-104)	1	(1-104)	1	(1-104)	1	(1-104)	1	(1-104)	1	(1-104)	1	(1-104)	1	(1-104)	1	(1-104)	1	(1-104)
2pcd	A	1	(1-200)	1	(1-200)	1	(1-200)	1	(1-200)	1	(1-200)	1	(1-200)	1	(1-200)	1	(1-200)	1	(1-200)	1	(12-200)	1	(1-200)	1	(1-200)	1	(1-200)	1	(1-200)	1	(1-200)	1	(1-200)
2pcd	M	1	(301-536)	1	(301-536)	1	(301-536)	1	(301-536)	1	(301-536)	1	(301-536)	1	(301-536)	1	(301-536)	1	(301-536)	1	(301-536)	1	(301-536)	1	(301-536)	1	(301-536)	1	(301-536)	1	(301-536)	1	(301-536)
2pf2	A	2	(1-63)(64-146)	2	(1-63)(64-146)	2	(1-63)(64-146)	2	(1-63)(64-146)	2	(1-63)(64-146)	2	(1-63)(64-146)	2	(1-63)(64-146)	2	(1-63)(64-146)	2	(1-63)(64-146)	1	(43-145)	1	(1-146)	1	(1-146)	1	(1-146)	1	(1-145)	2	(1-65)(66-146)	1	(1-146)
2pgh	A	1	(1-141)	1	(1-141)	1	(1-141)	1	(1-141)	1	(1-141)	1	(1-141)	1	(1-141)	1	(1-141)	1	(1-141)	1	(1-141)	1	(1-141)	1	(1-141)	1	(1-141)	1	(1-141)	1	(1-141)	1	(1-141)
2pia	A	3	(1-102)(103-225)(226-321)	3	(1-104)(105-225)(226-321)	3	(1-103)(104-225)(226-321)	2	(1-226)(227-321)	3	(1-102)(103-225)(226-321)	3	(1-104)(105-225)(226-321)	2	(1-225)(226-321)	2	(1-226)(227-321)	3	(1-104)(105-225)(226-321)	3	(1-106)(107-225)(226-321)	3	(1-106)(107-225)(226-321)	3	(1-106)(107-225)(226-321)	3	(1-106)(107-225)(226-321)	2	(1-225)(226-321)	3	(1-103)(104-223)(224-321)	3	(1-104)(226-321)(105-225)
2plv	1	1	(6-302)	1	(6-302)	1	(6-302)	1	(6-302)	1	(6-302)	1	(6-302)	1	(6-302)	1	(6-302)	1	(6-302)	2	(74-275)(26-73)	1	(6-302)	1	(6-302)	1	(6-302)	1	(6-302)	1	(6-302)	1	(6-302)
2plv	3	1	(1-235)	1	(1-235)	1	(1-235)	1	(1-235)	1	(1-235)	1	(1-235)	1	(1-235)	1	(1-235)	1	(1-235)	1	(40-235)	1	(1-235)	1	(1-235)	1	(1-235)	1	(1-235)	1	(1-235)	1	(1-235)
2pol	A	3	(1-122)(123-242)(243-366)	3	(1-117)(118-249)(250-366)	3	(1-121)(122-247)(248-366)	3	(1-118)(119-249)(250-366)	3	(1-122)(123-243)(244-366)	3	(1-117)(118-249)(250-366)	2	(1-131)(132-366)	2	(1-131)(132-366)	3	(1-117)(118-249)(250-366)	3	(1-121)(122-244)(245-366)	3	(1-121)(122-245)(246-366)	3	(1-121)(122-245)(246-366)	3	(1-121)(122-245)(246-366)	3	(1-119)(120-247)(248-366)	3	(1-122)(123-244)(245-366)	3	(124-247)(248-366)(1-123)
2por	A	1	(1-301)	1	(1-301)	1	(1-301)	1	(1-301)	1	(1-301)	1	(1-301)	1	(1-301)	1	(1-301)	1	(1-301)	1	(1-301)	1	(1-301)	1	(1-301)	1	(1-301)	1	(1-301)	1	(1-301)	1	(1-301)
2ptc	I	1	(1-58)	1	(1-58)	1	(1-58)	1	(1-58)	1	(1-58)	1	(1-58)	1	(1-58)	1	(1-58)	1	(1-58)	1	(1-58)	1	(1-58)	1	(1-58)	1	(1-58)	1	(1-58)	1	(1-58)	1	(1-58)
2ptl	A	1	(1-78)	1	(1-78)	1	(1-78)	1	(1-78)	1	(1-78)	1	(1-78)	1	(1-78)	1	(1-78)	1	(1-78)	1	(13-78)	1	(1-78)	1	(1-78)	1	(1-78)	1	(1-78)	1	(1-78)	1	(1-78)
2rhe	A	1	(1-114)	1	(1-114)	1	(1-114)	1	(1-114)	1	(1-114)	1	(1-114)	1	(1-114)	1	(1-114)	1	(1-114)	1	(1-114)	1	(1-114)	1	(1-114)	1	(1-114)	1	(1-114)	1	(1-114)	1	(1-114)
2rn2	A	1	(1-155)	1	(1-155)	1	(1-155)	1	(1-155)	1	(1-155)	1	(1-155)	1	(1-155)	1	(1-155)	1	(1-155)	1	(1-155)	1	(1-155)	1	(1-155)	1	(1-155)	1	(1-155)	1	(1-155)	1	(1-155)
2sas	A	1	(1-185)	1	(1-185)	1	(1-185)	1	(1-185)	1	(1-185)	1	(1-185)	1	(1-185)	1	(1-185)	1	(1-185)	2	(1-106)(107-185)	2	(1-110)(111-185)	1	(1-185)	2	(1-110)(111-185)	2	(1-106)(107-185)	1	(1-185)	1	(1-185)
2scp	A	1	(1-174)	1	(1-174)	1	(1-174)	1	(1-174)	1	(1-174)	1	(1-174)	1	(1-174)	1	(1-174)	1	(1-174)	1	(1-174)	1	(1-174)	1	(1-174)	1	(1-174)	1	(1-174)	1	(1-174)	1	(1-174)
2sec	I	1	(21-83)	1	(21-83)	1	(21-83)	1	(21-83)	1	(21-83)	1	(21-83)	1	(21-83)	1	(21-83)	1	(21-83)	1	(21-83)	1	(21-83)	1	(21-83)	1	(21-83)	1	(21-83)	1	(21-83)	1	(21-83)
2sga	A	1	(16-242)	1	(16-242)	1	(16-242)	1	(16-242)	1	(16-242)	1	(16-242)	1	(16-242)	1	(16-242)	1	(16-242)	1	(16-242)	1	(16-242)	1	(16-242)	1	(16-242)	1	(16-242)	1	(16-242)	2	(16-115,231-242)(116-230)
2sn3	A	1	(1-65)	1	(1-65)	1	(1-65)	1	(1-65)	1	(1-65)	1	(1-65)	1	(1-65)	1	(1-65)	1	(1-65)	1	(1-65)	1	(1-65)	1	(1-65)	1	(1-65)	1	(1-65)	1	(1-65)	1	(1-65)
2snv	A	1	(114-264)	1	(114-264)	1	(114-264)	1	(114-264)	1	(114-264)	1	(114-264)	1	(114-264)	1	(114-264)	1	(114-264)	1	(114-264)	2	(114-179)(180-264)	1	(114-264)	1	(114-264)	1	(114-264)	1	(114-264)	2	(114-178)(179-264)
2tbv	A	2	(101-270)(271-387)	2	(101-270)(271-387)	2	(101-270)(271-387)	2	(101-272)(273-387)	2	(101-270)(271-387)	2	(101-270)(271-387)	2	(101-270)(271-387)	2	(101-270)(271-387)	2	(101-270)(271-387)	2	(102-270)(271-387)	2	(101-270)(271-387)	2	(101-270)(271-387)	2	(101-270)(271-387)	2	(101-269)(270-386)	1	(101-387)	1	(101-387)
2tec	I	1	(8-70)	1	(8-70)	1	(8-70)	1	(8-70)	1	(8-70)	1	(8-70)	1	(8-70)	1	(8-70)	1	(8-70)	1	(8-70)	1	(8-70)	1	(8-70)	1	(8-70)	1	(8-70)	1	(8-70)	1	(8-70)
2tgf	A	1	(1-50)	1	(1-50)	1	(1-50)	1	(1-50)	1	(1-50)	1	(1-50)	1	(1-50)	1	(1-50)	1	(1-50)	1	(1-50)	1	(1-50)	1	(1-50)	1	(1-50)	1	(1-50)	1	(1-50)	1	(1-50)
2tgp	I	1	(1-58)	1	(1-58)	1	(1-58)	1	(1-58)	1	(1-58)	1	(1-58)	1	(1-58)	1	(1-58)	1	(1-58)	1	(1-58)	1	(1-58)	1	(1-58)	1	(1-58)	1	(1-58)	1	(1-58)	1	(1-58)
2tmv	P	1	(1-154)	1	(1-154)	1	(1-154)	1	(1-154)	1	(1-154)	1	(1-154)	1	(1-154)	1	(1-154)	1	(1-154)	1	(18-52,71-136)	1	(1-154)	1	(1-154)	1	(1-154)	1	(1-154)	1	(1-154)	1	(1-154)
2tpi	I	1	(2-58)	1	(2-58)	1	(2-58)	1	(2-58)	1	(2-58)	1	(2-58)	1	(2-58)	1	(2-58)	1	(2-58)	1	(2-57)	1	(2-58)	1	(2-58)	1	(2-58)	1	(2-58)	1	(2-58)	1	(2-58)
2tpr	A	4	(1-55,91-163,286-358)(56-90)(164-285)(359-482)	4	(1-54,115-162,286-359)(55-114)(163-285)(360-482)	4	(1-54,91-162,286-358)(55-90)(163-285)(359-482)	3	(1-54,286-359)(55-285)(360-482)	4	(1-54,91-163,286-358)(55-90)(164-285)(359-482)	4	(1-54,115-162,286-359)(55-114)(163-285)(360-482)	4	(1-54,91-162,286-358)(55-90)(163-285)(359-482)	3	(1-54,286-359)(55-285)(360-482)	4	(1-54,115-162,286-359)(55-114)(163-285)(360-482)	3	(1-57,101-162,286-358)(58-100,163-285)(359-482)	3	(1-152)(153-368)(369-482)	1	(1-482)	2	(1-368)(369-482)	3	(1-57,102-164,285-358)(58-101,165-284)(359-482)	3	(1-168,286-357)(169-285)(358-482)	3	(1-163,285-359)(360-481)(164-284)
2utg	A	1	(1-70)	1	(1-70)	1	(1-70)	1	(1-70)	1	(1-70)	1	(1-70)	1	(1-70)	1	(1-70)	1	(1-70)	1	(1-70)	1	(1-70)	1	(1-70)	1	(1-70)	1	(1-70)	1	(1-70)	1	(1-70)
2utg	B	1	(1-70)	1	(1-70)	1	(1-70)	1	(1-70)	1	(1-70)	1	(1-70)	1	(1-70)	1	(1-70)	1	(1-70)	1	(1-70)	1	(1-70)	1	(1-70)	1	(1-70)	1	(1-70)	1	(1-70)	1	(1-70)
2xsc	A	1	(1-69)	1	(1-69)	1	(1-69)	1	(1-69)	1	(1-69)	1	(1-69)	1	(1-69)	1	(1-69)	1	(1-69)	1	(1-69)	1	(1-69)	1	(1-69)	1	(1-69)	1	(1-69)	1	(1-69)	1	(1-69)
2xsc	B	1	(1-69)	1	(1-69)	1	(1-69)	1	(1-69)	1	(1-69)	1	(1-69)	1	(1-69)	1	(1-69)	1	(1-69)	1	(1-69)	1	(1-69)	1	(1-69)	1	(1-69)	1	(1-69)	1	(1-69)	1	(1-69)
2xsc	C	1	(1-69)	1	(1-69)	1	(1-69)	1	(1-69)	1	(1-69)	1	(1-69)	1	(1-69)	1	(1-69)	1	(1-69)	1	(1-69)	1	(1-69)	1	(1-69)	1	(1-69)	1	(1-69)	1	(1-69)	1	(1-69)
2xsc	D	1	(1-69)	1	(1-69)	1	(1-69)	1	(1-69)	1	(1-69)	1	(1-69)	1	(1-69)	1	(1-69)	1	(1-69)	1	(1-69)	1	(1-69)	1	(1-69)	1	(1-69)	1	(1-69)	1	(1-69)	1	(1-69)
2xsc	E	1	(1-69)	1	(1-69)	1	(1-69)	1	(1-69)	1	(1-69)	1	(1-69)	1	(1-69)	1	(1-69)	1	(1-69)	1	(1-69)	1	(1-69)	1	(1-69)	1	(1-69)	1	(1-69)	1	(1-69)	1	(1-69)
3adk	A	1	(0-194)	1	(0-194)	1	(0-194)	1	(0-194)	1	(0-194)	1	(0-194)	1	(0-194)	1	(0-194)	1	(0-194)	2	(1-37,76-194)(38-75)	1	(1-194)	1	(1-194)	1	(1-194)	1	(1-194)	1	(0-194)	1	(1-194)
3cd4	A	2	(1-97)(98-178)	2	(1-97)(98-178)	2	(1-97)(98-178)	2	(1-97)(98-178)	2	(1-97)(98-178)	2	(1-97)(98-178)	2	(1-97)(98-178)	2	(1-97)(98-178)	2	(1-97)(98-178)	2	(1-97)(98-178)	2	(1-97)(98-178)	2	(1-97)(98-178)	2	(1-97)(98-178)	2	(1-97)(98-178)	2	(1-97)(98-178)	2	(99-173)(1-98)
3chy	A	1	(2-129)	1	(2-129)	1	(2-129)	1	(2-129)	1	(2-129)	1	(2-129)	1	(2-129)	1	(2-129)	1	(2-129)	1	(2-129)	1	(2-129)	1	(2-129)	1	(2-129)	1	(2-129)	1	(2-129)	1	(2-129)
3cla	A	1	(6-219)	1	(6-219)	1	(6-219)	1	(6-219)	1	(6-219)	1	(6-219)	1	(6-219)	1	(6-219)	1	(6-219)	1	(6-219)	1	(6-219)	1	(6-219)	1	(6-219)	1	(6-219)	1	(6-219)	1	(6-219)
3cox	A	2	(5-226,320-506)(227-319)	6	(5-42,122-157)(43-121)(158-226)(227-286)(287-319,448-506)(320-447)	3	(5-227)(228-319,448-506)(320-447)	4	(5-38,119-243)(39-118)(244-319,448-506)(320-447)	2	(5-226,320-506)(227-319)	4	(5-39,119-244)(40-118)(245-319,448-506)(320-447)	2	(5-226,320-506)(227-319)	6	(5-42,122-157)(43-121)(158-242)(243-286)(287-319,448-506)(320-447)	3	(5-231)(232-319,448-506)(320-447)	1	(5-506)	1	(5-506)	1	(5-506)	1	(5-506)	1	(5-506)	2	(5-318,451-506)(319-450)	2	(156-213,323-384,406-442)(10-155,218-322,385-401,443-505)
3dfr	A	1	(1-162)	1	(1-162)	1	(1-162)	1	(1-162)	1	(1-162)	1	(1-162)	1	(1-162)	1	(1-162)	1	(1-162)	1	(1-162)	1	(1-162)	1	(1-162)	1	(1-162)	1	(1-162)	1	(1-162)	1	(1-162)
3ebx	A	1	(1-62)	1	(1-62)	1	(1-62)	1	(1-62)	1	(1-62)	1	(1-62)	1	(1-62)	1	(1-62)	1	(1-62)	1	(1-62)	1	(1-62)	1	(1-62)	1	(1-62)	1	(1-62)	1	(1-62)	1	(1-62)
3eca	A	2	(1-200)(201-326)	2	(1-209)(210-326)	2	(1-200)(201-326)	2	(1-209)(210-326)	2	(1-200)(201-326)	2	(1-209)(210-326)	2	(1-208)(209-326)	2	(1-209)(210-326)	2	(1-209)(210-326)	2	(1-210)(211-326)	2	(1-211)(212-326)	2	(1-211)(212-326)	2	(1-211)(212-326)	2	(1-210)(211-326)	1	(1-326)	2	(1-212)(213-326)
3egf	A	1	(1-53)	1	(1-53)	1	(1-53)	1	(1-53)	1	(1-53)	1	(1-53)	1	(1-53)	1	(1-53)	1	(1-53)	1	(1-53)	1	(1-53)	1	(1-53)	1	(1-53)	1	(1-53)	1	(1-53)	1	(1-53)
3gbp	A	2	(3-110,257-307)(111-256)	2	(3-110,257-307)(111-256)	2	(3-110,257-307)(111-256)	2	(3-110,257-307)(111-256)	2	(3-110,257-307)(111-256)	2	(3-110,257-307)(111-256)	2	(3-110,257-307)(111-256)	2	(3-110,257-307)(111-256)	2	(3-110,257-307)(111-256)	2	(3-110,257-296)(111-256,297-307)	2	(3-105)(106-307)	1	(3-307)	1	(3-307)	2	(3-111,255-307)(112-254)	1	(3-307)	2	(3-110,257-294)(111-256,295-307)
3gly	A	2	(1-224,444-471)(225-443)	2	(1-224,444-471)(225-443)	2	(1-224,444-471)(225-443)	2	(1-224,444-471)(225-443)	2	(1-224,444-471)(225-443)	2	(1-224,444-471)(225-443)	2	(1-224,444-471)(225-443)	2	(1-224,444-471)(225-443)	2	(1-224,444-471)(225-443)	2	(1-14,226-444)(15-225,445-471)	1	(1-471)	1	(1-471)	1	(1-471)	2	(1-226,445-471)(227-444)	1	(1-471)	1	(1-471)
3grs	A	3	(18-160,291-365)(161-290)(366-478)	4	(18-54,121-159,291-365)(55-120)(160-290)(366-478)	4	(18-61,121-159,291-365)(62-120)(160-290)(366-478)	4	(18-53,121-159,291-365)(54-120)(160-290)(366-478)	3	(18-159,291-365)(160-290)(366-478)	4	(18-54,121-159,291-365)(55-120)(160-290)(366-478)	3	(18-159,291-365)(160-290)(366-478)	4	(18-54,121-159,291-365)(55-120)(160-290)(366-478)	4	(18-54,121-159,291-365)(55-120)(160-290)(366-478)	4	(18-64,106-159,291-364)(65-105)(160-290)(365-478)	3	(18-152)(153-377)(378-478)	1	(18-478)	1	(18-478)	3	(18-64,107-161,290-364)(65-106,162-289)(365-478)	3	(18-165,291-363)(166-290)(364-478)	3	(18-160,290-365)(366-478)(161-289)
3hhr	B	2	(32-130)(131-234)	2	(32-130)(131-234)	2	(32-130)(131-234)	2	(32-130)(131-234)	2	(32-130)(131-234)	2	(32-130)(131-234)	2	(32-130)(131-234)	2	(32-130)(131-234)	2	(32-130)(131-234)	2	(32-128)(129-234)	2	(32-128)(129-234)	2	(32-128)(129-234)	2	(32-128)(129-234)	2	(32-127)(128-232)	2	(32-130)(131-234)	2	(132-234)(32-131)
3icb	A	1	(1-75)	1	(1-75)	1	(1-75)	1	(1-75)	1	(1-75)	1	(1-75)	1	(1-75)	1	(1-75)	1	(1-75)	1	(1-75)	1	(1-75)	1	(1-75)	1	(1-75)	1	(1-75)	1	(1-75)	1	(1-75)
3il8	A	1	(5-72)	1	(5-72)	1	(5-72)	1	(5-72)	1	(5-72)	1	(5-72)	1	(5-72)	1	(5-72)	1	(5-72)	1	(5-72)	1	(5-72)	1	(5-72)	1	(5-72)	1	(5-72)	1	(5-72)	1	(5-72)
3lad	A	4	(1-51,113-154,278-352)(52-112)(155-277)(353-472)	5	(1-52,87-154)(53-86)(155-277)(278-353)(354-472)	4	(1-45,113-154,278-352)(46-112)(155-277)(353-472)	3	(1-51,278-352)(52-277)(353-472)	4	(1-51,113-154,278-352)(52-112)(155-277)(353-472)	5	(1-52,87-154)(53-86)(155-277)(278-353)(354-472)	3	(1-51,277-352)(52-276)(353-472)	5	(1-52,87-154)(53-86)(155-277)(278-353)(354-472)	5	(1-52,87-154)(53-86)(155-277)(278-353)(354-472)	3	(1-54,97-153,278-347)(55-96,154-277)(348-472)	3	(1-146)(147-350)(351-472)	2	(1-350)(351-472)	2	(1-350)(351-472)	3	(1-54,98-155,277-347)(55-97,156-276)(348-472)	3	(1-158,278-348)(159-277)(349-472)	3	(155-276)(1-154,277-350)(351-472)
3mdd	A	3	(11-61)(62-91,253-395)(92-252)	2	(11-47,253-395)(48-252)	3	(11-91)(92-252)(253-395)	2	(11-47,253-395)(48-252)	3	(11-64)(65-91,253-395)(92-252)	2	(11-47,253-395)(48-252)	3	(11-91)(92-252)(253-395)	2	(11-47,253-395)(48-252)	2	(11-47,253-395)(48-252)	2	(11-129,251-395)(130-250)	2	(11-255)(256-395)	1	(11-395)	2	(11-255)(256-395)	2	(11-251)(252-395)	2	(11-241)(242-395)	3	(11-130)(252-395)(131-251)
3ovo	A	1	(1-56)	1	(1-56)	1	(1-56)	1	(1-56)	1	(1-56)	1	(1-56)	1	(1-56)	1	(1-56)	1	(1-56)	1	(1-56)	1	(1-56)	1	(1-56)	1	(1-56)	1	(1-56)	1	(1-56)	1	(1-56)
3pgk	A	2	(0-184)(185-415)	2	(0-184)(185-415)	2	(0-184)(185-415)	2	(0-184)(185-415)	2	(0-184)(185-415)	2	(0-184)(185-415)	2	(0-184)(185-415)	2	(0-184)(185-415)	2	(0-184)(185-415)	2	(1-198,402-415)(199-401)	2	(1-188)(189-415)	2	(1-188)(189-415)	2	(1-188)(189-415)	2	(1-188,401-415)(189-400)	1	(0-415)	2	(193-401)(1-186)
3pgm	A	1	(1-230)	1	(1-230)	1	(1-230)	1	(1-230)	1	(1-230)	1	(1-230)	1	(1-230)	1	(1-230)	1	(1-230)	2	(1-87,151-230)(88-150)	1	(1-230)	1	(1-230)	1	(1-230)	1	(1-230)	1	(1-230)	1	(1-230)
3psg	A	2	(1P-169)(170-326)	2	(1P-191)(192-326)	2	(1P-150)(151-326)	2	(1P-190)(191-326)	2	(1P-169)(170-326)	2	(1P-191)(192-326)	2	(1P-190)(191-326)	2	(1P-191)(192-326)	2	(1P-191)(192-326)	2	(1P-171)(172-326)	2	(1-174)(175-326)	1	(1-326)	2	(1-174)(175-326)	1	(1P-326)	1	(1P-326)	2	(171-325)(1-170)
3rub	S	1	(1-123)	1	(1-123)	1	(1-123)	1	(1-123)	1	(1-123)	1	(1-123)	1	(1-123)	1	(1-123)	1	(1-123)	1	(12-123)	1	(1-123)	1	(1-123)	1	(1-123)	1	(1-123)	1	(1-123)	1	(1-123)
3sgb	I	1	(7-56)	1	(7-56)	1	(7-56)	1	(7-56)	1	(7-56)	1	(7-56)	1	(7-56)	1	(7-56)	1	(7-56)	1	(7-56)	1	(7-56)	1	(7-56)	1	(7-56)	1	(7-56)	1	(7-56)	1	(7-56)
3sic	I	1	(7-113)	1	(7-113)	1	(7-113)	1	(7-113)	1	(7-113)	1	(7-113)	1	(7-113)	1	(7-113)	1	(7-113)	1	(7-113)	1	(7-113)	1	(7-113)	1	(7-113)	1	(7-113)	1	(7-113)	1	(7-113)
3tec	I	1	(8-70)	1	(8-70)	1	(8-70)	1	(8-70)	1	(8-70)	1	(8-70)	1	(8-70)	1	(8-70)	1	(8-70)	1	(8-70)	1	(8-70)	1	(8-70)	1	(8-70)	1	(8-70)	1	(8-70)	1	(8-70)
3tgf	A	1	(1-50)	1	(1-50)	1	(1-50)	1	(1-50)	1	(1-50)	1	(1-50)	1	(1-50)	1	(1-50)	1	(1-50)	1	(1-50)	1	(1-50)	1	(1-50)	1	(1-50)	1	(1-50)	1	(1-50)	1	(1-50)
3tmn	E	2	(1-151)(152-316)	2	(1-151)(152-316)	2	(1-151)(152-316)	2	(1-151)(152-316)	2	(1-151)(152-316)	2	(1-151)(152-316)	2	(1-151)(152-316)	2	(1-151)(152-316)	2	(1-151)(152-316)	2	(1-140)(141-316)	3	(1-135)(136-238)(239-316)	1	(1-316)	1	(1-316)	2	(1-135)(136-316)	1	(1-316)	2	(6-154)(155-315)
3tpi	I	1	(1-58)	1	(1-58)	1	(1-58)	1	(1-58)	1	(1-58)	1	(1-58)	1	(1-58)	1	(1-58)	1	(1-58)	1	(1-58)	1	(1-58)	1	(1-58)	1	(1-58)	1	(1-58)	1	(1-58)	1	(1-58)
4blm	A	1	(31-291)	1	(31-291)	1	(31-291)	1	(31-291)	1	(31-291)	1	(31-291)	1	(31-291)	1	(31-291)	1	(31-291)	1	(31-291)	1	(31-291)	1	(31-291)	1	(31-291)	1	(31-291)	1	(31-291)	1	(31-291)
4cp4	A	1	(10-414)	1	(10-414)	1	(10-414)	1	(10-414)	1	(10-414)	1	(10-414)	1	(10-414)	1	(10-414)	1	(10-414)	2	(10-159,252-414)(160-251)	1	(10-414)	1	(10-414)	1	(10-414)	1	(10-414)	1	(10-414)	1	(10-414)
4gcr	A	2	(1-82)(83-174)	2	(1-82)(83-174)	2	(1-82)(83-174)	2	(1-82)(83-174)	2	(1-82)(83-174)	2	(1-82)(83-174)	2	(1-82)(83-174)	2	(1-82)(83-174)	2	(1-82)(83-174)	2	(1-81)(82-174)	2	(1-80)(81-174)	2	(1-80)(81-174)	2	(1-80)(81-174)	2	(1-81)(82-174)	2	(1-85)(86-174)	2	(1-83)(84-174)
4gpd	1	2	(1-145)(146-333)	3	(1-125)(126-174,206-333)(175-205)	2	(1-145)(146-333)	3	(1-125)(126-174,207-333)(175-206)	2	(1-145)(146-333)	3	(1-125)(126-175,206-333)(176-205)	2	(1-145)(146-333)	3	(1-125)(126-174,206-333)(175-205)	3	(1-125)(126-174,206-333)(175-205)	2	(1-147,316-333)(148-315)	2	(1-124)(125-333)	2	(1-124)(125-333)	2	(1-124)(125-333)	2	(1-146,317-333)(147-316)	2	(1-147,312-333)(148-311)	2	(147-312)(1-146,313-332)
4hir	A	1	(1-49)	1	(1-49)	1	(1-49)	1	(1-49)	1	(1-49)	1	(1-49)	1	(1-49)	1	(1-49)	1	(1-49)	1	(1-49)	1	(1-49)	1	(1-49)	1	(1-49)	1	(1-49)	1	(1-49)	1	(1-49)
4htc	I	1	(1-65)	1	(1-65)	1	(1-65)	1	(1-65)	1	(1-65)	1	(1-65)	1	(1-65)	1	(1-65)	1	(1-65)	1	(1-50)	1	(1-65)	1	(1-65)	1	(1-65)	1	(1-65)	1	(1-65)	1	(1-65)
4icb	A	1	(0-75)	1	(0-75)	1	(0-75)	1	(0-75)	1	(0-75)	1	(0-75)	1	(0-75)	1	(0-75)	1	(0-75)	1	(0-75)	1	(1-75)	1	(1-75)	1	(1-75)	1	(0-75)	1	(0-75)	1	(0-75)
4icd	A	3	(3-157,320-416)(158-200)(201-319)	2	(3-163,198-416)(164-197)	3	(3-158,320-416)(159-200)(201-319)	2	(3-163,198-416)(164-197)	3	(3-158,320-416)(159-200)(201-319)	2	(3-163,198-416)(164-197)	2	(3-138,319-416)(139-318)	2	(3-163,198-416)(164-197)	2	(3-163,198-416)(164-197)	3	(3-122,331-416)(123-162,198-330)(163-197)	2	(3-122)(123-416)	1	(3-416)	1	(3-416)	2	(3-104,314-416)(105-313)	1	(3-416)	1	(3-416)
4mt2	A	1	(0-61)	1	(0-61)	1	(0-61)	1	(0-61)	1	(0-61)	1	(0-61)	1	(0-61)	1	(0-61)	1	(0-61)	1	(1-61)	1	(1-61)	1	(1-61)	1	(1-61)	1	(1-61)	1	(0-61)	1	(1-61)
4ovo	A	1	(1-56)	1	(1-56)	1	(1-56)	1	(1-56)	1	(1-56)	1	(1-56)	1	(1-56)	1	(1-56)	1	(1-56)	1	(1-56)	1	(1-56)	1	(1-56)	1	(1-56)	1	(1-56)	1	(1-56)	1	(1-56)
4pti	A	1	(1-58)	1	(1-58)	1	(1-58)	1	(1-58)	1	(1-58)	1	(1-58)	1	(1-58)	1	(1-58)	1	(1-58)	1	(1-58)	1	(1-58)	1	(1-58)	1	(1-58)	1	(1-58)	1	(1-58)	1	(1-58)
4rcr	H	3	(12-80)(81-114)(115-248)	3	(12-77)(78-109)(110-248)	2	(12-101)(102-248)	2	(12-82)(83-248)	2	(12-101)(102-248)	3	(12-77)(78-109)(110-248)	2	(12-101)(102-248)	2	(12-83)(84-248)	3	(12-77)(78-109)(110-248)	2	(83-248)(25-60)	2	(12-79)(80-248)	1	(12-248)	1	(12-248)	1	(12-248)	2	(12-35)(36-248)	2	(117-248)(12-116)
4rxn	A	1	(1-54)	1	(1-54)	1	(1-54)	1	(1-54)	1	(1-54)	1	(1-54)	1	(1-54)	1	(1-54)	1	(1-54)	1	(1-54)	1	(1-54)	1	(1-54)	1	(1-54)	1	(1-54)	1	(1-54)	1	(1-54)
4sbv	A	2	(62-115)(116-260)	2	(62-115)(116-260)	2	(62-115)(116-260)	2	(62-115)(116-260)	2	(62-115)(116-260)	2	(62-115)(116-260)	2	(62-115)(116-260)	2	(62-115)(116-260)	2	(62-115)(116-260)	1	(62-260)	1	(62-260)	1	(62-260)	1	(62-260)	1	(62-260)	1	(62-260)	1	(62-260)
4sgb	I	1	(1-51)	1	(1-51)	1	(1-51)	1	(1-51)	1	(1-51)	1	(1-51)	1	(1-51)	1	(1-51)	1	(1-51)	1	(1-51)	1	(1-51)	1	(1-51)	1	(1-51)	1	(1-51)	1	(1-51)	1	(1-51)
4tgf	A	1	(1-50)	1	(1-50)	1	(1-50)	1	(1-50)	1	(1-50)	1	(1-50)	1	(1-50)	1	(1-50)	1	(1-50)	1	(1-50)	1	(1-50)	1	(1-50)	1	(1-50)	1	(1-50)	1	(1-50)	1	(1-50)
4tms	A	1	(1-316)	1	(1-316)	1	(1-316)	1	(1-316)	1	(1-316)	1	(1-316)	1	(1-316)	1	(1-316)	1	(1-316)	2	(1-69,143-316)(70-142)	1	(1-316)	1	(1-316)	1	(1-316)	2	(1-68,144-316)(69-143)	1	(1-316)	1	(1-316)
4tpi	I	1	(1-58)	1	(1-58)	1	(1-58)	1	(1-58)	1	(1-58)	1	(1-58)	1	(1-58)	1	(1-58)	1	(1-58)	1	(1-58)	1	(1-58)	1	(1-58)	1	(1-58)	1	(1-58)	1	(1-58)	1	(1-58)
4ts1	A	2	(1-219)(220-319)	2	(1-220)(221-319)	2	(1-219)(220-319)	2	(1-220)(221-319)	2	(1-220)(221-319)	2	(1-220)(221-319)	2	(1-219)(220-319)	2	(1-220)(221-319)	2	(1-220)(221-319)	2	(1-247)(248-319)	2	(1-222)(223-319)	1	(1-319)	1	(1-319)	2	(1-222)(223-319)	1	(1-319)	2	(1-222)(223-318)
5ebx	A	1	(1-62)	1	(1-62)	1	(1-62)	1	(1-62)	1	(1-62)	1	(1-62)	1	(1-62)	1	(1-62)	1	(1-62)	1	(1-62)	1	(1-62)	1	(1-62)	1	(1-62)	1	(1-62)	1	(1-62)	1	(1-62)
5fbp	A	2	(6-200)(201-335)	2	(6-201)(202-335)	3	(6-55,164-200)(72-163)(201-335)	2	(6-201)(202-335)	3	(6-55,164-200)(72-163)(201-335)	2	(6-201)(202-335)	3	(6-55,164-200)(72-163)(201-335)	2	(6-201)(202-335)	2	(6-201)(202-335)	2	(6-200)(201-335)	2	(6-200)(201-335)	1	(6-335)	1	(6-335)	1	(6-334)	1	(6-335)	2	(7-199)(200-334)
5hir	A	1	(1-49)	1	(1-49)	1	(1-49)	1	(1-49)	1	(1-49)	1	(1-49)	1	(1-49)	1	(1-49)	1	(1-49)	1	(1-49)	1	(1-49)	1	(1-49)	1	(1-49)	1	(1-49)	1	(1-49)	1	(1-49)
5nn9	A	1	(82-468)	1	(82-468)	1	(82-468)	1	(82-468)	1	(82-468)	1	(82-468)	1	(82-468)	1	(82-468)	1	(82-468)	1	(82-468)	1	(82-468)	1	(82-468)	1	(82-468)	1	(82-468)	1	(82-468)	1	(82-468)
5p21	A	1	(1-166)	1	(1-166)	1	(1-166)	1	(1-166)	1	(1-166)	1	(1-166)	1	(1-166)	1	(1-166)	1	(1-166)	1	(1-166)	1	(1-166)	1	(1-166)	1	(1-166)	1	(1-166)	1	(1-166)	1	(1-166)
5p2p	A	1	(1-124)	1	(1-124)	1	(1-124)	1	(1-124)	1	(1-124)	1	(1-124)	1	(1-124)	1	(1-124)	1	(1-124)	1	(1-124)	1	(1-124)	1	(1-124)	1	(1-124)	1	(1-124)	1	(1-124)	1	(1-124)
5pti	A	1	(1-58)	1	(1-58)	1	(1-58)	1	(1-58)	1	(1-58)	1	(1-58)	1	(1-58)	1	(1-58)	1	(1-58)	1	(1-58)	1	(1-58)	1	(1-58)	1	(1-58)	1	(1-58)	1	(1-58)	1	(1-58)
5rxn	A	1	(1-54)	1	(1-54)	1	(1-54)	1	(1-54)	1	(1-54)	1	(1-54)	1	(1-54)	1	(1-54)	1	(1-54)	1	(1-54)	1	(1-54)	1	(1-54)	1	(1-54)	1	(1-54)	1	(1-54)	1	(1-54)
6ebx	A	1	(1-62)	1	(1-62)	1	(1-62)	1	(1-62)	1	(1-62)	1	(1-62)	1	(1-62)	1	(1-62)	1	(1-62)	1	(1-62)	1	(1-62)	1	(1-62)	1	(1-62)	1	(1-62)	1	(1-62)	1	(1-62)
6ebx	B	1	(1-62)	1	(1-62)	1	(1-62)	1	(1-62)	1	(1-62)	1	(1-62)	1	(1-62)	1	(1-62)	1	(1-62)	1	(1-62)	1	(1-62)	1	(1-62)	1	(1-62)	1	(1-62)	1	(1-62)	1	(1-62)
6hir	A	1	(1-49)	1	(1-49)	1	(1-49)	1	(1-49)	1	(1-49)	1	(1-49)	1	(1-49)	1	(1-49)	1	(1-49)	1	(1-49)	1	(1-49)	1	(1-49)	1	(1-49)	1	(1-49)	1	(1-49)	1	(1-49)
6ldh	A	2	(0-96)(97-329)	1	(0-329)	2	(0-162,247-329)(163-246)	1	(0-329)	2	(0-162,246-329)(163-245)	1	(0-329)	2	(0-96)(97-329)	1	(0-329)	1	(0-329)	1	(18-329)	2	(1-90)(91-329)	1	(1-329)	2	(1-90)(91-329)	2	(1-162,246-329)(163-245)	2	(0-160)(161-329)	2	(163-329)(1-162)
6pti	A	1	(1-57)	1	(1-57)	1	(1-57)	1	(1-57)	1	(1-57)	1	(1-57)	1	(1-57)	1	(1-57)	1	(1-57)	1	(1-56)	1	(1-57)	1	(1-57)	1	(1-57)	1	(1-57)	1	(1-57)	1	(1-57)
6rxn	A	1	(0-52)	1	(0-52)	1	(0-52)	1	(0-52)	1	(0-52)	1	(0-52)	1	(0-52)	1	(0-52)	1	(0-52)	1	(1-52)	1	(1-52)	1	(1-52)	1	(1-52)	1	(1-52)	1	(0-52)	1	(1-52)
7aat	A	2	(3-47,324-410)(48-323)	1	(3-410)	2	(3-48,324-410)(49-323)	1	(3-410)	2	(3-47,324-410)(48-323)	1	(3-410)	2	(3-48,324-410)(49-323)	1	(3-410)	1	(3-410)	3	(49-115,251-325)(14-48,326-410)(116-250)	2	(3-328)(329-410)	1	(3-410)	1	(3-410)	2	(3-48,116-222,329-410)(49-115,223-328)	1	(3-410)	2	(49-327)(15-48,328-409)
7pti	A	1	(1-58)	1	(1-58)	1	(1-58)	1	(1-58)	1	(1-58)	1	(1-58)	1	(1-58)	1	(1-58)	1	(1-58)	1	(1-58)	1	(1-58)	1	(1-58)	1	(1-58)	1	(1-58)	1	(1-58)	1	(1-58)
7rxn	A	1	(1-52)	1	(1-52)	1	(1-52)	1	(1-52)	1	(1-52)	1	(1-52)	1	(1-52)	1	(1-52)	1	(1-52)	1	(1-52)	1	(1-52)	1	(1-52)	1	(1-52)	1	(1-52)	1	(1-52)	1	(1-52)
8abp	A	2	(2-108,255-306)(109-254)	2	(2-107,255-306)(108-254)	2	(2-108,255-306)(109-254)	2	(2-107,255-306)(108-254)	2	(2-108,255-306)(109-254)	2	(2-107,255-306)(108-254)	2	(2-108,255-306)(109-254)	2	(2-107,255-306)(108-254)	2	(2-107,255-306)(108-254)	2	(2-108,254-286)(109-253,287-306)	2	(2-103)(104-306)	1	(2-306)	2	(2-103)(104-306)	2	(2-109,253-306)(110-252)	1	(2-306)	2	(109-254,286-306)(2-108,255-285)
8acn	A	2	(2-521)(522-754)	2	(2-530)(531-754)	2	(2-520)(521-754)	2	(2-530)(531-754)	2	(2-520)(521-754)	2	(2-530)(531-754)	2	(2-519)(520-754)	2	(2-530)(531-754)	2	(2-530)(531-754)	2	(2-530)(531-754)	4	(2-200)(201-318)(319-541)(542-754)	2	(2-541)(542-754)	2	(2-541)(542-754)	3	(2-97,145-319)(98-144,320-530)(531-754)	2	(2-528)(529-754)	4	(203-315)(534-754)(316-490)(2-202)
8adh	A	2	(1-174,321-374)(175-320)	2	(1-181,318-374)(182-317)	2	(1-174,321-374)(175-320)	2	(1-181,318-374)(182-317)	2	(1-174,321-374)(175-320)	2	(1-181,318-374)(182-317)	2	(1-174,321-374)(175-320)	2	(1-181,318-374)(182-317)	2	(1-181,318-374)(182-317)	2	(1-177,322-374)(178-321)	2	(1-170)(171-374)	1	(1-374)	2	(1-170)(171-374)	2	(1-174,322-374)(175-321)	2	(1-163,340-374)(164-339)	2	(1-178,318-374)(179-317)
8atc	A	2	(1-134)(135-310)	2	(1-134)(135-310)	2	(1-134)(135-310)	2	(1-134)(135-310)	2	(1-134)(135-310)	2	(1-134)(135-310)	2	(1-134)(135-310)	2	(1-134)(135-310)	2	(1-134)(135-310)	2	(1-144,287-310)(145-286)	2	(1-136)(137-310)	1	(1-310)	1	(1-310)	2	(1-140,290-310)(141-289)	2	(1-150)(151-310)	2	(134-291)(1-133,292-310)
8atc	B	2	(8-97)(98-153)	2	(8-98)(99-153)	2	(8-97)(98-153)	2	(8-98)(99-153)	2	(8-97)(98-153)	2	(8-98)(99-153)	2	(8-97)(98-153)	2	(8-98)(99-153)	2	(8-98)(99-153)	2	(8-100)(101-153)	2	(8-98)(99-153)	2	(8-98)(99-153)	2	(8-98)(99-153)	2	(8-99)(100-153)	2	(8-100)(101-153)	2	(8-100)(101-153)
8cat	A	2	(3-70)(71-500)	2	(3-67)(68-500)	2	(3-70)(71-500)	2	(3-67)(68-500)	2	(3-70)(71-500)	2	(3-67)(68-500)	2	(3-70)(71-500)	2	(3-67)(68-500)	2	(3-67)(68-500)	3	(381-418)(154-190,459-500)(68-153,191-380,419-458)	1	(3-500)	1	(3-500)	1	(3-500)	2	(3-155,190-450)(156-189,451-500)	1	(3-500)	3	(152-202,438-500)(3-67)(68-151,203-376)
8i1b	A	1	(5-151)	1	(5-151)	1	(5-151)	1	(5-151)	1	(5-151)	1	(5-151)	1	(5-151)	1	(5-151)	1	(5-151)	1	(5-151)	1	(5-151)	1	(5-151)	1	(5-151)	1	(5-151)	1	(5-151)	1	(5-151)
8pti	A	1	(1-58)	1	(1-58)	1	(1-58)	1	(1-58)	1	(1-58)	1	(1-58)	1	(1-58)	1	(1-58)	1	(1-58)	1	(1-58)	1	(1-58)	1	(1-58)	1	(1-58)	1	(1-58)	1	(1-58)	1	(1-58)
8rxn	A	1	(1-52)	1	(1-52)	1	(1-52)	1	(1-52)	1	(1-52)	1	(1-52)	1	(1-52)	1	(1-52)	1	(1-52)	1	(1-52)	1	(1-52)	1	(1-52)	1	(1-52)	1	(1-52)	1	(1-52)	1	(1-52)
9pti	A	1	(1-58)	1	(1-58)	1	(1-58)	1	(1-58)	1	(1-58)	1	(1-58)	1	(1-58)	1	(1-58)	1	(1-58)	1	(1-58)	1	(1-58)	1	(1-58)	1	(1-58)	1	(1-58)	1	(1-58)	1	(1-58)
9rnt	A	1	(1-104)	1	(1-104)	1	(1-104)	1	(1-104)	1	(1-104)	1	(1-104)	1	(1-104)	1	(1-104)	1	(1-104)	1	(1-104)	1	(1-104)	1	(1-104)	1	(1-104)	1	(1-104)	1	(1-104)	1	(1-104)
9rub	B	2	(2-139)(140-459)	2	(2-138)(139-459)	2	(2-139)(140-459)	2	(2-138)(139-459)	2	(2-139)(140-459)	2	(2-138)(139-459)	2	(2-139)(140-459)	2	(2-138)(139-459)	2	(2-138)(139-459)	2	(2-136)(137-459)	2	(2-136)(137-459)	2	(2-136)(137-459)	2	(2-136)(137-459)	3	(2-136,290-367)(137-289)(368-459)	2	(2-137)(138-459)	2	(5-136)(137-439)
9wga	A	4	(1-44)(45-85)(86-127)(128-171)	4	(1-43)(44-85)(86-128)(129-171)	4	(1-44)(45-85)(86-127)(128-171)	4	(1-43)(44-85)(86-128)(129-171)	4	(1-44)(45-85)(86-127)(128-171)	4	(1-43)(44-85)(86-128)(129-171)	2	(1-85)(86-171)	2	(1-85)(86-171)	4	(1-43)(44-85)(86-128)(129-171)	4	(2-42)(43-85)(86-128)(129-171)	3	(2-86)(87-128)(129-171)	3	(2-86)(87-128)(129-171)	3	(2-86)(87-128)(129-171)	4	(2-42)(43-85)(86-128)(129-171)	4	(1-52)(53-86)(87-129)(130-171)	4	(43-85)(129-171)(2-42)(86-128)

## Sheet: Benchmark_2
		KluDo (LED, KK)		KluDo (LED, SP)		KluDo (MD, KK)		KluDo (MD, SP)		KluDo (MED, KK)		KluDo (MED, SP)		KluDo (RL, KK)		KluDo (RL, SP)		DomainParser		PDP		DDomain (AUTHORS)		DDomain (SCOP)		DDomain (CATH)		SWORD		SCOP		CATH
		#Domains	Decomposition	#Domains	Decompoition	#Domains	Decomposition	#Domains	Decomposition	#Domains	Decomposition	#Domains	Decomposition	#Domains	Decomposition	#Domains	Decomposition	#Domains	Decomposition	#Domains	Decomposition	#Domains	Decomposition	#Domains	Decomposition	#Domains	Decomposition	#Domains	Decomposition	#Domains	Decomposition	#Domains	Decomposition
1a8y	A	3	(3-124)(125-226)(227-347)	3	(3-123)(124-226)(227-347)	3	(3-124)(125-226)(227-347)	3	(3-123)(124-226)(227-347)	3	(3-123)(124-226)(227-347)	3	(3-123)(124-226)(227-347)	2	(3-125)(126-347)	2	(3-123)(124-347)	3	(3-105)(106-226)(227-347)	3	(229-347)(14-123)(124-228)	3	(3-123)(124-226)(227-347)	3	(3-123)(124-226)(227-347)	3	(3-123)(124-226)(227-347)	3	(3-124)(125-226)(227-347)	3	(3-126)(127-228)(229-347)	3	(127-228)(229-347)(3-126)
1aba	A	1	(1-87)	1	(1-87)	1	(1-87)	1	(1-87)	1	(1-87)	1	(1-87)	1	(1-87)	1	(1-87)	1	(1-87)	1	(1-87)	1	(1-87)	1	(1-87)	1	(1-87)	1	(1-87)	1	(1-87)	1	(1-87)
1aog	A	3	(3-165,288-360)(166-287)(361-487)	3	(3-164,288-362)(165-287)(363-487)	4	(3-57,93-165,288-360)(58-92)(166-287)(361-487)	3	(3-164,288-362)(165-287)(363-487)	3	(3-165,288-360)(166-287)(361-487)	3	(3-164,288-362)(165-287)(363-487)	4	(3-56,93-164,288-360)(57-92)(165-287)(361-487)	3	(3-164,288-362)(165-287)(363-487)	3	(3-166,287-363)(364-487)(167-286)	4	(3-59,103-164,288-359)(360-487)(60-102)(165-287)	3	(3-158)(159-369)(370-487)	1	(3-487)	2	(3-369)(370-487)	3	(3-59,104-166,287-359)(60-103,167-286)(360-487)	3	(3-169,287-357)(170-286)(358-487)	3	(4-165,287-360)(361-472)(166-286)
1aps	A	1	(1-98)	1	(1-98)	1	(1-98)	1	(1-98)	1	(1-98)	1	(1-98)	1	(1-98)	1	(1-98)	1	(1-98)	1	(1-98)	1	(1-98)	1	(1-98)	1	(1-98)	1	(1-98)	1	(1-98)	1	(1-98)
1au7	A	2	(5-105)(106-160)	2	(5-105)(106-160)	2	(5-105)(106-160)	2	(5-105)(106-160)	2	(5-105)(106-160)	2	(5-105)(106-160)	2	(5-105)(106-160)	2	(5-105)(106-160)	2	(106-160)(5-105)	2	(5-105)(106-160)	2	(5-104)(105-160)	2	(5-104)(105-160)	2	(5-104)(105-160)	2	(5-105)(106-160)	2	(5-76)(103-160)	2	(103-159)(5-76)
1aua	A	1	(4-299)	1	(4-299)	1	(4-299)	1	(4-299)	1	(4-299)	1	(4-299)	1	(4-299)	1	(4-299)	1	(4-299)	2	(4-14,78-299)(15-77)	1	(4-299)	1	(4-299)	1	(4-299)	1	(4-299)	2	(4-96)(97-299)	2	(87-299)(4-86)
1b24	A	1	(7-179)	1	(7-179)	1	(7-179)	1	(7-179)	1	(7-179)	1	(7-179)	1	(7-179)	1	(7-179)	2	(97-179)(7-96)	2	(7-117)(118-178)	1	(7-179)	1	(7-179)	1	(7-179)	2	(7-117)(118-178)	2	(7-99)(100-179)	2	(105-178)(7-101)
1b4a	A	2	(4-69)(70-149)	2	(4-69)(70-149)	2	(4-69)(70-149)	2	(4-69)(70-149)	2	(4-69)(70-149)	2	(4-69)(70-149)	2	(4-69)(70-149)	2	(4-69)(70-149)	2	(4-69)(70-149)	2	(4-71)(72-149)	2	(4-70)(71-149)	2	(4-70)(71-149)	2	(4-70)(71-149)	2	(4-70)(71-149)	2	(4-78)(79-149)	2	(9-67)(79-148)
1bbw	A	2	(11-176)(177-502)	2	(11-153)(161-502)	2	(11-176)(177-502)	2	(11-153)(161-502)	2	(11-176)(177-502)	2	(11-153)(161-502)	2	(11-176)(177-502)	2	(11-153)(161-502)	2	(11-153)(161-502)	3	(11-152)(182-322,427-502)(323-426)	2	(11-152)(153-502)	2	(11-152)(153-502)	2	(11-152)(153-502)	2	(11-153)(161-502)	2	(11-153)(161-502)	2	(14-153)(161-498)
1bc5	A	2	(16-92)(93-284)	2	(16-90)(91-284)	2	(16-92)(93-284)	2	(16-90)(91-284)	2	(16-92)(93-284)	2	(16-90)(91-284)	2	(16-92)(93-284)	2	(16-90)(91-284)	2	(16-94)(95-284)	3	(16-89)(90-212)(213-284)	2	(16-89)(90-284)	2	(16-89)(90-284)	2	(16-89)(90-284)	2	(16-90)(91-284)	2	(16-91)(92-284)	2	(16-90)(91-284)
1bds	A	1	(1-43)	1	(1-43)	1	(1-43)	1	(1-43)	1	(1-43)	1	(1-43)	1	(1-43)	1	(1-43)	1	(1-43)	1	(1-43)	1	(1-43)	1	(1-43)	1	(1-43)	1	(1-43)	1	(1-43)	1	(1-43)
1bhg	A	3	(22-220)(221-328)(329-632)	3	(22-221)(222-326)(327-632)	3	(22-221)(222-328)(329-632)	3	(22-221)(222-326)(327-632)	3	(22-220)(221-328)(329-632)	3	(22-221)(222-326)(327-632)	3	(22-221)(222-329)(330-632)	3	(22-221)(222-326)(327-632)	3	(22-224)(225-342)(343-632)	3	(22-34,226-327)(35-175,212-225)(176-211,328-632)	4	(22-223)(224-326)(327-497)(498-632)	1	(22-632)	1	(22-632)	3	(22-174,211-327)(175-210,383-497)(328-382,498-632)	3	(22-225)(226-328)(329-632)	3	(329-631)(225-328)(22-224)
1bi3	A	2	(4-140)(148-225)	2	(4-140)(148-225)	2	(4-140)(148-225)	2	(4-140)(148-225)	2	(4-140)(148-225)	2	(4-140)(148-225)	2	(4-140)(148-225)	2	(4-140)(148-225)	3	(4-73)(148-225)(74-140)	3	(4-75)(76-140)(148-225)	3	(4-76)(77-140)(148-225)	3	(4-76)(77-140)(148-225)	3	(4-76)(77-140)(148-225)	3	(4-72)(73-140)(148-225)	3	(4-64)(65-140)(148-225)	3	(148-223)(4-74)(75-140)
1bkb	A	1	(4-139)	1	(4-139)	1	(4-139)	1	(4-139)	1	(4-139)	1	(4-139)	1	(4-139)	1	(4-139)	2	(4-74)(75-139)	2	(4-74)(75-139)	2	(4-75)(76-139)	2	(4-75)(76-139)	2	(4-75)(76-139)	2	(4-75)(76-139)	2	(4-74)(75-139)	2	(75-139)(4-74)
1boa	A	1	(110-478)	1	(110-478)	1	(110-478)	1	(110-478)	1	(110-478)	1	(110-478)	1	(110-478)	1	(110-478)	1	(110-478)	2	(110-382,443-478)(383-442)	1	(110-478)	1	(110-478)	1	(110-478)	2	(110-380,445-478)(381-444)	2	(110-374,449-478)(375-448)	2	(164-371,451-474)(372-450)
1bov	A	1	(1-69)	1	(1-69)	1	(1-69)	1	(1-69)	1	(1-69)	1	(1-69)	1	(1-69)	1	(1-69)	1	(1-69)	1	(1-69)	1	(1-69)	1	(1-69)	1	(1-69)	1	(1-69)	1	(1-69)	1	(1-69)
1bp1	A	2	(1-222)(223-456)	2	(1-193)(194-456)	3	(1-190)(191-272,425-456)(273-424)	2	(1-193)(194-456)	2	(1-222)(223-456)	2	(1-193)(194-456)	2	(1-193)(194-456)	2	(1-193)(194-456)	2	(1-274,428-456)(275-427)	3	(1-21,186-266,425-456)(267-424)(22-185)	2	(1-270)(271-456)	1	(1-456)	2	(1-270)(271-456)	2	(1-275,428-456)(276-427)	2	(1-217)(218-456)	2	(12-191)(1-11,192-456)
1bpm	A	2	(1-172)(173-484)	2	(1-172)(173-484)	2	(1-172)(173-484)	2	(1-172)(173-484)	2	(1-172)(173-484)	2	(1-172)(173-484)	2	(1-172)(173-484)	2	(1-172)(173-484)	2	(1-173)(174-484)	2	(1-162)(163-484)	3	(1-158)(159-352)(353-484)	2	(1-158)(159-484)	2	(1-158)(159-484)	2	(1-162)(163-484)	2	(1-159)(160-484)	2	(1-165)(166-483)
1btc	A	1	(5-495)	1	(5-495)	1	(5-495)	1	(5-495)	1	(5-495)	1	(5-495)	1	(5-495)	1	(5-495)	1	(5-495)	1	(5-495)	1	(5-495)	1	(5-495)	1	(5-495)	1	(5-495)	1	(5-495)	1	(5-495)
1bxr	C	3	(1-634)(635-886)(887-1073)	6	(1-142,212-352)(143-211)(353-555)(556-688,758-935)(689-757)(936-1073)	4	(1-350)(351-637)(638-887)(888-1073)	3	(1-634)(635-923)(924-1073)	4	(1-378)(379-637)(638-887)(888-1073)	6	(1-142,212-352)(143-211)(353-555)(556-688,758-935)(689-757)(936-1073)	4	(1-350)(351-636)(637-887)(888-1073)	6	(1-142,212-352)(143-211)(353-555)(556-688,758-935)(689-757)(936-1073)	6	(1-118,1062-1073)(663-1061)(119-209)(210-389,524-552)(553-662)(390-523)	2	(1-939,1050-1073)(940-1049)	8	(1-123)(124-211)(212-352)(353-552)(553-661)(662-755)(756-918)(919-1073)	2	(1-918)(919-1073)	4	(1-661)(662-755)(756-918)(919-1073)	6	(1-143,756-937,1056-1073)(144-209)(210-554)(555-662)(663-755)(938-1055)	6	(1-127)(128-402)(403-555)(556-676)(677-935)(936-1073)	6	(8-118)(119-403)(404-523)(524-664)(665-936)(937-1055)
1byh	A	1	(1-214)	1	(1-214)	1	(1-214)	1	(1-214)	1	(1-214)	1	(1-214)	1	(1-214)	1	(1-214)	1	(1-214)	1	(1-214)	1	(1-214)	1	(1-214)	1	(1-214)	1	(1-214)	1	(1-214)	1	(1-214)
1c0m	A	2	(49-215)(216-269)	2	(49-217)(218-269)	2	(49-215)(216-269)	2	(49-217)(218-269)	2	(49-215)(216-269)	2	(49-217)(218-269)	2	(49-215)(216-269)	2	(49-217)(218-269)	2	(49-216)(217-269)	2	(49-217)(218-269)	2	(49-217)(218-269)	2	(49-217)(218-269)	2	(49-217)(218-269)	2	(49-217)(218-269)	2	(49-216)(217-269)	2	(49-215)(216-269)
1c5a	A	1	(1-66)	1	(1-66)	1	(1-66)	1	(1-66)	1	(1-66)	1	(1-66)	1	(1-66)	1	(1-66)	1	(1-66)	1	(1-65)	1	(1-66)	1	(1-66)	1	(1-66)	1	(1-65)	1	(1-66)	1	(1-66)
1cad	A	1	(1-53)	1	(1-53)	1	(1-53)	1	(1-53)	1	(1-53)	1	(1-53)	1	(1-53)	1	(1-53)	1	(1-53)	1	(1-53)	1	(1-53)	1	(1-53)	1	(1-53)	1	(1-53)	1	(1-53)	1	(1-53)
1caj	A	1	(3-261)	1	(3-261)	1	(3-261)	1	(3-261)	1	(3-261)	1	(3-261)	1	(3-261)	1	(3-261)	1	(3-261)	1	(3-261)	1	(3-261)	1	(3-261)	1	(3-261)	1	(3-261)	1	(3-261)	1	(3-261)
1cgi	I	1	(1-56)	1	(1-56)	1	(1-56)	1	(1-56)	1	(1-56)	1	(1-56)	1	(1-56)	1	(1-56)	1	(1-56)	1	(1-56)	1	(1-56)	1	(1-56)	1	(1-56)	1	(1-56)	1	(1-56)	1	(1-56)
1chc	A	1	(1-68)	1	(1-68)	1	(1-68)	1	(1-68)	1	(1-68)	1	(1-68)	1	(1-68)	1	(1-68)	1	(1-68)	1	(1-58)	1	(1-68)	1	(1-68)	1	(1-68)	1	(1-68)	1	(1-68)	1	(1-68)
1chu	A	2	(2-240,352-533)(241-351)	2	(2-243,350-533)(244-349)	3	(2-241,352-422)(242-351)(423-533)	2	(2-243,349-533)(244-348)	2	(2-240,352-533)(241-351)	2	(2-243,350-533)(244-349)	4	(2-43,142-241)(57-103,352-423)(242-351)(424-533)	2	(2-243,350-533)(244-349)	2	(2-240,354-533)(241-353)	2	(2-244,348-533)(245-347)	3	(2-158)(159-422)(423-533)	1	(2-533)	1	(2-533)	2	(2-239,350-533)(240-349)	3	(2-237,354-422)(238-353)(423-533)	3	(2-239,355-410)(245-348)(429-516)
1civ	A	2	(12-126)(127-385)	2	(12-125)(126-385)	2	(12-126)(127-385)	2	(12-125)(126-385)	2	(12-126)(127-385)	2	(12-125)(126-385)	2	(12-126)(127-385)	2	(12-125)(126-385)	2	(12-192)(193-385)	2	(12-115)(116-385)	2	(12-120)(121-385)	2	(12-120)(121-385)	2	(12-120)(121-385)	1	(12-385)	2	(12-193)(194-385)	2	(40-192)(193-367)
1ciy	A	3	(33-264)(265-461)(462-609)	3	(33-262)(263-461)(462-609)	3	(33-264)(265-461)(462-609)	3	(33-262)(263-461)(462-609)	3	(33-264)(265-461)(462-609)	3	(33-262)(263-461)(462-609)	3	(33-264)(265-461)(462-609)	3	(33-262)(263-461)(462-609)	3	(33-219)(220-462)(463-609)	3	(33-261)(262-462)(463-609)	3	(33-261)(262-461)(462-609)	3	(33-261)(262-461)(462-609)	3	(33-261)(262-461)(462-609)	3	(33-259)(260-462)(463-609)	3	(33-255)(256-461)(462-609)	3	(254-265,462-608)(33-253)(266-461)
1cne	A	2	(11-117)(118-270)	2	(11-116)(117-270)	2	(11-117)(118-270)	2	(11-116)(117-270)	2	(11-117)(118-270)	2	(11-116)(117-270)	2	(11-117)(118-270)	2	(11-116)(117-270)	2	(11-136)(137-270)	2	(11-117)(118-270)	2	(11-117)(118-270)	2	(11-117)(118-270)	2	(11-117)(118-270)	2	(11-117)(118-270)	2	(11-124)(125-270)	2	(11-116)(117-269)
1cqx	A	3	(1-145)(146-257)(258-403)	3	(1-145)(146-257)(258-403)	3	(1-145)(146-257)(258-403)	3	(1-145)(146-257)(258-403)	3	(1-145)(146-257)(258-403)	3	(1-145)(146-257)(258-403)	3	(1-145)(146-257)(258-403)	3	(1-145)(146-257)(258-403)	3	(1-147)(261-403)(148-260)	3	(1-140)(141-260)(261-403)	3	(1-142)(143-258)(259-403)	3	(1-142)(143-258)(259-403)	3	(1-142)(143-258)(259-403)	3	(1-140)(141-260)(261-403)	3	(1-150)(151-261)(262-403)	3	(151-261)(262-403)(1-150)
1crx	A	2	(20-131)(132-341)	2	(20-130)(131-341)	2	(20-131)(132-341)	2	(20-130)(131-341)	2	(20-131)(132-341)	2	(20-130)(131-341)	2	(20-131)(132-341)	2	(20-130)(131-341)	2	(20-129)(130-341)	3	(296-331)(44-131)(132-295)	2	(20-129)(130-341)	2	(20-129)(130-341)	2	(20-129)(130-341)	2	(20-131)(132-341)	2	(20-129)(130-341)	2	(20-130)(132-331)
1cs6	A	3	(7-105)(106-298)(299-388)	4	(7-104)(105-216)(217-300)(301-388)	3	(7-105)(106-297)(298-388)	2	(7-104,299-388)(105-298)	3	(7-105)(106-297)(298-388)	4	(7-104)(105-216)(217-300)(301-388)	2	(7-104,299-388)(105-298)	2	(7-104,299-388)(105-298)	4	(7-106)(211-298)(107-210)(299-388)	4	(7-104)(105-208)(209-297)(298-388)	4	(7-105)(106-209)(210-297)(298-388)	4	(7-105)(106-209)(210-297)(298-388)	4	(7-105)(106-209)(210-297)(298-388)	4	(7-106)(107-209)(210-298)(299-388)	4	(7-103)(104-208)(209-299)(300-388)	4	(299-388)(210-298)(7-104)(105-209)
1csg	A	1	(5-124)	1	(5-124)	1	(5-124)	1	(5-124)	1	(5-124)	1	(5-124)	1	(5-124)	1	(5-124)	1	(5-124)	1	(5-124)	1	(5-124)	1	(5-124)	1	(5-124)	1	(5-124)	2	(5-110)(111-124)	1	(5-124)
1ctn	A	2	(24-141)(142-561)	2	(24-130)(131-561)	2	(24-142)(143-561)	2	(24-130)(131-561)	2	(24-141)(142-561)	2	(24-130)(131-561)	2	(24-142)(143-561)	2	(24-130)(131-561)	2	(24-131)(132-561)	3	(24-137)(138-186,384-561)(187-383)	3	(24-131)(132-386)(387-561)	2	(24-131)(132-561)	3	(24-131)(132-386)(387-561)	2	(24-363)(364-561)	3	(24-132)(133-443,517-561)(444-516)	3	(443-518)(131-442,519-561)(24-130)
1cun	A	1	(7-219)	1	(7-219)	1	(7-219)	1	(7-219)	1	(7-219)	1	(7-219)	1	(7-219)	1	(7-219)	2	(7-112)(113-219)	2	(7-112)(113-219)	2	(7-112)(113-219)	2	(7-112)(113-219)	2	(7-112)(113-219)	2	(7-116)(117-219)	2	(7-115)(116-219)	2	(110-211)(7-109)
1cwv	A	2	(503-701)(702-986)	4	(503-595)(596-693)(694-795)(796-986)	4	(503-604)(605-695)(696-792)(793-986)	4	(503-595)(596-693)(694-795)(796-986)					2	(503-697)(698-986)	2	(503-693)(694-986)	4	(503-596)(597-692)(693-793)(794-986)	5	(503-595)(596-692)(693-795)(796-887)(888-986)	5	(503-594)(595-693)(694-795)(796-886)(887-986)	5	(503-594)(595-693)(694-795)(796-886)(887-986)	5	(503-594)(595-693)(694-795)(796-886)(887-986)	4	(503-595)(596-692)(693-795)(796-986)	5	(503-596)(597-692)(693-795)(796-886)(887-986)	5	(796-886)(887-986)(596-692)(693-794)(503-595)
1d0g	T	2	(21-83)(84-130)	2	(21-84)(85-130)	2	(21-83)(84-130)	2	(21-83)(84-130)	2	(21-83)(84-130)	2	(21-84)(85-130)	2	(21-83)(84-130)	2	(21-84)(85-130)	2	(21-86)(87-130)	2	(21-87)(88-130)	1	(21-130)	1	(21-130)	1	(21-130)	1	(21-130)	3	(21-61)(62-101)(102-130)	3	(102-130)(21-61)(62-101)
1dce	A	2	(1-195)(196-567)	2	(1-158)(159-567)	2	(1-195)(196-567)	2	(1-175)(176-567)	2	(1-195)(196-567)	2	(1-158)(159-567)	2	(1-195)(196-567)	2	(1-158)(159-567)	5	(2-123)(240-344)(444-567)(197-239,345-443)(124-196)	5	(239-351)(20-116)(427-567)(117-159)(160-238,352-426)	2	(2-156)(157-567)	2	(2-156)(157-567)	2	(2-156)(157-567)	4	(2-158)(159-240,344-422)(241-343)(423-567)	3	(1-241,351-443)(242-350)(444-567)	3	(242-344)(431-566)(2-241,353-429)
1ddz	A	2	(84-142,394-564)(143-393)	2	(84-307,340-564)(308-339)	2	(84-141,394-564)(142-393)	2	(84-307,341-564)(308-340)	2	(84-142,394-564)(143-393)	2	(84-307,340-564)(308-339)	2	(84-142,394-564)(143-393)	2	(84-307,340-564)(308-339)	3	(84-139,394-564)(305-356)(140-304,357-393)	2	(84-305,344-564)(306-343)	1	(84-564)	1	(84-564)	1	(84-564)	2	(84-139,393-564)(140-392)	2	(84-325)(326-564)	2	(84-139,394-564)(140-307,339-393)
1dfq	A	2	(875-1109)(1110-1315)	2	(875-1110)(1111-1315)	2	(875-1109)(1110-1315)	2	(875-1110)(1111-1315)	2	(875-1109)(1110-1315)	2	(875-1110)(1111-1315)	2	(875-1109)(1110-1315)	2	(875-1110)(1111-1315)	2	(875-1110)(1111-1315)	2	(875-1110)(1111-1315)	2	(875-1108)(1109-1315)	2	(875-1108)(1109-1315)	2	(875-1108)(1109-1315)	2	(875-1110)(1111-1315)	2	(875-1110)(1111-1315)	2	(875-1109)(1110-1315)
1dg3	A	2	(6-323,539-583)(324-538)	2	(6-325,535-583)(326-534)	2	(6-320,540-583)(321-539)	2	(6-325,535-583)(326-534)	2	(6-321,539-583)(322-538)	2	(6-325,535-583)(326-534)	2	(6-319,540-583)(320-539)	2	(6-325,535-583)(326-534)	2	(6-310)(311-583)	5	(6-124,278-319)(539-583)(125-238)(397-515)(320-396,516-538)	2	(6-318)(319-583)	2	(6-318)(319-583)	2	(6-318)(319-583)	4	(6-319)(320-402,512-537)(403-511)(538-583)	2	(6-283)(284-583)	2	(284-583)(6-283)
1dgk	N	2	(16-475)(476-913)	2	(16-475)(476-913)	2	(16-475)(476-913)	2	(16-475)(476-913)	2	(16-475)(476-913)	2	(16-475)(476-913)	2	(16-475)(476-913)	2	(16-475)(476-913)	3	(16-76,208-479)(480-913)(77-207)	5	(16-27,303-378)(28-302,379-464)(465-478,751-826)(479-516,655-750,827-903)(517-654,904-913)	2	(16-464)(465-913)	2	(16-464)(465-913)	2	(16-464)(465-913)	5	(16-301,377-465)(302-376)(466-521,657-750,825-913)(522-656)(751-824)	4	(16-222)(223-465)(466-670)(671-913)	4	(481-512,671-892)(54-222,446-463)(513-670,894-913)(16-53,223-445)
1djz	A	2	(200-292,626-756)(293-625)	2	(200-290,627-756)(291-626)	2	(200-292,626-756)(293-625)	2	(200-290,627-756)(291-626)	2	(200-292,626-756)(293-625)	2	(200-290,627-756)(291-626)	2	(200-292,626-756)(293-625)	2	(200-290,627-756)(291-626)	3	(200-287)(288-620)(621-756)	3	(293-625)(211-278)(279-292,626-756)	4	(200-284)(285-501)(502-619)(620-756)	1	(200-756)	3	(200-286)(287-619)(620-756)	3	(200-292)(293-626)(627-756)	3	(200-298)(299-625)(626-756)	3	(293-625)(626-756)(210-292)
1dnk	A	1	(1-260)	1	(1-260)	1	(1-260)	1	(1-260)	1	(1-260)	1	(1-260)	1	(1-260)	1	(1-260)	1	(1-260)	1	(1-260)	1	(1-260)	1	(1-260)	1	(1-260)	1	(1-260)	1	(1-260)	1	(1-260)
1duy	A	2	(1-180)(181-275)	2	(1-181)(182-275)	2	(1-180)(181-275)	2	(1-181)(182-275)	2	(1-180)(181-275)	2	(1-181)(182-275)	2	(1-180)(181-275)	2	(1-181)(182-275)	2	(1-181)(182-275)	2	(1-180)(181-275)	2	(1-180)(181-275)	2	(1-180)(181-275)	2	(1-180)(181-275)	2	(1-181)(182-275)	2	(1-181)(182-275)	2	(1-181)(182-270)
1dvp	A	2	(1-153)(154-220)	2	(1-153)(154-220)	2	(1-153)(154-220)	2	(1-153)(154-220)	2	(1-153)(154-220)	2	(1-153)(154-220)	2	(1-153)(154-220)	2	(1-153)(154-220)	2	(1-153)(154-220)	2	(1-153)(154-220)	2	(1-153)(154-220)	2	(1-153)(154-220)	2	(1-153)(154-220)	2	(1-153)(154-220)	2	(1-145)(149-220)	2	(2-141)(154-219)
1e1l	A	2	(6-106,331-460)(107-330)	2	(6-106,331-460)(107-330)	2	(6-106,331-460)(107-330)	2	(6-106,331-460)(107-330)	2	(6-106,331-460)(107-330)	2	(6-106,331-460)(107-330)	2	(6-106,331-460)(107-330)	2	(6-106,331-460)(107-330)	2	(104-333)(6-103,334-460)	2	(6-106,331-428)(107-254,268-330)	1	(6-460)	1	(6-460)	1	(6-460)	2	(6-108,330-460)(109-329)	2	(6-106,332-460)(107-331)	2	(6-44,61-106,332-460)(45-60,107-331)
1e2v	A	2	(1-155)(156-251)	2	(1-165)(166-251)	2	(1-155)(156-251)	2	(1-164)(165-251)	2	(1-155)(156-251)	2	(1-165)(166-251)	2	(1-155)(156-251)	2	(1-165)(166-251)	2	(170-230)(1-169,231-251)	2	(1-169,231-251)(170-230)	2	(1-168)(169-251)	1	(1-251)	1	(1-251)	2	(1-169,232-251)(170-231)	2	(1-168,233-251)(169-232)	2	(171-230)(1-170,231-251)
1e39	A	3	(1-134)(135-362,505-568)(363-504)	3	(1-99)(100-364,502-568)(365-501)	3	(1-127)(128-362,505-568)(363-504)	3	(1-99)(100-364,502-568)(365-501)	3	(1-103)(104-362,505-568)(363-504)	3	(1-99)(100-364,502-568)(365-501)	3	(1-103)(104-362,505-568)(363-504)	3	(1-99)(100-364,502-568)(365-501)	2	(1-361,507-568)(362-506)	3	(1-101)(102-364,502-568)(365-501)	1	(1-568)	1	(1-568)	1	(1-568)	2	(1-360,503-568)(361-502)	3	(1-102)(103-359,506-568)(360-505)	3	(103-359,506-568)(1-99)(365-502)
1eaf	A	1	(395-637)	1	(395-637)	1	(395-637)	1	(395-637)	1	(395-637)	1	(395-637)	1	(395-637)	1	(395-637)	1	(395-637)	1	(414-637)	1	(395-637)	1	(395-637)	1	(395-637)	1	(395-637)	1	(395-637)	1	(395-637)
1ega	A	2	(4-184)(185-295)	2	(4-186)(187-295)	2	(4-184)(185-295)	2	(4-186)(187-295)	2	(4-185)(186-295)	2	(4-186)(187-295)	2	(4-185)(186-295)	2	(4-186)(187-295)	1	(4-295)	2	(4-189)(190-283)	2	(4-189)(190-295)	2	(4-189)(190-295)	2	(4-189)(190-295)	2	(4-187)(188-295)	2	(4-182)(183-295)	2	(189-294)(4-184)
1eif	A	2	(4-74)(75-133)	2	(4-74)(75-133)	2	(4-74)(75-133)	2	(4-74)(75-133)	2	(4-74)(75-133)	2	(4-74)(75-133)	2	(4-74)(75-133)	2	(4-74)(75-133)	2	(4-73)(74-133)	2	(4-73)(74-133)	2	(4-73)(74-133)	2	(4-73)(74-133)	2	(4-73)(74-133)	2	(4-73)(74-133)	2	(4-73)(74-133)	2	(74-133)(4-73)
1eqf	A	2	(1359-1497)(1498-1625)	2	(1359-1496)(1497-1625)	2	(1359-1497)(1498-1625)	2	(1359-1496)(1497-1625)	2	(1359-1497)(1498-1625)	2	(1359-1496)(1497-1625)	2	(1359-1497)(1498-1625)	2	(1359-1496)(1497-1625)	2	(1501-1625)(1359-1500)	2	(1359-1374,1496-1625)(1375-1495)	2	(1359-1495)(1496-1625)	2	(1359-1495)(1496-1625)	2	(1359-1495)(1496-1625)	2	(1359-1495)(1496-1625)	2	(1359-1497)(1498-1625)	2	(1359-1370,1496-1625)(1371-1495)
1eza	A	2	(1-148)(149-259)	2	(1-148)(149-259)	2	(1-147)(148-259)	2	(1-148)(149-259)	2	(1-147)(148-259)	2	(1-148)(149-259)	2	(1-147)(148-259)	2	(1-148)(149-259)	2	(21-145)(1-20,146-259)	2	(1-21,147-231)(22-146)	1	(1-259)	1	(1-259)	1	(1-259)	2	(1-30,147-259)(31-146)	2	(1-21,145-259)(22-144)	2	(3-20,147-249)(21-146)
1fba	A	1	(0-363)	1	(0-363)	1	(0-363)	1	(0-363)	1	(0-363)	1	(0-363)	1	(0-363)	1	(0-363)	1	(1-363)	1	(1-363)	1	(1-363)	1	(1-363)	1	(1-363)	1	(1-363)	1	(0-363)	1	(1-363)
1fbl	A	2	(100-274)(275-466)	2	(100-274)(275-466)	2	(100-274)(275-466)	2	(100-274)(275-466)	2	(100-274)(275-466)	2	(100-274)(275-466)	2	(100-274)(275-466)	2	(100-274)(275-466)	3	(100-275)(276-376)(377-466)	2	(100-274)(275-466)	2	(100-274)(275-466)	2	(100-274)(275-466)	2	(100-274)(275-466)	2	(100-274)(275-466)	2	(100-271)(272-466)	2	(275-465)(100-273)
1fc2	C	1	(124-167)	1	(124-167)	1	(124-167)	1	(124-167)	1	(124-167)	1	(124-167)	1	(124-167)	1	(124-167)	1	(124-167)	1	(124-166)	1	(124-167)	1	(124-167)	1	(124-167)	1	(124-167)	1	(124-167)	1	(124-167)
1fdn	A	1	(1-55)	1	(1-55)	1	(1-55)	1	(1-55)	1	(1-55)	1	(1-55)	1	(1-55)	1	(1-55)	1	(1-55)	1	(1-55)	1	(1-55)	1	(1-55)	1	(1-55)	1	(1-55)	1	(1-55)	1	(1-55)
1ffh	A	2	(2-91,246-295)(92-245)	2	(2-90,247-295)(91-246)	2	(2-91,246-295)(92-245)	2	(2-90,247-295)(91-246)	2	(2-91,246-295)(92-245)	2	(2-90,247-295)(91-246)	2	(2-90,246-295)(91-245)	2	(2-90,247-295)(91-246)	1	(2-295)	2	(2-93,215-295)(94-214)	2	(2-78)(79-295)	1	(2-295)	1	(2-295)	2	(2-93,219-295)(94-218)	2	(2-88)(89-295)	2	(91-281)(2-90)
1ffu	A	2	(3-79)(80-157)	2	(3-79)(80-157)	2	(3-79)(80-157)	2	(3-79)(80-157)	2	(3-79)(80-157)	2	(3-79)(80-157)	2	(3-79)(80-157)	2	(3-79)(80-157)	1	(3-157)	2	(3-79)(80-157)	2	(3-79)(80-157)	1	(3-157)	2	(3-79)(80-157)	1	(3-157)	2	(3-81)(82-157)	2	(81-156)(3-76)
1fha	A	1	(5-184)	1	(5-184)	1	(5-184)	1	(5-184)	1	(5-184)	1	(5-184)	1	(5-184)	1	(5-184)	1	(5-184)	1	(5-184)	1	(5-184)	1	(5-184)	1	(5-184)	1	(5-184)	1	(5-184)	1	(5-184)
1fmt	A	2	(1-204)(205-314)	2	(1-205)(206-314)	2	(1-203)(204-314)	2	(1-205)(206-314)	2	(1-204)(205-314)	2	(1-205)(206-314)	2	(1-203)(204-314)	2	(1-205)(206-314)	3	(1-108)(208-314)(109-207)	3	(1-106)(107-206)(207-314)	3	(1-106)(107-206)(207-314)	3	(1-106)(107-206)(207-314)	3	(1-106)(107-206)(207-314)	3	(1-109)(110-206)(207-314)	2	(1-206)(207-314)	2	(209-313)(1-208)
1fnm	A	3	(6-401)(402-480,608-688)(481-607)	5	(6-39,104-281)(68-103,282-403)(404-484)(485-600)(601-688)	3	(6-401)(402-480,605-688)(481-604)	3	(6-402)(403-483,603-688)(484-602)	5	(6-39,104-281)(68-103,282-401)(402-481)(482-605)(606-688)	5	(6-39,104-281)(68-103,282-403)(404-484)(485-600)(601-688)	2	(6-402)(403-688)	2	(6-404)(405-688)	4	(6-286)(404-481)(287-403)(482-688)	5	(6-286)(603-678)(483-602,679-688)(287-402)(403-482)	5	(6-286)(287-402)(403-480)(481-602)(603-688)	5	(6-286)(287-402)(403-480)(481-602)(603-688)	5	(6-286)(287-402)(403-480)(481-602)(603-688)	5	(6-287)(288-403)(404-482)(483-604,674-688)(605-673)	5	(6-282)(283-403)(404-482)(483-599)(600-688)	5	(603-685)(484-602)(433-483)(303-400)(6-286)
1foh	B	2	(1-454)(455-664)	2	(1-457)(458-664)	2	(1-454)(455-664)	2	(1-457)(458-664)	2	(1-454)(455-664)	2	(1-457)(458-664)	2	(1-454)(455-664)	2	(1-457)(458-664)	2	(1-455)(456-664)	3	(1-53,116-241,340-416)(54-115,242-339,417-456)(457-664)	4	(1-140)(141-219)(220-456)(457-664)	2	(1-456)(457-664)	2	(1-456)(457-664)	3	(1-53,116-244,338-416)(54-115,245-337,417-457)(458-664)	3	(1-240,342-461)(241-341)(462-664)	3	(1-79,110-237,343-388)(81-107,238-342,398-452)(453-661)
1fxi	A	1	(1-96)	1	(1-96)	1	(1-96)	1	(1-96)	1	(1-96)	1	(1-96)	1	(1-96)	1	(1-96)	1	(1-96)	1	(1-96)	1	(1-96)	1	(1-96)	1	(1-96)	1	(1-96)	1	(1-96)	1	(1-96)
1gdc	A	1	(1-72)	1	(1-72)	1	(1-72)	1	(1-72)	1	(1-72)	1	(1-72)	1	(1-72)	1	(1-72)	1	(1-72)	1	(1-72)	1	(1-72)	1	(1-72)	1	(1-72)	1	(1-72)	1	(1-72)	1	(1-72)
1gdd	A	2	(9-59,182-354)(60-181)	2	(9-61,181-354)(62-180)	2	(9-58,183-354)(59-182)	2	(9-61,181-354)(62-180)	2	(9-58,182-354)(59-181)	2	(9-61,181-354)(62-180)	2	(9-59,183-354)(60-182)	2	(9-61,181-354)(62-180)	2	(9-61,183-354)(62-182)	2	(9-70,168-354)(71-167)	2	(9-201)(218-354)	1	(9-354)	1	(9-354)	2	(9-60,180-354)(61-179)	2	(9-60,182-354)(61-181)	2	(62-180)(9-61,181-354)
1gph	2	2	(1-248)(249-465)	2	(1-254,426-465)(255-425)	2	(1-234)(235-465)	2	(1-254,426-465)(255-425)	2	(1-248)(249-465)	2	(1-254,426-465)(255-425)	2	(1-234)(235-465)	2	(1-254,426-465)(255-425)	2	(1-232,450-465)(233-449)	2	(1-234,446-465)(235-445)	2	(1-231)(232-465)	2	(1-231)(232-465)	2	(1-231)(232-465)	2	(1-233,447-465)(234-446)	2	(1-234)(235-465)	2	(1-259,380-390,425-460)(260-305,328-379,391-424)
1gps	A	1	(1-47)	1	(1-47)	1	(1-47)	1	(1-47)	1	(1-47)	1	(1-47)	1	(1-47)	1	(1-47)	1	(1-47)	1	(1-47)	1	(1-47)	1	(1-47)	1	(1-47)	1	(1-47)	1	(1-47)	1	(1-47)
1grj	A	1	(2-158)	1	(2-158)	1	(2-158)	1	(2-158)	1	(2-158)	1	(2-158)	1	(2-158)	1	(2-158)	2	(2-75)(76-158)	2	(2-76)(77-158)	2	(2-75)(76-158)	2	(2-75)(76-158)	2	(2-75)(76-158)	2	(2-75)(76-158)	2	(2-79)(80-158)	2	(2-75)(76-158)
1hcc	A	1	(1-59)	1	(1-59)	1	(1-59)	1	(1-59)	1	(1-59)	1	(1-59)	1	(1-59)	1	(1-59)	1	(1-59)	1	(1-59)	1	(1-59)	1	(1-59)	1	(1-59)	1	(1-59)	1	(1-59)	1	(1-59)
1hiv	A	1	(1-99)	1	(1-99)	1	(1-99)	1	(1-99)	1	(1-99)	1	(1-99)	1	(1-99)	1	(1-99)	1	(1-99)	1	(1-99)	1	(1-99)	1	(1-99)	1	(1-99)	1	(1-99)	1	(1-99)	1	(1-99)
1hjp	A	1	(1-203)	1	(1-203)	1	(1-203)	1	(1-203)	1	(1-203)	1	(1-203)	1	(1-203)	1	(1-203)	3	(1-64)(158-203)(65-140)	3	(1-69)(70-140)(158-203)	3	(1-69)(70-140)(158-203)	3	(1-69)(70-140)(158-203)	3	(1-69)(70-140)(158-203)	2	(1-140)(158-203)	3	(1-64)(65-140)(158-203)	3	(1-66)(67-158)(159-202)
1hum	A	1	(1-69)	1	(1-69)	1	(1-69)	1	(1-69)	1	(1-69)	1	(1-69)	1	(1-69)	1	(1-69)	1	(1-69)	1	(1-69)	1	(1-69)	1	(1-69)	1	(1-69)	1	(1-69)	1	(1-69)	1	(1-69)
1igr	A	2	(1-293)(294-478)	2	(1-295)(296-478)	2	(1-293)(294-478)	2	(1-295)(296-478)	2	(1-293)(294-478)	2	(1-295)(296-478)	2	(1-293)(294-478)	2	(1-295)(296-478)	4	(1-184)(300-478)(185-233)(234-299)	4	(1-184)(297-478)(185-251)(252-296)	2	(1-299)(300-478)	2	(1-299)(300-478)	2	(1-299)(300-478)	3	(1-184)(185-298)(299-478)	3	(1-149)(150-299)(300-478)	3	(1-184)(224-299)(300-478)
1ira	Y	2	(1-198)(199-311)	2	(1-200)(201-311)	2	(1-198)(199-311)	2	(1-200)(201-311)	2	(1-198)(199-311)	2	(1-200)(201-311)	2	(1-198)(199-311)	2	(1-200)(201-311)	3	(1-94)(202-311)(95-201)	3	(1-95)(96-200)(201-311)	3	(1-96)(97-200)(201-311)	3	(1-96)(97-200)(201-311)	3	(1-96)(97-200)(201-311)	3	(1-95)(96-201)(202-311)	3	(1-101)(102-204)(205-311)	3	(3-94)(95-200)(201-311)
1jaw	A	2	(1-177)(178-440)	2	(1-174)(175-440)	2	(1-177)(178-440)	2	(1-174)(175-440)	2	(1-177)(178-440)	2	(1-174)(175-440)	2	(1-177)(178-440)	2	(1-174)(175-440)	2	(1-163)(164-440)	2	(1-169)(170-440)	2	(1-173)(174-440)	2	(1-173)(174-440)	2	(1-173)(174-440)	2	(1-173)(174-440)	2	(1-176)(177-440)	2	(1-173)(174-439)
1kit	A	3	(25-217)(218-348,545-781)(349-544)	3	(25-213)(214-353,541-781)(354-540)	3	(25-217)(218-352,544-781)(353-543)	3	(25-213)(214-353,541-781)(354-540)	3	(25-216)(217-352,544-781)(353-543)	3	(25-213)(214-353,541-781)(354-540)	3	(25-217)(218-352,544-781)(353-543)	3	(25-213)(214-353,541-781)(354-540)	3	(25-214)(355-540)(215-354,541-781)	3	(25-214)(354-540)(215-353,541-781)	5	(25-216)(217-350)(351-540)(541-671)(672-781)	2	(25-216)(217-781)	2	(25-216)(217-781)	3	(25-214)(215-354,541-781)(355-540)	3	(25-216)(217-346,544-781)(347-543)	3	(25-81,94-213)(214-353,541-781)(354-540)
1ksi	A	2	(6-219)(220-647)	2	(6-343,531-647)(344-530)	2	(6-219)(220-647)	2	(6-219,531-647)(220-530)	2	(6-219)(220-647)	2	(6-343,531-647)(344-530)	2	(6-218)(219-647)	2	(6-343,531-647)(344-530)	3	(6-99)(221-647)(100-220)	4	(6-96)(229-450,597-623)(97-110,451-596,624-636)(111-214)	4	(6-97)(98-220)(221-396)(397-647)	1	(6-647)	1	(6-647)	1	(6-647)	3	(6-98)(99-206)(207-647)	3	(231-646)(6-101)(102-197)
1l9f	A	2	(1-221,318-387)(222-317)	2	(1-221,316-387)(222-315)	2	(1-220,318-387)(221-317)	2	(1-221,316-387)(222-315)	2	(1-220,318-387)(221-317)	2	(1-221,316-387)(222-315)	2	(1-220,318-387)(221-317)	2	(1-221,316-387)(222-315)	1	(1-387)	3	(1-45,149-220,317-387)(221-316)(46-148)	3	(1-197)(198-318)(319-387)	1	(1-387)	1	(1-387)	2	(1-46,149-220,317-387)(47-148,221-316)	2	(1-217,322-387)(218-321)	2	(60-145,219-321)(1-59,149-218,326-385)
1lck	A	2	(63-121)(122-226)	2	(63-120)(121-226)	2	(63-121)(122-226)	2	(63-120)(121-226)	2	(63-121)(122-226)	2	(63-120)(121-226)	2	(63-121)(122-226)	2	(63-120)(121-226)	2	(63-120)(121-226)	2	(63-121)(122-226)	2	(63-120)(121-226)	2	(63-120)(121-226)	2	(63-120)(121-226)	2	(63-120)(121-226)	2	(63-116)(117-226)	2	(63-121)(122-226)
1mda	A	1	(3-105)	1	(3-105)	1	(3-105)	1	(3-105)	1	(3-105)	1	(3-105)	1	(3-105)	1	(3-105)	1	(3-105)	1	(3-105)	1	(3-105)	1	(3-105)	1	(3-105)	1	(3-105)	1	(3-105)	1	(3-105)
1mla	A	2	(3-124,206-307)(125-205)	2	(3-124,201-307)(125-200)	2	(3-124,218-307)(125-217)	2	(3-124,201-307)(125-200)	2	(3-124,218-307)(125-217)	2	(3-124,201-307)(125-200)	2	(3-124,218-307)(125-217)	2	(3-124,201-307)(125-200)	1	(3-307)	2	(3-124,205-307)(125-204)	1	(3-307)	1	(3-307)	1	(3-307)	2	(3-124,200-307)(125-199)	2	(3-127,198-307)(128-197)	2	(3-124,198-307)(125-197)
1mro	B	2	(2-32,186-443)(33-185)	2	(2-44,185-443)(45-184)	2	(2-32,186-443)(33-185)	2	(2-44,185-443)(45-184)	2	(2-32,186-443)(33-185)	2	(2-44,185-443)(45-184)	2	(2-32,186-443)(33-185)	2	(2-44,185-443)(45-184)	2	(44-176)(2-43,177-443)	2	(2-42,178-443)(43-177)	2	(2-184)(185-443)	1	(2-443)	2	(2-184)(185-443)	2	(2-42,178-443)(43-177)	2	(2-188)(189-443)	2	(2-44,192-443)(45-191)
1mrr	A	2	(1-152,203-340)(153-202)	2	(1-152,203-340)(153-202)	2	(1-152,203-340)(153-202)	2	(1-152,203-340)(153-202)	2	(1-152,203-340)(153-202)	2	(1-152,203-340)(153-202)	2	(1-151,203-340)(152-202)	2	(1-152,203-340)(153-202)	1	(1-340)	1	(1-340)	1	(1-340)	1	(1-340)	1	(1-340)	1	(1-340)	1	(1-340)	1	(1-340)
1mup	A	1	(5-161)	1	(5-161)	1	(5-161)	1	(5-161)	1	(5-161)	1	(5-161)	1	(5-161)	1	(5-161)	1	(5-161)	1	(5-161)	1	(5-161)	1	(5-161)	1	(5-161)	1	(5-161)	1	(5-161)	1	(5-161)
1myt	A	1	(5-153)	1	(5-153)	1	(5-153)	1	(5-153)	1	(5-153)	1	(5-153)	1	(5-153)	1	(5-153)	2	(5-81)(82-153)	1	(5-153)	2	(5-85)(86-153)	1	(5-153)	1	(5-153)	1	(5-153)	1	(5-153)	1	(5-153)
1ovb	A	1	(94-248)	1	(94-248)	1	(94-248)	1	(94-248)	1	(94-248)	1	(94-248)	1	(94-248)	1	(94-248)	1	(94-248)	1	(94-248)	1	(94-248)	1	(94-248)	1	(94-248)	1	(94-248)	1	(94-248)	1	(94-248)
1pcz	A	2	(2-103)(104-184)	2	(2-103)(104-184)	2	(2-103)(104-184)	2	(2-103)(104-184)	2	(2-103)(104-184)	2	(2-103)(104-184)	2	(2-103)(104-184)	2	(2-103)(104-184)	1	(2-184)	2	(2-13,104-184)(14-103)	2	(2-103)(104-184)	2	(2-103)(104-184)	2	(2-103)(104-184)	2	(2-103)(104-184)	2	(2-92)(93-184)	2	(5-15,103-184)(16-102)
1pdz	A	2	(0-141,344-433)(142-343)	2	(0-139)(140-433)	2	(0-141,344-433)(142-343)	2	(0-139)(140-433)	2	(0-141,344-433)(142-343)	2	(0-139)(140-433)	2	(0-141,344-433)(142-343)	2	(0-139)(140-433)	2	(1-127)(128-433)	2	(1-132)(133-433)	2	(1-126)(127-433)	1	(1-433)	1	(1-433)	2	(1-127)(128-433)	2	(0-139)(140-433)	2	(1-126)(127-433)
1pky	A	3	(1-68,170-337)(69-169)(338-470)	3	(1-70,167-340)(71-166)(341-470)	2	(1-67,171-470)(68-170)	2	(1-70,168-470)(71-167)	3	(1-68,170-338)(69-169)(339-470)	3	(1-70,167-340)(71-166)(341-470)	2	(1-67,171-470)(68-170)	2	(1-70,168-470)(71-167)	3	(71-169)(1-70,170-339)(340-470)	3	(1-70,168-339)(340-470)(71-167)	4	(1-63)(64-279)(280-339)(340-470)	2	(1-339)(340-470)	2	(1-339)(340-470)	3	(1-70,168-339)(71-167)(340-470)	3	(1-69,168-344)(70-167)(351-470)	3	(2-69,169-335)(70-168)(336-469)
1prs	A	2	(1-89)(90-173)	2	(1-89)(90-173)	2	(1-89)(90-173)	2	(1-89)(90-173)	2	(1-89)(90-173)	2	(1-89)(90-173)	2	(1-89)(90-173)	2	(1-89)(90-173)	2	(1-89)(90-173)	2	(1-89)(90-173)							2	(1-90)(91-173)	2	(1-90)(91-173)	2	(89-173)(1-88)
1prt	B	2	(4-89)(90-199)	2	(4-89)(90-199)	2	(4-89)(90-199)	2	(4-89)(90-199)	2	(4-89)(90-199)	2	(4-89)(90-199)	2	(4-89)(90-199)	2	(4-89)(90-199)	2	(4-89)(90-199)	2	(4-89)(90-199)	2	(4-89)(90-199)	2	(4-89)(90-199)	2	(4-89)(90-199)	2	(4-89)(90-199)	2	(4-89)(90-199)	2	(4-89)(90-199)
1psp	A	1	(1-106)	1	(1-106)	1	(1-106)	1	(1-106)	1	(1-106)	1	(1-106)	1	(1-106)	1	(1-106)	1	(2-106)	2	(2-61,97-106)(62-96)	1	(2-106)	1	(2-106)	1	(2-106)	1	(2-106)	2	(1-53)(54-106)	2	(60-99)(2-59,100-106)
1qba	A	2	(28-373,636-885)(374-635)	4	(28-188)(189-337,788-818)(338-787)(819-885)	3	(28-190)(191-371,664-885)(372-663)	4	(28-188)(189-336)(337-801)(802-885)	4	(28-189)(190-372,641-814)(373-640)(815-885)	4	(28-188)(189-336)(337-818)(819-885)	4	(28-188)(189-371)(372-639)(640-885)	4	(28-205)(206-336)(337-818)(819-885)	3	(28-186,548-563)(214-334)(187-213,335-547,564-885)	4	(28-177)(178-192,209-222,335-795)(193-208,796-885)(223-334)	5	(28-188)(189-336)(337-637)(638-818)(819-885)	2	(28-188)(189-885)	5	(28-188)(189-336)(337-637)(638-798)(799-885)	4	(28-177,542-571)(178-208,336-375,638-885)(209-335)(376-541,572-637)	4	(28-200)(201-337)(338-780)(781-885)	4	(820-885)(28-169)(209-335)(336-819)
1qd1	A	2	(2-181)(182-326)	2	(2-181)(182-326)	2	(2-181)(182-326)	2	(2-181)(182-326)	2	(2-181)(182-326)	2	(2-181)(182-326)	2	(2-181)(182-326)	2	(2-181)(182-326)	2	(2-181)(182-326)	2	(2-179)(180-326)	3	(2-111)(112-181)(182-326)	2	(2-181)(182-326)	2	(2-181)(182-326)	2	(2-180)(181-326)	2	(2-180)(181-326)	2	(182-326)(2-181)
1qdn	A	2	(1-86)(87-201)	2	(1-87)(88-201)	2	(1-86)(87-201)	2	(1-87)(88-201)	2	(1-86)(87-201)	2	(1-87)(88-201)	2	(1-85)(86-201)	2	(1-87)(88-201)	2	(1-83)(84-201)	2	(1-84)(85-201)	2	(1-82)(83-201)	2	(1-82)(83-201)	2	(1-82)(83-201)	2	(1-84)(85-201)	2	(1-85)(86-201)	2	(1-83)(84-201)
1qla	B	2	(1-106)(107-239)	2	(1-106)(107-239)	2	(1-106)(107-239)	2	(1-106)(107-239)	2	(1-106)(107-239)	2	(1-106)(107-239)	2	(1-106)(107-239)	2	(1-106)(107-239)	2	(1-106)(107-239)	2	(1-110)(111-239)	2	(1-109)(110-239)	1	(1-239)	1	(1-239)	2	(1-106)(107-239)	2	(1-106)(107-239)	2	(107-125,137-239)(1-106)
1qlf	A	2	(1-179)(180-276)	2	(1-180)(181-276)	2	(1-179)(180-276)	2	(1-180)(181-276)	2	(1-179)(180-276)	2	(1-180)(181-276)	2	(1-179)(180-276)	2	(1-180)(181-276)	2	(1-181)(182-276)	2	(1-180)(181-276)	2	(1-180)(181-276)	2	(1-180)(181-276)	2	(1-180)(181-276)	2	(1-181)(182-276)	2	(1-181)(182-276)	2	(1-181)(182-272)
1qm4	A	3	(17-152)(153-267)(268-396)	3	(17-151,255-290)(152-254)(291-396)	3	(17-151)(152-270)(271-396)	3	(17-151,255-290)(152-254)(291-396)	3	(17-116)(129-267)(268-396)	3	(17-116,255-290)(129-254)(291-396)	3	(17-116,255-290)(129-254)(291-396)	2	(17-287)(288-396)	1	(17-396)	1	(17-396)	3	(17-130)(131-292)(293-396)	1	(17-396)	1	(17-396)	1	(17-396)	3	(17-116)(129-252)(253-396)	3	(130-152,291-395)(26-129,254-290)(17-25,153-253)
1qmd	A	2	(1-247)(248-370)	2	(1-251)(252-370)	2	(1-247)(248-370)	2	(1-251)(252-370)	2	(1-247)(248-370)	2	(1-251)(252-370)	2	(1-247)(248-370)	2	(1-251)(252-370)	2	(1-247)(248-370)	2	(1-247)(248-370)	2	(1-247)(248-370)	2	(1-247)(248-370)	2	(1-247)(248-370)	2	(1-57,94-249)(58-93,250-370)	2	(1-249)(250-370)	2	(1-250)(251-370)
1qmh	A	2	(5-122,283-338)(123-282)	4	(5-82)(83-179)(180-276)(277-338)	4	(5-84)(85-185)(186-277)(278-338)	2	(5-183,282-338)(184-281)	4	(5-85)(86-185)(186-277)(278-338)	4	(5-82)(83-179)(180-276)(277-338)	4	(5-84)(85-184)(185-277)(278-338)	4	(5-82)(83-179)(180-276)(277-338)	4	(5-83)(180-277)(84-179)(278-338)	2	(5-184,279-338)(185-278)	4	(5-84)(85-179)(180-275)(276-338)	1	(5-338)	4	(5-84)(85-179)(180-275)(276-338)	2	(5-84)(85-338)	2	(5-184,280-338)(185-279)	2	(5-182,277-337)(186-276)
1qni	A	2	(10-447)(448-581)	2	(10-449)(450-581)	2	(10-447)(448-581)	2	(10-449)(450-581)	2	(10-447)(448-581)	2	(10-449)(450-581)	2	(10-447)(448-581)	2	(10-449)(450-581)	4	(10-120,371-450)(451-581)(121-270)(271-370)	2	(10-450)(451-581)	2	(10-450)(451-581)	2	(10-450)(451-581)	2	(10-450)(451-581)	4	(10-120,434-450)(121-268)(269-433)(451-581)	2	(10-450)(451-581)	2	(10-460)(461-580)
1qnt	A	1	(6-176)	1	(6-176)	1	(6-176)	1	(6-176)	1	(6-176)	1	(6-176)	1	(6-176)	1	(6-176)	2	(6-85)(86-176)	2	(6-86)(87-176)	2	(6-85)(86-176)	1	(6-176)	1	(6-176)	2	(6-85)(86-176)	2	(6-91)(92-176)	2	(6-85)(86-176)
1qu6	A	2	(1-93)(94-179)	2	(1-93)(94-179)	2	(1-93)(94-179)	2	(1-93)(94-179)	2	(1-92)(93-179)	2	(1-93)(94-179)	2	(1-93)(94-179)	2	(1-93)(94-179)	2	(1-103)(104-179)	2	(1-85)(103-179)							2	(1-87)(88-179)	2	(1-90)(91-179)	2	(104-179)(1-85)
1rcb	A	1	(1-129)	1	(1-129)	1	(1-129)	1	(1-129)	1	(1-129)	1	(1-129)	1	(1-129)	1	(1-129)	1	(1-129)	1	(1-129)	1	(1-129)	1	(1-129)	1	(1-129)	1	(1-129)	1	(1-129)	1	(1-129)
1rve	A	2	(2-58)(59-245)	2	(2-36)(37-245)	2	(2-61)(62-245)	2	(2-36)(37-245)	2	(2-61)(62-245)	2	(2-36)(37-245)	2	(2-61)(62-245)	2	(2-36)(37-245)	2	(2-101,116-171)(102-115,172-245)	1	(2-217)	1	(2-245)	1	(2-245)	1	(2-245)	1	(2-245)	1	(2-245)	1	(2-245)
1sat	A	2	(4-288)(289-471)	2	(4-330)(331-471)	2	(4-287)(288-471)	2	(4-329)(330-471)	2	(4-288)(289-471)	2	(4-330)(331-471)	2	(4-287)(288-471)	2	(4-330)(331-471)	2	(4-249)(250-471)	4	(4-15,250-374)(16-42,183-249)(43-182)(375-471)	3	(4-248)(249-377)(378-471)	2	(4-377)(378-471)	2	(4-377)(378-471)	3	(4-249)(250-376)(377-471)	2	(4-246)(247-471)	2	(18-249)(4-17,250-471)
1sky	E	2	(1-324)(325-470)	3	(1-82)(83-334)(335-470)	2	(1-325)(326-470)	3	(1-82)(83-333)(334-470)	2	(1-325)(326-470)	3	(1-82)(83-334)(335-470)	2	(1-325)(326-470)	3	(1-82)(83-334)(335-470)	3	(1-82)(83-354)(355-470)	3	(1-82)(83-354)(355-470)	2	(1-84)(85-470)	2	(1-84)(85-470)	2	(1-84)(85-470)	3	(1-82)(83-120,157-324)(121-156,325-470)	3	(1-82)(83-356)(357-470)	3	(1-82)(354-469)(84-352)
1tbr	S	2	(1-52)(53-103)	2	(1-52)(53-103)	2	(1-52)(53-103)	2	(1-52)(53-103)	2	(1-52)(53-103)	2	(1-52)(53-103)	2	(1-52)(53-103)	2	(1-52)(53-103)	2	(1-53)(54-103)	2	(1-49)(50-103)	2	(1-53)(54-103)	2	(1-53)(54-103)	2	(1-53)(54-103)	2	(1-52)(53-103)	2	(1-51)(52-103)	2	(52-103)(1-51)
1tdj	A	2	(5-322)(323-514)	3	(5-71,156-335)(72-155)(336-514)	2	(5-322)(323-514)	2	(5-335)(336-514)	2	(5-322)(323-514)	3	(5-71,156-335)(72-155)(336-514)	2	(5-322)(323-514)	2	(5-335)(336-514)	3	(5-72,157-319)(320-514)(73-156)	3	(5-69,155-331)(332-514)(70-154)	5	(5-176)(177-262)(263-331)(332-423)(424-514)	2	(5-331)(332-514)	3	(5-331)(332-423)(424-514)	3	(5-72,155-335)(73-154)(336-514)	3	(5-335)(336-423)(424-514)	3	(5-64,157-319)(65-156)(338-514)
1tnr	A	1	(28-171)	1	(28-171)	1	(28-171)	1	(28-171)	1	(28-171)	1	(28-171)	1	(28-171)	1	(28-171)	1	(28-171)	1	(28-171)	1	(28-171)	1	(28-171)	1	(28-171)	1	(28-171)	1	(28-171)	1	(28-171)
1ttb	A	1	(1-127)	1	(1-127)	1	(1-127)	1	(1-127)	1	(1-127)	1	(1-127)	1	(1-127)	1	(1-127)	1	(1-127)	1	(1-127)	1	(1-127)	1	(1-127)	1	(1-127)	1	(1-127)	1	(1-127)	1	(1-127)
1tui	A	3	(9-213)(214-312)(313-405)	3	(9-213)(214-309)(310-405)	3	(9-213)(214-310)(311-405)	3	(9-213)(214-309)(310-405)	3	(9-213)(214-310)(311-405)	3	(9-213)(214-309)(310-405)	3	(9-213)(214-310)(311-405)	3	(9-213)(214-309)(310-405)	3	(9-213)(214-310)(311-405)	3	(9-213)(214-310)(311-405)	3	(9-213)(214-310)(311-405)	3	(9-213)(214-310)(311-405)	3	(9-213)(214-310)(311-405)	3	(9-213)(214-310)(311-405)	3	(9-212)(213-313)(314-405)	3	(216-307)(311-404)(9-213)
1ula	A	1	(1-289)	1	(1-289)	1	(1-289)	1	(1-289)	1	(1-289)	1	(1-289)	1	(1-289)	1	(1-289)	1	(1-289)	1	(1-289)	2	(1-108)(109-289)	1	(1-289)	2	(1-108)(109-289)	1	(1-289)	1	(1-289)	1	(1-289)
1urk	A	2	(6-49)(50-135)	2	(6-47)(48-135)	2	(6-49)(50-135)	2	(6-48)(49-135)	2	(6-49)(50-135)	2	(6-47)(48-135)	2	(6-49)(50-135)	2	(6-47)(48-135)	2	(6-49)(50-135)	2	(6-49)(50-135)	1	(6-135)	1	(6-135)	1	(6-135)	2	(6-48)(49-135)	2	(6-49)(50-135)	2	(50-135)(6-49)
1ush	A	2	(26-359)(360-550)	2	(26-359)(360-550)	2	(26-359)(360-550)	2	(26-359)(360-550)	2	(26-359)(360-550)	2	(26-359)(360-550)	2	(26-359)(360-550)	2	(26-359)(360-550)	2	(26-362)(363-550)	2	(26-359)(360-550)	2	(26-360)(361-550)	2	(26-360)(361-550)	2	(26-360)(361-550)	2	(26-359)(360-550)	2	(26-362)(363-550)	2	(363-550)(26-362)
1utg	A	1	(1-70)	1	(1-70)	1	(1-70)	1	(1-70)	1	(1-70)	1	(1-70)	1	(1-70)	1	(1-70)	1	(1-70)	1	(1-70)	1	(1-70)	1	(1-70)	1	(1-70)	1	(1-70)	1	(1-70)	1	(1-70)
1vdc	A	2	(1-115,245-316)(116-244)	2	(1-116,245-316)(117-244)	2	(1-115,245-316)(116-244)	2	(1-116,245-316)(117-244)	2	(1-115,245-316)(116-244)	2	(1-116,245-316)(117-244)	2	(1-115,245-316)(116-244)	2	(1-116,245-316)(117-244)	2	(118-243)(1-117,244-316)	2	(1-115,245-316)(116-244)	2	(1-108)(109-316)	1	(1-316)	2	(1-108)(109-316)	2	(1-117,244-316)(118-243)	2	(1-117,244-316)(118-243)	2	(117-244)(1-116,245-315)
1vfa	B	1	(1-116)	1	(1-116)	1	(1-116)	1	(1-116)	1	(1-116)	1	(1-116)	1	(1-116)	1	(1-116)	1	(1-116)	1	(1-116)	1	(1-116)	1	(1-116)	1	(1-116)	1	(1-116)	1	(1-116)	1	(1-116)
1vol	A	2	(113-209)(210-316)	2	(113-209)(210-316)	2	(113-209)(210-316)	2	(113-209)(210-316)	2	(113-209)(210-316)	2	(113-209)(210-316)	2	(113-209)(210-316)	2	(113-209)(210-316)	2	(113-209)(210-316)	2	(113-209)(210-316)	2	(113-208)(209-316)	2	(113-208)(209-316)	2	(113-208)(209-316)	2	(113-209)(210-316)	2	(113-207)(208-316)	2	(113-209)(210-315)
1vvc	A	2	(1-58)(59-118)	2	(1-58)(59-118)	2	(1-58)(59-118)	2	(1-58)(59-118)	2	(1-58)(59-118)	2	(1-58)(59-118)	2	(1-58)(59-118)	2	(1-58)(59-118)	2	(1-57)(58-118)	2	(1-57)(58-118)	2	(1-57)(58-118)	2	(1-57)(58-118)	2	(1-57)(58-118)	2	(1-58)(59-118)	2	(1-58)(59-118)	2	(59-118)(1-58)
1wgt	A	4	(1-44)(45-85)(86-127)(128-171)	4	(1-42)(43-85)(86-128)(129-171)	4	(1-43)(44-85)(86-128)(129-171)	4	(1-42)(43-85)(86-128)(129-171)	4	(1-43)(44-85)(86-127)(128-171)	4	(1-42)(43-85)(86-128)(129-171)	2	(1-85)(86-171)	2	(1-85)(86-171)	4	(2-41)(87-129)(42-86)(130-171)	4	(2-42)(43-85)(86-128)(129-171)	2	(2-86)(87-171)	3	(2-86)(87-128)(129-171)	3	(2-86)(87-128)(129-171)	4	(2-42)(43-85)(86-128)(129-171)	4	(1-52)(53-86)(87-129)(130-171)	4	(2-42)(43-85)(86-128)(129-171)
1whe	A	2	(1-45)(46-86)	2	(1-46)(47-86)	2	(1-45)(46-86)	2	(1-46)(47-86)	2	(1-45)(46-86)	2	(1-46)(47-86)	2	(1-45)(46-86)	2	(1-46)(47-86)	1	(1-86)	1	(46-86)	1	(1-86)	1	(1-86)	1	(1-86)	1	(1-86)	2	(1-46)(47-86)	2	(1-46)(47-86)
1wrp	R	1	(4-105)	1	(4-105)	1	(4-105)	1	(4-105)	1	(4-105)	1	(4-105)	1	(4-105)	1	(4-105)	1	(4-105)	1	(52-105)	1	(4-105)	1	(4-105)	1	(4-105)	1	(4-105)	1	(4-105)	1	(4-105)
1xim	A	1	(3-394)	1	(3-394)	1	(3-394)	1	(3-394)	1	(3-394)	1	(3-394)	1	(3-394)	1	(3-394)	1	(3-394)	2	(3-323)(339-376)	2	(3-323)(324-394)	2	(3-323)(324-394)	2	(3-323)(324-394)	2	(3-86,216-394)(87-215)	1	(3-394)	1	(3-394)
1ytf	D	2	(5-56)(57-119)	2	(5-56)(57-119)	2	(5-56)(57-119)	2	(5-56)(57-119)	2	(5-56)(57-119)	2	(5-56)(57-119)	2	(5-56)(57-119)	2	(5-56)(57-119)	2	(5-56)(57-119)	2	(5-56)(57-119)	2	(5-57)(58-119)	2	(5-57)(58-119)	2	(5-57)(58-119)	1	(5-119)	2	(5-54)(55-119)	2	(58-119)(5-57)
1yua	A	1	(1-122)	1	(1-122)	1	(1-122)	1	(1-122)	1	(1-122)	1	(1-122)	1	(1-122)	1	(1-122)	1	(1-122)	2	(51-122)(12-50)							1	(1-122)	2	(1-65)(66-122)	2	(1-64)(65-122)
2cbl	A	3	(47-176)(177-258)(259-351)	3	(47-174)(175-260)(261-351)	3	(47-175)(176-259)(260-351)	3	(47-174)(175-260)(261-351)	3	(47-175)(176-258)(259-351)	3	(47-174)(175-260)(261-351)	2	(47-247)(248-351)	2	(47-252)(253-351)	3	(47-180)(181-264)(265-351)	3	(47-175)(176-258)(259-351)	3	(47-173)(174-264)(265-351)	1	(47-351)	3	(47-173)(174-264)(265-351)	3	(47-175)(176-264)(265-351)	3	(47-177)(178-263)(264-351)	3	(265-350)(176-264)(47-175)
2cgp	A	2	(8-136)(137-207)	2	(8-136)(137-207)	2	(8-136)(137-207)	2	(8-136)(137-207)	2	(8-136)(137-207)	2	(8-136)(137-207)	2	(8-136)(137-207)	2	(8-136)(137-207)	2	(8-129)(130-207)	2	(8-130)(131-207)	2	(8-130)(131-207)	2	(8-130)(131-207)	2	(8-130)(131-207)	2	(8-128)(129-207)	2	(8-137)(138-207)	2	(138-206)(9-137)
2ech	A	1	(1-50)	1	(1-50)	1	(1-50)	1	(1-50)	1	(1-50)	1	(1-50)	1	(1-50)	1	(1-50)	1	(1-49)	1	(1-49)	1	(1-49)	1	(1-49)	1	(1-49)	1	(1-49)	1	(1-50)	1	(1-49)
2fcr	A	1	(1-173)	1	(1-173)	1	(1-173)	1	(1-173)	1	(1-173)	1	(1-173)	1	(1-173)	1	(1-173)	1	(1-173)	1	(1-173)	1	(1-173)	1	(1-173)	1	(1-173)	1	(1-173)	1	(1-173)	1	(1-173)
2g3p	A	2	(2-102)(103-224)	2	(2-102)(103-224)	2	(2-102)(103-224)	2	(2-102)(103-224)	2	(2-102)(103-224)	2	(2-102)(103-224)	2	(2-102)(103-224)	2	(2-102)(103-224)	2	(2-102,205-224)(103-204)	2	(2-102,205-224)(103-204)	2	(2-90)(91-224)	1	(2-224)	2	(2-90)(91-224)	2	(2-102,205-224)(103-204)	2	(2-67)(90-224)	2	(2-101,206-215)(102-205)
2gli	A	3	(103-169)(170-197)(198-257)	4	(103-167)(168-197)(198-227)(228-257)	4	(103-167)(168-195)(196-225)(226-257)	4	(103-167)(168-197)(198-227)(228-257)	4	(103-167)(168-195)(196-225)(226-257)	4	(103-167)(168-197)(198-227)(228-257)	2	(103-194)(195-257)	2	(103-197)(198-257)	3	(103-167)(168-217)(218-257)	1	(103-167)	1	(103-257)	1	(103-257)	1	(103-257)	2	(103-167)(168-257)	5	(103-134)(135-167)(168-197)(198-228)(229-257)	5	(168-197)(136-167)(229-257)(198-228)(103-135)
2mad	L	1	(7-130)	1	(7-130)	1	(7-130)	1	(7-130)	1	(7-130)	1	(7-130)	1	(7-130)	1	(7-130)	1	(7-130)	1	(7-130)	1	(7-130)	1	(7-130)	1	(7-130)	1	(7-130)	1	(7-130)	1	(7-130)
2msb	A	1	(109-220)	1	(109-220)	1	(109-220)	1	(109-220)	1	(109-220)	1	(109-220)	1	(109-220)	1	(109-220)	1	(109-220)	1	(110-220)	1	(109-220)	1	(109-220)	1	(109-220)	1	(109-219)	1	(109-220)	1	(109-220)
2pcd	M	1	(301-536)	1	(301-536)	1	(301-536)	1	(301-536)	1	(301-536)	1	(301-536)	1	(301-536)	1	(301-536)	1	(301-536)	1	(301-536)	1	(301-536)	1	(301-536)	1	(301-536)	1	(301-536)	1	(301-536)	1	(301-536)
2pf2	A	2	(1-63)(64-146)	2	(1-63)(64-146)	2	(1-63)(64-146)	2	(1-63)(64-146)	2	(1-63)(64-146)	2	(1-63)(64-146)	2	(1-63)(64-146)	2	(1-63)(64-146)	1	(1-146)	1	(43-145)	1	(1-146)	1	(1-146)	1	(1-146)	1	(1-145)	2	(1-65)(66-146)	1	(1-146)
2por	A	1	(1-301)	1	(1-301)	1	(1-301)	1	(1-301)	1	(1-301)	1	(1-301)	1	(1-301)	1	(1-301)	1	(1-301)	1	(1-301)	1	(1-301)	1	(1-301)	1	(1-301)	1	(1-301)	1	(1-301)	1	(1-301)
2shp	A	3	(2-102,223-262)(103-222)(263-525)	3	(2-106)(107-220)(221-525)	3	(2-104,222-262)(105-221)(263-525)	2	(2-104,219-525)(105-218)	3	(2-104,222-262)(105-221)(263-525)	3	(2-106)(107-220)(221-525)	2	(2-101,222-525)(102-221)	2	(2-104,219-525)(105-218)	3	(105-218)(2-104)(219-525)	3	(2-111,216-259)(112-215)(260-525)	3	(2-109)(110-216)(217-525)	3	(2-109)(110-216)(217-525)	3	(2-109)(110-216)(217-525)	4	(2-104)(105-218)(219-263,463-525)(264-462)	3	(2-110)(111-218)(219-525)	3	(2-109)(110-215)(216-525)
3chy	A	1	(2-129)	1	(2-129)	1	(2-129)	1	(2-129)	1	(2-129)	1	(2-129)	1	(2-129)	1	(2-129)	1	(2-129)	1	(2-129)	1	(2-129)	1	(2-129)	1	(2-129)	1	(2-129)	1	(2-129)	1	(2-129)
3hdh	A	2	(12-202)(203-302)	3	(12-45,90-206)(46-89)(207-302)	2	(12-202)(203-302)	2	(12-206)(207-302)	2	(12-202)(203-302)	3	(12-45,90-206)(46-89)(207-302)	2	(12-202)(203-302)	2	(12-206)(207-302)	2	(12-201)(202-302)	2	(12-211)(212-302)	2	(12-210)(211-302)	2	(12-210)(211-302)	2	(12-210)(211-302)	2	(12-210)(211-302)	2	(12-203)(204-302)	2	(12-207)(211-297)
3sxl	A	2	(124-203)(206-289)	2	(124-203)(206-289)	2	(124-203)(206-289)	2	(124-203)(206-289)	2	(124-203)(206-289)	2	(124-203)(206-289)	2	(124-203)(206-289)	2	(124-203)(206-289)	2	(124-203)(206-289)	2	(124-203)(206-289)	2	(124-202)(203-289)	2	(124-202)(203-289)	2	(124-202)(203-289)	2	(124-203)(206-289)	2	(124-203)(206-289)	2	(206-260)(127-197)
3tec	I	1	(8-70)	1	(8-70)	1	(8-70)	1	(8-70)	1	(8-70)	1	(8-70)	1	(8-70)	1	(8-70)	1	(8-70)	1	(8-70)	1	(8-70)	1	(8-70)	1	(8-70)	1	(8-70)	1	(8-70)	1	(8-70)
3tf4	A	2	(1-455)(456-605)	2	(1-460)(461-605)	2	(1-455)(456-605)	2	(1-460)(461-605)	2	(1-455)(456-605)	2	(1-460)(461-605)	2	(1-455)(456-605)	2	(1-460)(461-605)	2	(1-456)(457-605)	2	(1-456)(457-605)	2	(1-456)(457-605)	2	(1-456)(457-605)	2	(1-456)(457-605)	2	(1-144,244-605)(145-243)	2	(1-460)(461-605)	2	(458-604)(1-454)
4cp4	A	1	(10-414)	1	(10-414)	1	(10-414)	1	(10-414)	1	(10-414)	1	(10-414)	1	(10-414)	1	(10-414)	1	(10-414)	2	(10-159,252-414)(160-251)	1	(10-414)	1	(10-414)	1	(10-414)	1	(10-414)	1	(10-414)	1	(10-414)
4htc	I	1	(1-65)	1	(1-65)	1	(1-65)	1	(1-65)	1	(1-65)	1	(1-65)	1	(1-65)	1	(1-65)	1	(1-65)	1	(1-50)	1	(1-65)	1	(1-65)	1	(1-65)	1	(1-65)	1	(1-65)	1	(1-65)
4icb	A	1	(0-75)	1	(0-75)	1	(0-75)	1	(0-75)	1	(0-75)	1	(0-75)	1	(0-75)	1	(0-75)	1	(0-75)	1	(0-75)	1	(1-75)	1	(1-75)	1	(1-75)	1	(0-75)	1	(0-75)	1	(0-75)
4pti	A	1	(1-58)	1	(1-58)	1	(1-58)	1	(1-58)	1	(1-58)	1	(1-58)	1	(1-58)	1	(1-58)	1	(1-58)	1	(1-58)	1	(1-58)	1	(1-58)	1	(1-58)	1	(1-58)	1	(1-58)	1	(1-58)
5eau	A	2	(21-252)(253-548)	2	(21-252)(253-548)	2	(21-252)(253-548)	2	(21-252)(253-548)	2	(21-252)(253-548)	2	(21-252)(253-548)	2	(21-252)(253-548)	2	(21-252)(253-548)	2	(21-278,529-548)(279-523)	2	(21-34,238-538)(35-237,539-548)	2	(21-238)(239-548)	1	(21-548)	2	(21-238)(239-548)	3	(21-90,202-360,529-548)(91-201)(361-523)	2	(21-220)(221-548)	2	(21-60,221-547)(61-220)
5nn9	A	1	(82-468)	1	(82-468)	1	(82-468)	1	(82-468)	1	(82-468)	1	(82-468)	1	(82-468)	1	(82-468)	1	(82-468)	1	(82-468)	1	(82-468)	1	(82-468)	1	(82-468)	1	(82-468)	1	(82-468)	1	(82-468)
5p21	A	1	(1-166)	1	(1-166)	1	(1-166)	1	(1-166)	1	(1-166)	1	(1-166)	1	(1-166)	1	(1-166)	1	(1-166)	1	(1-166)	1	(1-166)	1	(1-166)	1	(1-166)	1	(1-166)	1	(1-166)	1	(1-166)
6ebx	A	1	(1-62)	1	(1-62)	1	(1-62)	1	(1-62)	1	(1-62)	1	(1-62)	1	(1-62)	1	(1-62)	1	(1-62)	1	(1-62)	1	(1-62)	1	(1-62)	1	(1-62)	1	(1-62)	1	(1-62)	1	(1-62)
6pax	A	2	(1-69)(70-133)	2	(1-70)(71-133)	2	(1-70)(71-133)	2	(1-70)(71-133)	2	(1-69)(70-133)	2	(1-70)(71-133)	2	(1-70)(71-133)	2	(1-70)(71-133)	2	(1-70)(71-133)	2	(69-133)(17-68)	2	(1-68)(69-133)	2	(1-68)(69-133)	2	(1-68)(69-133)	2	(1-70)(71-133)	2	(1-68)(69-133)	2	(2-69)(70-118)

## Sheet: Benchmark_3
		KluDo (LED, KK)		KluDo (LED, SP)		KluDo (MD, KK)		KluDo (MD, SP)		KluDo (MED, KK)		KluDo (MED, SP)		KluDo (RL, KK)		KluDo (RL, SP)		DomainParser		PDP		DDomain (AUTHORS)		DDomain (SCOP)		DDomain (CATH)		SWORD		SCOP		CATH
		#Domains	Decomposition	#Domains	Decompoition	#Domains	Decomposition	#Domains	Decomposition	#Domains	Decomposition	#Domains	Decomposition	#Domains	Decomposition	#Domains	Decomposition	#Domains	Decomposition	#Domains	Decomposition	#Domains	Decomposition	#Domains	Decomposition	#Domains	Decomposition	#Domains	Decomposition	#Domains	Decomposition	#Domains	Decomposition
1a8y	A	3	(3-124)(125-226)(227-347)	3	(3-123)(124-226)(227-347)	3	(3-124)(125-226)(227-347)	3	(3-123)(124-226)(227-347)	3	(3-123)(124-226)(227-347)	3	(3-123)(124-226)(227-347)	2	(3-125)(126-347)	2	(3-123)(124-347)	3	(3-105)(106-226)(227-347)	3	(229-347)(14-123)(124-228)	3	(3-123)(124-226)(227-347)	3	(3-123)(124-226)(227-347)	3	(3-123)(124-226)(227-347)	3	(3-124)(125-226)(227-347)	3	(3-126)(127-228)(229-347)	3	(127-228)(229-347)(3-126)
1aba	A	1	(1-87)	1	(1-87)	1	(1-87)	1	(1-87)	1	(1-87)	1	(1-87)	1	(1-87)	1	(1-87)	1	(1-87)	1	(1-87)	1	(1-87)	1	(1-87)	1	(1-87)	1	(1-87)	1	(1-87)	1	(1-87)
1alc	A	1	(1-122)	1	(1-122)	1	(1-122)	1	(1-122)	1	(1-122)	1	(1-122)	1	(1-122)	1	(1-122)	1	(1-122)	1	(1-122)	1	(1-122)	1	(1-122)	1	(1-122)	1	(1-122)	1	(1-122)	1	(1-122)
1aog	A	3	(3-165,288-360)(166-287)(361-487)	3	(3-164,288-362)(165-287)(363-487)	4	(3-57,93-165,288-360)(58-92)(166-287)(361-487)	3	(3-164,288-362)(165-287)(363-487)	3	(3-165,288-360)(166-287)(361-487)	3	(3-164,288-362)(165-287)(363-487)	4	(3-56,93-164,288-360)(57-92)(165-287)(361-487)	3	(3-164,288-362)(165-287)(363-487)	3	(3-166,287-363)(364-487)(167-286)	4	(3-59,103-164,288-359)(360-487)(60-102)(165-287)	3	(3-158)(159-369)(370-487)	1	(3-487)	2	(3-369)(370-487)	3	(3-59,104-166,287-359)(60-103,167-286)(360-487)	3	(3-169,287-357)(170-286)(358-487)	3	(4-165,287-360)(361-472)(166-286)
1aps	A	1	(1-98)	1	(1-98)	1	(1-98)	1	(1-98)	1	(1-98)	1	(1-98)	1	(1-98)	1	(1-98)	1	(1-98)	1	(1-98)	1	(1-98)	1	(1-98)	1	(1-98)	1	(1-98)	1	(1-98)	1	(1-98)
1au7	A	2	(5-105)(106-160)	2	(5-105)(106-160)	2	(5-105)(106-160)	2	(5-105)(106-160)	2	(5-105)(106-160)	2	(5-105)(106-160)	2	(5-105)(106-160)	2	(5-105)(106-160)	2	(106-160)(5-105)	2	(5-105)(106-160)	2	(5-104)(105-160)	2	(5-104)(105-160)	2	(5-104)(105-160)	2	(5-105)(106-160)	2	(5-76)(103-160)	2	(103-159)(5-76)
1aua	A	1	(4-299)	1	(4-299)	1	(4-299)	1	(4-299)	1	(4-299)	1	(4-299)	1	(4-299)	1	(4-299)	1	(4-299)	2	(4-14,78-299)(15-77)	1	(4-299)	1	(4-299)	1	(4-299)	1	(4-299)	2	(4-96)(97-299)	2	(87-299)(4-86)
1b24	A	1	(7-179)	1	(7-179)	1	(7-179)	1	(7-179)	1	(7-179)	1	(7-179)	1	(7-179)	1	(7-179)	2	(97-179)(7-96)	2	(7-117)(118-178)	1	(7-179)	1	(7-179)	1	(7-179)	2	(7-117)(118-178)	2	(7-99)(100-179)	2	(105-178)(7-101)
1bbw	A	2	(11-176)(177-502)	2	(11-153)(161-502)	2	(11-176)(177-502)	2	(11-153)(161-502)	2	(11-176)(177-502)	2	(11-153)(161-502)	2	(11-176)(177-502)	2	(11-153)(161-502)	2	(11-153)(161-502)	3	(11-152)(182-322,427-502)(323-426)	2	(11-152)(153-502)	2	(11-152)(153-502)	2	(11-152)(153-502)	2	(11-153)(161-502)	2	(11-153)(161-502)	2	(14-153)(161-498)
1bc5	A	2	(16-92)(93-284)	2	(16-90)(91-284)	2	(16-92)(93-284)	2	(16-90)(91-284)	2	(16-92)(93-284)	2	(16-90)(91-284)	2	(16-92)(93-284)	2	(16-90)(91-284)	2	(16-94)(95-284)	3	(16-89)(90-212)(213-284)	2	(16-89)(90-284)	2	(16-89)(90-284)	2	(16-89)(90-284)	2	(16-90)(91-284)	2	(16-91)(92-284)	2	(16-90)(91-284)
1bds	A	1	(1-43)	1	(1-43)	1	(1-43)	1	(1-43)	1	(1-43)	1	(1-43)	1	(1-43)	1	(1-43)	1	(1-43)	1	(1-43)	1	(1-43)	1	(1-43)	1	(1-43)	1	(1-43)	1	(1-43)	1	(1-43)
1bhg	A	3	(22-220)(221-328)(329-632)	3	(22-221)(222-326)(327-632)	3	(22-221)(222-328)(329-632)	3	(22-221)(222-326)(327-632)	3	(22-220)(221-328)(329-632)	3	(22-221)(222-326)(327-632)	3	(22-221)(222-329)(330-632)	3	(22-221)(222-326)(327-632)	3	(22-224)(225-342)(343-632)	3	(22-34,226-327)(35-175,212-225)(176-211,328-632)	4	(22-223)(224-326)(327-497)(498-632)	1	(22-632)	1	(22-632)	3	(22-174,211-327)(175-210,383-497)(328-382,498-632)	3	(22-225)(226-328)(329-632)	3	(329-631)(225-328)(22-224)
1bi3	A	2	(4-140)(148-225)	2	(4-140)(148-225)	2	(4-140)(148-225)	2	(4-140)(148-225)	2	(4-140)(148-225)	2	(4-140)(148-225)	2	(4-140)(148-225)	2	(4-140)(148-225)	3	(4-73)(148-225)(74-140)	3	(4-75)(76-140)(148-225)	3	(4-76)(77-140)(148-225)	3	(4-76)(77-140)(148-225)	3	(4-76)(77-140)(148-225)	3	(4-72)(73-140)(148-225)	3	(4-64)(65-140)(148-225)	3	(148-223)(4-74)(75-140)
1bkb	A	1	(4-139)	1	(4-139)	1	(4-139)	1	(4-139)	1	(4-139)	1	(4-139)	1	(4-139)	1	(4-139)	2	(4-74)(75-139)	2	(4-74)(75-139)	2	(4-75)(76-139)	2	(4-75)(76-139)	2	(4-75)(76-139)	2	(4-75)(76-139)	2	(4-74)(75-139)	2	(75-139)(4-74)
1bov	A	1	(1-69)	1	(1-69)	1	(1-69)	1	(1-69)	1	(1-69)	1	(1-69)	1	(1-69)	1	(1-69)	1	(1-69)	1	(1-69)	1	(1-69)	1	(1-69)	1	(1-69)	1	(1-69)	1	(1-69)	1	(1-69)
1bpm	A	2	(1-172)(173-484)	2	(1-172)(173-484)	2	(1-172)(173-484)	2	(1-172)(173-484)	2	(1-172)(173-484)	2	(1-172)(173-484)	2	(1-172)(173-484)	2	(1-172)(173-484)	2	(1-173)(174-484)	2	(1-162)(163-484)	3	(1-158)(159-352)(353-484)	2	(1-158)(159-484)	2	(1-158)(159-484)	2	(1-162)(163-484)	2	(1-159)(160-484)	2	(1-165)(166-483)
1btc	A	1	(5-495)	1	(5-495)	1	(5-495)	1	(5-495)	1	(5-495)	1	(5-495)	1	(5-495)	1	(5-495)	1	(5-495)	1	(5-495)	1	(5-495)	1	(5-495)	1	(5-495)	1	(5-495)	1	(5-495)	1	(5-495)
1byh	A	1	(1-214)	1	(1-214)	1	(1-214)	1	(1-214)	1	(1-214)	1	(1-214)	1	(1-214)	1	(1-214)	1	(1-214)	1	(1-214)	1	(1-214)	1	(1-214)	1	(1-214)	1	(1-214)	1	(1-214)	1	(1-214)
1c0m	A	2	(49-215)(216-269)	2	(49-217)(218-269)	2	(49-215)(216-269)	2	(49-217)(218-269)	2	(49-215)(216-269)	2	(49-217)(218-269)	2	(49-215)(216-269)	2	(49-217)(218-269)	2	(49-216)(217-269)	2	(49-217)(218-269)	2	(49-217)(218-269)	2	(49-217)(218-269)	2	(49-217)(218-269)	2	(49-217)(218-269)	2	(49-216)(217-269)	2	(49-215)(216-269)
1c5a	A	1	(1-66)	1	(1-66)	1	(1-66)	1	(1-66)	1	(1-66)	1	(1-66)	1	(1-66)	1	(1-66)	1	(1-66)	1	(1-65)	1	(1-66)	1	(1-66)	1	(1-66)	1	(1-65)	1	(1-66)	1	(1-66)
1cad	A	1	(1-53)	1	(1-53)	1	(1-53)	1	(1-53)	1	(1-53)	1	(1-53)	1	(1-53)	1	(1-53)	1	(1-53)	1	(1-53)	1	(1-53)	1	(1-53)	1	(1-53)	1	(1-53)	1	(1-53)	1	(1-53)
1caj	A	1	(3-261)	1	(3-261)	1	(3-261)	1	(3-261)	1	(3-261)	1	(3-261)	1	(3-261)	1	(3-261)	1	(3-261)	1	(3-261)	1	(3-261)	1	(3-261)	1	(3-261)	1	(3-261)	1	(3-261)	1	(3-261)
1cgi	I	1	(1-56)	1	(1-56)	1	(1-56)	1	(1-56)	1	(1-56)	1	(1-56)	1	(1-56)	1	(1-56)	1	(1-56)	1	(1-56)	1	(1-56)	1	(1-56)	1	(1-56)	1	(1-56)	1	(1-56)	1	(1-56)
1chc	A	1	(1-68)	1	(1-68)	1	(1-68)	1	(1-68)	1	(1-68)	1	(1-68)	1	(1-68)	1	(1-68)	1	(1-68)	1	(1-58)	1	(1-68)	1	(1-68)	1	(1-68)	1	(1-68)	1	(1-68)	1	(1-68)
1chu	A	2	(2-240,352-533)(241-351)	2	(2-243,350-533)(244-349)	3	(2-241,352-422)(242-351)(423-533)	2	(2-243,349-533)(244-348)	2	(2-240,352-533)(241-351)	2	(2-243,350-533)(244-349)	4	(2-43,142-241)(57-103,352-423)(242-351)(424-533)	2	(2-243,350-533)(244-349)	2	(2-240,354-533)(241-353)	2	(2-244,348-533)(245-347)	3	(2-158)(159-422)(423-533)	1	(2-533)	1	(2-533)	2	(2-239,350-533)(240-349)	3	(2-237,354-422)(238-353)(423-533)	3	(2-239,355-410)(245-348)(429-516)
1ciy	A	3	(33-264)(265-461)(462-609)	3	(33-262)(263-461)(462-609)	3	(33-264)(265-461)(462-609)	3	(33-262)(263-461)(462-609)	3	(33-264)(265-461)(462-609)	3	(33-262)(263-461)(462-609)	3	(33-264)(265-461)(462-609)	3	(33-262)(263-461)(462-609)	3	(33-219)(220-462)(463-609)	3	(33-261)(262-462)(463-609)	3	(33-261)(262-461)(462-609)	3	(33-261)(262-461)(462-609)	3	(33-261)(262-461)(462-609)	3	(33-259)(260-462)(463-609)	3	(33-255)(256-461)(462-609)	3	(254-265,462-608)(33-253)(266-461)
1cne	A	2	(11-117)(118-270)	2	(11-116)(117-270)	2	(11-117)(118-270)	2	(11-116)(117-270)	2	(11-117)(118-270)	2	(11-116)(117-270)	2	(11-117)(118-270)	2	(11-116)(117-270)	2	(11-136)(137-270)	2	(11-117)(118-270)	2	(11-117)(118-270)	2	(11-117)(118-270)	2	(11-117)(118-270)	2	(11-117)(118-270)	2	(11-124)(125-270)	2	(11-116)(117-269)
1cqx	A	3	(1-145)(146-257)(258-403)	3	(1-145)(146-257)(258-403)	3	(1-145)(146-257)(258-403)	3	(1-145)(146-257)(258-403)	3	(1-145)(146-257)(258-403)	3	(1-145)(146-257)(258-403)	3	(1-145)(146-257)(258-403)	3	(1-145)(146-257)(258-403)	3	(1-147)(261-403)(148-260)	3	(1-140)(141-260)(261-403)	3	(1-142)(143-258)(259-403)	3	(1-142)(143-258)(259-403)	3	(1-142)(143-258)(259-403)	3	(1-140)(141-260)(261-403)	3	(1-150)(151-261)(262-403)	3	(151-261)(262-403)(1-150)
1crx	A	2	(20-131)(132-341)	2	(20-130)(131-341)	2	(20-131)(132-341)	2	(20-130)(131-341)	2	(20-131)(132-341)	2	(20-130)(131-341)	2	(20-131)(132-341)	2	(20-130)(131-341)	2	(20-129)(130-341)	3	(296-331)(44-131)(132-295)	2	(20-129)(130-341)	2	(20-129)(130-341)	2	(20-129)(130-341)	2	(20-131)(132-341)	2	(20-129)(130-341)	2	(20-130)(132-331)
1cs6	A	3	(7-105)(106-298)(299-388)	4	(7-104)(105-216)(217-300)(301-388)	3	(7-105)(106-297)(298-388)	2	(7-104,299-388)(105-298)	3	(7-105)(106-297)(298-388)	4	(7-104)(105-216)(217-300)(301-388)	2	(7-104,299-388)(105-298)	2	(7-104,299-388)(105-298)	4	(7-106)(211-298)(107-210)(299-388)	4	(7-104)(105-208)(209-297)(298-388)	4	(7-105)(106-209)(210-297)(298-388)	4	(7-105)(106-209)(210-297)(298-388)	4	(7-105)(106-209)(210-297)(298-388)	4	(7-106)(107-209)(210-298)(299-388)	4	(7-103)(104-208)(209-299)(300-388)	4	(299-388)(210-298)(7-104)(105-209)
1csg	A	1	(5-124)	1	(5-124)	1	(5-124)	1	(5-124)	1	(5-124)	1	(5-124)	1	(5-124)	1	(5-124)	1	(5-124)	1	(5-124)	1	(5-124)	1	(5-124)	1	(5-124)	1	(5-124)	2	(5-110)(111-124)	1	(5-124)
1ctn	A	2	(24-141)(142-561)	2	(24-130)(131-561)	2	(24-142)(143-561)	2	(24-130)(131-561)	2	(24-141)(142-561)	2	(24-130)(131-561)	2	(24-142)(143-561)	2	(24-130)(131-561)	2	(24-131)(132-561)	3	(24-137)(138-186,384-561)(187-383)	3	(24-131)(132-386)(387-561)	2	(24-131)(132-561)	3	(24-131)(132-386)(387-561)	2	(24-363)(364-561)	3	(24-132)(133-443,517-561)(444-516)	3	(443-518)(131-442,519-561)(24-130)
1cun	A	1	(7-219)	1	(7-219)	1	(7-219)	1	(7-219)	1	(7-219)	1	(7-219)	1	(7-219)	1	(7-219)	2	(7-112)(113-219)	2	(7-112)(113-219)	2	(7-112)(113-219)	2	(7-112)(113-219)	2	(7-112)(113-219)	2	(7-116)(117-219)	2	(7-115)(116-219)	2	(110-211)(7-109)
1cwv	A	2	(503-701)(702-986)	4	(503-595)(596-693)(694-795)(796-986)	4	(503-604)(605-695)(696-792)(793-986)	4	(503-595)(596-693)(694-795)(796-986)					2	(503-697)(698-986)	2	(503-693)(694-986)	4	(503-596)(597-692)(693-793)(794-986)	5	(503-595)(596-692)(693-795)(796-887)(888-986)	5	(503-594)(595-693)(694-795)(796-886)(887-986)	5	(503-594)(595-693)(694-795)(796-886)(887-986)	5	(503-594)(595-693)(694-795)(796-886)(887-986)	4	(503-595)(596-692)(693-795)(796-986)	5	(503-596)(597-692)(693-795)(796-886)(887-986)	5	(796-886)(887-986)(596-692)(693-794)(503-595)
1d0g	T	2	(21-83)(84-130)	2	(21-84)(85-130)	2	(21-83)(84-130)	2	(21-83)(84-130)	2	(21-83)(84-130)	2	(21-84)(85-130)	2	(21-83)(84-130)	2	(21-84)(85-130)	2	(21-86)(87-130)	2	(21-87)(88-130)	1	(21-130)	1	(21-130)	1	(21-130)	1	(21-130)	3	(21-61)(62-101)(102-130)	3	(102-130)(21-61)(62-101)
1dce	A	2	(1-195)(196-567)	2	(1-158)(159-567)	2	(1-195)(196-567)	2	(1-175)(176-567)	2	(1-195)(196-567)	2	(1-158)(159-567)	2	(1-195)(196-567)	2	(1-158)(159-567)	5	(2-123)(240-344)(444-567)(197-239,345-443)(124-196)	5	(239-351)(20-116)(427-567)(117-159)(160-238,352-426)	2	(2-156)(157-567)	2	(2-156)(157-567)	2	(2-156)(157-567)	4	(2-158)(159-240,344-422)(241-343)(423-567)	3	(1-241,351-443)(242-350)(444-567)	3	(242-344)(431-566)(2-241,353-429)
1dfq	A	2	(875-1109)(1110-1315)	2	(875-1110)(1111-1315)	2	(875-1109)(1110-1315)	2	(875-1110)(1111-1315)	2	(875-1109)(1110-1315)	2	(875-1110)(1111-1315)	2	(875-1109)(1110-1315)	2	(875-1110)(1111-1315)	2	(875-1110)(1111-1315)	2	(875-1110)(1111-1315)	2	(875-1108)(1109-1315)	2	(875-1108)(1109-1315)	2	(875-1108)(1109-1315)	2	(875-1110)(1111-1315)	2	(875-1110)(1111-1315)	2	(875-1109)(1110-1315)
1dg3	A	2	(6-323,539-583)(324-538)	2	(6-325,535-583)(326-534)	2	(6-320,540-583)(321-539)	2	(6-325,535-583)(326-534)	2	(6-321,539-583)(322-538)	2	(6-325,535-583)(326-534)	2	(6-319,540-583)(320-539)	2	(6-325,535-583)(326-534)	2	(6-310)(311-583)	5	(6-124,278-319)(539-583)(125-238)(397-515)(320-396,516-538)	2	(6-318)(319-583)	2	(6-318)(319-583)	2	(6-318)(319-583)	4	(6-319)(320-402,512-537)(403-511)(538-583)	2	(6-283)(284-583)	2	(284-583)(6-283)
1djz	A	2	(200-292,626-756)(293-625)	2	(200-290,627-756)(291-626)	2	(200-292,626-756)(293-625)	2	(200-290,627-756)(291-626)	2	(200-292,626-756)(293-625)	2	(200-290,627-756)(291-626)	2	(200-292,626-756)(293-625)	2	(200-290,627-756)(291-626)	3	(200-287)(288-620)(621-756)	3	(293-625)(211-278)(279-292,626-756)	4	(200-284)(285-501)(502-619)(620-756)	1	(200-756)	3	(200-286)(287-619)(620-756)	3	(200-292)(293-626)(627-756)	3	(200-298)(299-625)(626-756)	3	(293-625)(626-756)(210-292)
1dnk	A	1	(1-260)	1	(1-260)	1	(1-260)	1	(1-260)	1	(1-260)	1	(1-260)	1	(1-260)	1	(1-260)	1	(1-260)	1	(1-260)	1	(1-260)	1	(1-260)	1	(1-260)	1	(1-260)	1	(1-260)	1	(1-260)
1duy	A	2	(1-180)(181-275)	2	(1-181)(182-275)	2	(1-180)(181-275)	2	(1-181)(182-275)	2	(1-180)(181-275)	2	(1-181)(182-275)	2	(1-180)(181-275)	2	(1-181)(182-275)	2	(1-181)(182-275)	2	(1-180)(181-275)	2	(1-180)(181-275)	2	(1-180)(181-275)	2	(1-180)(181-275)	2	(1-181)(182-275)	2	(1-181)(182-275)	2	(1-181)(182-270)
1dvp	A	2	(1-153)(154-220)	2	(1-153)(154-220)	2	(1-153)(154-220)	2	(1-153)(154-220)	2	(1-153)(154-220)	2	(1-153)(154-220)	2	(1-153)(154-220)	2	(1-153)(154-220)	2	(1-153)(154-220)	2	(1-153)(154-220)	2	(1-153)(154-220)	2	(1-153)(154-220)	2	(1-153)(154-220)	2	(1-153)(154-220)	2	(1-145)(149-220)	2	(2-141)(154-219)
1e1l	A	2	(6-106,331-460)(107-330)	2	(6-106,331-460)(107-330)	2	(6-106,331-460)(107-330)	2	(6-106,331-460)(107-330)	2	(6-106,331-460)(107-330)	2	(6-106,331-460)(107-330)	2	(6-106,331-460)(107-330)	2	(6-106,331-460)(107-330)	2	(104-333)(6-103,334-460)	2	(6-106,331-428)(107-254,268-330)	1	(6-460)	1	(6-460)	1	(6-460)	2	(6-108,330-460)(109-329)	2	(6-106,332-460)(107-331)	2	(6-44,61-106,332-460)(45-60,107-331)
1e2v	A	2	(1-155)(156-251)	2	(1-165)(166-251)	2	(1-155)(156-251)	2	(1-164)(165-251)	2	(1-155)(156-251)	2	(1-165)(166-251)	2	(1-155)(156-251)	2	(1-165)(166-251)	2	(170-230)(1-169,231-251)	2	(1-169,231-251)(170-230)	2	(1-168)(169-251)	1	(1-251)	1	(1-251)	2	(1-169,232-251)(170-231)	2	(1-168,233-251)(169-232)	2	(171-230)(1-170,231-251)
1e39	A	3	(1-134)(135-362,505-568)(363-504)	3	(1-99)(100-364,502-568)(365-501)	3	(1-127)(128-362,505-568)(363-504)	3	(1-99)(100-364,502-568)(365-501)	3	(1-103)(104-362,505-568)(363-504)	3	(1-99)(100-364,502-568)(365-501)	3	(1-103)(104-362,505-568)(363-504)	3	(1-99)(100-364,502-568)(365-501)	2	(1-361,507-568)(362-506)	3	(1-101)(102-364,502-568)(365-501)	1	(1-568)	1	(1-568)	1	(1-568)	2	(1-360,503-568)(361-502)	3	(1-102)(103-359,506-568)(360-505)	3	(103-359,506-568)(1-99)(365-502)
1eaf	A	1	(395-637)	1	(395-637)	1	(395-637)	1	(395-637)	1	(395-637)	1	(395-637)	1	(395-637)	1	(395-637)	1	(395-637)	1	(414-637)	1	(395-637)	1	(395-637)	1	(395-637)	1	(395-637)	1	(395-637)	1	(395-637)
1ega	A	2	(4-184)(185-295)	2	(4-186)(187-295)	2	(4-184)(185-295)	2	(4-186)(187-295)	2	(4-185)(186-295)	2	(4-186)(187-295)	2	(4-185)(186-295)	2	(4-186)(187-295)	1	(4-295)	2	(4-189)(190-283)	2	(4-189)(190-295)	2	(4-189)(190-295)	2	(4-189)(190-295)	2	(4-187)(188-295)	2	(4-182)(183-295)	2	(189-294)(4-184)
1eif	A	2	(4-74)(75-133)	2	(4-74)(75-133)	2	(4-74)(75-133)	2	(4-74)(75-133)	2	(4-74)(75-133)	2	(4-74)(75-133)	2	(4-74)(75-133)	2	(4-74)(75-133)	2	(4-73)(74-133)	2	(4-73)(74-133)	2	(4-73)(74-133)	2	(4-73)(74-133)	2	(4-73)(74-133)	2	(4-73)(74-133)	2	(4-73)(74-133)	2	(74-133)(4-73)
1eqf	A	2	(1359-1497)(1498-1625)	2	(1359-1496)(1497-1625)	2	(1359-1497)(1498-1625)	2	(1359-1496)(1497-1625)	2	(1359-1497)(1498-1625)	2	(1359-1496)(1497-1625)	2	(1359-1497)(1498-1625)	2	(1359-1496)(1497-1625)	2	(1501-1625)(1359-1500)	2	(1359-1374,1496-1625)(1375-1495)	2	(1359-1495)(1496-1625)	2	(1359-1495)(1496-1625)	2	(1359-1495)(1496-1625)	2	(1359-1495)(1496-1625)	2	(1359-1497)(1498-1625)	2	(1359-1370,1496-1625)(1371-1495)
1fba	A	1	(0-363)	1	(0-363)	1	(0-363)	1	(0-363)	1	(0-363)	1	(0-363)	1	(0-363)	1	(0-363)	1	(1-363)	1	(1-363)	1	(1-363)	1	(1-363)	1	(1-363)	1	(1-363)	1	(0-363)	1	(1-363)
1fbl	A	2	(100-274)(275-466)	2	(100-274)(275-466)	2	(100-274)(275-466)	2	(100-274)(275-466)	2	(100-274)(275-466)	2	(100-274)(275-466)	2	(100-274)(275-466)	2	(100-274)(275-466)	3	(100-275)(276-376)(377-466)	2	(100-274)(275-466)	2	(100-274)(275-466)	2	(100-274)(275-466)	2	(100-274)(275-466)	2	(100-274)(275-466)	2	(100-271)(272-466)	2	(275-465)(100-273)
1fc2	C	1	(124-167)	1	(124-167)	1	(124-167)	1	(124-167)	1	(124-167)	1	(124-167)	1	(124-167)	1	(124-167)	1	(124-167)	1	(124-166)	1	(124-167)	1	(124-167)	1	(124-167)	1	(124-167)	1	(124-167)	1	(124-167)
1fdn	A	1	(1-55)	1	(1-55)	1	(1-55)	1	(1-55)	1	(1-55)	1	(1-55)	1	(1-55)	1	(1-55)	1	(1-55)	1	(1-55)	1	(1-55)	1	(1-55)	1	(1-55)	1	(1-55)	1	(1-55)	1	(1-55)
1ffh	A	2	(2-91,246-295)(92-245)	2	(2-90,247-295)(91-246)	2	(2-91,246-295)(92-245)	2	(2-90,247-295)(91-246)	2	(2-91,246-295)(92-245)	2	(2-90,247-295)(91-246)	2	(2-90,246-295)(91-245)	2	(2-90,247-295)(91-246)	1	(2-295)	2	(2-93,215-295)(94-214)	2	(2-78)(79-295)	1	(2-295)	1	(2-295)	2	(2-93,219-295)(94-218)	2	(2-88)(89-295)	2	(91-281)(2-90)
1ffu	A	2	(3-79)(80-157)	2	(3-79)(80-157)	2	(3-79)(80-157)	2	(3-79)(80-157)	2	(3-79)(80-157)	2	(3-79)(80-157)	2	(3-79)(80-157)	2	(3-79)(80-157)	1	(3-157)	2	(3-79)(80-157)	2	(3-79)(80-157)	1	(3-157)	2	(3-79)(80-157)	1	(3-157)	2	(3-81)(82-157)	2	(81-156)(3-76)
1fha	A	1	(5-184)	1	(5-184)	1	(5-184)	1	(5-184)	1	(5-184)	1	(5-184)	1	(5-184)	1	(5-184)	1	(5-184)	1	(5-184)	1	(5-184)	1	(5-184)	1	(5-184)	1	(5-184)	1	(5-184)	1	(5-184)
1fmt	A	2	(1-204)(205-314)	2	(1-205)(206-314)	2	(1-203)(204-314)	2	(1-205)(206-314)	2	(1-204)(205-314)	2	(1-205)(206-314)	2	(1-203)(204-314)	2	(1-205)(206-314)	3	(1-108)(208-314)(109-207)	3	(1-106)(107-206)(207-314)	3	(1-106)(107-206)(207-314)	3	(1-106)(107-206)(207-314)	3	(1-106)(107-206)(207-314)	3	(1-109)(110-206)(207-314)	2	(1-206)(207-314)	2	(209-313)(1-208)
1fnm	A	3	(6-401)(402-480,608-688)(481-607)	5	(6-39,104-281)(68-103,282-403)(404-484)(485-600)(601-688)	3	(6-401)(402-480,605-688)(481-604)	3	(6-402)(403-483,603-688)(484-602)	5	(6-39,104-281)(68-103,282-401)(402-481)(482-605)(606-688)	5	(6-39,104-281)(68-103,282-403)(404-484)(485-600)(601-688)	2	(6-402)(403-688)	2	(6-404)(405-688)	4	(6-286)(404-481)(287-403)(482-688)	5	(6-286)(603-678)(483-602,679-688)(287-402)(403-482)	5	(6-286)(287-402)(403-480)(481-602)(603-688)	5	(6-286)(287-402)(403-480)(481-602)(603-688)	5	(6-286)(287-402)(403-480)(481-602)(603-688)	5	(6-287)(288-403)(404-482)(483-604,674-688)(605-673)	5	(6-282)(283-403)(404-482)(483-599)(600-688)	5	(603-685)(484-602)(433-483)(303-400)(6-286)
1fxi	A	1	(1-96)	1	(1-96)	1	(1-96)	1	(1-96)	1	(1-96)	1	(1-96)	1	(1-96)	1	(1-96)	1	(1-96)	1	(1-96)	1	(1-96)	1	(1-96)	1	(1-96)	1	(1-96)	1	(1-96)	1	(1-96)
1gdc	A	1	(1-72)	1	(1-72)	1	(1-72)	1	(1-72)	1	(1-72)	1	(1-72)	1	(1-72)	1	(1-72)	1	(1-72)	1	(1-72)	1	(1-72)	1	(1-72)	1	(1-72)	1	(1-72)	1	(1-72)	1	(1-72)
1gdd	A	2	(9-59,182-354)(60-181)	2	(9-61,181-354)(62-180)	2	(9-58,183-354)(59-182)	2	(9-61,181-354)(62-180)	2	(9-58,182-354)(59-181)	2	(9-61,181-354)(62-180)	2	(9-59,183-354)(60-182)	2	(9-61,181-354)(62-180)	2	(9-61,183-354)(62-182)	2	(9-70,168-354)(71-167)	2	(9-201)(218-354)	1	(9-354)	1	(9-354)	2	(9-60,180-354)(61-179)	2	(9-60,182-354)(61-181)	2	(62-180)(9-61,181-354)
1gps	A	1	(1-47)	1	(1-47)	1	(1-47)	1	(1-47)	1	(1-47)	1	(1-47)	1	(1-47)	1	(1-47)	1	(1-47)	1	(1-47)	1	(1-47)	1	(1-47)	1	(1-47)	1	(1-47)	1	(1-47)	1	(1-47)
1grj	A	1	(2-158)	1	(2-158)	1	(2-158)	1	(2-158)	1	(2-158)	1	(2-158)	1	(2-158)	1	(2-158)	2	(2-75)(76-158)	2	(2-76)(77-158)	2	(2-75)(76-158)	2	(2-75)(76-158)	2	(2-75)(76-158)	2	(2-75)(76-158)	2	(2-79)(80-158)	2	(2-75)(76-158)
1hcc	A	1	(1-59)	1	(1-59)	1	(1-59)	1	(1-59)	1	(1-59)	1	(1-59)	1	(1-59)	1	(1-59)	1	(1-59)	1	(1-59)	1	(1-59)	1	(1-59)	1	(1-59)	1	(1-59)	1	(1-59)	1	(1-59)
1hiv	A	1	(1-99)	1	(1-99)	1	(1-99)	1	(1-99)	1	(1-99)	1	(1-99)	1	(1-99)	1	(1-99)	1	(1-99)	1	(1-99)	1	(1-99)	1	(1-99)	1	(1-99)	1	(1-99)	1	(1-99)	1	(1-99)
1hjp	A	1	(1-203)	1	(1-203)	1	(1-203)	1	(1-203)	1	(1-203)	1	(1-203)	1	(1-203)	1	(1-203)	3	(1-64)(158-203)(65-140)	3	(1-69)(70-140)(158-203)	3	(1-69)(70-140)(158-203)	3	(1-69)(70-140)(158-203)	3	(1-69)(70-140)(158-203)	2	(1-140)(158-203)	3	(1-64)(65-140)(158-203)	3	(1-66)(67-158)(159-202)
1hum	A	1	(1-69)	1	(1-69)	1	(1-69)	1	(1-69)	1	(1-69)	1	(1-69)	1	(1-69)	1	(1-69)	1	(1-69)	1	(1-69)	1	(1-69)	1	(1-69)	1	(1-69)	1	(1-69)	1	(1-69)	1	(1-69)
1ira	Y	2	(1-198)(199-311)	2	(1-200)(201-311)	2	(1-198)(199-311)	2	(1-200)(201-311)	2	(1-198)(199-311)	2	(1-200)(201-311)	2	(1-198)(199-311)	2	(1-200)(201-311)	3	(1-94)(202-311)(95-201)	3	(1-95)(96-200)(201-311)	3	(1-96)(97-200)(201-311)	3	(1-96)(97-200)(201-311)	3	(1-96)(97-200)(201-311)	3	(1-95)(96-201)(202-311)	3	(1-101)(102-204)(205-311)	3	(3-94)(95-200)(201-311)
1jaw	A	2	(1-177)(178-440)	2	(1-174)(175-440)	2	(1-177)(178-440)	2	(1-174)(175-440)	2	(1-177)(178-440)	2	(1-174)(175-440)	2	(1-177)(178-440)	2	(1-174)(175-440)	2	(1-163)(164-440)	2	(1-169)(170-440)	2	(1-173)(174-440)	2	(1-173)(174-440)	2	(1-173)(174-440)	2	(1-173)(174-440)	2	(1-176)(177-440)	2	(1-173)(174-439)
1kit	A	3	(25-217)(218-348,545-781)(349-544)	3	(25-213)(214-353,541-781)(354-540)	3	(25-217)(218-352,544-781)(353-543)	3	(25-213)(214-353,541-781)(354-540)	3	(25-216)(217-352,544-781)(353-543)	3	(25-213)(214-353,541-781)(354-540)	3	(25-217)(218-352,544-781)(353-543)	3	(25-213)(214-353,541-781)(354-540)	3	(25-214)(355-540)(215-354,541-781)	3	(25-214)(354-540)(215-353,541-781)	5	(25-216)(217-350)(351-540)(541-671)(672-781)	2	(25-216)(217-781)	2	(25-216)(217-781)	3	(25-214)(215-354,541-781)(355-540)	3	(25-216)(217-346,544-781)(347-543)	3	(25-81,94-213)(214-353,541-781)(354-540)
1ksi	A	2	(6-219)(220-647)	2	(6-343,531-647)(344-530)	2	(6-219)(220-647)	2	(6-219,531-647)(220-530)	2	(6-219)(220-647)	2	(6-343,531-647)(344-530)	2	(6-218)(219-647)	2	(6-343,531-647)(344-530)	3	(6-99)(221-647)(100-220)	4	(6-96)(229-450,597-623)(97-110,451-596,624-636)(111-214)	4	(6-97)(98-220)(221-396)(397-647)	1	(6-647)	1	(6-647)	1	(6-647)	3	(6-98)(99-206)(207-647)	3	(231-646)(6-101)(102-197)
1l9f	A	2	(1-221,318-387)(222-317)	2	(1-221,316-387)(222-315)	2	(1-220,318-387)(221-317)	2	(1-221,316-387)(222-315)	2	(1-220,318-387)(221-317)	2	(1-221,316-387)(222-315)	2	(1-220,318-387)(221-317)	2	(1-221,316-387)(222-315)	1	(1-387)	3	(1-45,149-220,317-387)(221-316)(46-148)	3	(1-197)(198-318)(319-387)	1	(1-387)	1	(1-387)	2	(1-46,149-220,317-387)(47-148,221-316)	2	(1-217,322-387)(218-321)	2	(60-145,219-321)(1-59,149-218,326-385)
1lck	A	2	(63-121)(122-226)	2	(63-120)(121-226)	2	(63-121)(122-226)	2	(63-120)(121-226)	2	(63-121)(122-226)	2	(63-120)(121-226)	2	(63-121)(122-226)	2	(63-120)(121-226)	2	(63-120)(121-226)	2	(63-121)(122-226)	2	(63-120)(121-226)	2	(63-120)(121-226)	2	(63-120)(121-226)	2	(63-120)(121-226)	2	(63-116)(117-226)	2	(63-121)(122-226)
1mda	A	1	(3-105)	1	(3-105)	1	(3-105)	1	(3-105)	1	(3-105)	1	(3-105)	1	(3-105)	1	(3-105)	1	(3-105)	1	(3-105)	1	(3-105)	1	(3-105)	1	(3-105)	1	(3-105)	1	(3-105)	1	(3-105)
1mla	A	2	(3-124,206-307)(125-205)	2	(3-124,201-307)(125-200)	2	(3-124,218-307)(125-217)	2	(3-124,201-307)(125-200)	2	(3-124,218-307)(125-217)	2	(3-124,201-307)(125-200)	2	(3-124,218-307)(125-217)	2	(3-124,201-307)(125-200)	1	(3-307)	2	(3-124,205-307)(125-204)	1	(3-307)	1	(3-307)	1	(3-307)	2	(3-124,200-307)(125-199)	2	(3-127,198-307)(128-197)	2	(3-124,198-307)(125-197)
1mrr	A	2	(1-152,203-340)(153-202)	2	(1-152,203-340)(153-202)	2	(1-152,203-340)(153-202)	2	(1-152,203-340)(153-202)	2	(1-152,203-340)(153-202)	2	(1-152,203-340)(153-202)	2	(1-151,203-340)(152-202)	2	(1-152,203-340)(153-202)	1	(1-340)	1	(1-340)	1	(1-340)	1	(1-340)	1	(1-340)	1	(1-340)	1	(1-340)	1	(1-340)
1mup	A	1	(5-161)	1	(5-161)	1	(5-161)	1	(5-161)	1	(5-161)	1	(5-161)	1	(5-161)	1	(5-161)	1	(5-161)	1	(5-161)	1	(5-161)	1	(5-161)	1	(5-161)	1	(5-161)	1	(5-161)	1	(5-161)
1myt	A	1	(5-153)	1	(5-153)	1	(5-153)	1	(5-153)	1	(5-153)	1	(5-153)	1	(5-153)	1	(5-153)	2	(5-81)(82-153)	1	(5-153)	2	(5-85)(86-153)	1	(5-153)	1	(5-153)	1	(5-153)	1	(5-153)	1	(5-153)
1ovb	A	1	(94-248)	1	(94-248)	1	(94-248)	1	(94-248)	1	(94-248)	1	(94-248)	1	(94-248)	1	(94-248)	1	(94-248)	1	(94-248)	1	(94-248)	1	(94-248)	1	(94-248)	1	(94-248)	1	(94-248)	1	(94-248)
1pdz	A	2	(0-141,344-433)(142-343)	2	(0-139)(140-433)	2	(0-141,344-433)(142-343)	2	(0-139)(140-433)	2	(0-141,344-433)(142-343)	2	(0-139)(140-433)	2	(0-141,344-433)(142-343)	2	(0-139)(140-433)	2	(1-127)(128-433)	2	(1-132)(133-433)	2	(1-126)(127-433)	1	(1-433)	1	(1-433)	2	(1-127)(128-433)	2	(0-139)(140-433)	2	(1-126)(127-433)
1pky	A	3	(1-68,170-337)(69-169)(338-470)	3	(1-70,167-340)(71-166)(341-470)	2	(1-67,171-470)(68-170)	2	(1-70,168-470)(71-167)	3	(1-68,170-338)(69-169)(339-470)	3	(1-70,167-340)(71-166)(341-470)	2	(1-67,171-470)(68-170)	2	(1-70,168-470)(71-167)	3	(71-169)(1-70,170-339)(340-470)	3	(1-70,168-339)(340-470)(71-167)	4	(1-63)(64-279)(280-339)(340-470)	2	(1-339)(340-470)	2	(1-339)(340-470)	3	(1-70,168-339)(71-167)(340-470)	3	(1-69,168-344)(70-167)(351-470)	3	(2-69,169-335)(70-168)(336-469)
1prs	A	2	(1-89)(90-173)	2	(1-89)(90-173)	2	(1-89)(90-173)	2	(1-89)(90-173)	2	(1-89)(90-173)	2	(1-89)(90-173)	2	(1-89)(90-173)	2	(1-89)(90-173)	2	(1-89)(90-173)	2	(1-89)(90-173)							2	(1-90)(91-173)	2	(1-90)(91-173)	2	(89-173)(1-88)
1prt	B	2	(4-89)(90-199)	2	(4-89)(90-199)	2	(4-89)(90-199)	2	(4-89)(90-199)	2	(4-89)(90-199)	2	(4-89)(90-199)	2	(4-89)(90-199)	2	(4-89)(90-199)	2	(4-89)(90-199)	2	(4-89)(90-199)	2	(4-89)(90-199)	2	(4-89)(90-199)	2	(4-89)(90-199)	2	(4-89)(90-199)	2	(4-89)(90-199)	2	(4-89)(90-199)
1qba	A	2	(28-373,636-885)(374-635)	4	(28-188)(189-337,788-818)(338-787)(819-885)	3	(28-190)(191-371,664-885)(372-663)	4	(28-188)(189-336)(337-801)(802-885)	4	(28-189)(190-372,641-814)(373-640)(815-885)	4	(28-188)(189-336)(337-818)(819-885)	4	(28-188)(189-371)(372-639)(640-885)	4	(28-205)(206-336)(337-818)(819-885)	3	(28-186,548-563)(214-334)(187-213,335-547,564-885)	4	(28-177)(178-192,209-222,335-795)(193-208,796-885)(223-334)	5	(28-188)(189-336)(337-637)(638-818)(819-885)	2	(28-188)(189-885)	5	(28-188)(189-336)(337-637)(638-798)(799-885)	4	(28-177,542-571)(178-208,336-375,638-885)(209-335)(376-541,572-637)	4	(28-200)(201-337)(338-780)(781-885)	4	(820-885)(28-169)(209-335)(336-819)
1qd1	A	2	(2-181)(182-326)	2	(2-181)(182-326)	2	(2-181)(182-326)	2	(2-181)(182-326)	2	(2-181)(182-326)	2	(2-181)(182-326)	2	(2-181)(182-326)	2	(2-181)(182-326)	2	(2-181)(182-326)	2	(2-179)(180-326)	3	(2-111)(112-181)(182-326)	2	(2-181)(182-326)	2	(2-181)(182-326)	2	(2-180)(181-326)	2	(2-180)(181-326)	2	(182-326)(2-181)
1qdn	A	2	(1-86)(87-201)	2	(1-87)(88-201)	2	(1-86)(87-201)	2	(1-87)(88-201)	2	(1-86)(87-201)	2	(1-87)(88-201)	2	(1-85)(86-201)	2	(1-87)(88-201)	2	(1-83)(84-201)	2	(1-84)(85-201)	2	(1-82)(83-201)	2	(1-82)(83-201)	2	(1-82)(83-201)	2	(1-84)(85-201)	2	(1-85)(86-201)	2	(1-83)(84-201)
1qla	B	2	(1-106)(107-239)	2	(1-106)(107-239)	2	(1-106)(107-239)	2	(1-106)(107-239)	2	(1-106)(107-239)	2	(1-106)(107-239)	2	(1-106)(107-239)	2	(1-106)(107-239)	2	(1-106)(107-239)	2	(1-110)(111-239)	2	(1-109)(110-239)	1	(1-239)	1	(1-239)	2	(1-106)(107-239)	2	(1-106)(107-239)	2	(107-125,137-239)(1-106)
1qlf	A	2	(1-179)(180-276)	2	(1-180)(181-276)	2	(1-179)(180-276)	2	(1-180)(181-276)	2	(1-179)(180-276)	2	(1-180)(181-276)	2	(1-179)(180-276)	2	(1-180)(181-276)	2	(1-181)(182-276)	2	(1-180)(181-276)	2	(1-180)(181-276)	2	(1-180)(181-276)	2	(1-180)(181-276)	2	(1-181)(182-276)	2	(1-181)(182-276)	2	(1-181)(182-272)
1qmd	A	2	(1-247)(248-370)	2	(1-251)(252-370)	2	(1-247)(248-370)	2	(1-251)(252-370)	2	(1-247)(248-370)	2	(1-251)(252-370)	2	(1-247)(248-370)	2	(1-251)(252-370)	2	(1-247)(248-370)	2	(1-247)(248-370)	2	(1-247)(248-370)	2	(1-247)(248-370)	2	(1-247)(248-370)	2	(1-57,94-249)(58-93,250-370)	2	(1-249)(250-370)	2	(1-250)(251-370)
1qmh	A	2	(5-122,283-338)(123-282)	4	(5-82)(83-179)(180-276)(277-338)	4	(5-84)(85-185)(186-277)(278-338)	2	(5-183,282-338)(184-281)	4	(5-85)(86-185)(186-277)(278-338)	4	(5-82)(83-179)(180-276)(277-338)	4	(5-84)(85-184)(185-277)(278-338)	4	(5-82)(83-179)(180-276)(277-338)	4	(5-83)(180-277)(84-179)(278-338)	2	(5-184,279-338)(185-278)	4	(5-84)(85-179)(180-275)(276-338)	1	(5-338)	4	(5-84)(85-179)(180-275)(276-338)	2	(5-84)(85-338)	2	(5-184,280-338)(185-279)	2	(5-182,277-337)(186-276)
1qni	A	2	(10-447)(448-581)	2	(10-449)(450-581)	2	(10-447)(448-581)	2	(10-449)(450-581)	2	(10-447)(448-581)	2	(10-449)(450-581)	2	(10-447)(448-581)	2	(10-449)(450-581)	4	(10-120,371-450)(451-581)(121-270)(271-370)	2	(10-450)(451-581)	2	(10-450)(451-581)	2	(10-450)(451-581)	2	(10-450)(451-581)	4	(10-120,434-450)(121-268)(269-433)(451-581)	2	(10-450)(451-581)	2	(10-460)(461-580)
1qnt	A	1	(6-176)	1	(6-176)	1	(6-176)	1	(6-176)	1	(6-176)	1	(6-176)	1	(6-176)	1	(6-176)	2	(6-85)(86-176)	2	(6-86)(87-176)	2	(6-85)(86-176)	1	(6-176)	1	(6-176)	2	(6-85)(86-176)	2	(6-91)(92-176)	2	(6-85)(86-176)
1rcb	A	1	(1-129)	1	(1-129)	1	(1-129)	1	(1-129)	1	(1-129)	1	(1-129)	1	(1-129)	1	(1-129)	1	(1-129)	1	(1-129)	1	(1-129)	1	(1-129)	1	(1-129)	1	(1-129)	1	(1-129)	1	(1-129)
1rve	A	2	(2-58)(59-245)	2	(2-36)(37-245)	2	(2-61)(62-245)	2	(2-36)(37-245)	2	(2-61)(62-245)	2	(2-36)(37-245)	2	(2-61)(62-245)	2	(2-36)(37-245)	2	(2-101,116-171)(102-115,172-245)	1	(2-217)	1	(2-245)	1	(2-245)	1	(2-245)	1	(2-245)	1	(2-245)	1	(2-245)
1sky	E	2	(1-324)(325-470)	3	(1-82)(83-334)(335-470)	2	(1-325)(326-470)	3	(1-82)(83-333)(334-470)	2	(1-325)(326-470)	3	(1-82)(83-334)(335-470)	2	(1-325)(326-470)	3	(1-82)(83-334)(335-470)	3	(1-82)(83-354)(355-470)	3	(1-82)(83-354)(355-470)	2	(1-84)(85-470)	2	(1-84)(85-470)	2	(1-84)(85-470)	3	(1-82)(83-120,157-324)(121-156,325-470)	3	(1-82)(83-356)(357-470)	3	(1-82)(354-469)(84-352)
1tbr	S	2	(1-52)(53-103)	2	(1-52)(53-103)	2	(1-52)(53-103)	2	(1-52)(53-103)	2	(1-52)(53-103)	2	(1-52)(53-103)	2	(1-52)(53-103)	2	(1-52)(53-103)	2	(1-53)(54-103)	2	(1-49)(50-103)	2	(1-53)(54-103)	2	(1-53)(54-103)	2	(1-53)(54-103)	2	(1-52)(53-103)	2	(1-51)(52-103)	2	(52-103)(1-51)
1tnr	A	1	(28-171)	1	(28-171)	1	(28-171)	1	(28-171)	1	(28-171)	1	(28-171)	1	(28-171)	1	(28-171)	1	(28-171)	1	(28-171)	1	(28-171)	1	(28-171)	1	(28-171)	1	(28-171)	1	(28-171)	1	(28-171)
1ttb	A	1	(1-127)	1	(1-127)	1	(1-127)	1	(1-127)	1	(1-127)	1	(1-127)	1	(1-127)	1	(1-127)	1	(1-127)	1	(1-127)	1	(1-127)	1	(1-127)	1	(1-127)	1	(1-127)	1	(1-127)	1	(1-127)
1tui	A	3	(9-213)(214-312)(313-405)	3	(9-213)(214-309)(310-405)	3	(9-213)(214-310)(311-405)	3	(9-213)(214-309)(310-405)	3	(9-213)(214-310)(311-405)	3	(9-213)(214-309)(310-405)	3	(9-213)(214-310)(311-405)	3	(9-213)(214-309)(310-405)	3	(9-213)(214-310)(311-405)	3	(9-213)(214-310)(311-405)	3	(9-213)(214-310)(311-405)	3	(9-213)(214-310)(311-405)	3	(9-213)(214-310)(311-405)	3	(9-213)(214-310)(311-405)	3	(9-212)(213-313)(314-405)	3	(216-307)(311-404)(9-213)
1ula	A	1	(1-289)	1	(1-289)	1	(1-289)	1	(1-289)	1	(1-289)	1	(1-289)	1	(1-289)	1	(1-289)	1	(1-289)	1	(1-289)	2	(1-108)(109-289)	1	(1-289)	2	(1-108)(109-289)	1	(1-289)	1	(1-289)	1	(1-289)
1urk	A	2	(6-49)(50-135)	2	(6-47)(48-135)	2	(6-49)(50-135)	2	(6-48)(49-135)	2	(6-49)(50-135)	2	(6-47)(48-135)	2	(6-49)(50-135)	2	(6-47)(48-135)	2	(6-49)(50-135)	2	(6-49)(50-135)	1	(6-135)	1	(6-135)	1	(6-135)	2	(6-48)(49-135)	2	(6-49)(50-135)	2	(50-135)(6-49)
1ush	A	2	(26-359)(360-550)	2	(26-359)(360-550)	2	(26-359)(360-550)	2	(26-359)(360-550)	2	(26-359)(360-550)	2	(26-359)(360-550)	2	(26-359)(360-550)	2	(26-359)(360-550)	2	(26-362)(363-550)	2	(26-359)(360-550)	2	(26-360)(361-550)	2	(26-360)(361-550)	2	(26-360)(361-550)	2	(26-359)(360-550)	2	(26-362)(363-550)	2	(363-550)(26-362)
1utg	A	1	(1-70)	1	(1-70)	1	(1-70)	1	(1-70)	1	(1-70)	1	(1-70)	1	(1-70)	1	(1-70)	1	(1-70)	1	(1-70)	1	(1-70)	1	(1-70)	1	(1-70)	1	(1-70)	1	(1-70)	1	(1-70)
1vdc	A	2	(1-115,245-316)(116-244)	2	(1-116,245-316)(117-244)	2	(1-115,245-316)(116-244)	2	(1-116,245-316)(117-244)	2	(1-115,245-316)(116-244)	2	(1-116,245-316)(117-244)	2	(1-115,245-316)(116-244)	2	(1-116,245-316)(117-244)	2	(118-243)(1-117,244-316)	2	(1-115,245-316)(116-244)	2	(1-108)(109-316)	1	(1-316)	2	(1-108)(109-316)	2	(1-117,244-316)(118-243)	2	(1-117,244-316)(118-243)	2	(117-244)(1-116,245-315)
1vfa	B	1	(1-116)	1	(1-116)	1	(1-116)	1	(1-116)	1	(1-116)	1	(1-116)	1	(1-116)	1	(1-116)	1	(1-116)	1	(1-116)	1	(1-116)	1	(1-116)	1	(1-116)	1	(1-116)	1	(1-116)	1	(1-116)
1vol	A	2	(113-209)(210-316)	2	(113-209)(210-316)	2	(113-209)(210-316)	2	(113-209)(210-316)	2	(113-209)(210-316)	2	(113-209)(210-316)	2	(113-209)(210-316)	2	(113-209)(210-316)	2	(113-209)(210-316)	2	(113-209)(210-316)	2	(113-208)(209-316)	2	(113-208)(209-316)	2	(113-208)(209-316)	2	(113-209)(210-316)	2	(113-207)(208-316)	2	(113-209)(210-315)
1vvc	A	2	(1-58)(59-118)	2	(1-58)(59-118)	2	(1-58)(59-118)	2	(1-58)(59-118)	2	(1-58)(59-118)	2	(1-58)(59-118)	2	(1-58)(59-118)	2	(1-58)(59-118)	2	(1-57)(58-118)	2	(1-57)(58-118)	2	(1-57)(58-118)	2	(1-57)(58-118)	2	(1-57)(58-118)	2	(1-58)(59-118)	2	(1-58)(59-118)	2	(59-118)(1-58)
1wgt	A	4	(1-44)(45-85)(86-127)(128-171)	4	(1-42)(43-85)(86-128)(129-171)	4	(1-43)(44-85)(86-128)(129-171)	4	(1-42)(43-85)(86-128)(129-171)	4	(1-43)(44-85)(86-127)(128-171)	4	(1-42)(43-85)(86-128)(129-171)	2	(1-85)(86-171)	2	(1-85)(86-171)	4	(2-41)(87-129)(42-86)(130-171)	4	(2-42)(43-85)(86-128)(129-171)	2	(2-86)(87-171)	3	(2-86)(87-128)(129-171)	3	(2-86)(87-128)(129-171)	4	(2-42)(43-85)(86-128)(129-171)	4	(1-52)(53-86)(87-129)(130-171)	4	(2-42)(43-85)(86-128)(129-171)
1whe	A	2	(1-45)(46-86)	2	(1-46)(47-86)	2	(1-45)(46-86)	2	(1-46)(47-86)	2	(1-45)(46-86)	2	(1-46)(47-86)	2	(1-45)(46-86)	2	(1-46)(47-86)	1	(1-86)	1	(46-86)	1	(1-86)	1	(1-86)	1	(1-86)	1	(1-86)	2	(1-46)(47-86)	2	(1-46)(47-86)
1wrp	R	1	(4-105)	1	(4-105)	1	(4-105)	1	(4-105)	1	(4-105)	1	(4-105)	1	(4-105)	1	(4-105)	1	(4-105)	1	(52-105)	1	(4-105)	1	(4-105)	1	(4-105)	1	(4-105)	1	(4-105)	1	(4-105)
1xim	A	1	(3-394)	1	(3-394)	1	(3-394)	1	(3-394)	1	(3-394)	1	(3-394)	1	(3-394)	1	(3-394)	1	(3-394)	2	(3-323)(339-376)	2	(3-323)(324-394)	2	(3-323)(324-394)	2	(3-323)(324-394)	2	(3-86,216-394)(87-215)	1	(3-394)	1	(3-394)
1ytf	D	2	(5-56)(57-119)	2	(5-56)(57-119)	2	(5-56)(57-119)	2	(5-56)(57-119)	2	(5-56)(57-119)	2	(5-56)(57-119)	2	(5-56)(57-119)	2	(5-56)(57-119)	2	(5-56)(57-119)	2	(5-56)(57-119)	2	(5-57)(58-119)	2	(5-57)(58-119)	2	(5-57)(58-119)	1	(5-119)	2	(5-54)(55-119)	2	(58-119)(5-57)
2cbl	A	3	(47-176)(177-258)(259-351)	3	(47-174)(175-260)(261-351)	3	(47-175)(176-259)(260-351)	3	(47-174)(175-260)(261-351)	3	(47-175)(176-258)(259-351)	3	(47-174)(175-260)(261-351)	2	(47-247)(248-351)	2	(47-252)(253-351)	3	(47-180)(181-264)(265-351)	3	(47-175)(176-258)(259-351)	3	(47-173)(174-264)(265-351)	1	(47-351)	3	(47-173)(174-264)(265-351)	3	(47-175)(176-264)(265-351)	3	(47-177)(178-263)(264-351)	3	(265-350)(176-264)(47-175)
2cgp	A	2	(8-136)(137-207)	2	(8-136)(137-207)	2	(8-136)(137-207)	2	(8-136)(137-207)	2	(8-136)(137-207)	2	(8-136)(137-207)	2	(8-136)(137-207)	2	(8-136)(137-207)	2	(8-129)(130-207)	2	(8-130)(131-207)	2	(8-130)(131-207)	2	(8-130)(131-207)	2	(8-130)(131-207)	2	(8-128)(129-207)	2	(8-137)(138-207)	2	(138-206)(9-137)
2ech	A	1	(1-50)	1	(1-50)	1	(1-50)	1	(1-50)	1	(1-50)	1	(1-50)	1	(1-50)	1	(1-50)	1	(1-49)	1	(1-49)	1	(1-49)	1	(1-49)	1	(1-49)	1	(1-49)	1	(1-50)	1	(1-49)
2fcr	A	1	(1-173)	1	(1-173)	1	(1-173)	1	(1-173)	1	(1-173)	1	(1-173)	1	(1-173)	1	(1-173)	1	(1-173)	1	(1-173)	1	(1-173)	1	(1-173)	1	(1-173)	1	(1-173)	1	(1-173)	1	(1-173)
2gli	A	3	(103-169)(170-197)(198-257)	4	(103-167)(168-197)(198-227)(228-257)	4	(103-167)(168-195)(196-225)(226-257)	4	(103-167)(168-197)(198-227)(228-257)	4	(103-167)(168-195)(196-225)(226-257)	4	(103-167)(168-197)(198-227)(228-257)	2	(103-194)(195-257)	2	(103-197)(198-257)	3	(103-167)(168-217)(218-257)	1	(103-167)	1	(103-257)	1	(103-257)	1	(103-257)	2	(103-167)(168-257)	5	(103-134)(135-167)(168-197)(198-228)(229-257)	5	(168-197)(136-167)(229-257)(198-228)(103-135)
2mad	L	1	(7-130)	1	(7-130)	1	(7-130)	1	(7-130)	1	(7-130)	1	(7-130)	1	(7-130)	1	(7-130)	1	(7-130)	1	(7-130)	1	(7-130)	1	(7-130)	1	(7-130)	1	(7-130)	1	(7-130)	1	(7-130)
2msb	A	1	(109-220)	1	(109-220)	1	(109-220)	1	(109-220)	1	(109-220)	1	(109-220)	1	(109-220)	1	(109-220)	1	(109-220)	1	(110-220)	1	(109-220)	1	(109-220)	1	(109-220)	1	(109-219)	1	(109-220)	1	(109-220)
2pcd	M	1	(301-536)	1	(301-536)	1	(301-536)	1	(301-536)	1	(301-536)	1	(301-536)	1	(301-536)	1	(301-536)	1	(301-536)	1	(301-536)	1	(301-536)	1	(301-536)	1	(301-536)	1	(301-536)	1	(301-536)	1	(301-536)
2pf2	A	2	(1-63)(64-146)	2	(1-63)(64-146)	2	(1-63)(64-146)	2	(1-63)(64-146)	2	(1-63)(64-146)	2	(1-63)(64-146)	2	(1-63)(64-146)	2	(1-63)(64-146)	1	(1-146)	1	(43-145)	1	(1-146)	1	(1-146)	1	(1-146)	1	(1-145)	2	(1-65)(66-146)	1	(1-146)
2por	A	1	(1-301)	1	(1-301)	1	(1-301)	1	(1-301)	1	(1-301)	1	(1-301)	1	(1-301)	1	(1-301)	1	(1-301)	1	(1-301)	1	(1-301)	1	(1-301)	1	(1-301)	1	(1-301)	1	(1-301)	1	(1-301)
2shp	A	3	(2-102,223-262)(103-222)(263-525)	3	(2-106)(107-220)(221-525)	3	(2-104,222-262)(105-221)(263-525)	2	(2-104,219-525)(105-218)	3	(2-104,222-262)(105-221)(263-525)	3	(2-106)(107-220)(221-525)	2	(2-101,222-525)(102-221)	2	(2-104,219-525)(105-218)	3	(105-218)(2-104)(219-525)	3	(2-111,216-259)(112-215)(260-525)	3	(2-109)(110-216)(217-525)	3	(2-109)(110-216)(217-525)	3	(2-109)(110-216)(217-525)	4	(2-104)(105-218)(219-263,463-525)(264-462)	3	(2-110)(111-218)(219-525)	3	(2-109)(110-215)(216-525)
3chy	A	1	(2-129)	1	(2-129)	1	(2-129)	1	(2-129)	1	(2-129)	1	(2-129)	1	(2-129)	1	(2-129)	1	(2-129)	1	(2-129)	1	(2-129)	1	(2-129)	1	(2-129)	1	(2-129)	1	(2-129)	1	(2-129)
3hdh	A	2	(12-202)(203-302)	3	(12-45,90-206)(46-89)(207-302)	2	(12-202)(203-302)	2	(12-206)(207-302)	2	(12-202)(203-302)	3	(12-45,90-206)(46-89)(207-302)	2	(12-202)(203-302)	2	(12-206)(207-302)	2	(12-201)(202-302)	2	(12-211)(212-302)	2	(12-210)(211-302)	2	(12-210)(211-302)	2	(12-210)(211-302)	2	(12-210)(211-302)	2	(12-203)(204-302)	2	(12-207)(211-297)
3tec	I	1	(8-70)	1	(8-70)	1	(8-70)	1	(8-70)	1	(8-70)	1	(8-70)	1	(8-70)	1	(8-70)	1	(8-70)	1	(8-70)	1	(8-70)	1	(8-70)	1	(8-70)	1	(8-70)	1	(8-70)	1	(8-70)
3tf4	A	2	(1-455)(456-605)	2	(1-460)(461-605)	2	(1-455)(456-605)	2	(1-460)(461-605)	2	(1-455)(456-605)	2	(1-460)(461-605)	2	(1-455)(456-605)	2	(1-460)(461-605)	2	(1-456)(457-605)	2	(1-456)(457-605)	2	(1-456)(457-605)	2	(1-456)(457-605)	2	(1-456)(457-605)	2	(1-144,244-605)(145-243)	2	(1-460)(461-605)	2	(458-604)(1-454)
4cp4	A	1	(10-414)	1	(10-414)	1	(10-414)	1	(10-414)	1	(10-414)	1	(10-414)	1	(10-414)	1	(10-414)	1	(10-414)	2	(10-159,252-414)(160-251)	1	(10-414)	1	(10-414)	1	(10-414)	1	(10-414)	1	(10-414)	1	(10-414)
4htc	I	1	(1-65)	1	(1-65)	1	(1-65)	1	(1-65)	1	(1-65)	1	(1-65)	1	(1-65)	1	(1-65)	1	(1-65)	1	(1-50)	1	(1-65)	1	(1-65)	1	(1-65)	1	(1-65)	1	(1-65)	1	(1-65)
4icb	A	1	(0-75)	1	(0-75)	1	(0-75)	1	(0-75)	1	(0-75)	1	(0-75)	1	(0-75)	1	(0-75)	1	(0-75)	1	(0-75)	1	(1-75)	1	(1-75)	1	(1-75)	1	(0-75)	1	(0-75)	1	(0-75)
4pti	A	1	(1-58)	1	(1-58)	1	(1-58)	1	(1-58)	1	(1-58)	1	(1-58)	1	(1-58)	1	(1-58)	1	(1-58)	1	(1-58)	1	(1-58)	1	(1-58)	1	(1-58)	1	(1-58)	1	(1-58)	1	(1-58)
5eau	A	2	(21-252)(253-548)	2	(21-252)(253-548)	2	(21-252)(253-548)	2	(21-252)(253-548)	2	(21-252)(253-548)	2	(21-252)(253-548)	2	(21-252)(253-548)	2	(21-252)(253-548)	2	(21-278,529-548)(279-523)	2	(21-34,238-538)(35-237,539-548)	2	(21-238)(239-548)	1	(21-548)	2	(21-238)(239-548)	3	(21-90,202-360,529-548)(91-201)(361-523)	2	(21-220)(221-548)	2	(21-60,221-547)(61-220)
5nn9	A	1	(82-468)	1	(82-468)	1	(82-468)	1	(82-468)	1	(82-468)	1	(82-468)	1	(82-468)	1	(82-468)	1	(82-468)	1	(82-468)	1	(82-468)	1	(82-468)	1	(82-468)	1	(82-468)	1	(82-468)	1	(82-468)
5p21	A	1	(1-166)	1	(1-166)	1	(1-166)	1	(1-166)	1	(1-166)	1	(1-166)	1	(1-166)	1	(1-166)	1	(1-166)	1	(1-166)	1	(1-166)	1	(1-166)	1	(1-166)	1	(1-166)	1	(1-166)	1	(1-166)
6ebx	A	1	(1-62)	1	(1-62)	1	(1-62)	1	(1-62)	1	(1-62)	1	(1-62)	1	(1-62)	1	(1-62)	1	(1-62)	1	(1-62)	1	(1-62)	1	(1-62)	1	(1-62)	1	(1-62)	1	(1-62)	1	(1-62)

## Sheet: Islam
		KluDo (LED, KK)		KluDo (LED, SP)		KluDo (MD, KK)		KluDo (MD, SP)		KluDo (MED, KK)		KluDo (MED, SP)		KluDo (RL, KK)		KluDo (RL, SP)		DomainParser		PDP		DDomain (AUTHORS)		DDomain (SCOP)		DDomain (CATH)		SWORD		SCOP		CATH
		#Domains	Decomposition	#Domains	Decompoition	#Domains	Decomposition	#Domains	Decomposition	#Domains	Decomposition	#Domains	Decomposition	#Domains	Decomposition	#Domains	Decomposition	#Domains	Decomposition	#Domains	Decomposition	#Domains	Decomposition	#Domains	Decomposition	#Domains	Decomposition	#Domains	Decomposition	#Domains	Decomposition	#Domains	Decomposition
1aoz	A	2	(1-94,335-552)(95-334)	2	(1-112,337-552)(113-336)	3	(1-122,523-552)(123-329)(330-522)	2	(1-115,334-552)(116-333)	3	(1-115,520-552)(116-329)(330-519)	2	(1-112,337-552)(113-336)	5	(1-139)(140-204)(205-330)(331-518)(519-552)	2	(1-115,336-552)(116-335)	3	(1-127)(337-552)(128-336)	3	(1-129)(130-334)(335-552)	3	(1-128)(129-330)(331-552)	1	(1-552)	2	(1-330)(331-552)	3	(1-129)(130-330)(331-552)	3	(1-129)(130-338)(339-552)	3	(1-130)(337-552)(131-336)
1arb	A	1	(1-263)	1	(1-263)	1	(1-263)	1	(1-263)	1	(1-263)	1	(1-263)	1	(1-263)	1	(1-263)	1	(1-263)	1	(1-263)	1	(1-263)	1	(1-263)	1	(1-263)	1	(1-263)	1	(1-263)	2	(25-131,233-262)(1-24,134-231)
1bia	A	2	(1-67)(68-317)	3	(1-64)(65-261)(262-317)	2	(1-67)(68-317)	2	(1-64)(65-317)	3	(1-66)(67-256)(257-317)	2	(1-64)(65-317)	2	(1-67)(68-317)	2	(1-64)(65-317)	3	(1-64)(65-270)(271-317)	3	(1-64)(65-270)(271-317)	2	(1-66)(67-317)	2	(1-66)(67-317)	2	(1-66)(67-317)	3	(1-64)(65-270)(271-317)	3	(1-63)(64-270)(271-317)	3	(65-270)(271-317)(1-64)
1cax	B	1	(241-424)	1	(241-424)	1	(241-424)	1	(241-424)	1	(241-424)	1	(241-424)	1	(241-424)	1	(241-424)	2	(241-378,417-424)(379-416)	1	(252-424)	1	(241-424)	1	(241-424)	1	(241-424)	1	(241-424)	1	(241-424)	1	(241-424)
1chm	A	2	(2-160)(161-402)	2	(2-156)(157-402)	2	(2-160)(161-402)	2	(2-156)(157-402)	2	(2-160)(161-402)	2	(2-156)(157-402)	2	(2-160)(161-402)	2	(2-156)(157-402)	2	(2-158)(159-402)	3	(2-151)(152-165,270-390)(166-269,391-402)	3	(2-156)(157-269)(270-402)	2	(2-156)(157-402)	2	(2-156)(157-402)	2	(2-156)(157-402)	2	(2-156)(157-402)	2	(2-156)(157-402)
1cll	A	2	(4-64)(65-147)	2	(4-64)(65-147)	2	(4-64)(65-147)	2	(4-64)(65-147)	2	(4-64)(65-147)	2	(4-64)(65-147)	2	(4-64)(65-147)	2	(4-64)(65-147)	2	(4-80)(81-147)	2	(4-74)(75-147)	2	(4-80)(81-147)	2	(4-80)(81-147)	2	(4-80)(81-147)	2	(4-80)(81-147)	1	(4-147)	2	(4-78)(79-147)
1csh	A	2	(3-54)(55-437)	1	(3-437)	3	(3-52)(53-271)(272-437)	1	(3-437)	3	(3-52)(53-271)(272-437)	1	(3-437)	2	(3-55)(56-437)	1	(3-437)	2	(3-275,388-437)(276-387)	2	(3-23,51-276,394-422)(277-393)	1	(3-437)	1	(3-437)	1	(3-437)	2	(3-276,391-437)(277-390)	1	(3-437)	2	(3-276,392-423)(277-391)
1ddt	A	3	(1-170)(171-378)(379-535)	3	(1-169)(170-378)(379-535)	3	(1-170)(171-378)(379-535)	3	(1-169)(170-378)(379-535)	3	(1-170)(171-378)(379-535)	3	(1-169)(170-378)(379-535)	2	(1-378)(379-535)	2	(1-379)(380-535)	3	(1-187)(380-535)(200-379)	3	(1-178)(179-379)(380-535)	3	(1-182)(183-379)(380-535)	3	(1-182)(183-379)(380-535)	3	(1-182)(183-379)(380-535)	3	(1-182)(183-379)(380-535)	3	(1-187)(200-380)(381-535)	3	(200-379)(380-535)(1-187)
1eps	A	2	(1-210,326-427)(211-325)	7	(1-89)(90-162)(163-235)(236-289)(290-342)(343-395)(396-427)	12	(1-32)(33-78)(79-105)(106-160)(161-201)(202-235)(236-267)(268-297)(298-325)(326-355)(356-387)(388-427)	7	(1-89)(90-162)(163-233)(234-288)(289-342)(343-395)(396-427)	12	(1-33)(34-78)(79-105)(106-160)(161-201)(202-234)(235-265)(266-294)(295-324)(325-355)(356-388)(389-427)	7	(1-89)(90-162)(163-235)(236-289)(290-342)(343-395)(396-427)	7	(1-52)(53-99,391-427)(100-160)(161-236)(237-301)(302-361)(362-390)	7	(1-89)(90-162)(163-235)(236-289)(290-342)(343-395)(396-427)	2	(1-119)(120-157)	2	(1-19,240-427)(20-239)	1	(1-427)	1	(1-427)	1	(1-427)	1	(1-427)	1	(1-427)	1	(1-157)
1esl	A	1	(1-157)	1	(1-157)	1	(1-157)	1	(1-157)	1	(1-157)	1	(1-157)	1	(1-157)	1	(1-157)	2	(1-119)(120-157)	2	(1-120)(121-157)	1	(1-157)	1	(1-157)	1	(1-157)	2	(1-120)(121-157)	2	(1-118)(119-157)	2	(4-253)(254-499)
1glc	G	2	(4-260)(261-499)	2	(4-303)(304-499)	4	(4-81,435-463)(82-217)(218-304)(305-434,464-499)	2	(4-303)(304-499)	4	(4-81,435-463)(82-217)(218-303)(304-434,464-499)	2	(4-303)(304-499)	2	(4-260)(261-499)	2	(4-303)(304-499)	2	(4-244)(245-499)	2	(4-245)(246-499)	3	(4-78)(79-245)(246-499)	1	(4-499)	2	(4-245)(246-499)	2	(4-245,433-469)(246-432,470-499)	2	(4-253)(254-499)	1	(1-328)
1hge	A	2	(1-46,289-328)(47-288)	2	(1-39)(40-328)	2	(1-52,277-328)(53-276)	2	(1-39)(40-328)	2	(1-50,278-328)(51-277)	2	(1-39)(40-328)	2	(1-50,279-328)(51-278)	2	(1-39)(40-328)	1	(1-328)	2	(120-258)(42-119,259-313)	1	(1-328)	1	(1-328)	1	(1-328)	1	(1-328)	1	(1-328)
1hyp	A	1	(6-80)	1	(6-80)	1	(6-80)	1	(6-80)	1	(6-80)	1	(6-80)	1	(6-80)	1	(6-80)	1	(6-80)	1	(6-80)	1	(6-80)	1	(6-80)	1	(6-80)	1	(6-80)	1	(6-80)	1	(6-80)
1hyt	A	2	(1-151)(152-316)	2	(1-151)(152-316)	2	(1-151)(152-316)	2	(1-151)(152-316)	2	(1-151)(152-316)	2	(1-151)(152-316)	2	(1-151)(152-316)	2	(1-151)(152-316)	2	(1-135)(136-316)	2	(1-140)(141-316)	3	(1-135)(136-238)(239-316)	1	(1-316)	1	(1-316)	2	(1-135)(136-316)	1	(1-316)	2	(6-154)(155-315)
1ith	A	1	(1-141)	1	(1-141)	1	(1-141)	1	(1-141)	1	(1-141)	1	(1-141)	1	(1-141)	1	(1-141)	1	(1-141)	1	(1-141)	1	(1-141)	1	(1-141)	1	(1-141)	1	(1-141)	1	(1-141)	1	(1-141)
1l92	A	1	(1-162)	1	(1-162)	1	(1-162)	1	(1-162)	1	(1-162)	1	(1-162)	1	(1-162)	1	(1-162)	2	(1-80)(81-162)	2	(1-11,73-162)(12-72)	2	(1-71)(72-162)	2	(1-71)(72-162)	2	(1-71)(72-162)	2	(1-70)(71-162)	1	(1-162)	1	(1-162)
1lba	A	1	(1-150)	1	(1-150)	1	(1-150)	1	(1-150)	1	(1-150)	1	(1-150)	1	(1-150)	1	(1-150)	1	(1-150)	1	(1-150)	1	(1-150)	1	(1-150)	1	(1-150)	1	(1-150)	1	(1-150)	1	(1-150)
1led	A	1	(1-243)	1	(1-243)	1	(1-243)	1	(1-243)	1	(1-243)	1	(1-243)	1	(1-243)	1	(1-243)	1	(2-243)	1	(2-243)	1	(2-243)	1	(2-243)	1	(2-243)	1	(2-243)	1	(1-243)	1	(2-243)
1lfb	A	1	(13-90)	1	(13-90)	1	(13-90)	1	(13-90)	1	(13-90)	1	(13-90)	1	(13-90)	1	(13-90)	1	(13-90)	1	(13-89)	1	(13-90)	1	(13-90)	1	(13-90)	1	(13-89)	1	(13-90)	1	(13-90)
1lis	A	1	(4-134)	1	(4-134)	1	(4-134)	1	(4-134)	1	(4-134)	1	(4-134)	1	(4-134)	1	(4-134)	1	(4-134)	1	(4-134)	1	(4-134)	1	(4-134)	1	(4-134)	1	(4-134)	1	(4-134)	1	(4-134)
1lla	A	3	(2-193)(194-249,376-628)(250-375)	4	(2-119)(120-160,409-437)(161-378)(379-408,438-628)	3	(2-193)(194-222,378-628)(223-377)	4	(2-115)(116-179,406-439)(180-378)(379-405,440-628)	4	(2-110)(111-166)(167-222,376-628)(223-375)	4	(2-119)(120-160,409-437)(161-378)(379-408,438-628)	3	(2-193)(194-222,378-628)(223-377)	3	(2-179)(180-222,379-628)(223-378)	1	(2-628)	3	(2-109)(110-158,375-628)(159-374)	3	(2-106)(107-378)(379-628)	1	(2-628)	3	(2-106)(107-378)(379-628)	3	(2-108)(109-222,379-628)(223-378)	3	(2-109)(110-379)(380-628)	3	(110-377)(378-628)(2-109)
1lpb	A	1	(6-90)	1	(6-90)	1	(6-90)	1	(6-90)	1	(6-90)	1	(6-90)	1	(6-90)	1	(6-90)	1	(6-90)	1	(6-90)	1	(6-90)	1	(6-90)	1	(6-90)	1	(6-90)	2	(6-44)(45-90)	1	(6-90)
1lts	C	1	(196-236)	1	(196-236)	1	(196-236)	1	(196-236)	1	(196-236)	1	(196-236)	1	(196-236)	1	(196-236)	1	(196-236)	1	(196-236)	1	(196-236)	1	(196-236)	1	(196-236)	1	(196-236)			1	(196-236)
1mdy	A	1	(1-166)	1	(1-166)	1	(1-166)	1	(1-166)	1	(1-166)	1	(1-166)	1	(1-166)	1	(1-166)	1	(1-166)	1	(1-166)	1	(1-166)	1	(1-166)	1	(1-166)	1	(1-166)	1	(1-166)	1	(1-166)
1mjc	A	1	(2-70)	1	(2-70)	1	(2-70)	1	(2-70)	1	(2-70)	1	(2-70)	1	(2-70)	1	(2-70)	1	(2-70)	1	(2-70)	1	(2-70)	1	(2-70)	1	(2-70)	1	(2-70)	1	(2-70)	1	(2-70)
1mup	A	1	(5-161)	1	(5-161)	1	(5-161)	1	(5-161)	1	(5-161)	1	(5-161)	1	(5-161)	1	(5-161)	1	(5-161)	1	(5-161)	1	(5-161)	1	(5-161)	1	(5-161)	1	(5-161)	1	(5-161)	1	(5-161)
1n4y	A	1	(1-68)	1	(1-68)	1	(1-68)	1	(1-68)	1	(1-68)	1	(1-68)	1	(1-68)	1	(1-68)	1	(1-68)	1	(1-68)	1	(1-68)	1	(1-68)	1	(1-68)	1	(1-68)	1	(1-68)	1	(1-68)
1onc	A	1	(1-104)	1	(1-104)	1	(1-104)	1	(1-104)	1	(1-104)	1	(1-104)	1	(1-104)	1	(1-104)	1	(2-104)	1	(2-104)	1	(2-104)	1	(2-104)	1	(2-104)	1	(2-104)	1	(1-104)	1	(2-104)
1pdc	A	1	(-4-42)	1	(-4-42)	1	(-4-42)	1	(-4-42)	1	(-4-42)	1	(-4-42)	1	(-4-42)	1	(-4-42)	1	(-4-42)	1	(-4-42)	1	(-4-42)	1	(-4-42)	1	(-4-42)	1	(-4-42)	1	(-4-42)	1	(-4-42)
1pdg	A	1	(9-104)	1	(9-104)	1	(9-104)	1	(9-104)	1	(9-104)	1	(9-104)	1	(9-104)	1	(9-104)	1	(9-104)	1	(9-104)	1	(9-104)	1	(9-104)	1	(9-104)	1	(9-104)	1	(9-104)	1	(9-104)
1phd	A	1	(10-414)	1	(10-414)	1	(10-414)	1	(10-414)	1	(10-414)	1	(10-414)	1	(10-414)	1	(10-414)	1	(10-414)	2	(10-159,252-414)(160-251)	1	(10-414)	1	(10-414)	1	(10-414)	1	(10-414)	1	(10-414)	1	(10-414)
1pi2	A	1	(3-63)	1	(3-63)	1	(3-63)	1	(3-63)	1	(3-63)	1	(3-63)	1	(3-63)	1	(3-63)	1	(3-63)	1	(3-63)	1	(3-63)	1	(3-63)	1	(3-63)	1	(3-63)	1	(3-63)	1	(3-63)
1pih	A	1	(1-73)	1	(1-73)	1	(1-73)	1	(1-73)	1	(1-73)	1	(1-73)	1	(1-73)	1	(1-73)	1	(1-73)	1	(1-73)	1	(1-73)	1	(1-73)	1	(1-73)	1	(1-73)	1	(1-73)	1	(1-73)
1pii	A	2	(1-254)(255-452)	2	(1-254)(255-452)	2	(1-254)(255-452)	2	(1-254)(255-452)	2	(1-254)(255-452)	2	(1-254)(255-452)	2	(1-254)(255-452)	2	(1-254)(255-452)	2	(1-255)(256-452)	2	(1-253)(254-452)	2	(1-253)(254-452)	2	(1-253)(254-452)	2	(1-253)(254-452)	2	(1-253)(254-452)	2	(1-254)(255-452)	2	(256-446)(1-255,447-452)
1pkp	A	1	(4-148)	1	(4-148)	1	(4-148)	1	(4-148)	1	(4-148)	1	(4-148)	1	(4-148)	1	(4-148)	2	(4-74)(75-148)	2	(4-73)(74-148)	1	(4-148)	1	(4-148)	1	(4-148)	1	(4-148)	2	(4-77)(78-148)	2	(74-148)(4-73)
1pnh	A	1	(1-31)	1	(1-31)	1	(1-31)	1	(1-31)	1	(1-31)	1	(1-31)	1	(1-31)	1	(1-31)	1	(1-31)	1	(1-31)	1	(1-31)	1	(1-31)	1	(1-31)	1	(1-31)	1	(1-31)
1poa	A	1	(1-118)	1	(1-118)	1	(1-118)	1	(1-118)	1	(1-118)	1	(1-118)	1	(1-118)	1	(1-118)	1	(1-118)	1	(1-118)	1	(1-118)	1	(1-118)	1	(1-118)	1	(1-118)	1	(1-118)	1	(1-118)
1ppb	L	1	(1H-15)	1	(1H-15)	1	(1H-15)	1	(1H-15)	1	(1H-15)	1	(1H-15)	1	(1H-15)	1	(1H-15)	1	(1H-15)	1	(1H-15)	1	(1-15)	1	(1-15)	1	(1-15)	1	(1H-15)
1ppt	A	1	(1-36)	1	(1-36)	1	(1-36)	1	(1-36)	1	(1-36)	1	(1-36)	1	(1-36)	1	(1-36)	1	(1-36)	1	(1-36)	1	(1-36)	1	(1-36)	1	(1-36)	1	(1-36)	1	(1-36)
1pya	A	1	(1-81)	1	(1-81)	1	(1-81)	1	(1-81)	1	(1-81)	1	(1-81)	1	(1-81)	1	(1-81)	1	(1-81)	1	(1-81)	1	(1-81)	1	(1-81)	1	(1-81)	1	(1-81)			1	(1-81)
1rip	A	1	(5-85)	1	(5-85)	1	(5-85)	1	(5-85)	1	(5-85)	1	(5-85)	1	(5-85)	1	(5-85)	1	(5-85)	1	(5-85)	1	(5-85)	1	(5-85)	1	(5-85)	1	(5-85)	1	(5-85)	1	(5-85)
1ris	A	1	(1-97)	1	(1-97)	1	(1-97)	1	(1-97)	1	(1-97)	1	(1-97)	1	(1-97)	1	(1-97)	1	(1-97)	1	(1-97)	1	(1-97)	1	(1-97)	1	(1-97)	1	(1-97)	1	(1-97)	1	(1-97)
1sbp	A	2	(1-94,220-309)(95-219)	2	(1-94,220-309)(95-219)	2	(1-94,220-309)(95-219)	2	(1-94,220-309)(95-219)	2	(1-94,220-309)(95-219)	2	(1-94,220-309)(95-219)	2	(1-94,220-309)(95-219)	2	(1-94,220-309)(95-219)	2	(1-94,220-277)(95-219,278-309)	2	(1-94,218-275)(95-217,276-309)	1	(1-309)	1	(1-309)	1	(1-309)	2	(1-95,218-277)(96-217,278-309)	1	(1-309)	2	(95-219,277-309)(1-94,220-276)
1ses	A	2	(1-105)(106-421)	2	(1-98)(99-421)	2	(1-105)(106-421)	2	(1-98)(99-421)	2	(1-105)(106-421)	2	(1-98)(99-421)	2	(1-117)(118-421)	2	(1-98)(99-421)	2	(25-101)(1-24,102-421)	3	(1-37,87-102)(38-86)(103-421)	2	(1-105)(106-421)	2	(1-105)(106-421)	2	(1-105)(106-421)	2	(1-31,97-421)(32-96)	2	(1-110)(111-421)	2	(1-102)(103-420)
1sis	A	1	(1-36)	1	(1-36)	1	(1-36)	1	(1-36)	1	(1-36)	1	(1-36)	1	(1-36)	1	(1-36)	1	(1-35)	1	(1-35)	1	(1-35)	1	(1-35)	1	(1-35)	1	(1-35)	1	(1-36)
1snc	A	1	(7-141)	1	(7-141)	1	(7-141)	1	(7-141)	1	(7-141)	1	(7-141)	1	(7-141)	1	(7-141)	1	(7-141)	1	(7-141)	1	(7-141)	1	(7-141)	1	(7-141)	1	(7-141)	1	(7-141)	1	(7-141)
1stf	I	1	(6-125)	1	(6-125)	1	(6-125)	1	(6-125)	1	(6-125)	1	(6-125)	1	(6-125)	1	(6-125)	1	(6-125)	1	(6-125)	1	(6-125)	1	(6-125)	1	(6-125)	1	(6-125)	1	(6-125)	1	(6-125)
1tab	I	1	(12-73)	1	(12-73)	1	(12-73)	1	(12-73)	1	(12-73)	1	(12-73)	1	(12-73)	1	(12-73)	1	(12-73)	1	(12-73)	1	(12-73)	1	(12-73)	1	(12-73)	1	(12-73)	1	(12-73)
1tfi	A	1	(1-50)	1	(1-50)	1	(1-50)	1	(1-50)	1	(1-50)	1	(1-50)	1	(1-50)	1	(1-50)	1	(1-50)	1	(1-50)	1	(1-50)	1	(1-50)	1	(1-50)	1	(1-50)	1	(1-50)	1	(1-50)
1tgs	I	1	(1-56)	1	(1-56)	1	(1-56)	1	(1-56)	1	(1-56)	1	(1-56)	1	(1-56)	1	(1-56)	1	(1-56)	1	(1-56)	1	(1-56)	1	(1-56)	1	(1-56)	1	(1-56)	1	(1-56)	1	(1-56)
1tvs	A	1	(1-75)	1	(1-75)	1	(1-75)	1	(1-75)	1	(1-75)	1	(1-75)	1	(1-75)	1	(1-75)	1	(1-75)	1	(17-75)	1	(1-75)	1	(1-75)	1	(1-75)	1	(1-75)	1	(1-75)	1	(1-75)
1ubi	A	1	(1-76)	1	(1-76)	1	(1-76)	1	(1-76)	1	(1-76)	1	(1-76)	1	(1-76)	1	(1-76)	1	(1-76)	1	(1-76)	1	(1-76)	1	(1-76)	1	(1-76)	1	(1-76)	1	(1-76)	1	(1-76)
1utg	A	1	(1-70)	1	(1-70)	1	(1-70)	1	(1-70)	1	(1-70)	1	(1-70)	1	(1-70)	1	(1-70)	1	(1-70)	1	(1-70)	1	(1-70)	1	(1-70)	1	(1-70)	1	(1-70)	1	(1-70)	1	(1-70)
1vmo	A	1	(1-163)	1	(1-163)	1	(1-163)	1	(1-163)	1	(1-163)	1	(1-163)	1	(1-163)	1	(1-163)	1	(1-163)	1	(1-163)	1	(1-163)	1	(1-163)	1	(1-163)	1	(1-163)	1	(1-163)	1	(1-163)
2bb2	A	2	(-2-84)(85-175)	2	(-2-84)(85-175)	2	(-2-84)(85-175)	2	(-2-84)(85-175)	2	(-2-84)(85-175)	2	(-2-84)(85-175)	2	(-2-84)(85-175)	2	(-2-84)(85-175)	2	(-2-85)(86-175)	2	(-2-83)(84-175)	2	(-2-86)(87-175)	2	(-2-86)(87-175)	2	(-2-86)(87-175)	2	(-2-39)(40-175)	2	(-2-85)(86-175)	2	(1-83)(84-174)
2bds	A	1	(1-43)	1	(1-43)	1	(1-43)	1	(1-43)	1	(1-43)	1	(1-43)	1	(1-43)	1	(1-43)	1	(1-43)	1	(1-43)	1	(1-43)	1	(1-43)	1	(1-43)	1	(1-43)	1	(1-43)	1	(1-43)
2bpa	3	1	(2-37)	1	(2-37)	1	(2-37)	1	(2-37)	1	(2-37)	1	(2-37)	1	(2-37)	1	(2-37)	1	(2-37)	1	(2-37)	1	(2-37)	1	(2-37)	1	(2-37)	1	(2-37)
2cba	A	1	(3-261)	1	(3-261)	1	(3-261)	1	(3-261)	1	(3-261)	1	(3-261)	1	(3-261)	1	(3-261)	1	(3-261)	1	(3-261)	1	(3-261)	1	(3-261)	1	(3-261)	1	(3-261)	1	(3-261)	1	(3-261)
2cbh	A	1	(1-36)	1	(1-36)	1	(1-36)	1	(1-36)	1	(1-36)	1	(1-36)	1	(1-36)	1	(1-36)	1	(1-36)	1	(1-36)	1	(1-36)	1	(1-36)	1	(1-36)	1	(1-36)	1	(1-36)
2ccy	A	1	(2-128)	1	(2-128)	1	(2-128)	1	(2-128)	1	(2-128)	1	(2-128)	1	(2-128)	1	(2-128)	1	(2-128)	1	(2-128)	1	(2-128)	1	(2-128)	1	(2-128)	1	(2-128)	1	(2-128)	1	(2-128)
2chs	A	1	(2-115)	1	(2-115)	1	(2-115)	1	(2-115)	1	(2-115)	1	(2-115)	1	(2-115)	1	(2-115)	1	(2-115)	1	(2-115)	1	(2-115)	1	(2-115)	1	(2-115)	1	(2-115)	1	(2-115)	1	(2-115)
2cpl	A	1	(2-165)	1	(2-165)	1	(2-165)	1	(2-165)	1	(2-165)	1	(2-165)	1	(2-165)	1	(2-165)	1	(2-165)	1	(2-165)	1	(2-165)	1	(2-165)	1	(2-165)	1	(2-165)	1	(2-165)	1	(2-165)
2dkb	A	4	(3-60)(61-110,268-325)(111-267)(326-433)	2	(3-44)(45-433)	4	(3-49)(50-110,245-325)(111-244)(326-433)	2	(3-44)(45-433)	4	(3-48)(49-110,245-325)(111-244)(326-433)	2	(3-44)(45-433)	4	(3-48)(49-110,244-325)(111-243)(326-433)	2	(3-44)(45-433)	1	(3-433)	3	(62-114,243-319)(27-61,320-433)(115-242)	2	(3-328)(329-433)	1	(3-433)	1	(3-433)	2	(3-61,329-433)(62-328)	1	(3-433)	2	(3-60,325-433)(61-324)
2drp	A	1	(103-165)	1	(103-165)	1	(103-165)	1	(103-165)	1	(103-165)	1	(103-165)	1	(103-165)	1	(103-165)	1	(103-165)	1	(103-138)	1	(103-165)	1	(103-165)	1	(103-165)	1	(103-165)	2	(103-139)(140-165)	2	(103-136)(137-165)
2end	A	1	(2-138)	1	(2-138)	1	(2-138)	1	(2-138)	1	(2-138)	1	(2-138)	1	(2-138)	1	(2-138)	1	(2-138)	1	(2-138)	1	(2-138)	1	(2-138)	1	(2-138)	1	(2-138)	1	(2-138)	1	(2-138)
2er7	E	2	(-2-170)(171-326)	2	(-2-174)(175-326)	2	(-2-170)(171-326)	2	(-2-173)(174-326)	2	(-2-170)(171-326)	2	(-2-174)(175-326)	2	(-2-170)(171-326)	2	(-2-174)(175-326)	2	(-2-190,310-326)(191-309)	2	(-2-16,143-326)(17-142)	2	(-2-169)(170-326)	2	(-2-169)(170-326)	2	(-2-169)(170-326)	2	(171-326)(0-2)	1	(-2-326)	2	(171-326)(2-170)
2ifo	A	1	(1-46)	1	(1-46)	1	(1-46)	1	(1-46)	1	(1-46)	1	(1-46)	1	(1-46)	1	(1-46)	1	(1-46)	1	(1-46)	1	(1-46)	1	(1-46)	1	(1-46)	1	(1-46)	1	(1-46)	1	(1-48)
2ila	A	2	(5-70)(71-152)	3	(5-58)(62-107)(108-152)	4	(5-58)(62-91)(92-123)(124-152)	3	(5-58)(62-107)(108-152)	4	(5-58)(62-91)(92-122)(123-152)	3	(5-58)(62-107)(108-152)	2	(5-58)(62-152)	3	(5-58)(62-106)(107-152)			1	(5-152)	1	(5-152)	1	(5-152)	1	(5-152)	1	(5-152)	1	(5-152)
2ltn	B	1	(1-48)	1	(1-48)	1	(1-48)	1	(1-48)	1	(1-48)	1	(1-48)	1	(1-48)	1	(1-48)	1	(1-48)	1	(1-47)	1	(1-48)	1	(1-48)	1	(1-48)	1	(1-48)
2mev	4	1	(13-70)	1	(13-70)	1	(13-70)	1	(13-70)	1	(13-70)	1	(13-70)	1	(13-70)	1	(13-70)	1	(13-70)	1	(13-70)	1	(13-70)	1	(13-70)	1	(13-70)	1	(13-70)			1	(13-70)
2pia	A	3	(1-102)(103-225)(226-321)	3	(1-104)(105-225)(226-321)	3	(1-103)(104-225)(226-321)	2	(1-226)(227-321)	3	(1-102)(103-225)(226-321)	3	(1-104)(105-225)(226-321)	2	(1-225)(226-321)	2	(1-226)(227-321)	3	(1-104)(226-321)(105-225)	3	(1-106)(107-225)(226-321)	3	(1-106)(107-225)(226-321)	3	(1-106)(107-225)(226-321)	3	(1-106)(107-225)(226-321)	2	(1-225)(226-321)	3	(1-103)(104-223)(224-321)	3	(1-104)(226-321)(105-225)
2pol	A	3	(1-122)(123-242)(243-366)	3	(1-117)(118-249)(250-366)	3	(1-121)(122-247)(248-366)	3	(1-118)(119-249)(250-366)	3	(1-122)(123-243)(244-366)	3	(1-117)(118-249)(250-366)	2	(1-131)(132-366)	2	(1-131)(132-366)	1	(1-366)	3	(1-121)(122-244)(245-366)	3	(1-121)(122-245)(246-366)	3	(1-121)(122-245)(246-366)	3	(1-121)(122-245)(246-366)	3	(1-119)(120-247)(248-366)	3	(1-122)(123-244)(245-366)	3	(124-247)(248-366)(1-123)
2por	A	1	(1-301)	1	(1-301)	1	(1-301)	1	(1-301)	1	(1-301)	1	(1-301)	1	(1-301)	1	(1-301)	1	(1-301)	1	(1-301)	1	(1-301)	1	(1-301)	1	(1-301)	1	(1-301)	1	(1-301)	1	(1-301)
2rsl	A	1	(1-122)	1	(1-122)	1	(1-122)	1	(1-122)	1	(1-122)	1	(1-122)	1	(1-122)	1	(1-122)	1	(1-122)	1	(1-122)	1	(1-122)	1	(1-122)	1	(1-122)	1	(1-122)	1	(1-122)	1	(1-122)
2tbv	A	2	(101-270)(271-387)	2	(101-270)(271-387)	2	(101-270)(271-387)	2	(101-272)(273-387)	2	(101-270)(271-387)	2	(101-270)(271-387)	2	(101-270)(271-387)	2	(101-270)(271-387)	2	(101-270)(271-387)	2	(102-270)(271-387)	2	(101-270)(271-387)	2	(101-270)(271-387)	2	(101-270)(271-387)	2	(101-269)(270-386)	1	(101-387)	1	(101-387)
3cla	A	1	(6-219)	1	(6-219)	1	(6-219)	1	(6-219)	1	(6-219)	1	(6-219)	1	(6-219)	1	(6-219)	1	(6-219)	1	(6-219)	1	(6-219)	1	(6-219)	1	(6-219)	1	(6-219)	1	(6-219)	1	(6-219)
3dfr	A	1	(1-162)	1	(1-162)	1	(1-162)	1	(1-162)	1	(1-162)	1	(1-162)	1	(1-162)	1	(1-162)	1	(1-162)	1	(1-162)	1	(1-162)	1	(1-162)	1	(1-162)	1	(1-162)	1	(1-162)	1	(1-162)
3ebx	A	1	(1-62)	1	(1-62)	1	(1-62)	1	(1-62)	1	(1-62)	1	(1-62)	1	(1-62)	1	(1-62)	1	(1-62)	1	(1-62)	1	(1-62)	1	(1-62)	1	(1-62)	1	(1-62)	1	(1-62)	1	(1-62)
3grs	A	3	(18-160,291-365)(161-290)(366-478)	4	(18-54,121-159,291-365)(55-120)(160-290)(366-478)	4	(18-61,121-159,291-365)(62-120)(160-290)(366-478)	4	(18-53,121-159,291-365)(54-120)(160-290)(366-478)	3	(18-159,291-365)(160-290)(366-478)	4	(18-54,121-159,291-365)(55-120)(160-290)(366-478)	3	(18-159,291-365)(160-290)(366-478)	4	(18-54,121-159,291-365)(55-120)(160-290)(366-478)	3	(369-478)(18-161,290-368)(162-289)	4	(18-64,106-159,291-364)(65-105)(160-290)(365-478)	3	(18-152)(153-377)(378-478)	1	(18-478)	1	(18-478)	3	(18-64,107-161,290-364)(65-106,162-289)(365-478)	3	(18-165,291-363)(166-290)(364-478)	3	(18-160,290-365)(366-478)(161-289)
3ldh	A	1	(0-331)	1	(0-331)	1	(0-331)	1	(0-331)	1	(0-331)	1	(0-331)	1	(0-331)	1	(0-331)	1	(1-331)	1	(19-331)	2	(1-87)(88-331)	1	(1-331)	2	(1-87)(88-331)	1	(1-331)	1	(0-331)	2	(1-164)(165-331)
3tgf	A	1	(1-50)	1	(1-50)	1	(1-50)	1	(1-50)	1	(1-50)	1	(1-50)	1	(1-50)	1	(1-50)	1	(1-50)	1	(1-50)	1	(1-50)	1	(1-50)	1	(1-50)	1	(1-50)	1	(1-50)	1	(1-50)
451c	A	1	(1-82)	1	(1-82)	1	(1-82)	1	(1-82)	1	(1-82)	1	(1-82)	1	(1-82)	1	(1-82)	1	(1-82)	1	(1-82)	1	(1-82)	1	(1-82)	1	(1-82)	1	(1-82)	1	(1-82)	1	(1-82)
4cpa	I	1	(2-38)	1	(2-38)	1	(2-38)	1	(2-38)	1	(2-38)	1	(2-38)	1	(2-38)	1	(2-38)	1	(2-38)	1	(2-38)	1	(2-38)	1	(2-38)	1	(2-38)	1	(3-38)	1	(2-38)
4htc	I	1	(1-65)	1	(1-65)	1	(1-65)	1	(1-65)	1	(1-65)	1	(1-65)	1	(1-65)	1	(1-65)	1	(1-65)	1	(1-50)	1	(1-65)	1	(1-65)	1	(1-65)	1	(1-65)	1	(1-65)	1	(1-65)
4mt2	A	1	(0-61)	1	(0-61)	1	(0-61)	1	(0-61)	1	(0-61)	1	(0-61)	1	(0-61)	1	(0-61)	1	(1-61)	1	(1-61)	1	(1-61)	1	(1-61)	1	(1-61)	1	(1-61)	1	(0-61)	1	(1-61)
4sgb	I	1	(1-51)	1	(1-51)	1	(1-51)	1	(1-51)	1	(1-51)	1	(1-51)	1	(1-51)	1	(1-51)	1	(1-51)	1	(1-51)	1	(1-51)	1	(1-51)	1	(1-51)	1	(1-51)	1	(1-51)	1	(1-51)
8atc	B	2	(8-97)(98-153)	2	(8-98)(99-153)	2	(8-97)(98-153)	2	(8-98)(99-153)	2	(8-97)(98-153)	2	(8-98)(99-153)	2	(8-97)(98-153)	2	(8-98)(99-153)	2	(8-97)(98-153)	2	(8-100)(101-153)	2	(8-98)(99-153)	2	(8-98)(99-153)	2	(8-98)(99-153)	2	(8-99)(100-153)	2	(8-100)(101-153)	2	(8-100)(101-153)
8fab	A	2	(3-106)(107-208)	2	(3-106)(107-208)	2	(3-106)(107-208)	2	(3-106)(107-208)	2	(3-106)(107-208)	2	(3-106)(107-208)	2	(3-106)(107-208)	2	(3-106)(107-208)	2	(3-107)(108-208)	2	(3-107)(108-208)	2	(3-105)(106-208)	2	(3-105)(106-208)	2	(3-105)(106-208)	2	(3-107)(108-208)	2	(3-105)(106-208)	2	(3-107)(108-208)
9rnt	A	1	(1-104)	1	(1-104)	1	(1-104)	1	(1-104)	1	(1-104)	1	(1-104)	1	(1-104)	1	(1-104)	1	(1-104)	1	(1-104)	1	(1-104)	1	(1-104)	1	(1-104)	1	(1-104)	1	(1-104)	1	(1-104)
9wga	A	4	(1-44)(45-85)(86-127)(128-171)	4	(1-43)(44-85)(86-128)(129-171)	4	(1-44)(45-85)(86-127)(128-171)	4	(1-43)(44-85)(86-128)(129-171)	4	(1-44)(45-85)(86-127)(128-171)	4	(1-43)(44-85)(86-128)(129-171)	2	(1-85)(86-171)	2	(1-85)(86-171)	4	(85-128)(2-41)(129-171)(42-84)	4	(2-42)(43-85)(86-128)(129-171)	3	(2-86)(87-128)(129-171)	3	(2-86)(87-128)(129-171)	3	(2-86)(87-128)(129-171)	4	(2-42)(43-85)(86-128)(129-171)	4	(1-52)(53-86)(87-129)(130-171)	4	(43-85)(129-171)(2-42)(86-128)

## Sheet: Jones
		KluDo (LED, KK)		KluDo (LED, SP)		KluDo (MD, SP)		KluDo (MD, KK)		KluDo (MED, KK)		KluDo (MED, SP)		KluDo (RL, KK)		KluDo (RL, SP)		DomainParser		PDP		DDomain (AUTHORS)		DDomain (SCOP)		DDomain (CATH)		SWORD		SCOP		CATH
		#Domains	Decomposition	#Domains	Decompoition	#Domains	Decomposition	#Domains	Decomposition	#Domains	Decomposition	#Domains	Decomposition	#Domains	Decomposition	#Domains	Decomposition	#Domains	Decomposition	#Domains	Decomposition	#Domains	Decomposition	#Domains	Decomposition	#Domains	Decomposition	#Domains	Decomposition	#Domains	Decomposition	#Domains	Decomposition
1atn	A	2	(0-144,336-372)(145-335)	2	(0-146,336-372)(147-335)	2	(0-147,336-372)(148-335)	2	(0-144,336-372)(145-335)	2	(0-144,336-372)(145-335)	2	(0-146,336-372)(147-335)	2	(0-144,336-372)(145-335)	2	(0-146,336-372)(147-335)	2	(1-147,337-372)(148-336)	4	(1-33,69-137,339-372)(34-68)(138-184,260-338)(185-259)	2	(1-102)(103-372)	1	(1-372)	2	(1-102)(103-372)	2	(1-137,340-372)(138-339)	2	(0-146)(147-372)	4	(182-267)(4-34,71-134,337-372)(136-181,271-332)(35-68)
1bbh	A	1	(1-131)	1	(1-131)	1	(1-131)	1	(1-131)	1	(1-131)	1	(1-131)	1	(1-131)	1	(1-131)	1	(1-131)	1	(1-131)	1	(1-131)	1	(1-131)	1	(1-131)	1	(1-131)	1	(1-131)	1	(1-131)
1bbp	A	1	(2-178)	1	(2-178)	1	(2-178)	1	(2-178)	1	(2-178)	1	(2-178)	1	(2-178)	1	(2-178)	1	(2-178)	1	(2-178)	1	(2-178)	1	(2-178)	1	(2-178)	1	(2-178)	1	(2-178)	1	(2-178)
1bks	A	1	(1-267)	1	(1-267)	1	(1-267)	1	(1-267)	1	(1-267)	1	(1-267)	1	(1-267)	1	(1-267)	1	(1-267)	1	(1-267)	1	(1-267)	1	(1-267)	1	(1-267)	1	(1-267)	1	(1-267)	1	(1-267)
1bks	B	2	(3-205)(206-394)	2	(3-204)(205-394)	2	(3-204)(205-394)	3	(3-55)(56-85,207-394)(86-206)	2	(3-205)(206-394)	2	(3-204)(205-394)	2	(3-205)(206-394)	2	(3-204)(205-394)	2	(3-89,190-394)(90-189)	2	(3-90,189-394)(91-188)	1	(3-394)	1	(3-394)	1	(3-394)	2	(3-90,190-394)(91-189)	1	(3-394)	2	(54-86,206-391)(9-53,87-205)
1brd	A	1	(8-226)	1	(8-226)	1	(8-226)	1	(8-226)	1	(8-226)	1	(8-226)	1	(8-226)	1	(8-226)	1	(8-226)	1	(8-225)	1	(8-226)	1	(8-226)	1	(8-226)	1	(8-219)	1	(8-226)	1	(8-226)
1ezm	A	2	(1-134)(135-298)	2	(1-134)(135-298)	2	(1-134)(135-298)	2	(1-134)(135-298)	2	(1-134)(135-298)	2	(1-134)(135-298)	2	(1-134)(135-298)	2	(1-134)(135-298)	2	(1-133)(134-298)	2	(1-133)(134-298)	2	(1-133)(134-298)	1	(1-298)	2	(1-133)(134-298)	2	(1-133)(134-298)	1	(1-298)	2	(1-152)(153-298)
1fnb	A	2	(19-152)(153-314)	2	(19-151)(152-314)	2	(19-152)(153-314)	2	(19-152)(153-314)	2	(19-152)(153-314)	2	(19-151)(152-314)	2	(19-152)(153-314)	2	(19-151)(152-314)	2	(19-159)(160-314)	2	(19-159)(160-314)	2	(19-156)(157-314)	1	(19-314)	2	(19-156)(157-314)	2	(19-159)(160-314)	2	(19-154)(155-314)	2	(19-151)(152-314)
1fxi	A	1	(1-96)	1	(1-96)	1	(1-96)	1	(1-96)	1	(1-96)	1	(1-96)	1	(1-96)	1	(1-96)	1	(1-96)	1	(1-96)	1	(1-96)	1	(1-96)	1	(1-96)	1	(1-96)	1	(1-96)	1	(1-96)
1g6n	A	2	(7-136)(137-206)	2	(7-136)(137-206)	2	(7-136)(137-206)	2	(7-136)(137-206)	2	(7-136)(137-206)	2	(7-136)(137-206)	2	(7-136)(137-206)	2	(7-136)(137-206)	1	(7-206)	2	(7-130)(131-206)	2	(7-125)(126-206)	2	(7-125)(126-206)	2	(7-125)(126-206)	2	(7-127)(128-206)	2	(7-137)(138-206)	2	(9-137)(138-206)
1gky	A	1	(0-186)	1	(0-186)	1	(0-186)	1	(0-186)	1	(0-186)	1	(0-186)	1	(0-186)	1	(0-186)	2	(33-92)(1-32,93-186)	2	(1-31,88-186)(32-87)	1	(1-186)	1	(1-186)	1	(1-186)	1	(1-186)	1	(0-186)	2	(33-92)(1-32,93-186)
1gmp	A	1	(1-96)	1	(1-96)	1	(1-96)	1	(1-96)	1	(1-96)	1	(1-96)	1	(1-96)	1	(1-96)	1	(1-96)	1	(1-96)	1	(1-96)	1	(1-96)	1	(1-96)	1	(1-96)	1	(1-96)	1	(1-96)
1gox	A	1	(0-359)	1	(0-359)	1	(0-359)	1	(0-359)	1	(0-359)	1	(0-359)	1	(0-359)	1	(0-359)	1	(1-359)	1	(1-359)	1	(1-359)	1	(1-359)	1	(1-359)	1	(1-359)	1	(0-359)	1	(1-359)
1gpb	A	2	(19-482,813-841)(483-812)	4	(19-128)(129-246,275-484,813-841)(247-274)(485-812)	4	(19-129)(130-246,275-484,813-841)(247-274)(485-812)	2	(19-482,813-841)(483-812)	4	(19-165)(166-202,242-282)(203-241,283-483)(484-841)	4	(19-128)(129-246,275-484,813-841)(247-274)(485-812)	3	(19-190,812-841)(191-482)(483-811)	4	(19-128)(129-246,275-484,813-841)(247-274)(485-812)	2	(19-484,828-841)(485-827)	2	(19-483,816-841)(484-815)	2	(19-479)(480-841)	1	(19-841)	2	(19-479)(480-841)	3	(19-283,813-841)(284-484)(485-812)	1	(19-841)	2	(486-812)(19-485,813-836)
1lap	A	2	(1-172)(173-484)	2	(1-150)(151-484)	2	(1-172)(173-484)	2	(1-172,455-484)(173-454)	2	(1-172,455-484)(173-454)	2	(1-150)(151-484)	2	(1-172,455-484)(173-454)	2	(1-150)(151-484)	2	(1-173)(174-484)	2	(1-162)(163-484)	3	(1-158)(159-359)(360-484)	2	(1-158)(159-484)	2	(1-158)(159-484)	2	(1-162)(163-484)	2	(1-159)(160-484)	2	(1-165)(166-483)
1ofv	A	1	(1-169)	1	(1-169)	1	(1-169)	1	(1-169)	1	(1-169)	1	(1-169)	1	(1-169)	1	(1-169)	1	(1-169)	1	(1-169)	1	(1-169)	1	(1-169)	1	(1-169)	1	(1-169)	1	(1-169)	1	(1-169)
1pfk	A	2	(0-138,254-319)(139-253)	2	(0-138,252-319)(139-251)	2	(0-138,252-319)(139-251)	2	(0-138,254-319)(139-253)	2	(0-138,254-319)(139-253)	2	(0-138,252-319)(139-251)	2	(0-138,254-319)(139-253)	2	(0-138,252-319)(139-251)	2	(0-137,254-303)(138-253,304-319)	2	(0-142,252-306)(143-251,307-319)	2	(1-119)(120-319)	1	(1-319)	2	(1-119)(120-319)	2	(0-142,252-319)(143-251)	1	(0-319)	2	(142-251,303-318)(0-141,256-302)
1phh	A	2	(1-178)(179-394)	2	(1-178,270-394)(179-269)	2	(1-178,270-394)(179-269)	4	(1-34,97-178,270-327)(35-96)(179-269)(328-394)	4	(1-37,98-178,269-327)(38-97)(179-268)(328-394)	2	(1-178,270-394)(179-269)	3	(1-178,271-327)(179-270)(328-394)	2	(1-178,270-394)(179-269)	1	(1-394)	2	(1-181,268-394)(182-267)	1	(1-394)	1	(1-394)	1	(1-394)	2	(1-44,102-181,268-351)(45-101,182-267,352-394)	2	(1-173,276-394)(174-275)	2	(73-95,181-268,352-388)(1-72,96-180,269-351)
1ppn	A	1	(1-212)	1	(1-212)	1	(1-212)	1	(1-212)	1	(1-212)	1	(1-212)	1	(1-212)	1	(1-212)	1	(1-212)	1	(1-212)	2	(1-110)(111-212)	1	(1-212)	2	(1-110)(111-212)	1	(1-212)	1	(1-212)	1	(1-212)
1pyp	A	1	(1-281)	1	(1-281)	1	(1-281)	1	(1-281)	1	(1-281)	1	(1-281)	1	(1-281)	1	(1-281)	2	(32-53,88-237)(1-31,54-87,238-281)	1	(1-280)	1	(1-281)	1	(1-281)	1	(1-281)	1	(1-280)	1	(1-281)	1	(1-281)
1rbp	A	1	(1-175)	1	(1-175)	1	(1-175)	1	(1-175)	1	(1-175)	1	(1-175)	1	(1-175)	1	(1-175)	1	(1-175)	1	(1-174)	1	(1-175)	1	(1-175)	1	(1-175)	1	(1-174)	1	(1-175)	1	(1-175)
1rcb	A	1	(1-129)	1	(1-129)	1	(1-129)	1	(1-129)	1	(1-129)	1	(1-129)	1	(1-129)	1	(1-129)	1	(1-129)	1	(1-129)	1	(1-129)	1	(1-129)	1	(1-129)	1	(1-129)	1	(1-129)	1	(1-129)
1rhd	A	2	(1-156)(157-293)	2	(1-157)(158-293)	2	(1-157)(158-293)	2	(1-156)(157-293)	2	(1-156)(157-293)	2	(1-157)(158-293)	2	(1-157)(158-293)	2	(1-157)(158-293)	2	(1-157)(158-293)	2	(1-157)(158-293)	2	(1-161)(162-293)	1	(1-293)	2	(1-161)(162-293)	2	(1-157)(158-293)	2	(1-149)(150-293)	2	(1-156)(157-293)
1rve	A	2	(2-58)(59-245)	2	(2-36)(37-245)	2	(2-36)(37-245)	2	(2-61)(62-245)	2	(2-61)(62-245)	2	(2-36)(37-245)	2	(2-61)(62-245)	2	(2-36)(37-245)	2	(2-101,116-171)(102-115,172-245)	1	(2-217)	1	(2-245)	1	(2-245)	1	(2-245)	1	(2-245)	1	(2-245)	1	(2-245)
1sgt	A	2	(16-121)(122-245)	2	(16-121)(122-245)	2	(16-121)(122-245)	2	(16-121)(122-245)	2	(16-121)(122-245)	2	(16-121)(122-245)	2	(16-121)(122-245)	2	(16-121)(122-245)	1	(16-245)	1	(16-245)	2	(16-120)(121-245)	1	(16-245)	1	(16-245)	1	(16-245)	1	(16-245)	2	(16-27,121-232)(28-120,233-245)
1snc	A	1	(7-141)	1	(7-141)	1	(7-141)	1	(7-141)	1	(7-141)	1	(7-141)	1	(7-141)	1	(7-141)	1	(7-141)	1	(7-141)	1	(7-141)	1	(7-141)	1	(7-141)	1	(7-141)	1	(7-141)	1	(7-141)
1tie	A	1	(1-170)	1	(1-170)	1	(1-170)	1	(1-170)	1	(1-170)	1	(1-170)	1	(1-170)	1	(1-170)	1	(1-170)	1	(1-170)	1	(1-170)	1	(1-170)	1	(1-170)	1	(1-170)	1	(1-170)	1	(1-170)
1tlk	A	1	(33-135)	1	(33-135)	1	(33-135)	1	(33-135)	1	(33-135)	1	(33-135)	1	(33-135)	1	(33-135)	1	(33-135)	1	(33-135)	1	(33-135)	1	(33-135)	1	(33-135)	1	(33-135)	1	(33-135)	1	(33-135)
1ula	A	1	(1-289)	1	(1-289)	1	(1-289)	1	(1-289)	1	(1-289)	1	(1-289)	1	(1-289)	1	(1-289)	1	(1-289)	1	(1-289)	2	(1-108)(109-289)	1	(1-289)	2	(1-108)(109-289)	1	(1-289)	1	(1-289)	1	(1-289)
1vsg	A	2	(1-87,255-362)(88-254)	2	(1-86,255-362)(87-254)	2	(1-86,256-362)(87-255)	2	(1-87,255-362)(88-254)	2	(1-87,255-362)(88-254)	2	(1-86,255-362)(87-254)	2	(1-87,255-362)(88-254)	2	(1-86,255-362)(87-254)	2	(1-32,86-255)(33-85,256-362)	2	(1-35,82-261)(36-81,262-362)	1	(1-362)	1	(1-362)	1	(1-362)	2	(1-38,78-263)(39-77,264-362)	1	(1-362)	2	(34-85,256-362)(1-33,86-255)
2aak	A	1	(1-150)	1	(1-150)	1	(1-150)	1	(1-150)	1	(1-150)	1	(1-150)	1	(1-150)	1	(1-150)	1	(1-150)	1	(1-150)	1	(1-150)	1	(1-150)	1	(1-150)	1	(1-150)	1	(1-150)	1	(1-150)
2ace	A	1	(4-535)	1	(4-535)	1	(4-535)	1	(4-535)	1	(4-535)	1	(4-535)	1	(4-535)	1	(4-535)	1	(4-535)	3	(4-315)(332-394,526-535)(316-331,395-525)	2	(4-317)(318-535)	1	(4-535)	1	(4-535)	2	(4-315)(316-535)	1	(4-535)	1	(4-535)
2aza	A	1	(1-129)	1	(1-129)	1	(1-129)	1	(1-129)	1	(1-129)	1	(1-129)	1	(1-129)	1	(1-129)	1	(1-129)	1	(1-129)	1	(1-129)	1	(1-129)	1	(1-129)	1	(1-129)	1	(1-129)	1	(1-129)
2buk	A	1	(12-195)	1	(12-195)	1	(12-195)	1	(12-195)	1	(12-195)	1	(12-195)	1	(12-195)	1	(12-195)	1	(12-195)	1	(23-195)	1	(12-195)	1	(12-195)	1	(12-195)	1	(12-195)	1	(12-195)	1	(12-195)
2ccy	A	1	(2-128)	1	(2-128)	1	(2-128)	1	(2-128)	1	(2-128)	1	(2-128)	1	(2-128)	1	(2-128)	1	(2-128)	1	(2-128)	1	(2-128)	1	(2-128)	1	(2-128)	1	(2-128)	1	(2-128)	1	(2-128)
2cyp	A	1	(2-294)	1	(2-294)	1	(2-294)	1	(2-294)	1	(2-294)	1	(2-294)	1	(2-294)	1	(2-294)	2	(2-144,273-294)(145-272)	1	(2-294)	2	(2-145)(146-294)	1	(2-294)	1	(2-294)	2	(2-144,266-294)(145-265)	1	(2-294)	2	(145-265)(4-144,266-294)
2gmf	A	1	(4-124)	1	(4-124)	1	(4-124)	1	(4-124)	1	(4-124)	1	(4-124)	1	(4-124)	1	(4-124)	1	(4-124)	1	(4-124)	1	(4-124)	1	(4-124)	1	(4-124)	1	(4-124)	2	(4-110)(111-124)	1	(4-124)
2had	A	1	(1-310)	1	(1-310)	1	(1-310)	1	(1-310)	1	(1-310)	1	(1-310)	1	(1-310)	1	(1-310)	1	(1-310)	1	(1-310)	1	(1-310)	1	(1-310)	1	(1-310)	1	(1-310)	1	(1-310)	1	(1-310)
2rn2	A	1	(1-155)	1	(1-155)	1	(1-155)	1	(1-155)	1	(1-155)	1	(1-155)	1	(1-155)	1	(1-155)	1	(1-155)	1	(1-155)	1	(1-155)	1	(1-155)	1	(1-155)	1	(1-155)	1	(1-155)	1	(1-155)
2tmv	P	1	(1-154)	1	(1-154)	1	(1-154)	1	(1-154)	1	(1-154)	1	(1-154)	1	(1-154)	1	(1-154)	1	(1-154)	1	(18-52,71-136)	1	(1-154)	1	(1-154)	1	(1-154)	1	(1-154)	1	(1-154)	1	(1-154)
3cd4	A	2	(1-97)(98-178)	2	(1-97)(98-178)	2	(1-97)(98-178)	2	(1-97)(98-178)	2	(1-97)(98-178)	2	(1-97)(98-178)	2	(1-97)(98-178)	2	(1-97)(98-178)	2	(1-98)(99-178)	2	(1-97)(98-178)	2	(1-97)(98-178)	2	(1-97)(98-178)	2	(1-97)(98-178)	2	(1-97)(98-178)	2	(1-97)(98-178)	2	(99-173)(1-98)
3chy	A	1	(2-129)	1	(2-129)	1	(2-129)	1	(2-129)	1	(2-129)	1	(2-129)	1	(2-129)	1	(2-129)	1	(2-129)	1	(2-129)	1	(2-129)	1	(2-129)	1	(2-129)	1	(2-129)	1	(2-129)	1	(2-129)
3cla	A	1	(6-219)	1	(6-219)	1	(6-219)	1	(6-219)	1	(6-219)	1	(6-219)	1	(6-219)	1	(6-219)	1	(6-219)	1	(6-219)	1	(6-219)	1	(6-219)	1	(6-219)	1	(6-219)	1	(6-219)	1	(6-219)
3dfr	A	1	(1-162)	1	(1-162)	1	(1-162)	1	(1-162)	1	(1-162)	1	(1-162)	1	(1-162)	1	(1-162)	1	(1-162)	1	(1-162)	1	(1-162)	1	(1-162)	1	(1-162)	1	(1-162)	1	(1-162)	1	(1-162)
3grs	A	3	(18-160,291-365)(161-290)(366-478)	4	(18-54,121-159,291-365)(55-120)(160-290)(366-478)	4	(18-53,121-159,291-365)(54-120)(160-290)(366-478)	4	(18-61,121-159,291-365)(62-120)(160-290)(366-478)	3	(18-159,291-365)(160-290)(366-478)	4	(18-54,121-159,291-365)(55-120)(160-290)(366-478)	3	(18-159,291-365)(160-290)(366-478)	4	(18-54,121-159,291-365)(55-120)(160-290)(366-478)	3	(369-478)(18-161,290-368)(162-289)	4	(18-64,106-159,291-364)(65-105)(160-290)(365-478)	3	(18-152)(153-377)(378-478)	1	(18-478)	1	(18-478)	3	(18-64,107-161,290-364)(65-106,162-289)(365-478)	3	(18-165,291-363)(166-290)(364-478)	3	(18-160,290-365)(366-478)(161-289)
3pgk	A	2	(0-184)(185-415)	2	(0-184)(185-415)	2	(0-184)(185-415)	2	(0-184)(185-415)	2	(0-184)(185-415)	2	(0-184)(185-415)	2	(0-184)(185-415)	2	(0-184)(185-415)	2	(1-199,402-415)(200-401)	2	(1-198,402-415)(199-401)	2	(1-188)(189-415)	2	(1-188)(189-415)	2	(1-188)(189-415)	2	(1-188,401-415)(189-400)	1	(0-415)	2	(193-401)(1-186)
3pmg	A	2	(1-299)(300-561)	3	(1-188)(189-419)(420-561)	2	(1-300)(301-561)	2	(1-300)(301-561)	2	(1-300)(301-561)	3	(1-188)(189-419)(420-561)	2	(1-300)(301-561)	2	(1-300)(301-561)	4	(1-190)(191-303)(407-561)(304-406)	4	(1-194)(195-209,303-415)(210-302)(416-561)	3	(1-193)(194-419)(420-561)	3	(1-193)(194-419)(420-561)	3	(1-193)(194-419)(420-561)	4	(1-190)(191-303,389-419)(304-388)(420-561)	4	(1-190)(191-303)(304-420)(421-561)	4	(401-561)(1-197)(198-300)(301-400)
4blm	A	1	(31-291)	1	(31-291)	1	(31-291)	1	(31-291)	1	(31-291)	1	(31-291)	1	(31-291)	1	(31-291)	1	(31-291)	1	(31-291)	1	(31-291)	1	(31-291)	1	(31-291)	1	(31-291)	1	(31-291)	1	(31-291)
4gcr	A	2	(1-82)(83-174)	2	(1-82)(83-174)	2	(1-82)(83-174)	2	(1-82)(83-174)	2	(1-82)(83-174)	2	(1-82)(83-174)	2	(1-82)(83-174)	2	(1-82)(83-174)	2	(1-83)(84-174)	2	(1-81)(82-174)	2	(1-80)(81-174)	2	(1-80)(81-174)	2	(1-80)(81-174)	2	(1-81)(82-174)	2	(1-85)(86-174)	2	(1-83)(84-174)
5fbp	A	2	(6-200)(201-335)	2	(6-201)(202-335)	2	(6-201)(202-335)	3	(6-55,164-200)(72-163)(201-335)	3	(6-55,164-200)(72-163)(201-335)	2	(6-201)(202-335)	3	(6-55,164-200)(72-163)(201-335)	2	(6-201)(202-335)	1	(6-335)	2	(6-200)(201-335)	2	(6-200)(201-335)	1	(6-335)	1	(6-335)	1	(6-334)	1	(6-335)	2	(7-199)(200-334)
5p21	A	1	(1-166)	1	(1-166)	1	(1-166)	1	(1-166)	1	(1-166)	1	(1-166)	1	(1-166)	1	(1-166)	1	(1-166)	1	(1-166)	1	(1-166)	1	(1-166)	1	(1-166)	1	(1-166)	1	(1-166)	1	(1-166)
8acn	A	2	(2-521)(522-754)	2	(2-530)(531-754)	2	(2-530)(531-754)	2	(2-520)(521-754)	2	(2-520)(521-754)	2	(2-530)(531-754)	2	(2-519)(520-754)	2	(2-530)(531-754)	2	(2-530)(531-754)	2	(2-530)(531-754)	4	(2-200)(201-318)(319-541)(542-754)	2	(2-541)(542-754)	2	(2-541)(542-754)	3	(2-97,145-319)(98-144,320-530)(531-754)	2	(2-528)(529-754)	4	(203-315)(534-754)(316-490)(2-202)
8adh	A	2	(1-174,321-374)(175-320)	2	(1-181,318-374)(182-317)	2	(1-181,318-374)(182-317)	2	(1-174,321-374)(175-320)	2	(1-174,321-374)(175-320)	2	(1-181,318-374)(182-317)	2	(1-174,321-374)(175-320)	2	(1-181,318-374)(182-317)	2	(1-173,321-374)(174-320)	2	(1-177,322-374)(178-321)	2	(1-170)(171-374)	1	(1-374)	2	(1-170)(171-374)	2	(1-174,322-374)(175-321)	2	(1-163,340-374)(164-339)	2	(1-178,318-374)(179-317)
8atc	A	2	(1-134)(135-310)	2	(1-134)(135-310)	2	(1-134)(135-310)	2	(1-134)(135-310)	2	(1-134)(135-310)	2	(1-134)(135-310)	2	(1-134)(135-310)	2	(1-134)(135-310)	2	(131-291)(1-130,292-310)	2	(1-144,287-310)(145-286)	2	(1-136)(137-310)	1	(1-310)	1	(1-310)	2	(1-140,290-310)(141-289)	2	(1-150)(151-310)	2	(134-291)(1-133,292-310)
8atc	B	2	(8-97)(98-153)	2	(8-98)(99-153)	2	(8-98)(99-153)	2	(8-97)(98-153)	2	(8-97)(98-153)	2	(8-98)(99-153)	2	(8-97)(98-153)	2	(8-98)(99-153)	2	(8-97)(98-153)	2	(8-100)(101-153)	2	(8-98)(99-153)	2	(8-98)(99-153)	2	(8-98)(99-153)	2	(8-99)(100-153)	2	(8-100)(101-153)	2	(8-100)(101-153)

## Sheet: ASTRAL40
		KluDo (LED, KK)		KluDo (LED, SP)		KluDo (MD, KK)		KluDo (MD, SP)		KluDo (MED, KK)		KluDo (MED, SP)		KluDo (RL, KK)		KluDo (RL, SP)		DomainParser		PDP		DDomain (AUTHORS)		DDomain (SCOP)		DDomain (CATH)		SWORD		SCOP		CATH
		#Domains	Decomposition	#Domains	Decompoition	#Domains	Decomposition	#Domains	Decomposition	#Domains	Decomposition	#Domains	Decomposition	#Domains	Decomposition	#Domains	Decomposition	#Domains	Decomposition	#Domains	Decomposition	#Domains	Decomposition	#Domains	Decomposition	#Domains	Decomposition	#Domains	Decomposition	#Domains	Decomposition	#Domains	Decomposition
12as	A	1	(4-330)	1	(4-330)	1	(4-330)	1	(4-330)	1	(4-330)	1	(4-330)	1	(4-330)	1	(4-330)	1	(4-330)	1	(4-330)	1	(4-330)	1	(4-330)	1	(4-330)	1	(4-330)	1	(4-330)	1	(4-330)
16vp	A	2	(47-231)(232-402)	2	(47-230)(231-402)	2	(47-231)(232-402)	2	(47-230)(231-402)	2	(47-231)(232-402)	2	(47-230)(231-402)	2	(47-231)(232-402)	2	(47-230)(231-402)	1	(47-402)	1	(47-402)	1	(47-402)	1	(47-402)	1	(47-402)	1	(47-402)	1	(47-402)	1	(47-402)
1914	A	1	(2001-4081)	1	(2001-4081)	1	(2001-4081)	1	(2001-4081)	1	(2001-4081)	1	(2001-4081)	1	(2001-4081)	1	(2001-4081)	1	(2001-4081)	1	(2001-4081)	1	(2001-4081)	1	(2001-4081)	1	(2001-4081)	1	(2001-4081)	2	(2001-2097)(4004-4081)	1	(2001-4081)
1a04	A	1	(5-216)	1	(5-216)	1	(5-216)	1	(5-216)	1	(5-216)	1	(5-216)	1	(5-216)	1	(5-216)	2	(5-126)(127-216)	2	(5-125)(126-216)	2	(5-128)(129-216)	1	(5-216)	2	(5-128)(129-216)	1	(5-216)	2	(150-216)(5-142)	2	(5-128)(129-215)
1a0a	A	1	(0-62)	1	(0-62)	1	(0-62)	1	(0-62)	1	(0-62)	1	(0-62)	1	(0-62)	1	(0-62)	1	(0-62)	1	(0-62)	1	(0-62)	1	(0-62)	1	(0-62)	1	(0-62)	1	(0-62)	1	(0-62)
1a0i	A	2	(2-29,197-349)(30-196)	2	(2-238)(239-349)	2	(2-29,196-349)(30-195)	2	(2-198)(199-349)	2	(2-29,196-349)(30-195)	2	(2-238)(239-349)	2	(2-29,196-349)(30-195)	2	(2-238)(239-349)	2	(2-239)(240-349)	3	(2-35,193-240)(241-349)(36-192)	2	(2-242)(243-349)	2	(2-242)(243-349)	2	(2-242)(243-349)	2	(2-240)(241-349)	2	(241-349)(2-240)	3	(241-349)(37-192)(2-36,193-240)
1a0p	A	2	(3-100)(111-292)	2	(3-100)(111-292)	2	(3-100)(111-292)	2	(3-100)(111-292)	2	(3-100)(111-292)	2	(3-100)(111-292)	2	(3-100)(111-292)	2	(3-100)(111-292)	2	(3-100)(111-292)	2	(3-100)(111-292)	2	(3-100)(111-292)	2	(3-100)(111-292)	2	(3-100)(111-292)	2	(3-100)(111-292)	2	(3-100)(111-292)	2	(111-292)(3-100)
1a0t	P	1	(71-483)	1	(71-483)	1	(71-483)	1	(71-483)	1	(71-483)	1	(71-483)	1	(71-483)	1	(71-483)	1	(71-483)	1	(71-483)	1	(71-483)	1	(71-483)	1	(71-483)	1	(71-483)	1	(71-483)	1	(71-483)
1a10	I	1	(21-83)	1	(21-83)	1	(21-83)	1	(21-83)	1	(21-83)	1	(21-83)	1	(21-83)	1	(21-83)	1	(21-83)	1	(21-83)	1	(21-83)	1	(21-83)	1	(21-83)	1	(21-83)	1	(21-83)	1	(21-83)
1a12	A	1	(21-421)	1	(21-421)	1	(21-421)	1	(21-421)	1	(21-421)	1	(21-421)	1	(21-421)	1	(21-421)	1	(21-421)	1	(21-421)	2	(21-290)(291-421)	1	(21-421)	1	(21-421)	1	(21-421)	1	(21-421)	1	(21-421)
1a17	A	1	(19-177)	1	(19-177)	1	(19-177)	1	(19-177)	1	(19-177)	1	(19-177)	1	(19-177)	1	(19-177)	1	(19-177)	1	(19-177)	1	(19-177)	1	(19-177)	1	(19-177)	2	(19-59)(60-177)	1	(19-177)	1	(19-177)
1a1i	A	2	(103-146)(147-187)	3	(103-131)(132-159)(160-187)	2	(103-146)(147-187)	3	(103-131)(132-159)(160-187)	2	(103-146)(147-187)	3	(103-131)(132-159)(160-187)	2	(103-146)(147-187)	3	(103-131)(132-159)(160-187)	1	(103-187)	1	(103-187)	1	(103-187)	1	(103-187)	1	(103-187)	1	(103-187)	3	(103-131)(132-159)(160-187)	3	(103-132)(133-159)(160-186)
1a1v	A	3	(190-325)(326-484)(485-624)	3	(190-327)(328-483)(484-624)	3	(190-325)(326-484)(485-624)	3	(190-326)(327-483)(484-624)	3	(190-326)(327-483)(484-624)	3	(190-327)(328-483)(484-624)	2	(190-324,485-624)(325-484)	2	(190-328,483-624)(329-482)	3	(190-323)(324-430,450-483)(432-449,484-624)	3	(190-323,485-537)(324-484)(538-624)	3	(190-323)(324-483)(484-624)	3	(190-323)(324-483)(484-624)	3	(190-323)(324-483)(484-624)	3	(190-326)(327-483)(484-624)	2	(190-325)(326-624)	3	(325-430,452-483)(432-451,484-624)(190-324)
1a1x	A	1	(3-108)	1	(3-108)	1	(3-108)	1	(3-108)	1	(3-108)	1	(3-108)	1	(3-108)	1	(3-108)	1	(3-108)	1	(3-108)	1	(3-108)	1	(3-108)	1	(3-108)	1	(3-108)	1	(3-108)	1	(3-108)
1a26	A	2	(662-797)(798-1012)	2	(662-782)(783-1012)	2	(662-786)(787-1012)	2	(662-782)(783-1012)	2	(662-798)(799-1012)	2	(662-782)(783-1012)	2	(662-786)(787-1012)	3	(662-688,779-807)(689-778)(808-1012)	2	(662-798)(799-1012)	2	(797-1012)(678-776)	2	(662-796)(797-1012)	2	(662-796)(797-1012)	2	(662-796)(797-1012)	1	(662-1012)	2	(662-796)(797-1012)	2	(798-1010)(662-797)
1a2p	A	1	(3-110)	1	(3-110)	1	(3-110)	1	(3-110)	1	(3-110)	1	(3-110)	1	(3-110)	1	(3-110)	1	(3-110)	1	(3-110)	1	(3-110)	1	(3-110)	1	(3-110)	1	(3-110)	1	(3-110)	1	(3-110)
1a2z	A	1	(1-220)	1	(1-220)	1	(1-220)	1	(1-220)	1	(1-220)	1	(1-220)	1	(1-220)	1	(1-220)	1	(1-220)	1	(1-220)	1	(1-220)	1	(1-220)	1	(1-220)	1	(1-220)	1	(1-220)	1	(1-220)
1a32	A	1	(2-86)	1	(2-86)	1	(2-86)	1	(2-86)	1	(2-86)	1	(2-86)	1	(2-86)	1	(2-86)	1	(2-86)	1	(2-86)	1	(2-86)	1	(2-86)	1	(2-86)	1	(2-86)	1	(2-86)	1	(2-86)
1a3a	A	1	(4-148)	1	(4-148)	1	(4-148)	1	(4-148)	1	(4-148)	1	(4-148)	1	(4-148)	1	(4-148)	1	(4-148)	1	(4-148)	1	(4-148)	1	(4-148)	1	(4-148)	1	(4-148)	1	(4-148)	1	(4-148)
1a3q	A	2	(37-221)(222-327)	3	(37-140,186-222)(141-185)(223-327)	2	(37-221)(222-327)	2	(37-225)(226-327)	2	(37-221)(222-327)	3	(37-140,186-222)(141-185)(223-327)	2	(37-221)(222-327)	2	(37-225)(226-327)	2	(37-225)(226-327)	3	(37-140,187-227)(141-186)(228-327)	2	(37-227)(228-327)	2	(37-227)(228-327)	2	(37-227)(228-327)	2	(37-227)(228-327)	2	(227-327)(37-226)	2	(37-221)(225-322)
1a3w	A	3	(2-85,192-355)(86-191)(356-500)	2	(2-88,189-500)(89-188)	3	(2-86,191-355)(87-190)(356-500)	2	(2-88,189-500)(89-188)	2	(2-84,193-500)(85-192)	2	(2-88,189-500)(89-188)	3	(2-86,191-355)(87-190)(356-500)	2	(2-88,189-500)(89-188)	3	(90-188)(2-89,189-359)(360-500)	3	(89-187)(19-88,188-360)(361-500)	2	(2-358)(359-500)	2	(2-358)(359-500)	2	(2-358)(359-500)	3	(2-89,188-359)(90-187)(360-500)	3	(88-188)(2-87,189-366)(367-500)	3	(2-18,356-498)(88-189)(19-87,190-355)
1a41	A	2	(81-216)(217-310)	2	(81-216)(217-310)	2	(81-217)(218-310)	2	(81-216)(217-310)	2	(81-217)(218-310)	2	(81-216)(217-310)	2	(81-216)(217-310)	2	(81-216)(217-310)	2	(81-217)(218-310)	2	(81-98,212-310)(99-211)	2	(81-223)(224-310)	2	(81-223)(224-310)	2	(81-223)(224-310)	2	(81-226)(227-310)	1	(81-310)	2	(217-310)(81-216)
1a4i	A	2	(2-145)(146-296)	2	(2-145)(146-296)	2	(2-144)(145-296)	2	(2-145)(146-296)	2	(2-145)(146-296)	2	(2-145)(146-296)	2	(2-145)(146-296)	2	(2-145)(146-296)	2	(35-144)(2-34,145-296)	2	(2-12,149-275)(13-148,276-296)	2	(2-122)(123-296)	1	(2-296)	1	(2-296)	1	(2-296)	2	(127-296)(2-126)	2	(31-119)(2-7,146-276)
1a4p	A	1	(1-92)	1	(1-92)	1	(1-92)	1	(1-92)	1	(1-92)	1	(1-92)	1	(1-92)	1	(1-92)	1	(1-92)	1	(1-92)	1	(1-92)	1	(1-92)	1	(1-92)	1	(1-92)	1	(1-92)	1	(1-92)
1a4q	A	1	(76-465)	1	(76-465)	1	(76-465)	1	(76-465)	1	(76-465)	1	(76-465)	1	(76-465)	1	(76-465)	1	(76-465)	1	(76-465)	1	(76-465)	1	(76-465)	1	(76-465)	1	(76-465)	1	(76-465)	1	(76-465)
1a5e	A	1	(1-156)	1	(1-156)	1	(1-156)	1	(1-156)	1	(1-156)	1	(1-156)	1	(1-156)	1	(1-156)	1	(1-156)	1	(1-156)	1	(1-156)	1	(1-156)	1	(1-156)	1	(1-156)	1	(1-156)	1	(1-156)
1a5t	A	2	(1-167)(168-330)	2	(1-167)(168-330)	2	(1-167)(168-330)	2	(1-167)(168-330)	2	(1-167)(168-330)	2	(1-167)(168-330)	2	(1-167)(168-330)	2	(1-167)(168-330)	2	(1-166)(167-330)	3	(1-165)(166-210)(211-330)	2	(1-166)(167-330)	2	(1-166)(167-330)	2	(1-166)(167-330)	3	(1-165)(166-210)(211-330)	2	(208-330)(1-207)	3	(208-329)(1-167)(168-207)
1a62	A	1	(1-125)	1	(1-125)	1	(1-125)	1	(1-125)	1	(1-125)	1	(1-125)	1	(1-125)	1	(1-125)	1	(2-125)	1	(2-125)	1	(2-125)	1	(2-125)	1	(2-125)	1	(2-125)	2	(1-47)(48-125)	2	(48-117)(2-47)
1a6b	B	1	(14-53)	1	(14-53)	1	(14-53)	1	(14-53)	1	(14-53)	1	(14-53)	1	(14-53)	1	(14-53)	1	(14-53)	1	(14-53)	1	(14-53)	1	(14-53)	1	(14-53)	1	(14-53)	1	(14-53)	1	(14-53)
1a6c	A	2	(1-347)(348-513)	3	(1-179)(180-350)(351-513)	3	(1-176)(177-349)(350-513)	2	(1-352)(353-513)	3	(1-176)(177-349)(350-513)	3	(1-179)(180-350)(351-513)	3	(1-176)(177-349)(350-513)	3	(1-179)(180-350)(351-513)	3	(1-175)(176-349,510-513)(350-509)	3	(1-176)(191-348)(177-190,349-513)	3	(1-175)(176-348)(349-513)	3	(1-175)(176-348)(349-513)	3	(1-175)(176-348)(349-513)	3	(1-179)(180-353)(354-513)	3	(1-176)(177-348)(349-513)	2	(349-513)(1-348)
1a6f	A	1	(2-114)	1	(2-114)	1	(2-114)	1	(2-114)	1	(2-114)	1	(2-114)	1	(2-114)	1	(2-114)	1	(2-114)	1	(2-114)	1	(2-114)	1	(2-114)	1	(2-114)	1	(2-114)	1	(2-114)	1	(2-114)
1a6j	A	1	(8-157)	1	(8-157)	1	(8-157)	1	(8-157)	1	(8-157)	1	(8-157)	1	(8-157)	1	(8-157)	1	(8-157)	1	(8-157)	1	(8-157)	1	(8-157)	1	(8-157)	1	(8-157)	1	(8-157)	1	(8-157)
1a73	A	1	(2-163)	1	(2-163)	1	(2-163)	1	(2-163)	1	(2-163)	1	(2-163)	1	(2-163)	1	(2-163)	1	(2-163)	1	(2-163)	1	(2-163)	1	(2-163)	1	(2-163)	1	(2-163)	1	(2-163)	1	(2-163)
1a79	A	1	(9-179)	1	(9-179)	1	(9-179)	1	(9-179)	1	(9-179)	1	(9-179)	1	(9-179)	1	(9-179)	2	(9-82)(83-179)	2	(9-89)(90-179)	2	(9-89)(90-179)	1	(9-179)	2	(9-89)(90-179)	2	(9-85)(86-179)	2	(83-179)(9-82)	2	(9-79)(80-179)
1a7j	A	1	(2-289)	1	(2-289)	1	(2-289)	1	(2-289)	1	(2-289)	1	(2-289)	1	(2-289)	1	(2-289)	1	(2-289)	2	(2-152,276-289)(153-275)	1	(2-289)	1	(2-289)	1	(2-289)	1	(2-289)	1	(2-289)	1	(2-289)
1a7s	A	1	(1-225)	1	(1-225)	1	(1-225)	1	(1-225)	1	(1-225)	1	(1-225)	1	(1-225)	1	(1-225)	1	(1-225)	1	(1-225)	1	(1-225)	1	(1-225)	1	(1-225)	1	(1-225)	1	(1-225)	2	(1-12,108-207)(13-107,208-221)
1a7t	A	1	(4-230)	1	(4-230)	1	(4-230)	1	(4-230)	1	(4-230)	1	(4-230)	1	(4-230)	1	(4-230)	1	(4-230)	1	(4-230)	1	(4-230)	1	(4-230)	1	(4-230)	2	(4-124)(125-230)	1	(4-230)	1	(4-230)
1a8d	A	2	(1-246)(247-452)	2	(1-247)(248-452)	2	(1-246)(247-452)	2	(1-247)(248-452)	2	(1-246)(247-452)	2	(1-247)(248-452)	2	(1-246)(247-452)	2	(1-247)(248-452)	2	(1-245)(246-452)	2	(1-247)(248-452)	2	(1-245)(246-452)	2	(1-245)(246-452)	2	(1-245)(246-452)	2	(1-247)(248-452)	2	(1-247)(248-452)	2	(1-246)(247-452)
1a8l	A	1	(1-226)	1	(1-226)	1	(1-226)	1	(1-226)	1	(1-226)	1	(1-226)	1	(1-226)	1	(1-226)	1	(1-226)	2	(1-90)(91-226)	2	(1-117)(118-226)	1	(1-226)	1	(1-226)	1	(1-226)	2	(1-119)(120-226)	2	(120-225)(1-117)
1a8q	A	1	(1-274)	1	(1-274)	1	(1-274)	1	(1-274)	1	(1-274)	1	(1-274)	1	(1-274)	1	(1-274)	1	(1-274)	1	(1-274)	1	(1-274)	1	(1-274)	1	(1-274)	1	(1-274)	1	(1-274)	1	(1-274)
1a8r	A	2	(1-76)(77-221)	2	(1-73)(74-221)	2	(1-76)(77-221)	2	(1-73)(74-221)	2	(1-76)(77-221)	2	(1-73)(74-221)	2	(1-76)(77-221)	2	(1-73)(74-221)	1	(1-221)	2	(1-23,78-221)(24-77)	1	(1-221)	1	(1-221)	1	(1-221)	2	(1-30,74-221)(31-73)	1	(1-221)	2	(1-85)(86-221)
1a9n	A	1	(2-163)	1	(2-163)	1	(2-163)	1	(2-163)	1	(2-163)	1	(2-163)	1	(2-163)	1	(2-163)	1	(2-163)	1	(2-163)	1	(2-163)	1	(2-163)	1	(2-163)	1	(2-163)	1	(2-163)	1	(2-163)
1a9x	A	3	(1-636)(637-886)(887-1073)	3	(1-674,760-923)(675-759)(924-1073)	4	(1-350)(351-637)(638-887)(888-1073)	3	(1-673,760-923)(674-759)(924-1073)	3	(1-635)(636-886)(887-1073)	3	(1-674,760-923)(675-759)(924-1073)	2	(1-637)(638-1073)	3	(1-674,760-923)(675-759)(924-1073)	8	(1-116)(663-755)(117-209)(210-404,523-662)(405-467)(468-522)(756-937,1057-1073)(938-1056)	9	(1-117,323-336,886-939,1050-1073)(118-144,210-322,337-395,523-554)(555-662)(691-755)(940-1049)(145-209)(663-690,756-885)(396-409,473-522)(410-472)	8	(1-123)(124-212)(213-352)(353-522)(523-661)(662-755)(756-935)(936-1073)	3	(1-661)(662-935)(936-1073)	8	(1-123)(124-212)(213-352)(353-471)(472-522)(523-661)(662-935)(936-1073)	6	(1-143,1056-1073)(144-209)(210-554)(555-663)(664-937)(938-1055)	6	(403-555)(936-1073)(1-127)(556-676)(128-402)(677-935)	8	(1-116)(664-686,757-936)(554-663)(117-140,211-403)(937-1042)(404-553)(687-756)(141-210)
1a9x	B	2	(1502-1654)(1655-1880)	2	(1502-1653)(1654-1880)	2	(1502-1653)(1654-1880)	2	(1502-1653)(1654-1880)	2	(1502-1654)(1655-1880)	2	(1502-1653)(1654-1880)	2	(1502-1653)(1654-1880)	2	(1502-1653)(1654-1880)	2	(1502-1652)(1653-1880)	2	(1502-1650)(1651-1880)	2	(1502-1653)(1654-1880)	2	(1502-1653)(1654-1880)	2	(1502-1653)(1654-1880)	2	(1502-1652)(1653-1880)	2	(1502-1652)(1653-1880)	2	(1502-1651)(1652-1879)
1ab8	A	1	(877-1076)	1	(877-1076)	1	(877-1076)	1	(877-1076)	1	(877-1076)	1	(877-1076)	1	(877-1076)	1	(877-1076)	1	(877-1076)	1	(877-1076)	1	(877-1076)	1	(877-1076)	1	(877-1076)	1	(877-1076)	1	(877-1076)	1	(877-1076)
1aba	A	1	(1-87)	1	(1-87)	1	(1-87)	1	(1-87)	1	(1-87)	1	(1-87)	1	(1-87)	1	(1-87)	1	(1-87)	1	(1-87)	1	(1-87)	1	(1-87)	1	(1-87)	1	(1-87)	1	(1-87)	1	(1-87)
1abv	A	1	(1-105)	1	(1-105)	1	(1-105)	1	(1-105)	1	(1-105)	1	(1-105)	1	(1-105)	1	(1-105)	1	(1-105)	1	(1-105)	1	(1-105)	1	(1-105)	1	(1-105)	1	(1-105)	1	(1-105)	1	(1-105)
1ac5	A	2	(1-207)(208-483)	3	(1-211,313-364)(212-312)(365-483)	3	(1-211,314-358)(212-313)(359-483)	3	(1-212,313-363)(213-312)(364-483)	3	(1-211,314-358)(212-313)(359-483)	3	(1-211,313-364)(212-312)(365-483)	3	(1-211,314-358)(212-313)(359-483)	3	(1-211,313-364)(212-312)(365-483)	1	(1-483)	1	(1-483)	1	(1-483)	1	(1-483)	1	(1-483)	2	(1-215,313-358)(216-312,359-483)	1	(1-483)	1	(1-483)
1acw	A	1	(1-29)	1	(1-29)	1	(1-29)	1	(1-29)	1	(1-29)	1	(1-29)	1	(1-29)	1	(1-29)	1	(1-29)	1	(1-29)	1	(1-29)	1	(1-29)	1	(1-29)	1	(1-29)	1	(1-29)
1ad1	A	1	(2-265)	1	(2-265)	1	(2-265)	1	(2-265)	1	(2-265)	1	(2-265)	1	(2-265)	1	(2-265)	1	(2-265)	1	(2-265)	1	(2-265)	1	(2-265)	1	(2-265)	1	(2-265)	1	(2-265)	1	(2-265)
1ad2	A	2	(5-66,161-228)(67-160)	2	(5-67,161-228)(68-160)	2	(5-66,161-228)(67-160)	2	(5-67,161-228)(68-160)	2	(5-66,161-228)(67-160)	2	(5-67,161-228)(68-160)	2	(5-66,161-228)(67-160)	2	(5-67,161-228)(68-160)	1	(5-228)	2	(5-68,159-228)(69-158)	1	(5-228)	1	(5-228)	1	(5-228)	2	(5-68,159-228)(69-158)	1	(5-228)	2	(15-66,160-228)(67-159)
1ad5	A	4	(82-142)(143-247)(248-340)(341-531)	4	(82-142)(143-248)(249-340)(341-531)	4	(82-142)(143-247)(248-341)(342-531)	4	(82-142)(143-248)(249-340)(341-531)	4	(82-145)(146-247)(248-341)(342-531)	4	(82-142)(143-248)(249-340)(341-531)	4	(82-145)(146-247)(248-341)(342-531)	4	(82-142)(143-248)(249-340)(341-531)	5	(82-145)(254-340)(422-526)(341-411)(146-253,528-531)	4	(82-145,245-258)(146-244,521-531)(341-520)(259-340)	3	(82-145)(146-253)(254-531)	3	(82-145)(146-253)(254-531)	3	(82-145)(146-253)(254-531)	4	(82-145)(146-253,517-531)(254-340)(341-516)	3	(82-145)(146-248)(249-531)	4	(345-519)(146-247)(259-344)(82-145)
1adu	A	2	(180-268,469-529)(269-468)	1	(180-529)	2	(180-268,469-529)(269-468)	1	(180-529)	2	(180-268,469-529)(269-468)	1	(180-529)	2	(180-268,470-529)(269-469)	1	(180-529)	1	(180-529)	2	(180-266)(267-515)	1	(180-529)	1	(180-529)	1	(180-529)	2	(180-266,468-497)(267-467,498-529)	3	(180-265)(266-385)(386-529)	2	(267-473)(180-266,474-500)
1adz	A	1	(1-71)	1	(1-71)	1	(1-71)	1	(1-71)	1	(1-71)	1	(1-71)	1	(1-71)	1	(1-71)	1	(1-71)	1	(1-71)	1	(1-71)	1	(1-71)	1	(1-71)	1	(1-71)	1	(1-71)	1	(1-71)
1ae9	A	1	(177-355)	1	(177-355)	1	(177-355)	1	(177-355)	1	(177-355)	1	(177-355)	1	(177-355)	1	(177-355)	1	(177-355)	1	(177-355)	1	(177-355)	1	(177-355)	1	(177-355)	1	(177-355)	1	(177-355)	1	(177-355)
1aep	A	1	(6-158)	1	(6-158)	1	(6-158)	1	(6-158)	1	(6-158)	1	(6-158)	1	(6-158)	1	(6-158)	1	(6-158)	1	(6-158)	1	(6-158)	1	(6-158)	1	(6-158)	1	(6-158)	1	(6-158)	1	(6-158)
1af7	A	2	(11-91)(92-284)	2	(11-89)(90-284)	2	(11-91)(92-284)	2	(11-89)(90-284)	2	(11-91)(92-284)	2	(11-89)(90-284)	2	(11-91)(92-284)	2	(11-89)(90-284)	2	(11-90)(91-284)	3	(11-89)(213-284)(90-212)	2	(11-89)(90-284)	2	(11-89)(90-284)	2	(11-89)(90-284)	2	(11-90)(91-284)	2	(11-91)(92-284)	2	(91-284)(11-90)
1afp	A	1	(1-51)	1	(1-51)	1	(1-51)	1	(1-51)	1	(1-51)	1	(1-51)	1	(1-51)	1	(1-51)	1	(1-51)	1	(1-51)	1	(1-51)	1	(1-51)	1	(1-51)	1	(1-51)	1	(1-51)	1	(1-51)
1ag7	A	1	(1-34)	1	(1-34)	1	(1-34)	1	(1-34)	1	(1-34)	1	(1-34)	1	(1-34)	1	(1-34)	1	(1-34)	1	(1-34)	1	(1-34)	1	(1-34)	1	(1-34)	1	(1-34)	1	(1-34)
1agg	A	1	(1-48)	1	(1-48)	1	(1-48)	1	(1-48)	1	(1-48)	1	(1-48)	1	(1-48)	1	(1-48)	1	(1-48)	1	(1-48)	1	(1-48)	1	(1-48)	1	(1-48)	1	(1-48)	1	(1-48)	1	(1-48)
1agj	A	1	(1-242)	1	(1-242)	1	(1-242)	1	(1-242)	1	(1-242)	1	(1-242)	1	(1-242)	1	(1-242)	1	(1-242)	1	(1-242)	1	(1-242)	1	(1-242)	1	(1-242)	1	(1-242)	1	(1-242)	2	(47-141,230-242)(1-46,142-229)
1agq	A	1	(39-135)	1	(39-135)	1	(39-135)	1	(39-135)	1	(39-135)	1	(39-135)	1	(39-135)	1	(39-135)	1	(39-135)	1	(39-135)	1	(39-135)	1	(39-135)	1	(39-135)	1	(39-135)	1	(39-135)	1	(39-135)
1ahl	A	1	(1-49)	1	(1-49)	1	(1-49)	1	(1-49)	1	(1-49)	1	(1-49)	1	(1-49)	1	(1-49)	1	(1-49)	1	(1-49)	1	(1-49)	1	(1-49)	1	(1-49)	1	(1-49)	1	(1-49)	1	(1-49)
1aho	A	1	(1-64)	1	(1-64)	1	(1-64)	1	(1-64)	1	(1-64)	1	(1-64)	1	(1-64)	1	(1-64)	1	(1-64)	1	(1-64)	1	(1-64)	1	(1-64)	1	(1-64)	1	(1-64)	1	(1-64)	1	(1-64)
1ahs	A	1	(126-251)	1	(126-251)	1	(126-251)	1	(126-251)	1	(126-251)	1	(126-251)	1	(126-251)	1	(126-251)	1	(126-251)	1	(126-251)	1	(126-251)	1	(126-251)	1	(126-251)	1	(126-251)	1	(126-251)	1	(126-251)
1ais	B	2	(1108-1206)(1207-1300)	2	(1108-1207)(1208-1300)	2	(1108-1206)(1207-1300)	2	(1108-1207)(1208-1300)	2	(1108-1206)(1207-1300)	2	(1108-1207)(1208-1300)	2	(1108-1206)(1207-1300)	2	(1108-1207)(1208-1300)	2	(1108-1206)(1207-1300)	2	(1108-1206)(1207-1300)	2	(1108-1204)(1205-1300)	2	(1108-1204)(1205-1300)	2	(1108-1204)(1205-1300)	2	(1108-1206)(1207-1300)	2	(1108-1205)(1206-1300)	2	(1207-1300)(1108-1206)
1ais	A	2	(1-103)(104-181)	2	(1-104)(105-181)	2	(1-103)(104-181)	2	(1-104)(105-181)	2	(1-103)(104-181)	2	(1-104)(105-181)	2	(1-103)(104-181)	2	(1-104)(105-181)	1	(1-181)	2	(1-13,104-181)(14-103)	2	(1-103)(104-181)	2	(1-103)(104-181)	2	(1-103)(104-181)	1	(1-181)	2	(1-92)(93-181)	2	(16-102)(5-15,103-181)
1aiw	A	1	(1-62)	1	(1-62)	1	(1-62)	1	(1-62)	1	(1-62)	1	(1-62)	1	(1-62)	1	(1-62)	1	(1-62)	1	(1-62)	1	(1-62)	1	(1-62)	1	(1-62)	1	(1-62)	1	(1-62)	1	(1-62)
1akh	A	1	(77-125)	1	(77-125)	1	(77-125)	1	(77-125)	1	(77-125)	1	(77-125)	1	(77-125)	1	(77-125)	1	(77-125)	1	(77-125)	1	(77-125)	1	(77-125)	1	(77-125)	1	(77-125)	1	(77-125)	1	(77-125)
1ako	A	1	(1-268)	1	(1-268)	1	(1-268)	1	(1-268)	1	(1-268)	1	(1-268)	1	(1-268)	1	(1-268)	1	(1-268)	1	(1-268)	2	(1-109)(110-268)	1	(1-268)	2	(1-109)(110-268)	1	(1-268)	1	(1-268)	1	(1-268)
1akp	A	1	(1-114)	1	(1-114)	1	(1-114)	1	(1-114)	1	(1-114)	1	(1-114)	1	(1-114)	1	(1-114)	1	(1-114)	1	(1-114)	1	(1-114)	1	(1-114)	1	(1-114)	1	(1-114)	1	(1-114)	1	(1-114)
1aky	A	1	(3-220)	1	(3-220)	1	(3-220)	1	(3-220)	1	(3-220)	1	(3-220)	1	(3-220)	1	(3-220)	1	(3-220)	2	(3-130,170-220)(131-169)	1	(3-220)	1	(3-220)	1	(3-220)	2	(3-130,166-220)(131-165)	2	(3-130,169-220)(131-168)	1	(3-220)
1al3	A	2	(88-164,269-324)(165-268)	2	(88-165,269-324)(166-268)	2	(88-164,269-324)(165-268)	2	(88-165,269-324)(166-268)	2	(88-164,269-324)(165-268)	2	(88-165,269-324)(166-268)	2	(88-164,269-324)(165-268)	2	(88-165,269-324)(166-268)	2	(88-166,267-324)(167-266)	2	(88-165,269-324)(166-268)	1	(88-324)	1	(88-324)	1	(88-324)	2	(88-166,267-324)(167-266)	1	(88-324)	2	(88-166,268-324)(167-267)
1alu	A	1	(19-184)	1	(19-184)	1	(19-184)	1	(19-184)	1	(19-184)	1	(19-184)	1	(19-184)	1	(19-184)	1	(19-184)	1	(19-184)	1	(19-184)	1	(19-184)	1	(19-184)	1	(19-184)	1	(19-184)	1	(19-184)
1aly	A	1	(116-261)	1	(116-261)	1	(116-261)	1	(116-261)	1	(116-261)	1	(116-261)	1	(116-261)	1	(116-261)	1	(116-261)	1	(116-261)	1	(116-261)	1	(116-261)	1	(116-261)	1	(116-261)	1	(116-261)	1	(116-261)
1am2	A	1	(0-198)	1	(0-198)	1	(0-198)	1	(0-198)	1	(0-198)	1	(0-198)	1	(0-198)	1	(0-198)	1	(0-198)	1	(0-198)	1	(0-198)	1	(0-198)	1	(0-198)	1	(0-198)	1	(0-198)	1	(0-198)
1am7	A	1	(1-154)	1	(1-154)	1	(1-154)	1	(1-154)	1	(1-154)	1	(1-154)	1	(1-154)	1	(1-154)	1	(1-154)	2	(1-15,95-154)(16-94)	1	(1-154)	1	(1-154)	1	(1-154)	1	(1-154)	1	(1-154)	1	(1-154)
1am9	A	1	(319-398)	1	(319-398)	1	(319-398)	1	(319-398)	1	(319-398)	1	(319-398)	1	(319-398)	1	(319-398)	1	(319-398)	1	(319-398)	1	(319-398)	1	(319-398)	1	(319-398)	1	(319-398)	1	(319-398)	1	(319-398)
1amu	A	4	(17-254)(255-347)(348-424)(425-530)	2	(17-427)(428-530)	4	(17-251)(252-347)(348-426)(427-530)	2	(17-426)(427-530)	4	(17-251)(252-347)(348-426)(427-530)	2	(17-427)(428-530)	2	(17-346)(347-530)	2	(17-427)(428-530)	2	(17-430)(431-530)	2	(17-430)(431-530)	2	(17-430)(431-530)	2	(17-430)(431-530)	2	(17-430)(431-530)	2	(17-70,180-530)(71-179)	1	(17-530)	4	(36-205)(346-426)(206-345)(435-530)
1amx	A	1	(169-318)	1	(169-318)	1	(169-318)	1	(169-318)	1	(169-318)	1	(169-318)	1	(169-318)	1	(169-318)	1	(169-318)	1	(169-318)	1	(169-318)	1	(169-318)	1	(169-318)	1	(169-318)	1	(169-318)	1	(169-318)
1an4	A	1	(196-260)	1	(196-260)	1	(196-260)	1	(196-260)	1	(196-260)	1	(196-260)	1	(196-260)	1	(196-260)	1	(196-260)	1	(196-260)	1	(196-260)	1	(196-260)	1	(196-260)	1	(196-260)	2	(197-260)(196-196)	1	(196-260)
1an8	A	2	(3-96)(97-208)	2	(3-95)(96-208)	2	(3-96)(97-208)	2	(3-95)(96-208)	2	(3-96)(97-208)	2	(3-95)(96-208)	2	(3-96)(97-208)	2	(3-95)(96-208)	1	(3-208)	2	(3-15,94-208)(16-93)	2	(3-93)(94-208)	1	(3-208)	1	(3-208)	1	(3-208)	2	(3-95)(96-208)	2	(19-93)(3-18,94-208)
1an9	A	2	(1-195,286-340)(196-285)	2	(1-196,284-340)(197-283)	2	(1-195,286-340)(196-285)	2	(1-196,284-340)(197-283)	2	(1-195,286-340)(196-285)	2	(1-196,284-340)(197-283)	2	(1-195,284-340)(196-283)	2	(1-196,284-340)(197-283)	1	(1-340)	3	(1-92,136-195,284-340)(93-135)(196-283)	1	(1-340)	1	(1-340)	1	(1-340)	2	(1-48,141-196,283-340)(49-140,197-282)	2	(1-194,288-340)(195-287)	2	(89-139,196-285)(1-88,140-195,286-339)
1ans	A	1	(1-27)	1	(1-27)	1	(1-27)	1	(1-27)	1	(1-27)	1	(1-27)	1	(1-27)	1	(1-27)	1	(1-27)	1	(1-27)	1	(1-27)	1	(1-27)	1	(1-27)	1	(1-27)	1	(1-27)
1ao0	A	2	(1-251)(252-459)	2	(1-254,426-459)(255-425)	2	(1-248)(249-459)	2	(1-254,426-459)(255-425)	2	(1-251)(252-459)	2	(1-254,426-459)(255-425)	2	(1-248)(249-459)	2	(1-254,426-459)(255-425)	2	(1-231)(232-459)	2	(1-232,446-459)(233-445)	2	(1-231)(232-459)	2	(1-231)(232-459)	2	(1-231)(232-459)	2	(1-233)(234-459)	2	(235-459)(1-234)	2	(1-259,380-390,425-458)(260-305,328-379,391-424)
1aoa	A	2	(121-244)(245-375)	2	(121-244)(245-375)	2	(121-244)(245-375)	2	(121-244)(245-375)	2	(121-244)(245-375)	2	(121-244)(245-375)	2	(121-244)(245-375)	2	(121-244)(245-375)	2	(121-251)(260-375)	2	(121-238)(239-375)	2	(121-237)(238-375)	2	(121-237)(238-375)	2	(121-237)(238-375)	2	(121-238)(239-375)	2	(121-251)(260-375)	2	(239-374)(121-238)
1aoc	A	1	(1-175)	1	(1-175)	1	(1-175)	1	(1-175)	1	(1-175)	1	(1-175)	1	(1-175)	1	(1-175)	1	(1-175)	1	(1-175)	1	(1-175)	1	(1-175)	1	(1-175)	1	(1-175)	1	(1-175)	1	(1-175)
1aoe	A	1	(1-192)	1	(1-192)	1	(1-192)	1	(1-192)	1	(1-192)	1	(1-192)	1	(1-192)	1	(1-192)	1	(1-192)	1	(1-192)	1	(1-192)	1	(1-192)	1	(1-192)	1	(1-192)	1	(1-192)	1	(1-192)
1aoh	A	1	(5-147)	1	(5-147)	1	(5-147)	1	(5-147)	1	(5-147)	1	(5-147)	1	(5-147)	1	(5-147)	1	(5-147)	1	(5-147)	1	(5-147)	1	(5-147)	1	(5-147)	1	(5-147)	1	(5-147)	1	(5-147)
1aol	A	2	(9-43,118-236)(44-117)	2	(9-43,118-236)(44-117)	2	(9-43,118-236)(44-117)	2	(9-43,119-236)(44-118)	2	(9-43,118-236)(44-117)	2	(9-43,118-236)(44-117)	2	(9-43,118-236)(44-117)	2	(9-43,118-236)(44-117)	1	(9-236)	1	(9-236)	1	(9-236)	1	(9-236)	1	(9-236)	1	(9-236)	1	(9-236)	1	(9-236)
1aor	A	1	(1-605)	1	(1-605)	1	(1-605)	1	(1-605)	1	(1-605)	1	(1-605)	1	(1-605)	1	(1-605)	1	(1-605)	1	(1-605)	3	(1-210)(211-418)(419-605)	1	(1-605)	1	(1-605)	1	(1-605)	2	(211-605)(1-210)	3	(1-211)(242-427)(212-241,428-604)
1aoy	A	1	(1-78)	1	(1-78)	1	(1-78)	1	(1-78)	1	(1-78)	1	(1-78)	1	(1-78)	1	(1-78)	1	(1-78)	1	(1-78)	1	(1-78)	1	(1-78)	1	(1-78)	1	(1-78)	1	(1-78)	1	(1-78)
1aoz	A	2	(1-94,335-552)(95-334)	2	(1-112,337-552)(113-336)	3	(1-122,523-552)(123-329)(330-522)	2	(1-115,334-552)(116-333)	3	(1-115,520-552)(116-329)(330-519)	2	(1-112,337-552)(113-336)	5	(1-139)(140-204)(205-330)(331-518)(519-552)	2	(1-115,336-552)(116-335)	3	(1-127)(337-552)(128-336)	3	(1-129)(130-334)(335-552)	3	(1-128)(129-330)(331-552)	1	(1-552)	2	(1-330)(331-552)	3	(1-129)(130-330)(331-552)	3	(1-129)(130-338)(339-552)	3	(1-130)(337-552)(131-336)
1apj	A	1	(1-2125)	1	(1-2125)	1	(1-2125)	1	(1-2125)	1	(1-2125)	1	(1-2125)	1	(1-2125)	1	(1-2125)	1	(1-2125)	1	(1-2125)	1	(1-2125)	1	(1-2125)	1	(1-2125)	1	(1-2125)	1	(1-2125)	1	(1-2125)
1apq	A	1	(23-75)	1	(23-75)	1	(23-75)	1	(23-75)	1	(23-75)	1	(23-75)	1	(23-75)	1	(23-75)	1	(23-75)	1	(23-75)	1	(23-75)	1	(23-75)	1	(23-75)	1	(23-75)	1	(23-75)	1	(23-75)
1aqc	A	1	(323-488)	1	(323-488)	1	(323-488)	1	(323-488)	1	(323-488)	1	(323-488)	1	(323-488)	1	(323-488)	1	(324-488)	1	(324-488)	1	(324-488)	1	(324-488)	1	(324-488)	1	(324-488)	1	(324-488)	1	(324-488)
1aqe	A	1	(2-111)	1	(2-111)	1	(2-111)	1	(2-111)	1	(2-111)	1	(2-111)	1	(2-111)	1	(2-111)	1	(2-111)	1	(2-111)	1	(2-111)	1	(2-111)	1	(2-111)	1	(2-111)	1	(2-111)	1	(2-111)
1aqm	A	2	(1-222)(223-448)	3	(1-82,222-339)(83-221)(340-448)	4	(1-81,300-339)(82-221)(222-299)(340-448)	2	(1-222)(223-448)	2	(1-221)(222-448)	4	(1-82,301-339)(83-219)(220-300,340-390)(391-448)	2	(1-221)(222-448)	2	(1-222)(223-448)	2	(1-351)(352-448)	3	(1-221)(222-350)(351-448)	3	(1-221)(222-350)(351-448)	2	(1-350)(351-448)	2	(1-350)(351-448)	2	(1-221,304-334)(222-303,335-448)	2	(355-448)(1-354)	2	(1-354)(355-447)
1aqt	A	1	(2-136)	1	(2-136)	1	(2-136)	1	(2-136)	1	(2-136)	1	(2-136)	1	(2-136)	1	(2-136)	1	(2-136)	2	(2-85)(86-136)	2	(2-85)(86-136)	1	(2-136)	1	(2-136)	2	(2-88)(89-136)	2	(87-136)(2-86)	2	(2-89)(90-136)
1aqz	A	1	(1-149)	1	(1-149)	1	(1-149)	1	(1-149)	1	(1-149)	1	(1-149)	1	(1-149)	1	(1-149)	1	(1-149)	1	(1-149)	1	(1-149)	1	(1-149)	1	(1-149)	1	(1-149)	1	(1-149)	1	(1-149)
1are	A	1	(102-130)	1	(102-130)	1	(102-130)	1	(102-130)	1	(102-130)	1	(102-130)	1	(102-130)	1	(102-130)	1	(102-130)	1	(102-130)	1	(102-130)	1	(102-130)	1	(102-130)	1	(102-130)	1	(102-130)
1ash	A	1	(0-146)	1	(0-146)	1	(0-146)	1	(0-146)	1	(0-146)	1	(0-146)	1	(0-146)	1	(0-146)	1	(0-146)	2	(0-14,72-146)(15-71)	1	(0-146)	1	(0-146)	1	(0-146)	1	(0-146)	1	(0-146)	1	(0-146)
1ast	A	2	(1-100)(101-200)	2	(1-101)(102-200)	2	(1-100)(101-200)	2	(1-101)(102-200)	2	(1-100)(101-200)	2	(1-101)(102-200)	2	(1-100)(101-200)	2	(1-101)(102-200)	1	(1-200)	2	(1-100,189-200)(101-188)	2	(1-100)(101-200)	1	(1-200)	1	(1-200)	1	(1-200)	1	(1-200)	1	(1-200)
1at0	A	1	(258-402)	1	(258-402)	1	(258-402)	1	(258-402)	1	(258-402)	1	(258-402)	1	(258-402)	1	(258-402)	1	(258-402)	1	(258-402)	1	(258-402)	1	(258-402)	1	(258-402)	1	(258-402)	1	(258-402)	1	(258-402)
1ata	A	1	(1-62)	1	(1-62)	1	(1-62)	1	(1-62)	1	(1-62)	1	(1-62)	1	(1-62)	1	(1-62)	1	(1-62)	1	(1-62)	1	(1-62)	1	(1-62)	1	(1-62)	1	(1-62)	1	(1-62)	1	(1-62)
1atg	A	2	(2-80,191-232)(81-190)	2	(2-81,191-232)(82-190)	2	(2-81,191-232)(82-190)	2	(2-81,191-232)(82-190)	2	(2-80,191-232)(81-190)	2	(2-81,191-232)(82-190)	2	(2-81,191-232)(82-190)	2	(2-81,191-232)(82-190)	2	(82-190)(2-81,191-232)	2	(2-81,190-232)(82-189)	1	(2-232)	1	(2-232)	1	(2-232)	2	(2-81,191-232)(82-190)	1	(2-232)	2	(2-81,191-232)(82-190)
1ati	A	2	(1-50,376-505)(51-375)	2	(1-375)(376-505)	2	(1-50,364-505)(51-363)	2	(1-375)(376-505)	2	(1-50,364-505)(51-363)	2	(1-375)(376-505)	2	(1-50,376-505)(51-375)	2	(1-375)(376-505)	2	(1-391)(392-505)	2	(1-374)(375-505)	2	(1-396)(397-505)	2	(1-396)(397-505)	2	(1-396)(397-505)	2	(1-376)(377-505)	2	(395-505)(1-394)	2	(393-505)(1-374)
1atz	A	1	(925-1108)	1	(925-1108)	1	(925-1108)	1	(925-1108)	1	(925-1108)	1	(925-1108)	1	(925-1108)	1	(925-1108)	1	(925-1108)	1	(925-1108)	1	(925-1108)	1	(925-1108)	1	(925-1108)	1	(925-1108)	1	(925-1108)	1	(925-1108)
1auk	A	2	(19-280)(281-503)	2	(19-354,474-503)(355-473)	2	(19-280)(281-503)	2	(19-364,474-503)(365-473)	2	(19-280)(281-503)	2	(19-354,474-503)(355-473)	2	(19-280)(281-503)	2	(19-354,474-503)(355-473)	2	(19-370,471-503)(371-470)	1	(19-503)	1	(19-503)	1	(19-503)	1	(19-503)	1	(19-503)	1	(19-503)	2	(371-471)(19-370,472-503)
1auo	A	1	(1-218)	1	(1-218)	1	(1-218)	1	(1-218)	1	(1-218)	1	(1-218)	1	(1-218)	1	(1-218)	1	(1-218)	1	(1-218)	1	(1-218)	1	(1-218)	1	(1-218)	1	(1-218)	1	(1-218)	1	(1-218)
1aut	C	1	(16-244)	1	(16-244)	1	(16-244)	1	(16-244)	1	(16-244)	1	(16-244)	1	(16-244)	1	(16-244)	1	(16-244)	1	(16-244)	1	(16-244)	1	(16-244)	1	(16-244)	1	(16-244)	1	(16-244)	2	(28-120,233-243)(16-27,121-232)
1aut	L	2	(49-93)(94-146)	2	(49-93)(94-146)	2	(49-93)(94-146)	2	(49-93)(94-146)	2	(49-93)(94-146)	2	(49-93)(94-146)	2	(49-93)(94-146)	2	(49-93)(94-146)	2	(49-93)(94-146)	2	(49-92)(93-146)	2	(49-92)(93-146)	1	(49-146)	1	(49-146)	2	(49-92)(93-146)	2	(49-96)(97-146)	2	(94-145)(49-93)
1auu	A	1	(1-55)	1	(1-55)	1	(1-55)	1	(1-55)	1	(1-55)	1	(1-55)	1	(1-55)	1	(1-55)	1	(1-55)	1	(1-55)	1	(1-55)	1	(1-55)	1	(1-55)	1	(1-55)	1	(1-55)	1	(1-55)
1auy	A	1	(27-189)	1	(27-189)	1	(27-189)	1	(27-189)	1	(27-189)	1	(27-189)	1	(27-189)	1	(27-189)	1	(27-189)	1	(27-189)	1	(27-189)	1	(27-189)	1	(27-189)	1	(27-189)	1	(27-189)	1	(27-189)
1av3	A	1	(1-27)	1	(1-27)	1	(1-27)	1	(1-27)	1	(1-27)	1	(1-27)	1	(1-27)	1	(1-27)	1	(1-27)	1	(1-27)	1	(1-27)	1	(1-27)	1	(1-27)	1	(1-27)	1	(1-27)
1avg	I	1	(1-142)	1	(1-142)	1	(1-142)	1	(1-142)	1	(1-142)	1	(1-142)	1	(1-142)	1	(1-142)	1	(1-142)	1	(1-142)	1	(1-142)	1	(1-142)	1	(1-142)	1	(1-142)	1	(1-142)	1	(1-142)
1ax8	A	1	(3-146)	1	(3-146)	1	(3-146)	1	(3-146)	1	(3-146)	1	(3-146)	1	(3-146)	1	(3-146)	1	(3-146)	1	(3-146)	1	(3-146)	1	(3-146)	1	(3-146)	1	(3-146)	1	(3-146)	1	(3-146)
1axh	A	1	(1-37)	1	(1-37)	1	(1-37)	1	(1-37)	1	(1-37)	1	(1-37)	1	(1-37)	1	(1-37)	1	(1-37)	1	(1-37)	1	(1-37)	1	(1-37)	1	(1-37)	1	(1-37)	1	(1-37)
1axi	B	2	(32-130)(131-236)	2	(32-130)(131-236)	2	(32-130)(131-236)	2	(32-130)(131-236)	2	(32-130)(131-236)	2	(32-130)(131-236)	2	(32-130)(131-236)	2	(32-130)(131-236)	2	(32-130)(131-236)	2	(32-128)(129-236)	2	(32-128)(129-236)	2	(32-128)(129-236)	2	(32-128)(129-236)	2	(32-129)(130-236)	2	(32-130)(131-236)	2	(132-232)(32-131)
1ay2	A	1	(1-158)	1	(1-158)	1	(1-158)	1	(1-158)	1	(1-158)	1	(1-158)	1	(1-158)	1	(1-158)	1	(2-158)	1	(2-158)	1	(2-158)	1	(2-158)	1	(2-158)	1	(2-158)	1	(2-158)	1	(2-158)
1aya	A	1	(3-103)	1	(3-103)	1	(3-103)	1	(3-103)	1	(3-103)	1	(3-103)	1	(3-103)	1	(3-103)	1	(3-103)	1	(3-103)	1	(3-103)	1	(3-103)	1	(3-103)	1	(3-103)	1	(3-103)	1	(3-103)
1aye	A	2	(4A-3)(4-309)	2	(4A-81A)(82A-309)	2	(4A-13)(14-309)	2	(4A-81A)(82A-309)	2	(4A-4)(5-309)	2	(4A-81A)(82A-309)	2	(4A-13)(14-309)	2	(4A-81A)(82A-309)	1	(4A-309)	2	(4A-84A)(85A-309)	2	(4-85)(86-309)	2	(4-85)(86-309)	2	(4-85)(86-309)	2	(4A-84A)(85A-309)	2	(1-309)(4A-99A)	2	(4-5)(7-309)
1ayo	A	1	(3-132)	1	(3-132)	1	(3-132)	1	(3-132)	1	(3-132)	1	(3-132)	1	(3-132)	1	(3-132)	1	(3-132)	1	(3-132)	1	(3-132)	1	(3-132)	1	(3-132)	1	(3-132)	1	(3-132)	1	(3-132)
1azo	A	2	(4-90)(91-229)	2	(4-90)(91-229)	2	(4-90)(91-229)	2	(4-90)(91-229)	2	(4-90)(91-229)	2	(4-90)(91-229)	2	(4-90)(91-229)	2	(4-90)(91-229)	2	(4-90,119-144)(91-118,145-229)	1	(4-229)	2	(4-76)(77-229)	1	(4-229)	1	(4-229)	1	(4-229)	1	(4-229)	1	(4-229)
1azs	A	1	(376-565)	1	(376-565)	1	(376-565)	1	(376-565)	1	(376-565)	1	(376-565)	1	(376-565)	1	(376-565)	1	(376-565)	1	(376-565)	1	(376-565)	1	(376-565)	1	(376-565)	1	(376-565)	1	(376-565)	1	(376-565)
1azt	A	2	(35-65,204-391)(88-203)	2	(35-65,203-391)(88-202)	2	(35-65,204-391)(88-203)	2	(35-65,203-391)(88-202)	2	(35-65,204-391)(88-203)	2	(35-65,203-391)(88-202)	2	(35-65,204-391)(88-203)	2	(35-65,203-391)(88-202)	2	(88-202)(35-65,203-391)	2	(35-88,191-391)(89-190)	2	(35-240)(241-391)	1	(35-391)	1	(35-391)	2	(35-65,203-391)(88-202)	2	(88-201)(35-65,202-391)	2	(35-88,204-390)(89-203)
1azz	A	1	(16-246)	1	(16-246)	1	(16-246)	1	(16-246)	1	(16-246)	1	(16-246)	1	(16-246)	1	(16-246)	1	(16-246)	1	(16-246)	1	(16-246)	1	(16-246)	1	(16-246)	1	(16-246)	1	(16-246)	2	(28-120,233-246)(16-27,121-232)
1b0b	A	1	(1-142)	1	(1-142)	1	(1-142)	1	(1-142)	1	(1-142)	1	(1-142)	1	(1-142)	1	(1-142)	1	(2-142)	1	(2-142)	1	(2-142)	1	(2-142)	1	(2-142)	1	(2-142)	1	(2-142)	1	(2-142)
1b0n	B	1	(9-39)	1	(9-39)	1	(9-39)	1	(9-39)	1	(9-39)	1	(9-39)	1	(9-39)	1	(9-39)	1	(9-39)	1	(9-39)	1	(9-39)	1	(9-39)	1	(9-39)	1	(9-39)	1	(9-39)
1b0n	A	1	(1-108)	1	(1-108)	1	(1-108)	1	(1-108)	1	(1-108)	1	(1-108)	1	(1-108)	1	(1-108)	1	(1-108)	1	(1-108)	1	(1-108)	1	(1-108)	1	(1-108)	1	(1-108)	2	(74-108)(1-68)	1	(1-108)
1b0u	A	1	(5-262)	1	(5-262)	1	(5-262)	1	(5-262)	1	(5-262)	1	(5-262)	1	(5-262)	1	(5-262)	2	(102-171)(5-101,172-262)	2	(5-95,172-262)(96-171)	1	(5-262)	1	(5-262)	1	(5-262)	2	(5-101,172-262)(102-171)	2	(5-258)(259-262)	1	(5-262)
1b12	A	1	(77-323)	1	(77-323)	1	(77-323)	1	(77-323)	1	(77-323)	1	(77-323)	1	(77-323)	1	(77-323)	1	(77-323)	3	(77-125,295-323)(126-188,224-294)(189-223)	1	(77-323)	1	(77-323)	1	(77-323)	1	(77-323)	1	(77-323)	2	(77-153,263-323)(154-188,224-262)
1b24	A	1	(7-179)	1	(7-179)	1	(7-179)	1	(7-179)	1	(7-179)	1	(7-179)	1	(7-179)	1	(7-179)	2	(97-179)(7-96)	2	(7-117)(118-178)	1	(7-179)	1	(7-179)	1	(7-179)	2	(7-117)(118-178)	2	(7-99)(100-179)	2	(105-178)(7-101)
1b25	A	1	(1-619)	1	(1-619)	1	(1-619)	1	(1-619)	1	(1-619)	1	(1-619)	1	(1-619)	1	(1-619)	1	(1-619)	1	(1-619)	5	(1-208)(209-417)(418-478)(479-530)(531-619)	1	(1-619)	1	(1-619)	1	(1-619)	2	(211-619)(1-210)	3	(210-238,417-608)(239-416)(1-209)
1b33	N	1	(1-67)	1	(1-67)	1	(1-67)	1	(1-67)	1	(1-67)	1	(1-67)	1	(1-67)	1	(1-67)	1	(1-67)	1	(1-67)	1	(1-67)	1	(1-67)	1	(1-67)	1	(1-67)	1	(1-67)	1	(1-67)
1b35	A	1	(1-260)	1	(1-260)	1	(1-260)	1	(1-260)	1	(1-260)	1	(1-260)	1	(1-260)	1	(1-260)	1	(1-260)	1	(1-260)	1	(1-260)	1	(1-260)	1	(1-260)	1	(1-260)	1	(1-260)	1	(1-260)
1b35	B	1	(16-270)	1	(16-270)	1	(16-270)	1	(16-270)	1	(16-270)	1	(16-270)	1	(16-270)	1	(16-270)	1	(16-270)	1	(16-270)	1	(16-270)	1	(16-270)	1	(16-270)	1	(16-270)	1	(16-270)	1	(16-270)
1b3o	B	2	(10-108,245-499)(109-244)	2	(10-112,231-499)(113-230)	2	(10-108,245-499)(109-244)	2	(10-112,231-499)(113-230)	2	(10-108,245-499)(109-244)	2	(10-112,231-499)(113-230)	2	(10-108,245-499)(109-244)	2	(10-112,231-499)(113-230)	1	(10-499)	2	(10-113,228-498)(114-227)	1	(10-499)	1	(10-499)	1	(10-499)	1	(10-499)	2	(10-111,232-499)(112-231)	1	(10-499)
1b3q	A	3	(293-355)(356-543)(544-671)	4	(293-354)(355-454,504-543)(455-492)(544-671)	4	(293-355)(356-451,504-544)(452-492)(545-671)	3	(293-355)(356-543)(544-671)	3	(293-356)(357-543)(544-671)	4	(293-354)(355-454,504-543)(455-492)(544-671)	3	(293-356)(357-543)(544-671)	3	(293-355)(356-543)(544-671)	2	(293-541)(542-671)	3	(352-539)(304-351,540-560,632-671)(561-631)	2	(293-543)(544-671)	2	(293-543)(544-671)	2	(293-543)(544-671)	2	(293-354,540-671)(355-539)	3	(293-354)(540-671)(355-539)	4	(293-354)(355-539)(540-563,627-671)(564-626)
1b3t	A	1	(461-607)	1	(461-607)	1	(461-607)	1	(461-607)	1	(461-607)	1	(461-607)	1	(461-607)	1	(461-607)	1	(461-607)	1	(461-607)	1	(461-607)	1	(461-607)	1	(461-607)	1	(461-607)	1	(461-607)	1	(461-607)
1b3u	A	2	(1-294)(295-588)	6	(1-84)(85-203)(204-294)(295-395)(396-487)(488-588)	3	(1-233)(234-394)(395-588)	2	(1-312)(313-588)	3	(1-233)(234-384)(385-588)	6	(1-84)(85-203)(204-294)(295-395)(396-487)(488-588)	2	(1-294)(295-588)	2	(1-311)(312-588)	3	(1-234)(235-394)(395-588)	4	(1-184)(185-403)(404-468)(469-588)	3	(1-207)(208-403)(404-588)	1	(1-588)	3	(1-207)(208-403)(404-588)	5	(1-118)(119-184)(185-344)(345-472)(473-588)	1	(1-588)	1	(1-588)
1b4f	A	1	(6-79)	1	(6-79)	1	(6-79)	1	(6-79)	1	(6-79)	1	(6-79)	1	(6-79)	1	(6-79)	1	(6-79)	1	(6-79)	1	(6-79)	1	(6-79)	1	(6-79)	1	(6-79)	1	(6-79)	1	(6-79)
1b4r	A	1	(8-87)	1	(8-87)	1	(8-87)	1	(8-87)	1	(8-87)	1	(8-87)	1	(8-87)	1	(8-87)	1	(8-87)	1	(8-87)	1	(8-87)	1	(8-87)	1	(8-87)	1	(8-87)	1	(8-87)	1	(8-87)
1b5e	A	1	(1-241)	1	(1-241)	1	(1-241)	1	(1-241)	1	(1-241)	1	(1-241)	1	(1-241)	1	(1-241)	1	(1-241)	1	(1-241)	1	(1-241)	1	(1-241)	1	(1-241)	2	(1-52,148-241)(53-147)	1	(1-241)	1	(1-241)
1b5q	A	4	(5-45,206-293,396-463)(46-104)(105-205)(294-395)	2	(5-205,293-463)(206-292)	4	(5-43,207-292,396-463)(44-87)(88-206)(293-395)	2	(5-205,294-463)(206-293)	4	(5-44,207-292,396-463)(45-104)(105-206)(293-395)	2	(5-205,293-463)(206-292)	2	(5-205,296-463)(206-295)	2	(5-205,293-463)(206-292)	1	(5-463)	3	(5-58,205-297,393-463)(59-204)(298-392)	1	(5-463)	1	(5-463)	1	(5-463)	1	(5-463)	2	(5-293,406-463)(294-405)	2	(88-186,293-411)(5-87,187-292,412-463)
1b63	A	2	(-2-198)(199-331)	2	(-2-163)(164-331)	2	(-2-198)(199-331)	2	(-2-198)(199-331)	2	(-2-198)(199-331)	2	(-2-163)(164-331)	2	(-2-198)(199-331)	2	(-2-197)(198-331)	2	(-2-217)(218-331)	2	(-2-211)(212-331)	2	(-2-211)(212-331)	2	(-2-211)(212-331)	2	(-2-211)(212-331)	2	(-2-206)(207-331)	3	(217-331)(1-216)(-2--1)	2	(217-330)(1-216)
1b67	A	1	(2-69)	1	(2-69)	1	(2-69)	1	(2-69)	1	(2-69)	1	(2-69)	1	(2-69)	1	(2-69)	1	(2-69)	1	(2-69)	1	(2-69)	1	(2-69)	1	(2-69)	1	(2-69)	1	(2-69)	1	(2-69)
1b6a	A	1	(110-478)	1	(110-478)	1	(110-478)	1	(110-478)	1	(110-478)	1	(110-478)	1	(110-478)	1	(110-478)	1	(110-478)	2	(110-382,443-478)(383-442)	1	(110-478)	1	(110-478)	1	(110-478)	2	(110-380,445-478)(381-444)	2	(375-448)(110-374,449-478)	2	(372-450)(164-371,451-474)
1b6g	A	1	(1-310)	1	(1-310)	1	(1-310)	1	(1-310)	1	(1-310)	1	(1-310)	1	(1-310)	1	(1-310)	1	(1-310)	1	(1-310)	1	(1-310)	1	(1-310)	1	(1-310)	1	(1-310)	1	(1-310)	1	(1-310)
1b74	A	2	(1-92,200-252)(93-199)	2	(1-92,199-252)(93-198)	2	(1-92,200-252)(93-199)	2	(1-92,199-252)(93-198)	2	(1-92,200-252)(93-199)	2	(1-92,199-252)(93-198)	2	(1-92,200-252)(93-199)	2	(1-92,199-252)(93-198)	2	(93-198)(1-92,199-252)	2	(1-95,200-252)(96-199)	1	(1-252)	1	(1-252)	1	(1-252)	2	(1-95,199-252)(96-198)	2	(1-105)(106-252)	2	(1-91,201-252)(92-200)
1b77	A	2	(1-106)(107-228)	2	(1-106)(107-228)	2	(1-106)(107-228)	2	(1-106)(107-228)	2	(1-106)(107-228)	2	(1-106)(107-228)	2	(1-106)(107-228)	2	(1-106)(107-228)	1	(1-228)	2	(1-107)(108-228)	2	(1-108)(109-228)	2	(1-108)(109-228)	2	(1-108)(109-228)	2	(1-107)(108-228)	2	(1-110)(111-228)	1	(1-228)
1b79	A	1	(26-127)	1	(26-127)	1	(26-127)	1	(26-127)	1	(26-127)	1	(26-127)	1	(26-127)	1	(26-127)	1	(26-127)	1	(26-127)	1	(26-127)	1	(26-127)	1	(26-127)	1	(26-127)	1	(26-127)	1	(26-127)
1b89	A	1	(1182-1517)	1	(1182-1517)	1	(1182-1517)	1	(1182-1517)	1	(1182-1517)	1	(1182-1517)	1	(1182-1517)	1	(1182-1517)	2	(1182-1313)(1315-1517)	3	(1182-1315)(1404-1516)(1317-1403)	2	(1182-1364)(1365-1517)	1	(1182-1517)	2	(1182-1364)(1365-1517)	5	(1182-1247)(1248-1311)(1312-1356)(1357-1398)(1399-1515)	1	(1182-1517)	1	(1182-1517)
1b8d	A	1	(1-164)	1	(1-164)	1	(1-164)	1	(1-164)	1	(1-164)	1	(1-164)	1	(1-164)	1	(1-164)	1	(1-164)	1	(1-164)	1	(1-164)	1	(1-164)	1	(1-164)	1	(1-164)	1	(1-164)	1	(1-164)
1b8o	A	1	(3-282)	1	(3-282)	1	(3-282)	1	(3-282)	1	(3-282)	1	(3-282)	1	(3-282)	1	(3-282)	1	(3-282)	1	(3-282)	2	(3-109)(110-282)	1	(3-282)	2	(3-109)(110-282)	1	(3-282)	1	(3-282)	1	(3-282)
1b8w	A	1	(1-42)	1	(1-42)	1	(1-42)	1	(1-42)	1	(1-42)	1	(1-42)	1	(1-42)	1	(1-42)	1	(1-42)	1	(1-42)	1	(1-42)	1	(1-42)	1	(1-42)	1	(1-42)	1	(1-42)	1	(1-42)
1b9h	A	3	(5-72,160-251)(73-159)(252-388)	3	(5-72,160-251)(73-159)(252-388)	3	(5-72,160-251)(73-159)(252-388)	3	(5-72,160-251)(73-159)(252-388)	3	(5-72,160-251)(73-159)(252-388)	3	(5-72,160-251)(73-159)(252-388)	3	(5-72,172-251)(73-171)(252-388)	3	(5-72,160-251)(73-159)(252-388)	1	(5-388)	2	(5-17,254-322,358-388)(18-253,323-357)	2	(5-253)(254-388)	1	(5-388)	1	(5-388)	1	(5-388)	1	(5-388)	2	(250-388)(16-249)
1b9l	A	1	(2-120)	1	(2-120)	1	(2-120)	1	(2-120)	1	(2-120)	1	(2-120)	1	(2-120)	1	(2-120)	1	(2-120)	1	(2-120)	1	(2-120)	1	(2-120)	1	(2-120)	1	(2-120)	1	(2-120)	1	(2-120)
1b9m	A	2	(-1-106)(107-262)	2	(-1-105)(106-262)	2	(-1-106)(107-262)	2	(-1-105)(106-262)	2	(-1-106)(107-262)	2	(-1-105)(106-262)	2	(-1-106)(107-262)	2	(-1-105)(106-262)	2	(-1-106)(107-262)	2	(-1-97)(98-262)	2	(-1-98)(99-262)	2	(-1-98)(99-262)	2	(-1-98)(99-262)	2	(-1-106)(107-262)	3	(-1-126)(127-199)(200-262)	3	(107-181,253-258)(182-252)(-1-106)
1b9o	A	1	(1-123)	1	(1-123)	1	(1-123)	1	(1-123)	1	(1-123)	1	(1-123)	1	(1-123)	1	(1-123)	1	(1-123)	1	(1-123)	1	(1-123)	1	(1-123)	1	(1-123)	1	(1-123)	1	(1-123)	1	(1-123)
1b9r	A	1	(1-105)	1	(1-105)	1	(1-105)	1	(1-105)	1	(1-105)	1	(1-105)	1	(1-105)	1	(1-105)	1	(1-105)	1	(1-105)	1	(1-105)	1	(1-105)	1	(1-105)	1	(1-105)	1	(1-105)	1	(1-105)
1b9w	A	1	(1-91)	1	(1-91)	1	(1-91)	1	(1-91)	1	(1-91)	1	(1-91)	1	(1-91)	1	(1-91)	1	(1-91)	1	(1-91)	1	(1-91)	1	(1-91)	1	(1-91)	1	(1-91)	3	(1-45)(46-89)(90-91)	2	(1-51)(52-89)
1bag	A	2	(1-227)(228-425)	2	(1-327)(328-425)	2	(1-227)(228-425)	2	(1-228)(229-425)	2	(1-227)(228-425)	2	(1-327)(328-425)	2	(1-227)(228-425)	2	(1-327)(328-425)	2	(1-331)(332-425)	3	(1-227)(228-343)(344-425)	4	(1-95)(96-227)(228-343)(344-425)	1	(1-425)	1	(1-425)	2	(1-38,227-425)(39-226)	2	(348-425)(1-347)	2	(1-347)(348-425)
1bam	A	1	(1-213)	1	(1-213)	1	(1-213)	1	(1-213)	1	(1-213)	1	(1-213)	1	(1-213)	1	(1-213)	1	(1-213)	1	(1-213)	1	(1-213)	1	(1-213)	1	(1-213)	1	(1-213)	1	(1-213)	1	(1-213)
1baz	A	1	(5-53)	1	(5-53)	1	(5-53)	1	(5-53)	1	(5-53)	1	(5-53)	1	(5-53)	1	(5-53)	1	(5-53)	1	(5-53)	1	(5-53)	1	(5-53)	1	(5-53)	1	(5-53)	1	(5-53)	1	(5-53)
1bb8	A	1	(3-73)	1	(3-73)	1	(3-73)	1	(3-73)	1	(3-73)	1	(3-73)	1	(3-73)	1	(3-73)	1	(3-73)	1	(3-73)	1	(3-73)	1	(3-73)	1	(3-73)	1	(3-73)	1	(3-73)	1	(3-73)
1bb9	A	1	(12-94)	1	(12-94)	1	(12-94)	1	(12-94)	1	(12-94)	1	(12-94)	1	(12-94)	1	(12-94)	1	(12-94)	1	(12-94)	1	(12-94)	1	(12-94)	1	(12-94)	1	(12-94)	1	(12-94)	1	(12-94)
1bbg	A	1	(1-40)	1	(1-40)	1	(1-40)	1	(1-40)	1	(1-40)	1	(1-40)	1	(1-40)	1	(1-40)	1	(1-40)	1	(1-40)	1	(1-40)	1	(1-40)	1	(1-40)	1	(1-40)	1	(1-40)	1	(1-40)
1bbo	A	1	(1-57)	1	(1-57)	1	(1-57)	1	(1-57)	1	(1-57)	1	(1-57)	1	(1-57)	1	(1-57)	1	(1-57)	1	(1-57)							1	(1-57)	2	(1-28)(29-57)	2	(1-26)(27-57)
1bco	A	2	(258-479)(480-560)	2	(258-480)(481-560)	2	(258-479)(480-560)	2	(258-479)(480-560)	2	(258-479)(480-560)	2	(258-480)(481-560)	2	(258-479)(480-560)	2	(258-480)(481-560)	2	(258-348,362-478)(349-361,479-560)	2	(258-488)(489-560)	2	(258-493)(494-560)	1	(258-560)	1	(258-560)	2	(258-488)(489-560)	2	(481-560)(258-480)	2	(492-559)(258-487)
1bd0	A	2	(2-242)(243-382)	2	(2-243)(244-382)	2	(2-242)(243-382)	2	(2-242)(243-382)	2	(2-242)(243-382)	2	(2-243)(244-382)	2	(2-242)(243-382)	2	(2-243)(244-382)	1	(2-382)	2	(2-12,245-382)(13-244)	2	(2-244)(245-382)	2	(2-244)(245-382)	2	(2-244)(245-382)	3	(2-86,200-243,362-382)(87-199)(244-361)	2	(2-11,245-382)(12-244)	2	(14-224)(2-13,244-382)
1bd3	A	1	(21-244)	1	(21-244)	1	(21-244)	1	(21-244)	1	(21-244)	1	(21-244)	1	(21-244)	1	(21-244)	1	(21-244)	1	(21-244)	1	(21-244)	1	(21-244)	1	(21-244)	1	(21-244)	1	(21-244)	1	(21-244)
1bd7	A	2	(87-171)(172-82)	2	(87-171)(172-82)	2	(87-171)(172-82)	2	(87-171)(172-82)	2	(87-171)(172-82)	2	(87-171)(172-82)	2	(87-171)(172-82)	2	(87-171)(172-82)	2	(87-172)(82-173)	2	(87-171)(172-82)	2	(87-172)(173-82)	2	(87-172)(173-82)	2	(87-172)(173-82)	2	(87-171)(172-82)	1	(87-82)	2	(1-82)(88-172)
1bd8	A	2	(7-69)(70-162)	2	(7-69)(70-162)	2	(7-69)(70-162)	2	(7-69)(70-162)	2	(7-69)(70-162)	2	(7-69)(70-162)	2	(7-69)(70-162)	2	(7-69)(70-162)	2	(7-69)(70-162)	2	(7-66)(67-162)	2	(7-65)(66-162)	1	(7-162)	1	(7-162)	2	(7-66)(67-162)	1	(7-162)	1	(7-162)
1bdf	A	2	(2-52,179-232)(53-178)	2	(2-51,180-232)(52-179)	2	(2-52,179-232)(53-178)	2	(2-51,180-232)(52-179)	2	(2-52,179-232)(53-178)	2	(2-51,180-232)(52-179)	3	(2-53,177-205)(54-176)(206-232)	2	(2-51,180-232)(52-179)	2	(2-51,180-232)(52-179)	2	(2-51,179-232)(52-178)	1	(2-232)	1	(2-232)	1	(2-232)	2	(2-51,179-232)(52-178)	2	(2-52,179-232)(53-178)	2	(53-177)(2-52,178-232)
1bdo	A	1	(77-156)	1	(77-156)	1	(77-156)	1	(77-156)	1	(77-156)	1	(77-156)	1	(77-156)	1	(77-156)	1	(77-156)	1	(77-156)	1	(77-156)	1	(77-156)	1	(77-156)	1	(77-156)	1	(77-156)	1	(77-156)
1bds	A	1	(1-43)	1	(1-43)	1	(1-43)	1	(1-43)	1	(1-43)	1	(1-43)	1	(1-43)	1	(1-43)	1	(1-43)	1	(1-43)	1	(1-43)	1	(1-43)	1	(1-43)	1	(1-43)	1	(1-43)	1	(1-43)
1bea	A	1	(5-120)	1	(5-120)	1	(5-120)	1	(5-120)	1	(5-120)	1	(5-120)	1	(5-120)	1	(5-120)	1	(5-120)	1	(5-120)	1	(5-120)	1	(5-120)	1	(5-120)	1	(5-120)	1	(5-120)	1	(5-120)
1bev	1	1	(14-281)	1	(14-281)	1	(14-281)	1	(14-281)	1	(14-281)	1	(14-281)	1	(14-281)	1	(14-281)	1	(14-281)	2	(14-67)(68-252)	2	(14-66)(67-281)	1	(14-281)	1	(14-281)	1	(14-281)	1	(14-281)	1	(14-281)
1bf2	A	2	(1-449)(450-750)	2	(1-450)(451-750)	2	(1-450)(451-750)	2	(1-450)(451-750)	2	(1-450)(451-750)	2	(1-450)(451-750)	2	(1-453)(454-750)	2	(1-450)(451-750)	3	(1-161)(639-750)(162-638)	3	(1-456)(457-616)(617-750)	4	(1-79)(80-455)(456-623)(624-750)	2	(1-455)(456-750)	2	(1-455)(456-750)	2	(1-455)(456-750)	3	(1-162)(638-750)(163-637)	3	(637-750)(1-162)(163-636)
1bf6	A	1	(2-292)	1	(2-292)	1	(2-292)	1	(2-292)	1	(2-292)	1	(2-292)	1	(2-292)	1	(2-292)	1	(2-292)	1	(2-292)	1	(2-292)	1	(2-292)	1	(2-292)	1	(2-292)	1	(2-292)	1	(2-292)
1bg1	A	2	(136-464)(465-716)	2	(136-496)(497-716)	2	(136-459)(460-716)	2	(136-465)(466-716)	2	(136-465)(466-716)	2	(136-496)(497-716)	2	(136-469)(470-716)	2	(136-496)(497-716)	3	(136-319)(498-716)(320-497)	4	(498-545)(147-232,270-316)(567-716)(233-269,317-497,546-566)	4	(136-316)(317-497)(498-566)(567-716)	2	(136-566)(567-716)	3	(136-316)(317-566)(567-716)	3	(136-316)(317-497)(498-716)	3	(136-321)(322-575)(576-716)	4	(589-711)(138-321)(322-466)(467-588)
1bg6	A	2	(4-188)(189-359)	2	(4-188)(189-359)	2	(4-188)(189-359)	2	(4-188)(189-359)	2	(4-188)(189-359)	2	(4-188)(189-359)	2	(4-188)(189-359)	2	(4-188)(189-359)	2	(4-195)(196-359)	2	(4-193,341-359)(194-340)	2	(4-193)(194-359)	2	(4-193)(194-359)	2	(4-193)(194-359)	2	(4-193)(194-359)	2	(188-359)(4-187)	2	(196-348)(4-195)
1bgc	A	1	(9-173)	1	(9-173)	1	(9-173)	1	(9-173)	1	(9-173)	1	(9-173)	1	(9-173)	1	(9-173)	1	(9-173)	1	(9-173)	1	(9-173)	1	(9-173)	1	(9-173)	1	(9-173)	1	(9-173)	1	(9-173)
1bgf	A	1	(0-123)	1	(0-123)	1	(0-123)	1	(0-123)	1	(0-123)	1	(0-123)	1	(0-123)	1	(0-123)	1	(0-123)	1	(0-123)	1	(0-123)	1	(0-123)	1	(0-123)	1	(0-123)	1	(0-123)	1	(0-123)
1bgk	A	1	(1-37)	1	(1-37)	1	(1-37)	1	(1-37)	1	(1-37)	1	(1-37)	1	(1-37)	1	(1-37)	1	(1-37)	1	(1-37)	1	(1-37)	1	(1-37)	1	(1-37)	1	(1-37)	1	(1-37)
1bgv	A	2	(1-203)(204-449)	2	(1-205,373-449)(206-372)	3	(1-55,420-449)(56-204)(205-419)	2	(1-205,374-449)(206-373)	3	(1-55,420-449)(56-203)(204-419)	2	(1-205,373-449)(206-372)	2	(1-203)(204-449)	2	(1-205,374-449)(206-373)	2	(1-193)(194-449)	2	(1-220,367-449)(221-366)	3	(1-53)(54-201)(202-449)	1	(1-449)	3	(1-53)(54-201)(202-449)	3	(1-53,408-449)(54-205,377-407)(206-376)	2	(195-449)(1-194)	3	(1-51,425-449)(52-187)(207-373)
1bgx	T	5	(1-166,244-285)(167-243,613-754)(286-448)(449-612)(755-832)	2	(1-455,547-832)(456-546)	6	(1-163,247-285)(164-246,711-754)(286-450)(451-553)(554-612,755-832)(613-710)	2	(1-454,548-832)(455-547)	6	(1-163,247-285)(164-246,711-754)(286-450)(451-552)(553-611,755-832)(612-710)	2	(1-455,547-832)(456-546)	2	(1-286,613-832)(287-612)	2	(1-455,547-832)(456-546)	1	(1-832)	7	(1-180,246-287)(464-540)(181-245)(288-435)(710-759)(436-463,541-614,760-832)(615-709)	5	(1-167)(168-282)(283-446)(447-561)(562-832)	4	(1-282)(283-446)(447-561)(562-832)	4	(1-282)(283-446)(447-561)(562-832)	3	(1-165,248-287)(166-247,457-546,583-832)(288-456,547-582)	4	(174-289)(290-422)(1-173)(423-832)	6	(447-561)(614-757)(562-613,758-831)(177-249)(300-446)(1-176,250-283)
1bh9	A	1	(31-75)	1	(31-75)	1	(31-75)	1	(31-75)	1	(31-75)	1	(31-75)	1	(31-75)	1	(31-75)	1	(31-75)	1	(31-75)	1	(31-75)	1	(31-75)	1	(31-75)	1	(31-75)	1	(31-75)	1	(31-75)
1bh9	B	1	(113-201)	1	(113-201)	1	(113-201)	1	(113-201)	1	(113-201)	1	(113-201)	1	(113-201)	1	(113-201)	1	(113-201)	1	(113-201)	1	(113-201)	1	(113-201)	1	(113-201)	1	(113-201)	1	(113-201)	1	(113-201)
1bhe	A	2	(1-203)(204-376)	2	(1-203)(204-376)	2	(1-203)(204-376)	2	(1-203)(204-376)	2	(1-203)(204-376)	2	(1-203)(204-376)	2	(1-203)(204-376)	2	(1-203)(204-376)	1	(1-376)	1	(1-376)	2	(1-251)(252-376)	1	(1-376)	1	(1-376)	1	(1-376)	1	(1-376)	1	(1-376)
1bhi	A	1	(1-38)	1	(1-38)	1	(1-38)	1	(1-38)	1	(1-38)	1	(1-38)	1	(1-38)	1	(1-38)	1	(1-38)	1	(1-38)	1	(1-38)	1	(1-38)	1	(1-38)	1	(1-38)	1	(1-38)
1bhp	A	1	(1-45)	1	(1-45)	1	(1-45)	1	(1-45)	1	(1-45)	1	(1-45)	1	(1-45)	1	(1-45)	1	(1-45)	1	(1-45)	1	(1-45)	1	(1-45)	1	(1-45)	1	(1-45)	1	(1-45)	1	(1-45)
1bhu	A	1	(1-102)	1	(1-102)	1	(1-102)	1	(1-102)	1	(1-102)	1	(1-102)	1	(1-102)	1	(1-102)	1	(1-102)	1	(1-102)	1	(1-102)	1	(1-102)	1	(1-102)	1	(1-102)	1	(1-102)	1	(1-102)
1bi5	A	2	(1-117)(118-389)	2	(1-117)(118-389)	2	(1-117)(118-389)	2	(1-90)(91-389)	2	(1-117)(118-389)	2	(1-117)(118-389)	2	(1-117)(118-389)	2	(1-117)(118-389)	1	(1-389)	1	(1-389)	2	(1-235)(236-389)	1	(1-389)	1	(1-389)	1	(1-389)	2	(1-235)(236-389)	2	(236-388)(2-235)
1bi6	H	1	(1-41)	1	(1-41)	1	(1-41)	1	(1-41)	1	(1-41)	1	(1-41)	1	(1-41)	1	(1-41)	1	(1-41)	1	(1-41)	1	(1-41)	1	(1-41)	1	(1-41)	1	(1-41)	1	(1-41)	1	(1-41)
1bia	A	2	(1-67)(68-317)	3	(1-64)(65-261)(262-317)	2	(1-67)(68-317)	2	(1-64)(65-317)	3	(1-66)(67-256)(257-317)	2	(1-64)(65-317)	2	(1-67)(68-317)	2	(1-64)(65-317)	3	(1-64)(65-270)(271-317)	3	(1-64)(65-270)(271-317)	2	(1-66)(67-317)	2	(1-66)(67-317)	2	(1-66)(67-317)	3	(1-64)(65-270)(271-317)	3	(1-63)(271-317)(64-270)	3	(65-270)(271-317)(1-64)
1bif	A	2	(37-244)(245-468)	2	(37-244)(245-468)	2	(37-244)(245-468)	2	(37-244)(245-468)	2	(37-244)(245-468)	2	(37-244)(245-468)	2	(37-244)(245-468)	2	(37-244)(245-468)	2	(37-244)(245-468)	2	(37-242)(243-468)	2	(37-244)(245-468)	2	(37-244)(245-468)	2	(37-244)(245-468)	2	(37-245)(246-468)	2	(37-249)(250-468)	2	(37-242)(247-467)
1bih	A	2	(5-99,307-395)(100-306)	4	(5-100)(101-210)(211-307)(308-395)	4	(5-100)(101-204)(205-306)(307-395)	2	(5-99,307-395)(100-306)	4	(5-100)(101-204)(205-306)(307-395)	4	(5-100)(101-210)(211-307)(308-395)	2	(5-99,307-395)(100-306)	2	(5-99,307-395)(100-306)	3	(5-210)(211-306)(307-395)	4	(5-97)(98-209)(307-395)(210-306)	4	(5-97)(98-208)(209-306)(307-395)	4	(5-97)(98-208)(209-306)(307-395)	4	(5-97)(98-208)(209-306)(307-395)	4	(5-101)(102-209)(210-306)(307-395)	4	(5-98)(99-209)(210-306)(307-395)	4	(308-395)(5-101)(208-307)(102-207)
1bja	A	1	(2-96)	1	(2-96)	1	(2-96)	1	(2-96)	1	(2-96)	1	(2-96)	1	(2-96)	1	(2-96)	1	(2-96)	1	(2-96)	1	(2-96)	1	(2-96)	1	(2-96)	1	(2-96)	1	(2-96)	1	(2-96)
1bjt	A	3	(419-677)(678-997,1151-1178)(998-1150)	4	(419-560)(561-884,970-1012)(885-969)(1013-1178)	3	(419-677)(678-998,1151-1178)(999-1150)	2	(419-562)(563-1178)	3	(419-677)(678-999,1151-1178)(1000-1150)	4	(419-560)(561-884,970-1012)(885-969)(1013-1178)	3	(419-677)(678-998,1151-1178)(999-1150)	2	(419-562)(563-1178)	4	(419-659)(675-871,974-1012,1150-1178)(1013-1149)(872-973)	7	(419-561,604-683)(1010-1030,1119-1148)(562-603)(684-699,792-867,972-1009,1149-1166)(700-791)(1049-1118)(868-971)	5	(419-557)(558-685)(686-849)(850-1001)(1002-1178)	3	(419-685)(686-1001)(1002-1178)	4	(419-685)(686-849)(850-1001)(1002-1178)	4	(419-561,604-659)(562-603,675-872,972-1011,1149-1178)(873-971)(1012-1148)	1	(419-1178)	5	(421-574,618-681)(1009-1149)(575-617)(872-973)(682-871,974-1008,1150-1173)
1bjx	A	1	(119-228)	1	(119-228)	1	(119-228)	1	(119-228)	1	(119-228)	1	(119-228)	1	(119-228)	1	(119-228)	1	(119-228)	1	(119-228)	1	(119-228)	1	(119-228)	1	(119-228)	1	(119-228)	1	(119-228)	1	(119-228)
1bkb	A	1	(4-139)	1	(4-139)	1	(4-139)	1	(4-139)	1	(4-139)	1	(4-139)	1	(4-139)	1	(4-139)	2	(4-74)(75-139)	2	(4-74)(75-139)	2	(4-75)(76-139)	2	(4-75)(76-139)	2	(4-75)(76-139)	2	(4-75)(76-139)	2	(4-74)(75-139)	2	(75-139)(4-74)
1bkp	A	3	(2-64)(65-216)(217-279)	2	(2-46)(47-279)	3	(2-64)(65-167)(168-279)	2	(2-46)(47-279)	2	(2-63)(64-279)	2	(2-46)(47-279)	2	(2-63)(64-279)	2	(2-46)(47-279)	1	(2-279)	1	(2-279)	1	(2-279)	1	(2-279)	1	(2-279)	1	(2-279)	1	(2-279)	1	(2-279)
1bkr	A	1	(2-109)	1	(2-109)	1	(2-109)	1	(2-109)	1	(2-109)	1	(2-109)	1	(2-109)	1	(2-109)	1	(2-109)	1	(2-109)	1	(2-109)	1	(2-109)	1	(2-109)	1	(2-109)	1	(2-109)	1	(2-109)
1bl0	A	1	(9-124)	1	(9-124)	1	(9-124)	1	(9-124)	1	(9-124)	1	(9-124)	1	(9-124)	1	(9-124)	1	(9-124)	2	(9-60)(61-124)	2	(9-60)(61-124)	2	(9-60)(61-124)	2	(9-60)(61-124)	1	(9-124)	2	(9-62)(63-124)	2	(9-64)(65-124)
1bm8	A	1	(4-102)	1	(4-102)	1	(4-102)	1	(4-102)	1	(4-102)	1	(4-102)	1	(4-102)	1	(4-102)	1	(4-102)	1	(4-102)	1	(4-102)	1	(4-102)	1	(4-102)	1	(4-102)	1	(4-102)	1	(4-102)
1bm9	A	1	(3-122)	1	(3-122)	1	(3-122)	1	(3-122)	1	(3-122)	1	(3-122)	1	(3-122)	1	(3-122)	1	(3-122)	1	(3-122)	1	(3-122)	1	(3-122)	1	(3-122)	1	(3-122)	1	(3-122)	1	(3-122)
1bml	C	3	(12-148)(149-283)(284-372)	3	(12-145)(146-287)(288-372)	3	(12-147)(148-283)(284-372)	2	(12-284)(285-372)	3	(12-147)(148-283)(284-372)	3	(12-145)(146-287)(288-372)	2	(12-282)(283-372)	2	(12-284)(285-372)	3	(12-148)(293-372)(149-292)	3	(12-147)(148-284)(285-372)	3	(12-150)(151-283)(284-372)	3	(12-150)(151-283)(284-372)	3	(12-150)(151-283)(284-372)	3	(12-147)(148-284)(285-372)	3	(12-148)(149-284)(285-372)	3	(12-147)(289-371)(151-284)
1bnb	A	1	(1-38)	1	(1-38)	1	(1-38)	1	(1-38)	1	(1-38)	1	(1-38)	1	(1-38)	1	(1-38)	1	(1-38)	1	(1-38)	1	(1-38)	1	(1-38)	1	(1-38)	1	(1-38)	1	(1-38)
1bnd	A	1	(8-116)	1	(8-116)	1	(8-116)	1	(8-116)	1	(8-116)	1	(8-116)	1	(8-116)	1	(8-116)	1	(8-116)	1	(8-116)	1	(8-116)	1	(8-116)	1	(8-116)	1	(8-116)	1	(8-116)	1	(8-116)
1bo4	A	1	(25-161)	1	(25-161)	1	(25-161)	1	(25-161)	1	(25-161)	1	(25-161)	1	(25-161)	1	(25-161)	1	(25-161)	1	(25-161)	1	(25-161)	1	(25-161)	1	(25-161)	1	(25-161)	1	(25-161)	1	(25-161)
1bo9	A	1	(1-73)	1	(1-73)	1	(1-73)	1	(1-73)	1	(1-73)	1	(1-73)	1	(1-73)	1	(1-73)	1	(1-73)	1	(1-73)	1	(1-73)	1	(1-73)	1	(1-73)	1	(1-73)	1	(1-73)	1	(1-73)
1bol	A	2	(1-143)(144-222)	3	(1-27)(28-143)(144-222)	2	(1-143)(144-222)	2	(1-143)(144-222)	2	(1-143)(144-222)	3	(1-27)(28-143)(144-222)	3	(1-28)(29-143)(144-222)	3	(1-27)(28-58,144-222)(59-143)	1	(1-222)	1	(1-222)	2	(1-142)(143-222)	1	(1-222)	2	(1-142)(143-222)	1	(1-222)	1	(1-222)	1	(1-222)
1boo	A	1	(16-335)	1	(16-335)	1	(16-335)	1	(16-335)	1	(16-335)	1	(16-335)	1	(16-335)	1	(16-335)	1	(16-335)	1	(16-335)	1	(16-335)	1	(16-335)	1	(16-335)	1	(16-335)	1	(16-335)	1	(16-335)
1bou	A	1	(8-139)	1	(8-139)	1	(8-139)	1	(8-139)	1	(8-139)	1	(8-139)	1	(8-139)	1	(8-139)	1	(8-139)	1	(8-139)	1	(8-139)	1	(8-139)	1	(8-139)	1	(8-139)	1	(8-139)	1	(8-139)
1bou	B	3	(2-50,254-299)(51-190)(191-253)	3	(2-51,256-299)(52-191)(192-255)	3	(2-50,254-299)(51-190)(191-253)	3	(2-51,258-299)(52-191)(192-257)	3	(2-50,254-299)(51-190)(191-253)	3	(2-51,256-299)(52-191)(192-255)	3	(2-50,254-299)(51-190)(191-253)	3	(2-51,256-299)(52-191)(192-255)	1	(2-299)	1	(2-299)	2	(2-190)(191-299)	1	(2-299)	1	(2-299)	1	(2-299)	1	(2-299)	1	(2-299)
1bpo	A	2	(1-342)(343-487)	2	(1-358)(359-487)	2	(1-333)(334-487)	2	(1-358)(359-487)	2	(1-333)(334-487)	2	(1-358)(359-487)	2	(1-333)(334-487)	2	(1-358)(359-487)	3	(15-144)(359-487)(1-14,145-358)	5	(1-11,196-360)(12-144)(145-195)(421-487)(361-420)	5	(1-140)(141-197)(198-363)(364-431)(432-487)	3	(1-363)(364-431)(432-487)	3	(1-363)(364-431)(432-487)	5	(1-67,252-329)(68-144)(145-251)(330-425)(426-487)	2	(331-487)(1-330)	2	(333-487)(1-332)
1bpv	A	1	(0-103)	1	(0-103)	1	(0-103)	1	(0-103)	1	(0-103)	1	(0-103)	1	(0-103)	1	(0-103)	1	(0-103)	1	(0-103)							1	(0-103)	2	(1-103)(0-0)	1	(0-103)
1bqu	A	2	(5-102)(103-214)	2	(5-102)(103-214)	2	(5-102)(103-214)	2	(5-102)(103-214)	2	(5-102)(103-214)	2	(5-102)(103-214)	2	(5-102)(103-214)	2	(5-102)(103-214)	2	(5-103)(104-214)	2	(5-99)(100-214)	2	(5-99)(100-214)	2	(5-99)(100-214)	2	(5-99)(100-214)	2	(5-102)(103-214)	2	(5-99)(100-214)	2	(105-214)(5-104)
1brt	A	1	(1-277)	1	(1-277)	1	(1-277)	1	(1-277)	1	(1-277)	1	(1-277)	1	(1-277)	1	(1-277)	1	(1-277)	1	(1-277)	1	(1-277)	1	(1-277)	1	(1-277)	1	(1-277)	1	(1-277)	1	(1-277)
1bs0	A	2	(2-54,286-384)(55-285)	1	(2-384)	2	(2-54,286-384)(55-285)	1	(2-384)	2	(2-54,286-384)(55-285)	1	(2-384)	2	(2-54,286-384)(55-285)	1	(2-384)	2	(47-284)(2-46,285-384)	3	(52-111,231-290)(14-51,291-384)(112-230)	2	(2-292)(293-384)	2	(2-292)(293-384)	2	(2-292)(293-384)	1	(2-384)	1	(2-384)	2	(25-56,285-384)(57-284)
1bte	A	1	(7-102)	1	(7-102)	1	(7-102)	1	(7-102)	1	(7-102)	1	(7-102)	1	(7-102)	1	(7-102)	1	(7-102)	1	(7-102)	1	(7-102)	1	(7-102)	1	(7-102)	1	(7-102)	1	(7-102)	1	(7-102)
1btk	A	1	(2-170)	1	(2-170)	1	(2-170)	1	(2-170)	1	(2-170)	1	(2-170)	1	(2-170)	1	(2-170)	1	(2-170)	1	(2-170)	2	(2-55)(56-170)	1	(2-170)	1	(2-170)	1	(2-170)	1	(2-170)	1	(2-170)
1btn	A	1	(1-106)	1	(1-106)	1	(1-106)	1	(1-106)	1	(1-106)	1	(1-106)	1	(1-106)	1	(1-106)	1	(1-106)	1	(1-106)	1	(1-106)	1	(1-106)	1	(1-106)	1	(1-106)	1	(1-106)	1	(1-106)
1bu8	A	2	(1-277)(278-449)	2	(1-337)(338-449)	2	(1-277)(278-449)	2	(1-336)(337-449)	2	(1-277)(278-449)	2	(1-337)(338-449)	2	(1-276)(277-449)	2	(1-337)(338-449)	2	(1-337)(338-449)	2	(1-337)(338-449)	3	(1-271)(272-339)(340-449)	2	(1-339)(340-449)	2	(1-339)(340-449)	2	(1-337)(338-449)	2	(337-449)(1-336)	2	(338-448)(1-337)
1buc	A	3	(1-93)(94-243)(244-383)	3	(1-104)(105-242)(243-383)	3	(1-95)(96-243)(244-383)	2	(1-93,243-383)(94-242)	3	(1-95)(96-243)(244-383)	3	(1-104)(105-242)(243-383)	4	(1-95)(96-242)(243-312)(313-383)	4	(1-122)(123-242)(243-312)(313-383)	3	(1-122)(243-383)(123-242)	3	(1-91)(243-383)(92-242)	2	(1-243)(244-383)	1	(1-383)	2	(1-243)(244-383)	2	(1-242)(243-383)	2	(233-383)(1-232)	3	(1-123)(124-242)(243-383)
1bun	B	1	(1-61)	1	(1-61)	1	(1-61)	1	(1-61)	1	(1-61)	1	(1-61)	1	(1-61)	1	(1-61)	1	(1-61)	1	(1-61)	1	(1-61)	1	(1-61)	1	(1-61)	1	(1-61)	1	(1-61)	1	(1-61)
1buo	A	1	(6-126)	1	(6-126)	1	(6-126)	1	(6-126)	1	(6-126)	1	(6-126)	1	(6-126)	1	(6-126)	1	(6-126)	1	(6-126)	1	(6-126)	1	(6-126)	1	(6-126)	1	(6-126)	1	(6-126)	1	(6-126)
1bvp	1	2	(1-119,255-349)(120-254)	2	(1-119,254-349)(120-253)	2	(1-119,255-349)(120-254)	2	(1-119,254-349)(120-253)	2	(1-119,255-349)(120-254)	2	(1-119,254-349)(120-253)	2	(1-119,255-349)(120-254)	2	(1-119,254-349)(120-253)	2	(1-119,253-349)(120-252)	2	(1-119,253-349)(120-252)	3	(1-110)(111-254)(255-349)	1	(1-349)	1	(1-349)	2	(1-119,255-349)(120-254)	2	(1-120,255-349)(121-254)	3	(121-253)(254-349)(1-120)
1bvs	A	2	(1-134)(148-203)	3	(1-93)(94-134)(148-203)	2	(1-134)(148-203)	2	(1-134)(148-203)	3	(1-81)(82-134)(148-203)	3	(1-93)(94-134)(148-203)	2	(1-134)(148-203)	2	(1-134)(148-203)	1	(1-203)	3	(1-69)(133-203)(70-132)	2	(1-134)(148-203)	2	(1-134)(148-203)	2	(1-134)(148-203)	2	(1-64)(65-203)	3	(148-203)(64-134)(1-63)	3	(1-65)(149-199)(66-148)
1bvy	F	1	(479-630)	1	(479-630)	1	(479-630)	1	(479-630)	1	(479-630)	1	(479-630)	1	(479-630)	1	(479-630)	1	(479-630)	1	(479-630)	1	(479-630)	1	(479-630)	1	(479-630)	1	(479-630)	1	(479-630)	1	(479-630)
1bw0	A	2	(4-49,308-415)(50-307)	2	(4-49,308-415)(50-307)	2	(4-50,308-415)(51-307)	2	(4-49,308-415)(50-307)	2	(4-50,308-415)(51-307)	2	(4-49,308-415)(50-307)	2	(4-50,308-415)(51-307)	2	(4-49,308-415)(50-307)	2	(50-306)(4-49,307-415)	3	(50-120,246-316)(15-49,317-415)(121-245)	2	(4-319)(320-415)	1	(4-415)	1	(4-415)	2	(4-49,125-211,317-415)(50-124,212-316)	1	(4-415)	2	(17-52,307-415)(53-306)
1bw5	A	1	(1-66)	1	(1-66)	1	(1-66)	1	(1-66)	1	(1-66)	1	(1-66)	1	(1-66)	1	(1-66)	1	(1-66)	1	(1-66)	1	(1-64)	1	(1-64)	1	(1-64)	1	(1-66)	1	(1-66)	1	(1-66)
1bwd	A	1	(1-348)	1	(1-348)	1	(1-348)	1	(1-348)	1	(1-348)	1	(1-348)	1	(1-348)	1	(1-348)	1	(1-348)	1	(1-348)	2	(1-228)(229-348)	1	(1-348)	1	(1-348)	1	(1-348)	1	(1-348)	1	(1-348)
1bx7	A	1	(3-53)	1	(3-53)	1	(3-53)	1	(3-53)	1	(3-53)	1	(3-53)	1	(3-53)	1	(3-53)	1	(3-53)	1	(3-53)	1	(3-53)	1	(3-53)	1	(3-53)	1	(3-53)	1	(3-53)	1	(3-53)
1bxd	A	1	(290-450)	1	(290-450)	1	(290-450)	1	(290-450)	1	(290-450)	1	(290-450)	1	(290-450)	1	(290-450)	1	(290-450)	1	(290-450)							1	(290-450)	1	(290-450)	1	(290-450)
1bxe	A	1	(1-110)	1	(1-110)	1	(1-110)	1	(1-110)	1	(1-110)	1	(1-110)	1	(1-110)	1	(1-110)	1	(2-110)	1	(2-110)	1	(2-110)	1	(2-110)	1	(2-110)	1	(2-110)	1	(2-110)	1	(2-110)
1bxy	A	1	(1-60)	1	(1-60)	1	(1-60)	1	(1-60)	1	(1-60)	1	(1-60)	1	(1-60)	1	(1-60)	1	(1-60)	1	(1-60)	1	(1-60)	1	(1-60)	1	(1-60)	1	(1-60)	1	(1-60)	1	(1-60)
1by1	A	2	(1-173)(174-209)	1	(1-209)	2	(1-173)(174-209)	1	(1-209)	2	(1-173)(174-209)	1	(1-209)	2	(1-173)(174-209)	1	(1-209)	1	(1-209)	1	(1-209)							1	(1-209)	2	(2-209)(1-1)	1	(1-209)
1by5	A	1	(18-714)	1	(18-714)	1	(18-714)	1	(18-714)	1	(18-714)	1	(18-714)	1	(18-714)	1	(18-714)	1	(18-714)	1	(18-714)	1	(18-714)	1	(18-714)	1	(18-714)	1	(18-714)	1	(18-714)	2	(161-714)(18-160)
1byf	A	1	(2-124)	1	(2-124)	1	(2-124)	1	(2-124)	1	(2-124)	1	(2-124)	1	(2-124)	1	(2-124)	1	(2-124)	1	(2-124)	1	(2-124)	1	(2-124)	1	(2-124)	1	(2-124)	1	(2-124)	1	(2-124)
1byi	A	1	(1-224)	1	(1-224)	1	(1-224)	1	(1-224)	1	(1-224)	1	(1-224)	1	(1-224)	1	(1-224)	1	(1-224)	1	(1-224)	1	(1-224)	1	(1-224)	1	(1-224)	1	(1-224)	1	(1-224)	1	(1-224)
1byk	A	2	(61-157,283-315)(158-282)	2	(61-157,283-315)(158-282)	2	(61-157,283-315)(158-282)	2	(61-157,283-315)(158-282)	2	(61-157,283-315)(158-282)	2	(61-157,283-315)(158-282)	2	(61-157,283-315)(158-282)	2	(61-157,283-315)(158-282)	2	(61-157,281-315)(158-280)	2	(61-158,282-315)(159-281)	2	(61-152)(153-315)	1	(61-315)	1	(61-315)	2	(61-158,281-315)(159-280)	1	(61-315)	2	(61-162,280-315)(163-279)
1byr	A	1	(2-153)	1	(2-153)	1	(2-153)	1	(2-153)	1	(2-153)	1	(2-153)	1	(2-153)	1	(2-153)	1	(2-153)	1	(2-153)	1	(2-153)	1	(2-153)	1	(2-153)	1	(2-153)	1	(2-153)	1	(2-153)
1c01	A	1	(1-76)	1	(1-76)	1	(1-76)	1	(1-76)	1	(1-76)	1	(1-76)	1	(1-76)	1	(1-76)	1	(1-76)	1	(1-76)	1	(1-76)	1	(1-76)	1	(1-76)	1	(1-76)	1	(1-76)	1	(1-76)
1c02	A	1	(2-167)	1	(2-167)	1	(2-167)	1	(2-167)	1	(2-167)	1	(2-167)	1	(2-167)	1	(2-167)	1	(2-167)	1	(2-167)	1	(2-167)	1	(2-167)	1	(2-167)	1	(2-167)	1	(2-167)	1	(2-167)
1c0a	A	3	(1-131)(132-268,428-585)(269-427)	3	(1-108)(109-271,424-585)(272-423)	3	(1-131)(132-269,427-585)(270-426)	3	(1-108)(109-271,424-585)(272-423)	3	(1-131)(132-269,428-585)(270-427)	3	(1-108)(109-271,424-585)(272-423)	3	(1-131)(132-269,428-585)(270-427)	2	(1-110)(111-585)	3	(1-105)(292-419)(106-291,420-585)	4	(1-108)(288-420)(137-234,532-568)(235-287,421-531)	2	(1-108)(109-585)	2	(1-108)(109-585)	2	(1-108)(109-585)			3	(1-106)(288-420)(107-287,421-585)	3	(1-106)(109-270,421-585)(271-420)
1c0p	A	4	(999-1052)(1053-1155)(1156-1195,1286-1361)(1196-1285)	2	(999-1285)(1286-1361)	4	(999-1051,1335-1361)(1052-1138)(1139-1195,1286-1334)(1196-1285)	4	(999-1053,1137-1194,1325-1361)(1054-1136)(1195-1285)(1286-1324)	4	(999-1052,1335-1361)(1053-1157)(1158-1195,1286-1334)(1196-1285)	2	(999-1285)(1286-1361)	4	(999-1050,1335-1361)(1051-1137)(1138-1195,1286-1334)(1196-1285)	2	(999-1285)(1286-1361)	1	(999-1361)	3	(999-1090,1134-1161,1335-1351)(1162-1194,1286-1334,1352-1361)(1091-1133,1195-1285)	2	(999-1161)(1162-1361)	1	(999-1361)	1	(999-1361)	2	(999-1053,1138-1195,1285-1361)(1054-1137,1196-1284)	3	(1001-1193,1289-1361)(1194-1288)(999-1000)	2	(1077-1136,1186-1288)(999-1076,1138-1185,1289-1361)
1c17	M	1	(95-265)	1	(95-265)	1	(95-265)	1	(95-265)	1	(95-265)	1	(95-265)	1	(95-265)	1	(95-265)	1	(95-265)	1	(95-265)	1	(95-265)	1	(95-265)	1	(95-265)	1	(95-265)	1	(95-265)	1	(95-265)
1c1d	A	2	(1-147)(148-349)	2	(1-147)(148-349)	2	(1-147)(148-349)	2	(1-147)(148-349)	2	(1-147)(148-349)	2	(1-147)(148-349)	2	(1-147)(148-349)	2	(1-147)(148-349)	2	(1-145)(146-349)	2	(1-148,340-349)(149-339)	2	(1-147)(148-349)	1	(1-349)	2	(1-147)(148-349)	2	(1-148)(149-349)	2	(149-349)(1-148)	2	(137-338)(3-64,75-136,339-349)
1c1k	A	2	(1-107)(108-217)	2	(1-107)(108-217)	2	(1-107)(108-217)	2	(1-107)(108-217)	2	(1-107)(108-217)	2	(1-107)(108-217)	2	(1-107)(108-217)	2	(1-107)(108-217)	1	(1-217)	2	(1-103)(104-217)	2	(1-109)(110-217)	2	(1-109)(110-217)	2	(1-109)(110-217)	2	(1-107)(108-217)	1	(1-217)	2	(6-107)(1-5,108-217)
1c1y	B	1	(55-131)	1	(55-131)	1	(55-131)	1	(55-131)	1	(55-131)	1	(55-131)	1	(55-131)	1	(55-131)	1	(55-131)	1	(55-131)	1	(55-131)	1	(55-131)	1	(55-131)	1	(55-131)	1	(55-131)	1	(55-131)
1c20	A	1	(3-130)	1	(3-130)	1	(3-130)	1	(3-130)	1	(3-130)	1	(3-130)	1	(3-130)	1	(3-130)	2	(3-57)(58-130)	2	(3-57)(58-130)	1	(3-130)	1	(3-130)	1	(3-130)	1	(3-130)	1	(3-130)	1	(3-130)
1c3c	A	2	(2-333)(334-430)	2	(2-335)(336-430)	2	(2-333)(334-430)	2	(2-335)(336-430)	2	(2-333)(334-430)	2	(2-335)(336-430)	2	(2-333)(334-430)	2	(2-335)(336-430)	3	(2-90)(348-430)(91-347)	3	(2-12,91-345,414-430)(13-90)(346-413)	4	(2-90)(91-219)(220-344)(345-430)	2	(2-344)(345-430)	3	(2-90)(91-344)(345-430)	3	(2-118,164-214)(119-163,215-347,414-430)(348-413)	1	(2-430)	3	(349-429)(93-348)(2-92)
1c3g	A	1	(180-349)	1	(180-349)	1	(180-349)	1	(180-349)	1	(180-349)	1	(180-349)	1	(180-349)	1	(180-349)	2	(180-257)(258-349)	2	(180-258)(259-337)	2	(180-257)(258-349)	2	(180-257)(258-349)	2	(180-257)(258-349)	2	(180-257)(258-349)	2	(180-259)(260-349)	2	(258-338)(180-257)
1c3m	A	1	(3-147)	1	(3-147)	1	(3-147)	1	(3-147)	1	(3-147)	1	(3-147)	1	(3-147)	1	(3-147)	1	(3-147)	1	(3-147)	1	(3-147)	1	(3-147)	1	(3-147)	1	(3-147)	1	(3-147)	1	(3-147)
1c3p	A	1	(2-373)	1	(2-373)	1	(2-373)	1	(2-373)	1	(2-373)	1	(2-373)	1	(2-373)	1	(2-373)	1	(2-373)	1	(2-373)	3	(2-157)(158-221)(222-373)	1	(2-373)	1	(2-373)	1	(2-373)	1	(2-373)	1	(2-373)
1c3z	A	1	(1-108)	1	(1-108)	1	(1-108)	1	(1-108)	1	(1-108)	1	(1-108)	1	(1-108)	1	(1-108)	1	(1-108)	1	(1-108)	1	(1-108)	1	(1-108)	1	(1-108)	1	(1-108)	1	(1-108)	1	(1-108)
1c44	A	1	(1-123)	1	(1-123)	1	(1-123)	1	(1-123)	1	(1-123)	1	(1-123)	1	(1-123)	1	(1-123)	1	(1-123)	1	(1-123)	1	(1-123)	1	(1-123)	1	(1-123)	1	(1-123)	1	(1-123)	1	(1-123)
1c48	A	1	(101-169)	1	(101-169)	1	(101-169)	1	(101-169)	1	(101-169)	1	(101-169)	1	(101-169)	1	(101-169)	1	(101-169)	1	(101-169)	1	(101-169)	1	(101-169)	1	(101-169)	1	(101-169)	1	(101-169)	1	(101-169)
1c4e	A	1	(1-35)	1	(1-35)	1	(1-35)	1	(1-35)	1	(1-35)	1	(1-35)	1	(1-35)	1	(1-35)	1	(2-35)	1	(2-35)	1	(2-35)	1	(2-35)	1	(2-35)	1	(2-35)	1	(2-35)
1c4o	A	2	(2-53,386-583)(54-385)	3	(2-244,317-413)(245-316)(414-583)	2	(2-53,386-583)(54-385)	2	(2-53,386-583)(54-385)	2	(2-53,386-583)(54-385)	3	(2-244,317-413)(245-316)(414-583)	2	(2-43,386-583)(44-385)	2	(2-43,386-583)(44-385)	2	(2-407)(408-583)	3	(2-247,300-409)(410-583)(248-299)	2	(2-409)(410-583)	2	(2-409)(410-583)	2	(2-409)(410-583)	3	(2-247,299-409)(248-298)(410-583)	2	(2-409)(410-583)	3	(87-116,146-243,244-317,334-382)(409-583)(2-86,117-145,318-333,383-405)
1c4x	A	1	(3-283)	1	(3-283)	1	(3-283)	1	(3-283)	1	(3-283)	1	(3-283)	1	(3-283)	1	(3-283)	1	(3-283)	1	(3-283)	1	(3-283)	1	(3-283)	1	(3-283)	1	(3-283)	1	(3-283)	1	(3-283)
1c4z	A	2	(497-737)(738-846)	3	(497-622,703-738)(623-702)(739-846)	2	(497-737)(738-846)	3	(497-622,703-738)(623-702)(739-846)	3	(497-608,704-737)(609-703)(738-846)	3	(497-622,703-738)(623-702)(739-846)	2	(497-737)(738-846)	3	(497-622,703-738)(623-702)(739-846)	3	(497-565)(739-846)(566-738)	4	(497-551)(738-846)(552-623,700-737)(624-699)	3	(497-555)(556-737)(738-846)	2	(497-737)(738-846)	2	(497-737)(738-846)	3	(497-622,703-737)(623-702)(738-846)	1	(497-846)	3	(738-846)(622-702)(497-621,703-737)
1c52	A	1	(1-131)	1	(1-131)	1	(1-131)	1	(1-131)	1	(1-131)	1	(1-131)	1	(1-131)	1	(1-131)	1	(1-131)	1	(1-131)	1	(1-131)	1	(1-131)	1	(1-131)	1	(1-131)	1	(1-131)	1	(1-131)
1c53	A	2	(1-41)(42-79)	2	(1-39)(40-79)	2	(1-39)(40-79)	2	(1-39)(40-79)	2	(1-40)(41-79)	2	(1-39)(40-79)	1	(1-79)	2	(1-39)(40-79)			1	(1-79)	1	(1-79)	1	(1-79)	1	(1-79)	1	(1-79)	1	(1-79)
1c5e	A	1	(15-109)	1	(15-109)	1	(15-109)	1	(15-109)	1	(15-109)	1	(15-109)	1	(15-109)	1	(15-109)	1	(15-109)	1	(15-109)	1	(15-109)	1	(15-109)	1	(15-109)	1	(15-109)	1	(15-109)	1	(15-109)
1c6w	A	1	(1-33)	1	(1-33)	1	(1-33)	1	(1-33)	1	(1-33)	1	(1-33)	1	(1-33)	1	(1-33)	1	(1-33)	1	(1-33)	1	(1-33)	1	(1-33)	1	(1-33)	1	(1-33)	1	(1-33)
1c75	A	1	(22-92)	1	(22-92)	1	(22-92)	1	(22-92)	1	(22-92)	1	(22-92)	1	(22-92)	1	(22-92)	1	(22-92)	1	(22-92)	1	(22-92)	1	(22-92)	1	(22-92)	1	(22-92)	1	(22-92)	1	(22-92)
1c7k	A	1	(1-132)	1	(1-132)	1	(1-132)	1	(1-132)	1	(1-132)	1	(1-132)	1	(1-132)	1	(1-132)	1	(1-132)	1	(1-132)	1	(1-132)	1	(1-132)	1	(1-132)	1	(1-132)	1	(1-132)	1	(1-132)
1c7n	A	2	(1-46,288-394)(47-287)	3	(1-43,289-394)(44-83)(84-288)	2	(1-46,288-394)(47-287)	2	(1-46,289-394)(47-288)	2	(1-46,288-394)(47-287)	3	(1-43,289-394)(44-83)(84-288)	2	(1-46,288-394)(47-287)	3	(1-43,289-394)(44-83)(84-288)	2	(61-287)(1-60,288-394)	3	(1-43,295-394)(106-230)(44-105,231-294)	1	(1-394)	1	(1-394)	1	(1-394)	2	(1-44,290-394)(45-289)	1	(1-394)	2	(1-62,288-389)(63-287)
1c8b	A	2	(401-653,735-771)(654-734)	2	(401-656,732-771)(657-731)	2	(401-652,735-771)(653-734)	2	(401-656,732-771)(657-731)	2	(401-652,735-771)(653-734)	2	(401-656,732-771)(657-731)	3	(401-430)(440-652,736-771)(653-735)	2	(401-656,732-771)(657-731)	1	(401-771)	2	(657-730)(412-656,731-760)	1	(401-771)	1	(401-771)	1	(401-771)	1	(401-771)	1	(401-771)	1	(401-771)
1c8n	A	1	(87-275)	1	(87-275)	1	(87-275)	1	(87-275)	1	(87-275)	1	(87-275)	1	(87-275)	1	(87-275)	1	(87-275)	1	(87-275)	1	(87-275)	1	(87-275)	1	(87-275)	1	(87-275)	1	(87-275)	1	(87-275)
1c8u	A	1	(2-286)	1	(2-286)	1	(2-286)	1	(2-286)	1	(2-286)	1	(2-286)	1	(2-286)	1	(2-286)	1	(2-286)	2	(2-13,118-286)(14-117)	2	(2-117)(118-286)	1	(2-286)	2	(2-117)(118-286)	1	(2-286)	2	(2-115)(116-286)	2	(131-286)(2-116)
1c8z	A	1	(241-505)	1	(241-505)	1	(241-505)	1	(241-505)	1	(241-505)	1	(241-505)	1	(241-505)	1	(241-505)	1	(241-505)	1	(241-505)	1	(241-505)	1	(241-505)	1	(241-505)	1	(241-505)	1	(241-505)	1	(241-505)
1c99	A	1	(1-79)	1	(1-79)	1	(1-79)	1	(1-79)	1	(1-79)	1	(1-79)	1	(1-79)	1	(1-79)	1	(1-79)	1	(1-79)	1	(1-79)	1	(1-79)	1	(1-79)	1	(1-79)	1	(1-79)	1	(1-79)
1c9f	A	1	(1-87)	1	(1-87)	1	(1-87)	1	(1-87)	1	(1-87)	1	(1-87)	1	(1-87)	1	(1-87)	1	(1-87)	1	(1-87)	1	(1-87)	1	(1-87)	1	(1-87)	1	(1-87)	1	(1-87)	1	(1-87)
1c9k	A	1	(1-180)	1	(1-180)	1	(1-180)	1	(1-180)	1	(1-180)	1	(1-180)	1	(1-180)	1	(1-180)	1	(1-180)	1	(1-180)	1	(1-180)	1	(1-180)	1	(1-180)	1	(1-180)	1	(1-180)	1	(1-180)
1ca4	A	1	(334-501)	1	(334-501)	1	(334-501)	1	(334-501)	1	(334-501)	1	(334-501)	1	(334-501)	1	(334-501)	1	(334-501)	1	(334-501)	1	(334-501)	1	(334-501)	1	(334-501)	1	(334-501)	2	(350-501)(334-349)	1	(334-501)
1cb8	A	2	(26-266)(267-700)	2	(26-206)(207-700)	2	(26-266)(267-700)	2	(26-206)(207-700)	2	(26-266)(267-700)	2	(26-206)(207-700)	2	(26-266)(267-700)	2	(26-206)(207-700)	2	(208-700)(26-207)	2	(26-203)(204-699)	3	(26-202)(203-336)(337-700)	2	(26-202)(203-700)	2	(26-202)(203-700)	4	(26-165)(166-271)(272-599)(600-699)	3	(26-335)(600-700)(336-599)	3	(344-589)(27-338)(590-699)
1cbf	A	2	(13-130)(131-251)	2	(13-130)(131-251)	2	(13-130)(131-251)	2	(13-130)(131-251)	2	(13-130)(131-251)	2	(13-130)(131-251)	2	(13-130)(131-251)	2	(13-130)(131-251)	2	(13-130)(131-251)	2	(13-132)(133-251)	2	(13-130)(131-251)	2	(13-130)(131-251)	2	(13-130)(131-251)	2	(13-130)(131-251)	2	(21-251)(13-20)	2	(13-130)(131-251)
1cbh	A	1	(1-36)	1	(1-36)	1	(1-36)	1	(1-36)	1	(1-36)	1	(1-36)	1	(1-36)	1	(1-36)	1	(1-36)	1	(1-36)	1	(1-36)	1	(1-36)	1	(1-36)	1	(1-36)	1	(1-36)
1cby	A	1	(19-245)	1	(19-245)	1	(19-245)	1	(19-245)	1	(19-245)	1	(19-245)	1	(19-245)	1	(19-245)	1	(19-245)	1	(19-245)	1	(19-245)	1	(19-245)	1	(19-245)	1	(19-245)	1	(19-245)	1	(19-245)
1cc5	A	1	(5-87)	1	(5-87)	1	(5-87)	1	(5-87)	1	(5-87)	1	(5-87)	1	(5-87)	1	(5-87)	1	(5-87)	1	(5-87)	1	(5-87)	1	(5-87)	1	(5-87)	1	(5-87)	1	(5-87)	1	(5-87)
1cc7	A	1	(2-73)	1	(2-73)	1	(2-73)	1	(2-73)	1	(2-73)	1	(2-73)	1	(2-73)	1	(2-73)	1	(2-73)	1	(2-73)	1	(2-73)	1	(2-73)	1	(2-73)	1	(2-73)	1	(2-73)	1	(2-73)
1ccv	A	1	(1-56)	1	(1-56)	1	(1-56)	1	(1-56)	1	(1-56)	1	(1-56)	1	(1-56)	1	(1-56)	1	(1-56)	1	(1-56)	1	(1-56)	1	(1-56)	1	(1-56)	1	(1-56)	1	(1-56)	1	(1-56)
1ccw	B	2	(1-216)(217-483)	3	(1-216)(217-288,361-483)(289-360)	2	(1-216)(217-483)	2	(1-216)(217-483)	3	(1-216)(217-285,361-483)(286-360)	3	(1-216)(217-288,361-483)(289-360)	2	(1-358)(359-483)	3	(1-216)(217-288,361-483)(289-360)	2	(1-361)(362-483)	1	(1-483)	2	(1-216)(217-483)	1	(1-483)	1	(1-483)	1	(1-483)	1	(1-483)	2	(1-417)(418-483)
1ccw	A	1	(1-137)	1	(1-137)	1	(1-137)	1	(1-137)	1	(1-137)	1	(1-137)	1	(1-137)	1	(1-137)	1	(1-137)	1	(1-137)	1	(1-137)	1	(1-137)	1	(1-137)	1	(1-137)	1	(1-137)	1	(1-137)
1ccz	A	2	(1-93)(94-171)	2	(1-93)(94-171)	2	(1-93)(94-171)	2	(1-93)(94-171)	2	(1-93)(94-171)	2	(1-93)(94-171)	2	(1-93)(94-171)	2	(1-93)(94-171)	2	(1-93)(94-171)	2	(1-92)(93-171)	2	(1-92)(93-171)	2	(1-92)(93-171)	2	(1-92)(93-171)	2	(1-93)(94-171)	2	(1-93)(94-171)	2	(94-171)(1-93)
1cd9	B	2	(1-107)(108-213)	2	(1-108)(109-213)	2	(1-107)(108-213)	2	(1-107)(108-213)	2	(1-107)(108-213)	2	(1-108)(109-213)	2	(1-107)(108-213)	2	(1-108)(109-213)	2	(1-109)(110-213)	2	(1-108)(109-213)	2	(1-108)(109-213)	2	(1-108)(109-213)	2	(1-108)(109-213)	2	(1-108)(109-213)	2	(1-107)(108-213)	2	(1-108)(109-213)
1cdy	A	2	(1-97)(98-178)	2	(1-97)(98-178)	2	(1-97)(98-178)	2	(1-97)(98-178)	2	(1-97)(98-178)	2	(1-97)(98-178)	2	(1-97)(98-178)	2	(1-97)(98-178)	2	(1-98)(99-178)	2	(1-97)(98-178)	2	(1-97)(98-178)	2	(1-97)(98-178)	2	(1-97)(98-178)	2	(1-97)(98-178)	2	(1-97)(98-178)	2	(1-98)(99-173)
1ceo	A	2	(1-197)(198-340)	2	(1-198,255-340)(199-254)	2	(1-197)(198-340)	2	(1-198,255-340)(199-254)	2	(1-197)(198-340)	2	(1-198,255-340)(199-254)	2	(1-197)(198-340)	2	(1-198,255-340)(199-254)	1	(1-340)	2	(1-201,258-340)(202-257)	2	(1-195)(196-340)	1	(1-340)	2	(1-195)(196-340)	1	(1-340)	1	(1-340)	1	(1-340)
1cf2	O	2	(1-137,305-336)(138-304)	2	(1-120,305-336)(121-304)	2	(1-137,305-336)(138-304)	2	(1-119,305-336)(120-304)	2	(1-137,305-336)(138-304)	2	(1-120,305-336)(121-304)	2	(1-137,305-336)(138-304)	3	(1-106)(107-164,192-336)(165-191)	2	(1-138,304-336)(139-303)	2	(1-138,304-336)(139-303)	2	(1-111)(112-336)	2	(1-111)(112-336)	2	(1-111)(112-336)	2	(1-139,304-336)(140-303)	2	(1-138,304-336)(139-303)	2	(139-303)(1-138,304-336)
1cf7	B	1	(68-149)	1	(68-149)	1	(68-149)	1	(68-149)	1	(68-149)	1	(68-149)	1	(68-149)	1	(68-149)	1	(68-149)	1	(68-149)	1	(68-149)	1	(68-149)	1	(68-149)	1	(68-149)	1	(68-149)	1	(68-149)
1cf7	A	1	(16-82)	1	(16-82)	1	(16-82)	1	(16-82)	1	(16-82)	1	(16-82)	1	(16-82)	1	(16-82)	1	(16-82)	1	(16-82)	1	(16-82)	1	(16-82)	1	(16-82)	1	(16-82)	1	(16-82)	1	(16-82)
1cfb	A	2	(610-708)(709-814)	2	(610-708)(709-814)	2	(610-708)(709-814)	2	(610-708)(709-814)	2	(610-708)(709-814)	2	(610-708)(709-814)	2	(610-708)(709-814)	2	(610-708)(709-814)	2	(610-709)(710-814)	2	(610-709)(710-814)	2	(610-708)(709-814)	2	(610-708)(709-814)	2	(610-708)(709-814)	2	(610-709)(710-814)	2	(610-709)(710-814)	2	(610-708)(709-814)
1cfe	A	1	(1-135)	1	(1-135)	1	(1-135)	1	(1-135)	1	(1-135)	1	(1-135)	1	(1-135)	1	(1-135)	1	(1-135)	1	(1-135)	1	(1-135)	1	(1-135)	1	(1-135)	1	(1-135)	1	(1-135)	1	(1-135)
1cfr	A	2	(1-85)(86-283)	2	(1-84)(85-283)	2	(1-87)(88-283)	2	(1-84)(85-283)	2	(1-87)(88-283)	4	(1-58)(59-95,133-189)(96-132)(190-283)	2	(1-87)(88-283)	4	(1-58)(59-95,133-189)(96-132)(190-283)	1	(1-283)	3	(1-69)(70-184,269-283)(185-268)	2	(1-73)(74-283)	2	(1-73)(74-283)	2	(1-73)(74-283)	2	(1-69)(70-283)	1	(1-283)	1	(1-283)
1cfz	A	1	(1-162)	1	(1-162)	1	(1-162)	1	(1-162)	1	(1-162)	1	(1-162)	1	(1-162)	1	(1-162)	1	(1-162)	1	(1-162)	1	(1-162)	1	(1-162)	1	(1-162)	1	(1-162)	1	(1-162)	1	(1-162)
1cg2	A	2	(26-211,329-414)(212-328)	2	(26-214,323-414)(215-322)	2	(26-211,329-414)(212-328)	2	(26-214,323-414)(215-322)	2	(26-211,329-414)(212-328)	2	(26-214,323-414)(215-322)	2	(26-211,329-414)(212-328)	2	(26-214,323-414)(215-322)	2	(26-213,327-414)(214-326)	2	(26-215,324-414)(216-323)	2	(26-196)(197-414)	1	(26-414)	1	(26-414)	2	(26-215,324-414)(216-323)	2	(26-213,327-414)(214-326)	2	(214-323)(26-213,324-414)
1cg5	B	1	(1-141)	1	(1-141)	1	(1-141)	1	(1-141)	1	(1-141)	1	(1-141)	1	(1-141)	1	(1-141)	1	(1-141)	1	(1-141)	1	(1-141)	1	(1-141)	1	(1-141)	1	(1-141)	1	(1-141)	1	(1-141)
1cgm	E	1	(0-160)	1	(0-160)	1	(0-160)	1	(0-160)	1	(0-160)	1	(0-160)	1	(0-160)	1	(0-160)	1	(1-160)	1	(1-160)	1	(1-160)	1	(1-160)	1	(1-160)	1	(1-160)	1	(1-160)	1	(1-160)
1chc	A	1	(1-68)	1	(1-68)	1	(1-68)	1	(1-68)	1	(1-68)	1	(1-68)	1	(1-68)	1	(1-68)	1	(1-68)	1	(1-68)	1	(1-68)	1	(1-68)	1	(1-68)	1	(1-68)	1	(1-68)	1	(1-68)
1chd	A	1	(152-349)	1	(152-349)	1	(152-349)	1	(152-349)	1	(152-349)	1	(152-349)	1	(152-349)	1	(152-349)	1	(152-349)	1	(152-349)	1	(152-349)	1	(152-349)	1	(152-349)	1	(152-349)	1	(152-349)	1	(152-349)
1chm	A	2	(2-160)(161-402)	2	(2-156)(157-402)	2	(2-160)(161-402)	2	(2-156)(157-402)	2	(2-160)(161-402)	2	(2-156)(157-402)	2	(2-160)(161-402)	2	(2-156)(157-402)	2	(2-158)(159-402)	3	(2-151)(152-165,270-390)(166-269,391-402)	3	(2-156)(157-269)(270-402)	2	(2-156)(157-402)	2	(2-156)(157-402)	2	(2-156)(157-402)	2	(2-156)(157-402)	2	(2-156)(157-402)
1chu	A	2	(2-240,352-533)(241-351)	2	(2-243,350-533)(244-349)	3	(2-241,352-422)(242-351)(423-533)	2	(2-243,349-533)(244-348)	2	(2-240,352-533)(241-351)	2	(2-243,350-533)(244-349)	4	(2-43,142-241)(57-103,352-423)(242-351)(424-533)	2	(2-243,350-533)(244-349)	2	(2-240,354-533)(241-353)	2	(2-244,348-533)(245-347)	3	(2-158)(159-422)(423-533)	1	(2-533)	1	(2-533)	2	(2-239,350-533)(240-349)	3	(423-533)(2-237,354-422)(238-353)	3	(2-239,355-410)(245-348)(429-516)
1ci4	A	1	(1-89)	1	(1-89)	1	(1-89)	1	(1-89)	1	(1-89)	1	(1-89)	1	(1-89)	1	(1-89)	1	(2-89)	1	(2-89)	1	(2-89)	1	(2-89)	1	(2-89)	1	(2-89)	1	(2-89)	1	(2-89)
1ci9	A	1	(15-391)	1	(15-391)	1	(15-391)	1	(15-391)	1	(15-391)	1	(15-391)	1	(15-391)	1	(15-391)	1	(15-391)	2	(15-80,209-391)(81-208)	1	(15-391)	1	(15-391)	1	(15-391)	1	(15-391)	1	(15-391)	1	(15-391)
1cid	A	2	(1-104)(105-177)	2	(1-105)(106-177)	2	(1-104)(105-177)	2	(1-105)(106-177)	2	(1-104)(105-177)	2	(1-105)(106-177)	2	(1-104)(105-177)	2	(1-105)(106-177)	2	(1-105)(106-177)	2	(1-106)(107-177)	2	(1-106)(107-177)	2	(1-106)(107-177)	2	(1-106)(107-177)	2	(1-106)(107-177)	2	(1-105)(106-177)	2	(107-177)(1-106)
1cii	A	2	(23-233,435-624)(234-434)	2	(23-246,421-624)(247-420)	2	(23-232,436-624)(233-435)	2	(23-246,421-624)(247-420)					2	(23-230,437-624)(231-436)	2	(23-246,421-624)(247-420)	3	(23-227)(228-444)(445-624)	3	(23-222,446-459)(460-624)(279-390)	3	(23-224)(225-454)(455-624)	3	(23-224)(225-454)(455-624)	3	(23-224)(225-454)(455-624)	4	(23-225)(226-278,389-440)(279-388)(441-624)	2	(451-624)(23-450)	3	(468-624)(284-384)(23-283,385-467)
1cip	A	2	(32-59,180-347)(60-179)	2	(32-60,179-347)(61-178)	2	(32-59,180-347)(60-179)	2	(32-60,179-347)(61-178)	2	(32-59,180-347)(60-179)	2	(32-60,179-347)(61-178)	2	(32-59,180-347)(60-179)	2	(32-60,179-347)(61-178)	2	(61-178)(32-60,179-347)	2	(32-70,168-347)(71-167)	2	(32-214)(215-347)	1	(32-347)	2	(32-214)(215-347)	2	(32-61,180-347)(62-179)	2	(61-181)(32-60,182-347)	2	(62-180)(32-61,181-347)
1cix	A	1	(1-44)	1	(1-44)	1	(1-44)	1	(1-44)	1	(1-44)	1	(1-44)	1	(1-44)	1	(1-44)	1	(1-44)	1	(1-44)	1	(1-44)	1	(1-44)	1	(1-44)	1	(1-44)	1	(1-44)	1	(1-44)
1ciy	A	3	(33-264)(265-461)(462-609)	3	(33-262)(263-461)(462-609)	3	(33-264)(265-461)(462-609)	3	(33-262)(263-461)(462-609)	3	(33-264)(265-461)(462-609)	3	(33-262)(263-461)(462-609)	3	(33-264)(265-461)(462-609)	3	(33-262)(263-461)(462-609)	3	(33-219)(220-462)(463-609)	3	(33-261)(262-462)(463-609)	3	(33-261)(262-461)(462-609)	3	(33-261)(262-461)(462-609)	3	(33-261)(262-461)(462-609)	3	(33-259)(260-462)(463-609)	3	(462-609)(256-461)(33-255)	3	(254-265,462-608)(33-253)(266-461)
1cja	A	2	(2-166,305-343)(167-304)	2	(2-166)(167-343)	2	(2-166,305-343)(167-304)	2	(2-166,305-343)(167-304)	2	(2-166,305-343)(167-304)	2	(2-166)(167-343)	2	(2-166,305-343)(167-304)	2	(2-166)(167-343)	1	(2-343)	1	(2-343)	2	(2-164)(165-343)	1	(2-343)	1	(2-343)	1	(2-343)	1	(2-343)	2	(167-343)(2-166)
1cjc	A	2	(6-107,330-460)(108-329)	2	(6-108,330-460)(109-329)	2	(6-107,330-460)(108-329)	2	(6-108,330-460)(109-329)	2	(6-107,330-460)(108-329)	2	(6-108,330-460)(109-329)	2	(6-107,331-460)(108-330)	2	(6-108,330-460)(109-329)	2	(109-328)(6-108,329-460)	2	(6-106,331-428)(107-254,268-330,429-460)	1	(6-460)	1	(6-460)	1	(6-460)	2	(6-108,330-460)(109-329)	2	(107-331)(6-106,332-460)	2	(6-44,61-106,332-460)(45-60,107-331)
1cjw	A	1	(30-195)	1	(30-195)	1	(30-195)	1	(30-195)	1	(30-195)	1	(30-195)	1	(30-195)	1	(30-195)	1	(30-195)	1	(30-195)	1	(30-195)	1	(30-195)	1	(30-195)	1	(30-195)	1	(30-195)	1	(30-195)
1cjx	A	2	(4-185)(186-356)	2	(4-186)(187-356)	2	(4-185)(186-356)	2	(4-186)(187-356)	2	(4-185)(186-356)	2	(4-186)(187-356)	2	(4-185)(186-356)	2	(4-186)(187-356)	2	(152-356)(4-151)	3	(4-15,80-140)(154-355)(16-79,141-153)	3	(4-153)(154-246)(247-356)	1	(4-356)	2	(4-153)(154-356)	1	(4-356)	2	(4-153)(154-356)	2	(154-356)(4-153)
1cjy	A	2	(13-144)(145-721)	2	(13-140)(141-721)	2	(13-144)(145-721)	2	(13-140)(141-721)	2	(13-144)(145-721)	2	(13-140)(141-721)	2	(13-144)(145-721)	2	(13-140)(141-721)	2	(13-140)(141-721)	2	(13-141)(142-721)	3	(13-141)(142-578)(579-721)	2	(13-141)(142-721)	2	(13-141)(142-721)	2	(13-140)(141-721)	2	(13-141)(142-721)	2	(139-718)(13-138)
1cka	A	1	(134-190)	1	(134-190)	1	(134-190)	1	(134-190)	1	(134-190)	1	(134-190)	1	(134-190)	1	(134-190)	1	(134-190)	1	(134-190)	1	(134-190)	1	(134-190)	1	(134-190)	1	(134-190)	1	(134-190)	1	(134-190)
1cke	A	1	(3-227)	1	(3-227)	1	(3-227)	1	(3-227)	1	(3-227)	1	(3-227)	1	(3-227)	1	(3-227)	1	(3-227)	2	(3-36,117-227)(37-116)	1	(3-227)	1	(3-227)	1	(3-227)	2	(3-37,120-227)(38-119)	1	(3-227)	1	(3-227)
1ckm	A	2	(11-234)(235-327)	2	(11-240)(241-327)	2	(11-233)(234-327)	2	(11-240)(241-327)	2	(11-233)(234-327)	2	(11-240)(241-327)	2	(11-233)(234-327)	2	(11-240)(241-327)	2	(11-235)(236-327)	3	(11-57,84-187)(239-316)(58-83,188-238,317-327)	2	(11-234)(235-327)	2	(11-234)(235-327)	2	(11-234)(235-327)	2	(11-240,312-327)(241-311)	2	(239-327)(11-238)	3	(11-59,84-189)(190-235,319-326)(236-318)
1ckq	A	2	(17-112,208-277)(113-207)	2	(17-170,204-277)(171-203)	2	(17-112,208-277)(113-207)	2	(17-170,204-277)(171-203)	2	(17-112,208-277)(113-207)	2	(17-170,204-277)(171-203)	4	(17-57,239-277)(58-112)(113-204)(205-238)	2	(17-170,204-277)(171-203)	1	(17-277)	2	(17-112,246-277)(113-245)	1	(17-277)	1	(17-277)	1	(17-277)	1	(17-277)	1	(17-277)	1	(17-277)
1ckt	A	1	(7-77)	1	(7-77)	1	(7-77)	1	(7-77)	1	(7-77)	1	(7-77)	1	(7-77)	1	(7-77)	1	(7-77)	1	(7-77)	1	(7-77)	1	(7-77)	1	(7-77)	1	(7-77)	1	(7-77)	1	(7-77)
1cl1	A	3	(5-97,219-258)(98-218)(259-395)	3	(5-76,230-258)(77-229)(259-395)	3	(5-85,211-258)(86-210)(259-395)	3	(5-76,230-258)(77-229)(259-395)	3	(5-85,211-258)(86-210)(259-395)	3	(5-76,230-258)(77-229)(259-395)	2	(5-98)(99-395)	2	(5-84)(85-395)	2	(5-257)(258-395)	3	(5-93,183-263)(94-182)(264-395)	2	(5-264)(265-395)	1	(5-395)	2	(5-264)(265-395)	3	(5-97,185-260)(98-184)(261-395)	1	(5-395)	2	(5-258)(259-395)
1clc	A	2	(35-139,444-575)(140-443)	2	(35-138)(139-575)	2	(35-139,444-575)(140-443)	2	(35-139)(140-575)	2	(35-139,444-575)(140-443)	2	(35-138)(139-575)	2	(35-139,421-575)(140-420)	2	(35-138)(139-575)	2	(35-138)(139-575)	2	(35-138)(139-575)	3	(35-139)(140-430)(431-575)	2	(35-139)(140-575)	2	(35-139)(140-575)	3	(35-150,432-575)(151-359)(360-431)	2	(135-575)(35-134)	2	(137-575)(35-136)
1clv	I	1	(501-532)	1	(501-532)	1	(501-532)	1	(501-532)	1	(501-532)	1	(501-532)	1	(501-532)	1	(501-532)	1	(501-532)	1	(501-532)	1	(501-532)	1	(501-532)	1	(501-532)	1	(501-532)	1	(501-532)
1cmx	A	1	(6-234)	1	(6-234)	1	(6-234)	1	(6-234)	1	(6-234)	1	(6-234)	1	(6-234)	1	(6-234)	1	(6-234)	1	(6-234)	1	(6-234)	1	(6-234)	1	(6-234)	1	(6-234)	1	(6-234)	1	(6-234)
1cnn	A	1	(1-27)	1	(1-27)	1	(1-27)	1	(1-27)	1	(1-27)	1	(1-27)	1	(1-27)	1	(1-27)	1	(1-26)	1	(1-26)	1	(1-26)	1	(1-26)	1	(1-26)	1	(1-26)	1	(1-26)
1cnt	1	1	(11-187)	1	(11-187)	1	(11-187)	1	(11-187)	1	(11-187)	1	(11-187)	1	(11-187)	1	(11-187)	1	(11-187)	1	(11-187)	1	(11-187)	1	(11-187)	1	(11-187)	1	(11-187)	1	(11-187)	1	(11-187)
1co3	A	3	(4-254)(255-466)(467-508)	3	(4-254,442-475)(255-441)(476-508)	3	(4-254)(255-467)(468-508)	3	(4-254,442-475)(255-441)(476-508)	3	(4-254)(255-467)(468-508)	3	(4-254,442-475)(255-441)(476-508)	2	(4-254,458-508)(255-457)	3	(4-254,442-475)(255-441)(476-508)	2	(4-255,442-508)(256-441)	2	(4-254,457-508)(255-456)	2	(4-250)(251-508)	1	(4-508)	2	(4-250)(251-508)	2	(4-255,442-508)(256-441)	1	(4-508)	2	(256-440)(4-254,444-507)
1co4	A	1	(1-42)	1	(1-42)	1	(1-42)	1	(1-42)	1	(1-42)	1	(1-42)	1	(1-42)	1	(1-42)	1	(1-42)	1	(1-42)	1	(1-42)	1	(1-42)	1	(1-42)	1	(1-42)	1	(1-42)	1	(1-42)
1coj	A	2	(2-85)(86-212)	2	(2-32,86-212)(33-85)	2	(2-85)(86-212)	2	(2-32,86-212)(33-85)	2	(2-85)(86-212)	2	(2-32,86-212)(33-85)	2	(2-85)(86-212)	2	(2-32,86-212)(33-85)	1	(2-212)	2	(2-86,166-184)(87-165,185-212)	2	(2-85)(86-212)	1	(2-212)	1	(2-212)	1	(2-212)	2	(2-90)(91-212)	1	(2-212)
1col	A	1	(5-201)	1	(5-201)	1	(5-201)	1	(5-201)	1	(5-201)	1	(5-201)	1	(5-201)	1	(5-201)	1	(5-201)	1	(5-201)	1	(5-201)	1	(5-201)	1	(5-201)	1	(5-201)	1	(5-201)	1	(5-201)
1coz	A	1	(1-126)	1	(1-126)	1	(1-126)	1	(1-126)	1	(1-126)	1	(1-126)	1	(1-126)	1	(1-126)	1	(1-126)	1	(1-126)	1	(1-126)	1	(1-126)	1	(1-126)	1	(1-126)	1	(1-126)	1	(1-126)
1cp2	A	1	(1-269)	1	(1-269)	1	(1-269)	1	(1-269)	1	(1-269)	1	(1-269)	1	(1-269)	1	(1-269)	1	(1-269)	1	(1-269)	2	(1-144)(145-269)	1	(1-269)	1	(1-269)	1	(1-269)	1	(1-269)	1	(1-269)
1cpq	A	1	(1-129)	1	(1-129)	1	(1-129)	1	(1-129)	1	(1-129)	1	(1-129)	1	(1-129)	1	(1-129)	1	(1-129)	1	(1-129)	1	(1-129)	1	(1-129)	1	(1-129)	1	(1-129)	1	(1-129)	1	(1-129)
1cq3	A	1	(1-224)	1	(1-224)	1	(1-224)	1	(1-224)	1	(1-224)	1	(1-224)	1	(1-224)	1	(1-224)	1	(1-224)	1	(1-224)	1	(1-224)	1	(1-224)	1	(1-224)	1	(1-224)	1	(1-224)	1	(1-224)
1cr1	A	1	(271-547)	1	(271-547)	1	(271-547)	1	(271-547)	1	(271-547)	1	(271-547)	1	(271-547)	1	(271-547)	1	(271-547)	1	(271-547)	1	(271-547)	1	(271-547)	1	(271-547)	1	(271-547)	1	(271-547)	1	(271-547)
1cr5	A	1	(26-210)	1	(26-210)	1	(26-210)	1	(26-210)	1	(26-210)	1	(26-210)	1	(26-210)	1	(26-210)	1	(26-210)	2	(26-103)(104-210)	2	(26-101)(102-210)	2	(26-101)(102-210)	2	(26-101)(102-210)	2	(26-102)(103-210)	2	(26-107)(108-210)	2	(103-210)(26-102)
1cs1	A	2	(3-247)(248-386)	3	(3-65)(66-247)(248-386)	2	(3-247)(248-386)	2	(3-247)(248-386)	3	(3-75,196-247)(76-195)(248-386)	3	(3-65)(66-247)(248-386)	2	(3-247)(248-386)	3	(3-65)(66-247)(248-386)	2	(3-246,277-297)(247-276,298-386)	3	(3-83,171-253)(84-170)(254-386)	2	(3-253)(254-386)	2	(3-253)(254-386)	2	(3-253)(254-386)	3	(3-86,173-249)(87-172)(250-386)	1	(3-386)	2	(3-247)(248-386)
1cs6	A	3	(7-105)(106-298)(299-388)	4	(7-104)(105-216)(217-300)(301-388)	3	(7-105)(106-297)(298-388)	2	(7-104,299-388)(105-298)	3	(7-105)(106-297)(298-388)	4	(7-104)(105-216)(217-300)(301-388)	2	(7-104,299-388)(105-298)	2	(7-104,299-388)(105-298)	4	(7-106)(211-298)(107-210)(299-388)	4	(7-104)(105-208)(209-297)(298-388)	4	(7-105)(106-209)(210-297)(298-388)	4	(7-105)(106-209)(210-297)(298-388)	4	(7-105)(106-209)(210-297)(298-388)	4	(7-106)(107-209)(210-298)(299-388)	4	(7-103)(104-208)(209-299)(300-388)	4	(299-388)(210-298)(7-104)(105-209)
1cse	I	1	(8-70)	1	(8-70)	1	(8-70)	1	(8-70)	1	(8-70)	1	(8-70)	1	(8-70)	1	(8-70)	1	(8-70)	1	(8-70)	1	(8-70)	1	(8-70)	1	(8-70)	1	(8-70)	1	(8-70)	1	(8-70)
1csh	A	2	(3-54)(55-437)	1	(3-437)	3	(3-52)(53-271)(272-437)	1	(3-437)	3	(3-52)(53-271)(272-437)	1	(3-437)	2	(3-55)(56-437)	1	(3-437)	2	(3-275,388-437)(276-387)	2	(3-23,51-276,394-422)(277-393)	1	(3-437)	1	(3-437)	1	(3-437)	2	(3-276,391-437)(277-390)	1	(3-437)	2	(3-276,392-423)(277-391)
1ct5	A	2	(3-91)(92-246)	2	(3-91)(92-246)	2	(3-92)(93-246)	2	(3-92)(93-246)	2	(3-92)(93-246)	2	(3-91)(92-246)	2	(3-91)(92-246)	2	(3-91)(92-246)	1	(3-246)	1	(3-246)	1	(3-246)	1	(3-246)	1	(3-246)	1	(3-246)	1	(3-246)	1	(3-246)
1ct7	A	1	(20-69)	1	(20-69)	1	(20-69)	1	(20-69)	1	(20-69)	1	(20-69)	1	(20-69)	1	(20-69)	1	(20-69)	1	(20-69)	1	(20-69)	1	(20-69)	1	(20-69)	1	(20-69)	2	(21-69)(20-20)	1	(20-69)
1ct9	A	1	(1-516)	1	(1-516)	1	(1-516)	1	(1-516)	1	(1-516)	1	(1-516)	1	(1-516)	1	(1-516)	3	(1-191)(192-456)(457-516)	2	(1-192)(193-516)	2	(1-191)(192-516)	2	(1-191)(192-516)	2	(1-191)(192-516)	2	(1-192)(193-516)	2	(193-516)(1-192)	2	(1-192)(193-516)
1ctf	A	1	(53-120)	1	(53-120)	1	(53-120)	1	(53-120)	1	(53-120)	1	(53-120)	1	(53-120)	1	(53-120)	1	(53-120)	1	(53-120)	1	(53-120)	1	(53-120)	1	(53-120)	1	(53-120)	1	(53-120)	1	(53-120)
1ctj	A	1	(1-89)	1	(1-89)	1	(1-89)	1	(1-89)	1	(1-89)	1	(1-89)	1	(1-89)	1	(1-89)	1	(1-89)	1	(1-89)	1	(1-89)	1	(1-89)	1	(1-89)	1	(1-89)	1	(1-89)	1	(1-89)
1ctt	A	3	(1-91)(92-179)(180-294)	3	(1-48)(49-180)(181-294)	3	(1-88)(89-179)(180-294)	3	(1-48)(49-180)(181-294)	3	(1-91)(92-179)(180-294)	5	(1-30)(31-62)(63-113,216-258)(114-180)(181-215,259-294)	3	(1-64)(65-179)(180-294)	3	(1-48)(49-180)(181-294)	2	(1-179)(180-294)	2	(1-179)(180-294)	1	(1-294)	1	(1-294)	1	(1-294)	2	(1-179)(180-294)	2	(1-150)(151-294)	2	(29-179)(180-294)
1cuk	A	1	(1-203)	1	(1-203)	1	(1-203)	1	(1-203)	1	(1-203)	1	(1-203)	1	(1-203)	1	(1-203)	1	(1-203)	3	(1-69)(70-142)(156-203)	3	(1-69)(70-142)(156-203)	2	(1-142)(156-203)	2	(1-142)(156-203)	3	(1-65)(66-142)(156-203)	3	(156-203)(65-142)(1-64)	3	(1-66)(156-203)(67-142)
1cun	A	1	(7-219)	1	(7-219)	1	(7-219)	1	(7-219)	1	(7-219)	1	(7-219)	1	(7-219)	1	(7-219)	2	(7-112)(113-219)	2	(7-112)(113-219)	2	(7-112)(113-219)	2	(7-112)(113-219)	2	(7-112)(113-219)	2	(7-116)(117-219)	2	(7-115)(116-219)	2	(110-211)(7-109)
1cv8	A	1	(2-174)	1	(2-174)	1	(2-174)	1	(2-174)	1	(2-174)	1	(2-174)	1	(2-174)	1	(2-174)	1	(2-174)	1	(2-174)	2	(2-82)(83-174)	1	(2-174)	1	(2-174)	1	(2-174)	1	(2-174)	1	(2-174)
1cvj	A	1	(11-179)	1	(11-179)	1	(11-179)	1	(11-179)	1	(11-179)	1	(11-179)	1	(11-179)	1	(11-179)	2	(11-87)(88-179)	2	(11-90)(91-179)	2	(11-89)(90-179)	2	(11-89)(90-179)	2	(11-89)(90-179)	2	(11-89)(90-179)	2	(11-90)(91-179)	2	(11-87)(88-179)
1cvr	A	2	(1-346)(347-432)	2	(1-352)(353-432)	2	(1-344)(345-432)	2	(1-352)(353-432)	2	(1-346)(347-432)	2	(1-352)(353-432)	2	(1-342)(343-432)	2	(1-352)(353-432)	2	(1-349)(350-432)	3	(1-122)(123-350)(351-432)	2	(1-351)(352-432)	2	(1-351)(352-432)	2	(1-351)(352-432)	1	(1-432)	2	(351-432)(1-350)	3	(118-348)(1-117)(350-432)
1cwv	A	2	(503-701)(702-986)	4	(503-595)(596-693)(694-795)(796-986)	4	(503-604)(605-695)(696-792)(793-986)	4	(503-595)(596-693)(694-795)(796-986)					2	(503-697)(698-986)	2	(503-693)(694-986)	4	(503-596)(597-692)(693-793)(794-986)	5	(503-595)(596-692)(693-795)(796-887)(888-986)	5	(503-594)(595-693)(694-795)(796-886)(887-986)	5	(503-594)(595-693)(694-795)(796-886)(887-986)	5	(503-594)(595-693)(694-795)(796-886)(887-986)	4	(503-595)(596-692)(693-795)(796-986)	5	(503-596)(597-692)(693-795)(796-886)(887-986)	5	(796-886)(887-986)(596-692)(693-794)(503-595)
1cx1	A	1	(1-153)	1	(1-153)	1	(1-153)	1	(1-153)	1	(1-153)	1	(1-153)	1	(1-153)	1	(1-153)	1	(1-153)	1	(1-153)							1	(1-153)	2	(3-153)(1-2)	1	(1-153)
1cx4	A	2	(130-270)(271-412)	2	(130-270)(271-412)	2	(130-270)(271-412)	2	(130-270)(271-412)	2	(130-270)(271-412)	2	(130-270)(271-412)	2	(130-270)(271-412)	2	(130-270)(271-412)	2	(130-290)(291-412)	3	(130-257)(290-374)(258-289,375-390)	2	(130-258)(259-412)	2	(130-258)(259-412)	2	(130-258)(259-412)	2	(130-257)(258-412)	2	(130-265)(266-412)	2	(130-255)(256-407)
1cxy	A	1	(6-86)	1	(6-86)	1	(6-86)	1	(6-86)	1	(6-86)	1	(6-86)	1	(6-86)	1	(6-86)	1	(6-86)	1	(6-86)	1	(6-86)	1	(6-86)	1	(6-86)	1	(6-86)	1	(6-86)	1	(6-86)
1cxz	B	1	(13-98)	1	(13-98)	1	(13-98)	1	(13-98)	1	(13-98)	1	(13-98)	1	(13-98)	1	(13-98)	1	(13-98)	1	(13-98)	1	(13-98)	1	(13-98)	1	(13-98)	1	(13-98)	1	(13-98)	1	(13-98)
1cy5	A	1	(1-93)	1	(1-93)	1	(1-93)	1	(1-93)	1	(1-93)	1	(1-93)	1	(1-93)	1	(1-93)	1	(1-93)	1	(1-93)	1	(1-93)	1	(1-93)	1	(1-93)	1	(1-93)	1	(1-93)	1	(1-93)
1cy9	A	2	(214-275,409-473)(276-408)	2	(214-275,410-473)(276-409)	2	(214-275,409-473)(276-408)	2	(214-274,410-473)(275-409)	2	(214-275,409-473)(276-408)	2	(214-275,410-473)(276-409)	2	(214-275,409-473)(276-408)	2	(214-275,410-473)(276-409)	2	(214-280,404-473)(281-403)	2	(214-280,403-473)(281-402)	1	(214-473)	1	(214-473)	1	(214-473)	2	(214-279,405-473)(280-404)	1	(214-473)	2	(218-279,405-471)(280-404)
1cyx	A	1	(125-282)	1	(125-282)	1	(125-282)	1	(125-282)	1	(125-282)	1	(125-282)	1	(125-282)	1	(125-282)	1	(125-282)	1	(125-282)	1	(125-282)	1	(125-282)	1	(125-282)	1	(125-282)	1	(125-282)	1	(125-282)
1cz3	A	1	(1-164)	1	(1-164)	1	(1-164)	1	(1-164)	1	(1-164)	1	(1-164)	1	(1-164)	1	(1-164)	1	(1-164)	1	(1-164)	1	(1-164)	1	(1-164)	1	(1-164)	1	(1-164)	1	(1-164)	1	(1-164)
1cz4	A	1	(1-185)	1	(1-185)	1	(1-185)	1	(1-185)	1	(1-185)	1	(1-185)	1	(1-185)	1	(1-185)	2	(1-92)(93-185)	2	(1-91)(92-185)	2	(1-91)(92-185)	2	(1-91)(92-185)	2	(1-91)(92-185)	2	(1-91)(92-185)	2	(1-91)(92-185)	2	(93-173)(1-92)
1cz9	A	1	(59-197)	1	(59-197)	1	(59-197)	1	(59-197)	1	(59-197)	1	(59-197)	1	(59-197)	1	(59-197)	1	(59-197)	1	(59-197)	1	(59-197)	1	(59-197)	1	(59-197)	1	(59-197)	1	(59-197)	1	(59-197)
1d02	A	2	(6-45,83-202)(46-82)	2	(6-50,79-202)(51-78)	2	(6-45,83-202)(46-82)	2	(6-49,80-202)(50-79)	2	(6-45,83-202)(46-82)	2	(6-50,79-202)(51-78)	2	(6-44,83-202)(45-82)	2	(6-49,80-202)(50-79)	1	(6-202)	2	(6-46,82-202)(47-81)	1	(6-202)	1	(6-202)	1	(6-202)	1	(6-202)	1	(6-202)	1	(6-202)
1d0d	A	1	(1-60)	1	(1-60)	1	(1-60)	1	(1-60)	1	(1-60)	1	(1-60)	1	(1-60)	1	(1-60)	1	(1-60)	1	(1-60)	1	(1-60)	1	(1-60)	1	(1-60)	1	(1-60)	1	(1-60)	1	(1-60)
1d0n	A	3	(27-151,267-390)(152-266)(391-755)	6	(27-155)(156-269)(270-373)(374-413,630-755)(414-531)(532-629)	5	(27-152)(153-263)(264-392)(393-632)(633-755)	2	(27-392,632-755)(393-631)	3	(27-151,267-390)(152-266)(391-755)	6	(27-155)(156-269)(270-373)(374-413,630-755)(414-531)(532-629)	7	(27-152)(153-262)(263-381)(382-413,723-755)(414-513)(514-631)(632-722)	5	(27-156)(157-267)(268-383)(384-529,631-755)(530-630)	2	(27-382)(383-755)	6	(27-152)(153-261,742-755)(262-369)(370-410,630-741)(533-629)(411-532)	6	(27-154)(155-261)(262-385)(386-532)(533-639)(640-755)	4	(27-154)(155-261)(262-385)(386-755)	6	(27-154)(155-261)(262-385)(386-532)(533-639)(640-755)	5	(27-152)(153-263,741-755)(264-415,630-740)(416-532)(533-629)	6	(27-152)(153-262)(263-383)(384-532)(533-628)(629-755)	6	(27-152)(153-262)(263-383)(384-532)(533-628)(629-755)
1d0q	A	1	(2-103)	1	(2-103)	1	(2-103)	1	(2-103)	1	(2-103)	1	(2-103)	1	(2-103)	1	(2-103)	1	(2-103)	1	(2-103)	1	(2-103)	1	(2-103)	1	(2-103)	1	(2-103)	1	(2-103)	1	(2-103)
1d1n	A	1	(143-241)	1	(143-241)	1	(143-241)	1	(143-241)	1	(143-241)	1	(143-241)	1	(143-241)	1	(143-241)	1	(143-241)	1	(143-241)	1	(143-241)	1	(143-241)	1	(143-241)	1	(143-241)	1	(143-241)	1	(143-241)
1d1r	A	1	(29-111)	1	(29-111)	1	(29-111)	1	(29-111)	1	(29-111)	1	(29-111)	1	(29-111)	1	(29-111)	1	(29-111)	1	(29-111)	1	(29-111)	1	(29-111)	1	(29-111)	1	(29-111)	2	(29-109)(110-111)	1	(29-111)
1d2f	A	2	(30-284)(285-390)	2	(30-284)(285-390)	2	(30-284)(285-390)	2	(30-284)(285-390)	2	(30-284)(285-390)	2	(30-284)(285-390)	3	(30-94)(95-284)(285-390)	3	(30-94)(95-284)(285-390)	1	(30-390)	3	(30-40,291-390)(41-95,230-290)(96-229)	2	(30-292)(293-390)	1	(30-390)	2	(30-292)(293-390)	1	(30-390)	1	(30-390)	2	(30-41,285-390)(42-284)
1d2n	A	2	(505-674)(675-750)	2	(505-676)(677-750)	2	(505-674)(675-750)	2	(505-676)(677-750)	2	(505-674)(675-750)	2	(505-676)(677-750)	2	(505-674)(675-750)	2	(505-676)(677-750)	2	(505-676)(677-750)	2	(505-676)(677-750)	2	(505-676)(677-750)	1	(505-750)	1	(505-750)	2	(505-676)(677-750)	1	(505-750)	2	(677-743)(505-676)
1d2o	A	2	(535-628)(629-721)	2	(535-628)(629-721)	2	(535-628)(629-721)	2	(535-628)(629-721)	2	(535-628)(629-721)	2	(535-628)(629-721)	2	(535-628)(629-721)	2	(535-628)(629-721)	2	(535-624)(625-721)	2	(535-624)(625-721)	2	(535-626)(627-721)	1	(535-721)	2	(535-626)(627-721)	1	(535-721)	2	(535-624)(625-721)	2	(629-676,690-721)(535-628,677-689)
1d2p	A	2	(535-721)(722-907)	2	(535-721)(722-907)	2	(535-721)(722-907)	2	(535-721)(722-907)	2	(535-721)(722-907)	2	(535-721)(722-907)	2	(535-721)(722-907)	2	(535-721)(722-907)	4	(535-624)(723-811)(625-722)(812-907)	4	(535-624)(625-721)(722-811)(812-907)	4	(535-626)(627-721)(722-813)(814-907)	2	(535-721)(722-907)	2	(535-721)(722-907)	2	(535-721)(722-907)	4	(535-624)(625-721)(722-811)(812-907)	4	(812-907)(535-624)(625-721)(722-811)
1d2t	A	2	(7-70,112-230)(71-111)	2	(7-70,112-230)(71-111)	2	(7-70,112-230)(71-111)	2	(7-70,112-230)(71-111)	2	(7-70,112-230)(71-111)	2	(7-70,112-230)(71-111)	3	(7-70,119-190)(71-118)(191-230)	3	(7-70,119-190)(71-118)(191-230)	1	(7-230)	1	(7-230)	1	(7-230)	1	(7-230)	1	(7-230)	1	(7-230)	1	(7-230)	1	(7-230)
1d2z	A	1	(28-129)	1	(28-129)	1	(28-129)	1	(28-129)	1	(28-129)	1	(28-129)	1	(28-129)	1	(28-129)	1	(28-129)	1	(28-129)	1	(28-129)	1	(28-129)	1	(28-129)	1	(28-129)	1	(28-129)	1	(28-129)
1d2z	B	1	(23-172)	1	(23-172)	1	(23-172)	1	(23-172)	1	(23-172)	1	(23-172)	1	(23-172)	1	(23-172)	1	(23-172)	1	(23-172)	1	(23-172)	1	(23-172)	1	(23-172)	1	(23-172)	1	(23-172)	1	(23-172)
1d3b	B	1	(7-87)	1	(7-87)	1	(7-87)	1	(7-87)	1	(7-87)	1	(7-87)	1	(7-87)	1	(7-87)	1	(7-87)	1	(7-87)	1	(7-87)	1	(7-87)	1	(7-87)	1	(7-87)	1	(7-87)	1	(7-87)
1d3b	A	1	(4-75)	1	(4-75)	1	(4-75)	1	(4-75)	1	(4-75)	1	(4-75)	1	(4-75)	1	(4-75)	1	(4-75)	1	(4-75)	1	(4-75)	1	(4-75)	1	(4-75)	1	(4-75)	1	(4-75)	1	(4-75)
1d3y	A	2	(72-145)(146-369)	2	(72-143)(144-369)	2	(72-145)(146-369)	2	(72-143)(144-369)	2	(72-145)(146-369)	2	(72-143)(144-369)	2	(72-145)(146-369)	2	(72-143)(144-369)	2	(72-142)(143-369)	3	(72-142)(143-245)(246-369)	2	(72-142)(143-369)	2	(72-142)(143-369)	2	(72-142)(143-369)	2	(72-142)(143-369)	1	(72-369)	2	(143-369)(72-142)
1d4b	A	1	(1-122)	1	(1-122)	1	(1-122)	1	(1-122)	1	(1-122)	1	(1-122)	1	(1-122)	1	(1-122)	1	(1-122)	1	(1-122)	1	(1-122)	1	(1-122)	1	(1-122)	1	(1-122)	2	(1-116)(117-122)	1	(1-122)
1d4o	A	1	(5-181)	1	(5-181)	1	(5-181)	1	(5-181)	1	(5-181)	1	(5-181)	1	(5-181)	1	(5-181)	1	(5-181)	1	(5-181)	1	(5-181)	1	(5-181)	1	(5-181)	1	(5-181)	1	(5-181)	1	(5-181)
1d4t	A	1	(1-104)	1	(1-104)	1	(1-104)	1	(1-104)	1	(1-104)	1	(1-104)	1	(1-104)	1	(1-104)	1	(1-104)	1	(1-104)	1	(1-104)	1	(1-104)	1	(1-104)	1	(1-104)	1	(1-104)	1	(1-104)
1d5k	A	1	(1-89)	1	(1-89)	1	(1-89)	1	(1-89)	1	(1-89)	1	(1-89)	1	(1-89)	1	(1-89)	1	(1-89)	1	(1-89)	1	(1-89)	1	(1-89)	1	(1-89)	1	(1-89)	1	(1-89)	1	(1-89)
1d5r	A	2	(14-186)(187-351)	2	(14-187)(188-351)	2	(14-186)(187-351)	2	(14-187)(188-351)	2	(14-186)(187-351)	2	(14-187)(188-351)	2	(14-186)(187-351)	2	(14-187)(188-351)	2	(14-186)(187-351)	2	(14-188)(189-351)	2	(14-186)(187-351)	2	(14-186)(187-351)	2	(14-186)(187-351)	2	(14-188)(189-351)	2	(188-351)(14-187)	2	(188-351)(14-187)
1d5t	A	3	(-2-106,296-431)(107-224)(225-295)	4	(-2-44,386-431)(45-106,295-385)(107-214)(215-294)	3	(-2-106,296-431)(107-224)(225-295)	4	(-2-40,216-292,388-431)(41-107)(108-215)(293-387)	3	(-2-106,296-431)(107-224)(225-295)	4	(-2-44,386-431)(45-106,295-385)(107-214)(215-294)	4	(-2-44,225-295)(45-107,296-384)(108-224)(385-431)	2	(-2-230,296-431)(231-295)	2	(120-217)(-2-119,218-431)	2	(-2-119,212-431)(120-211)	2	(-2-281)(282-431)	1	(-2-431)	1	(-2-431)	2	(-2-119,215-431)(120-214)	2	(-2-291,389-431)(292-388)	3	(-2-57,224-294,387-431)(119-223)(58-118,295-386)
1d5y	A	2	(3-125)(126-294)	2	(3-124)(125-294)	2	(3-124)(125-294)	2	(3-124)(125-294)	2	(3-124)(125-294)	2	(3-124)(125-294)	2	(3-124)(125-294)	2	(3-124)(125-294)	2	(3-123)(124-294)	4	(3-54)(55-104)(105-131,223-294)(132-222)	3	(3-122)(123-219)(220-294)	1	(3-294)	1	(3-294)	1	(3-294)	4	(3-56)(57-121)(122-289)(290-294)	3	(3-55)(56-121)(122-294)
1d6g	A	1	(1-47)	1	(1-47)	1	(1-47)	1	(1-47)	1	(1-47)	1	(1-47)	1	(1-47)	1	(1-47)	1	(1-47)	1	(1-47)	1	(1-47)	1	(1-47)	1	(1-47)	1	(1-47)	1	(1-47)	1	(1-47)
1d7l	A	2	(1-178,271-394)(179-270)	2	(1-178,271-394)(179-270)	2	(1-178,271-394)(179-270)	2	(1-178,271-394)(179-270)	2	(1-178,271-394)(179-270)	2	(1-178,271-394)(179-270)	2	(1-178,271-394)(179-270)	2	(1-178,271-394)(179-270)	1	(1-394)	2	(1-181,268-394)(182-267)	1	(1-394)	1	(1-394)	1	(1-394)	2	(1-45,101-181,268-351)(46-100,182-267,352-394)	2	(1-173,276-394)(174-275)	2	(73-95,181-268,352-388)(1-72,96-180,269-351)
1d7q	A	1	(15-157)	1	(15-157)	1	(15-157)	1	(15-157)	1	(15-157)	1	(15-157)	1	(15-157)	1	(15-157)	1	(15-157)	1	(15-157)	1	(15-157)	1	(15-157)	1	(15-157)	1	(15-157)	1	(15-157)	1	(15-157)
1d8b	A	1	(11-91)	1	(11-91)	1	(11-91)	1	(11-91)	1	(11-91)	1	(11-91)	1	(11-91)	1	(11-91)	1	(11-91)	1	(11-91)	1	(11-91)	1	(11-91)	1	(11-91)	1	(11-91)	1	(11-91)	1	(11-91)
1d8i	A	1	(239-539)	1	(239-539)	1	(239-539)	1	(239-539)	1	(239-539)	1	(239-539)	1	(239-539)	1	(239-539)	1	(239-539)	2	(239-301,500-523)(302-499,524-539)	1	(239-539)	1	(239-539)	1	(239-539)	1	(239-539)	1	(239-539)	1	(239-539)
1d8k	A	1	(1-81)	1	(1-81)	1	(1-81)	1	(1-81)	1	(1-81)	1	(1-81)	1	(1-81)	1	(1-81)	1	(1-81)	1	(1-81)	1	(1-81)	1	(1-81)	1	(1-81)	1	(1-81)	1	(1-81)	1	(1-81)
1d8w	A	2	(11-43,306-426)(44-305)	2	(11-41,362-426)(42-361)	2	(11-98,306-426)(99-305)	2	(11-41,309-426)(42-308)	2	(11-43,306-426)(44-305)	2	(11-41,362-426)(42-361)	2	(11-43,306-426)(44-305)	2	(11-41,362-426)(42-361)	1	(11-426)	2	(11-37,361-399)(38-360,400-426)	1	(11-426)	1	(11-426)	1	(11-426)	2	(11-106,267-426)(107-266)	1	(11-426)	1	(11-426)
1d9c	A	1	(1-121)	1	(1-121)	1	(1-121)	1	(1-121)	1	(1-121)	1	(1-121)	1	(1-121)	1	(1-121)	1	(1-121)	1	(1-121)	1	(1-121)	1	(1-121)	1	(1-121)	1	(1-121)	1	(1-121)	1	(1-121)
1dab	A	2	(1-288)(289-539)	2	(1-296)(297-539)	2	(1-288)(289-539)	2	(1-296)(297-539)	3	(1-257)(258-378)(379-539)	2	(1-296)(297-539)	2	(1-288)(289-539)	2	(1-296)(297-539)	1	(1-539)	3	(1-260)(261-389)(390-539)	3	(1-261)(262-397)(398-539)	2	(1-397)(398-539)	2	(1-397)(398-539)	3	(1-259)(260-391)(392-539)	1	(1-539)	1	(1-539)
1dbh	A	2	(198-404)(418-550)	2	(198-404)(418-550)	2	(198-404)(418-550)	2	(198-404)(418-550)	2	(198-404)(418-550)	2	(198-404)(418-550)	2	(198-404)(418-550)	2	(198-404)(418-550)	2	(198-404)(418-550)	3	(198-404,541-550)(418-495)(497-540)	2	(198-404)(418-550)	2	(198-404)(418-550)	2	(198-404)(418-550)	2	(198-404)(418-550)	2	(198-404)(418-550)	2	(198-421)(423-550)
1dbq	A	2	(60-160,293-341)(161-292)	2	(60-159,294-341)(160-293)	2	(60-160,294-341)(161-293)	2	(60-159,294-341)(160-293)	2	(60-160,293-341)(161-292)	2	(60-159,294-341)(160-293)	2	(60-160,294-341)(161-293)	2	(60-159,294-341)(160-293)	2	(60-160,294-321)(161-293,322-341)	2	(60-144)(145-341)	2	(60-155)(156-341)	2	(60-155)(156-341)	2	(60-155)(156-341)	1	(60-341)	1	(60-341)	2	(60-161,292-323)(162-291,324-340)
1dbw	A	1	(1-123)	1	(1-123)	1	(1-123)	1	(1-123)	1	(1-123)	1	(1-123)	1	(1-123)	1	(1-123)	1	(1-123)	1	(1-123)	1	(1-123)	1	(1-123)	1	(1-123)	1	(1-123)	1	(1-123)	1	(1-123)
1dc1	A	2	(5-134)(135-323)	2	(5-37,132-323)(38-131)	2	(5-135)(136-323)	2	(5-37,132-323)(38-131)	2	(5-134)(135-323)	2	(5-37,132-323)(38-131)	2	(5-135)(136-323)	2	(5-37,132-323)(38-131)	2	(39-123)(5-38,124-323)	2	(5-31,134-323)(32-133)	3	(5-133)(134-189)(190-323)	2	(5-133)(134-323)	2	(5-133)(134-323)	2	(5-38,129-323)(39-128)	1	(5-323)	2	(39-126)(5-38,127-323)
1dce	B	1	(3-331)	1	(3-331)	1	(3-331)	1	(3-331)	1	(3-331)	1	(3-331)	1	(3-331)	1	(3-331)	3	(3-34,211-331)(35-125)(126-210)	1	(3-331)	1	(3-331)	1	(3-331)	1	(3-331)	3	(3-34,211-331)(35-122)(123-210)	1	(3-331)	1	(3-331)
1dce	A	2	(1-195)(196-567)	2	(1-158)(159-567)	2	(1-195)(196-567)	2	(1-175)(176-567)	2	(1-195)(196-567)	2	(1-158)(159-567)	2	(1-195)(196-567)	2	(1-158)(159-567)	5	(2-123)(240-344)(444-567)(197-239,345-443)(124-196)	5	(239-351)(20-116)(427-567)(117-159)(160-238,352-426)	2	(2-156)(157-567)	2	(2-156)(157-567)	2	(2-156)(157-567)	4	(2-158)(159-240,344-422)(241-343)(423-567)	3	(1-241,351-443)(242-350)(444-567)	3	(242-344)(431-566)(2-241,353-429)
1dcf	A	1	(1-134)	1	(1-134)	1	(1-134)	1	(1-134)	1	(1-134)	1	(1-134)	1	(1-134)	1	(1-134)	1	(1-134)	1	(1-134)	1	(1-134)	1	(1-134)	1	(1-134)	1	(1-134)	1	(1-134)	1	(1-134)
1dci	A	2	(53-248)(249-327)	2	(53-265)(266-327)	2	(53-248)(249-327)	2	(53-265)(266-327)	2	(53-248)(249-327)	2	(53-265)(266-327)	2	(53-248)(249-327)	2	(53-265)(266-327)	1	(53-327)	2	(53-264)(265-327)	1	(53-327)	1	(53-327)	1	(53-327)	2	(53-264)(265-327)	1	(53-327)	2	(265-327)(53-264)
1dcs	A	2	(1-37,141-311)(38-140)	3	(1-39,141-265)(40-140)(266-311)	2	(1-37,141-311)(38-140)	3	(1-39,141-264)(40-140)(265-311)	3	(1-37,141-263)(38-140)(264-311)	3	(1-39,141-265)(40-140)(266-311)	3	(1-38,158-263)(39-157)(264-311)	3	(1-39,141-265)(40-140)(266-311)	1	(1-311)	2	(1-39,126-311)(40-125)	1	(1-311)	1	(1-311)	1	(1-311)	1	(1-311)	1	(1-311)	1	(1-311)
1dcz	A	1	(47-123)	1	(47-123)	1	(47-123)	1	(47-123)	1	(47-123)	1	(47-123)	1	(47-123)	1	(47-123)	1	(47-123)	1	(47-123)	1	(47-123)	1	(47-123)	1	(47-123)	1	(47-123)	1	(47-123)	1	(47-123)
1dd5	A	2	(2-113)(114-185)	2	(2-109)(110-185)	2	(2-113)(114-185)	2	(2-113)(114-185)	2	(2-113)(114-185)	2	(2-109)(110-185)	2	(2-106)(107-185)	2	(2-109)(110-185)	2	(31-105)(2-30,106-185)	2	(2-29,105-185)(30-104)	1	(2-185)	1	(2-185)	1	(2-185)	2	(2-31,104-185)(32-103)	1	(2-185)	2	(31-105)(2-30,106-185)
1dd9	A	2	(115-288)(289-428)	3	(115-241)(242-367)(368-428)	2	(115-288)(289-428)	2	(115-301)(302-428)	2	(115-288)(289-428)	3	(115-241)(242-367)(368-428)	2	(115-288)(289-428)	2	(115-301)(302-428)	2	(115-244)(245-428)	3	(115-240)(241-371)(372-428)	2	(115-241)(242-428)	1	(115-428)	1	(115-428)	2	(115-240)(241-428)	1	(115-428)	3	(368-426)(241-367)(115-240)
1ddb	A	1	(1-195)	1	(1-195)	1	(1-195)	1	(1-195)	1	(1-195)	1	(1-195)	1	(1-195)	1	(1-195)	1	(1-195)	2	(93-195)(12-92)							1	(1-195)	1	(1-195)	1	(1-195)
1ddi	A	2	(226-276,434-599)(277-433)	3	(226-281,383-441)(282-382)(442-599)	2	(226-276,434-599)(277-433)	3	(226-281,383-441)(282-382)(442-599)	2	(226-276,434-599)(277-433)	3	(226-281,383-441)(282-382)(442-599)	2	(226-277,433-599)(278-432)	2	(226-278,431-599)(279-430)	3	(281-383)(226-280,384-441)(442-599)	3	(226-280,385-443)(281-384)(444-599)	2	(226-441)(442-599)	1	(226-599)	1	(226-599)	2	(226-280,384-599)(281-383)	2	(226-446)(447-599)	3	(445-599)(226-279,385-444)(280-384)
1ddl	A	1	(1-188)	1	(1-188)	1	(1-188)	1	(1-188)	1	(1-188)	1	(1-188)	1	(1-188)	1	(1-188)	1	(1-188)	1	(1-188)	1	(1-188)	1	(1-188)	1	(1-188)	1	(1-188)	1	(1-188)	1	(1-188)
1ddz	A	2	(84-142,394-564)(143-393)	2	(84-307,340-564)(308-339)	2	(84-141,394-564)(142-393)	2	(84-307,341-564)(308-340)	2	(84-142,394-564)(143-393)	2	(84-307,340-564)(308-339)	2	(84-142,394-564)(143-393)	2	(84-307,340-564)(308-339)	3	(84-139,394-564)(305-356)(140-304,357-393)	2	(84-305,344-564)(306-343)	1	(84-564)	1	(84-564)	1	(84-564)	2	(84-139,393-564)(140-392)	2	(84-325)(326-564)	2	(84-139,394-564)(140-307,339-393)
1de4	A	2	(4-180)(181-275)	2	(4-182)(183-275)	2	(4-180)(181-275)	2	(4-182)(183-275)	2	(4-180)(181-275)	2	(4-182)(183-275)	2	(4-180)(181-275)	2	(4-182)(183-275)	2	(4-182)(183-275)	2	(4-181)(182-275)	2	(4-182)(183-275)	2	(4-182)(183-275)	2	(4-182)(183-275)	2	(4-182)(183-275)	2	(182-275)(4-181)	2	(4-182)(183-273)
1dec	A	1	(1-39)	1	(1-39)	1	(1-39)	1	(1-39)	1	(1-39)	1	(1-39)	1	(1-39)	1	(1-39)	1	(1-39)	1	(1-39)	1	(1-39)	1	(1-39)	1	(1-39)	1	(1-39)	1	(1-39)
1dek	A	2	(1-32,151-241)(33-150)	2	(1-32,151-241)(33-150)	2	(1-32,151-241)(33-150)	2	(1-32,151-241)(33-150)	2	(1-32,151-241)(33-150)	2	(1-32,151-241)(33-150)	2	(1-32,151-241)(33-150)	2	(1-32,151-241)(33-150)	2	(33-147)(1-32,148-241)	2	(1-32,152-241)(33-151)	1	(1-241)	1	(1-241)	1	(1-241)	2	(1-32,152-241)(33-151)	1	(1-241)	2	(33-154)(1-32,155-240)
1deu	A	1	(6P-242)	1	(6P-242)	1	(6P-242)	1	(6P-242)	1	(6P-242)	1	(6P-242)	1	(6P-242)	1	(6P-242)	1	(6P-242)	1	(6P-242)	1	(6P-242)	1	(6P-242)	1	(6P-242)	1	(6P-242)	1	(6P-242)	1	(6P-242)
1dfm	A	2	(1-61,170-223)(62-169)	2	(1-170)(171-223)	2	(1-61,171-223)(62-170)	2	(1-61,171-223)(62-170)	2	(1-61,170-223)(62-169)	2	(1-170)(171-223)	2	(1-61,170-223)(62-169)	2	(1-170)(171-223)	1	(2-223)	2	(2-31,61-171)(32-60,172-223)	1	(2-223)	1	(2-223)	1	(2-223)	1	(2-223)	1	(2-223)	1	(2-223)
1dfu	P	1	(1-94)	1	(1-94)	1	(1-94)	1	(1-94)	1	(1-94)	1	(1-94)	1	(1-94)	1	(1-94)	1	(1-94)	1	(1-94)	1	(1-94)	1	(1-94)	1	(1-94)	1	(1-94)	1	(1-94)	1	(1-94)
1dg6	A	1	(120-281)	1	(120-281)	1	(120-281)	1	(120-281)	1	(120-281)	1	(120-281)	1	(120-281)	1	(120-281)	1	(120-281)	1	(120-281)	1	(120-281)	1	(120-281)	1	(120-281)	1	(120-281)	1	(120-281)	1	(120-281)
1dgn	A	1	(2-90)	1	(2-90)	1	(2-90)	1	(2-90)	1	(2-90)	1	(2-90)	1	(2-90)	1	(2-90)	1	(2-90)	1	(2-90)	1	(2-90)	1	(2-90)	1	(2-90)	1	(2-90)	1	(2-90)	1	(2-90)
1dgs	A	2	(1-400)(401-581)	8	(1-83)(84-116,255-314)(117-169,218-254)(170-217)(315-401)(402-430)(431-501)(502-581)	2	(1-400)(401-581)	2	(1-403)(404-581)	3	(1-314)(315-421)(422-581)	8	(1-83)(84-116,255-314)(117-170,218-254)(171-217)(315-401)(402-430)(431-501)(502-581)	2	(1-400)(401-581)	2	(1-403)(404-581)	3	(1-70)(317-581)(71-316)	6	(1-69)(70-83,118-252)(84-117,253-314)(499-581)(315-433)(434-498)	5	(1-70)(71-314)(315-430)(431-501)(502-581)	3	(1-314)(315-430)(431-581)	4	(1-314)(315-430)(431-501)(502-581)	4	(1-69)(70-314)(315-423)(424-581)	3	(401-581)(315-400)(1-314)	6	(317-389)(430-498)(499-581)(1-76)(84-118,251-310)(119-250)
1dgw	A	1	(46-223)	1	(46-223)	1	(46-223)	1	(46-223)	1	(46-223)	1	(46-223)	1	(46-223)	1	(46-223)	1	(46-223)	1	(46-223)	1	(46-223)	1	(46-223)	1	(46-223)	1	(46-223)	1	(46-223)	1	(46-223)
1dhk	B	1	(1-204)	1	(1-204)	1	(1-204)	1	(1-204)	1	(1-204)	1	(1-204)	1	(1-204)	1	(1-204)	1	(1-204)	1	(1-204)	1	(1-204)	1	(1-204)	1	(1-204)	1	(1-204)	1	(1-204)	1	(1-204)
1dhn	A	1	(1-121)	1	(1-121)	1	(1-121)	1	(1-121)	1	(1-121)	1	(1-121)	1	(1-121)	1	(1-121)	1	(1-121)	1	(1-121)	1	(1-121)	1	(1-121)	1	(1-121)	1	(1-121)	1	(1-121)	1	(1-121)
1dhs	A	2	(9-143,174-369)(144-173)	1	(9-369)	2	(9-102,272-369)(103-271)	1	(9-369)	4	(9-53)(54-102,272-369)(103-131,174-271)(132-173)	1	(9-369)	2	(9-53)(54-369)	1	(9-369)	1	(9-369)	3	(130-143,179-265)(29-129,266-369)(144-178)	1	(9-369)	1	(9-369)	1	(9-369)	2	(9-108,266-369)(109-265)	1	(9-369)	1	(9-369)
1di0	A	1	(11-155)	1	(11-155)	1	(11-155)	1	(11-155)	1	(11-155)	1	(11-155)	1	(11-155)	1	(11-155)	1	(11-155)	1	(11-155)	1	(11-155)	1	(11-155)	1	(11-155)	1	(11-155)	1	(11-155)	1	(11-155)
1di2	A	1	(112-180)	1	(112-180)	1	(112-180)	1	(112-180)	1	(112-180)	1	(112-180)	1	(112-180)	1	(112-180)	1	(112-180)	1	(112-180)	1	(112-180)	1	(112-180)	1	(112-180)	1	(112-180)	1	(112-180)	1	(112-180)
1di6	A	1	(2-191)	1	(2-191)	1	(2-191)	1	(2-191)	1	(2-191)	1	(2-191)	1	(2-191)	1	(2-191)	1	(2-191)	1	(2-191)	1	(2-191)	1	(2-191)	1	(2-191)	1	(2-191)	1	(2-191)	1	(2-191)
1din	A	1	(1-233)	1	(1-233)	1	(1-233)	1	(1-233)	1	(1-233)	1	(1-233)	1	(1-233)	1	(1-233)	1	(1-233)	2	(1-117)(118-233)	2	(1-117)(118-233)	1	(1-233)	1	(1-233)	1	(1-233)	1	(1-233)	1	(1-233)
1div	A	2	(1-61)(62-149)	2	(1-59)(60-149)	2	(1-61)(62-149)	2	(1-59)(60-149)	2	(1-61)(62-149)	2	(1-59)(60-149)	2	(1-61)(62-149)	2	(1-59)(60-149)	2	(1-75)(76-149)	2	(1-47)(61-149)	2	(1-57)(58-149)	2	(1-57)(58-149)	2	(1-57)(58-149)	2	(1-56)(57-149)	2	(56-149)(1-55)	2	(60-149)(1-59)
1dj0	A	2	(7-116)(117-270)	2	(7-114)(115-270)	2	(7-116)(117-270)	2	(7-114)(115-270)	2	(7-116)(117-270)	2	(7-114)(115-270)	2	(7-116)(117-270)	2	(7-114)(115-270)	2	(7-113)(114-270)	2	(7-118,245-270)(119-244)	2	(7-111)(112-270)	2	(7-111)(112-270)	2	(7-111)(112-270)	2	(7-113,252-270)(114-251)	1	(7-270)	2	(114-251)(7-113)
1dj7	B	1	(1-73)	1	(1-73)	1	(1-73)	1	(1-73)	1	(1-73)	1	(1-73)	1	(1-73)	1	(1-73)	1	(1-73)	1	(1-73)	1	(1-73)	1	(1-73)	1	(1-73)	1	(1-73)	1	(1-73)	1	(1-73)
1dj7	A	1	(7-115)	1	(7-115)	1	(7-115)	1	(7-115)	1	(7-115)	1	(7-115)	1	(7-115)	1	(7-115)	1	(7-115)	1	(7-115)	1	(7-115)	1	(7-115)	1	(7-115)	1	(7-115)	1	(7-115)	1	(7-115)
1dj8	A	1	(9-87)	1	(9-87)	1	(9-87)	1	(9-87)	1	(9-87)	1	(9-87)	1	(9-87)	1	(9-87)	1	(9-87)	1	(9-87)	1	(9-87)	1	(9-87)	1	(9-87)	1	(9-87)	1	(9-87)	1	(9-87)
1dja	A	1	(30-290)	1	(30-290)	1	(30-290)	1	(30-290)	1	(30-290)	1	(30-290)	1	(30-290)	1	(30-290)	1	(30-290)	1	(30-290)	1	(30-290)	1	(30-290)	1	(30-290)	1	(30-290)	1	(30-290)	1	(30-290)
1dk0	A	1	(2-174)	1	(2-174)	1	(2-174)	1	(2-174)	1	(2-174)	1	(2-174)	1	(2-174)	1	(2-174)	1	(2-174)	1	(2-174)	1	(2-174)	1	(2-174)	1	(2-174)	1	(2-174)	1	(2-174)	1	(2-174)
1dk8	A	1	(111-257)	1	(111-257)	1	(111-257)	1	(111-257)	1	(111-257)	1	(111-257)	1	(111-257)	1	(111-257)	1	(111-257)	1	(111-257)	1	(111-257)	1	(111-257)	1	(111-257)	1	(111-257)	1	(111-257)	2	(148-232)(117-147,233-249)
1dkc	A	1	(1-38)	1	(1-38)	1	(1-38)	1	(1-38)	1	(1-38)	1	(1-38)	1	(1-38)	1	(1-38)	1	(1-38)	1	(1-38)	1	(1-38)	1	(1-38)	1	(1-38)	1	(1-38)	1	(1-38)
1dkg	A	1	(34-197)	1	(34-197)	1	(34-197)	1	(34-197)	1	(34-197)	1	(34-197)	1	(34-197)	1	(34-197)	1	(34-197)	2	(34-83)(84-97,138-197)	1	(34-197)	1	(34-197)	1	(34-197)	1	(34-197)	2	(139-197)(34-138)	2	(138-197)(34-137)
1dki	A	2	(37P-9,162-253)(10-161)	2	(37P-4,201-253)(5-200)	2	(37P-10,160-253)(11-159)	2	(37P-4,201-253)(5-200)	2	(37P-10,161-253)(11-160)	2	(37P-4,201-253)(5-200)	2	(37P-10,197-253)(11-196)	2	(37P-4,201-253)(5-200)	1	(37P-253)	1	(37P-253)	1	(37P-253)	1	(37P-253)	1	(37P-253)	1	(37P-253)	1	(37P-253)	2	(9-153)(37-8,154-253)
1dkv	A	2	(2-431)(432-700)	4	(2-213)(214-338)(339-518,621-657)(519-620,658-700)	4	(2-210)(211-357)(358-512)(513-700)	2	(2-512)(513-700)	4	(2-210)(211-358)(359-512)(513-700)	4	(2-213)(214-338)(339-518,621-657)(519-620,658-700)	2	(2-426)(427-700)	2	(2-512)(513-700)	5	(2-210)(356-513)(211-355)(514-606)(607-700)	4	(357-513)(13-207)(208-356)(514-674)	4	(2-207)(208-356)(357-512)(513-700)	4	(2-207)(208-356)(357-512)(513-700)	4	(2-207)(208-356)(357-512)(513-700)	4	(2-209)(210-355)(356-514)(515-700)	3	(514-700)(356-513)(2-355)	4	(2-209)(353-513)(210-352)(514-700)
1dl0	A	1	(1-37)	1	(1-37)	1	(1-37)	1	(1-37)	1	(1-37)	1	(1-37)	1	(1-37)	1	(1-37)	1	(1-37)	1	(1-37)	1	(1-37)	1	(1-37)	1	(1-37)	1	(1-37)	1	(1-37)
1dl2	A	1	(34-549)	1	(34-549)	1	(34-549)	1	(34-549)	1	(34-549)	1	(34-549)	1	(34-549)	1	(34-549)	3	(308-493)(34-195,494-531)(196-307,532-549)	1	(34-549)	1	(34-549)	1	(34-549)	1	(34-549)	2	(34-303,494-549)(304-493)	1	(34-549)	1	(34-549)
1dl5	A	2	(1-151)(152-317)	2	(1-151)(152-317)	2	(1-151)(152-317)	2	(1-151)(152-317)	2	(1-151)(152-317)	2	(1-151)(152-317)	2	(1-151)(152-317)	2	(1-151)(152-317)	3	(1-73)(74-213,297-317)(214-296)	1	(1-317)	3	(1-151)(152-218)(219-317)	1	(1-317)	2	(1-218)(219-317)	2	(1-133)(134-317)	2	(1-213)(214-317)	2	(202-317)(1-201)
1dl6	A	1	(2-59)	1	(2-59)	1	(2-59)	1	(2-59)	1	(2-59)	1	(2-59)	1	(2-59)	1	(2-59)	1	(2-59)	1	(2-59)	1	(2-59)	1	(2-59)	1	(2-59)	1	(2-59)	1	(2-59)	1	(2-59)
1dlc	A	3	(61-300)(301-497)(498-644)	3	(61-300)(301-497)(498-644)	3	(61-300)(301-497)(498-644)	3	(61-300)(301-497)(498-644)	3	(61-300)(301-497)(498-644)	3	(61-300)(301-497)(498-644)	3	(61-300)(301-497)(498-644)	3	(61-300)(301-497)(498-644)	3	(61-293)(294-498)(499-644)	3	(61-294)(295-500)(501-644)	3	(61-297)(298-501)(502-644)	3	(61-297)(298-501)(502-644)	3	(61-297)(298-501)(502-644)	3	(61-295)(296-500)(501-644)	3	(500-644)(290-499)(61-289)	3	(290-300,498-644)(61-289)(301-497)
1dlj	A	2	(1-207)(208-402)	2	(1-208)(209-402)	2	(1-206)(207-402)	2	(1-208)(209-402)	2	(1-207)(208-402)	2	(1-208)(209-402)	2	(1-207)(208-402)	2	(1-208)(209-402)	2	(1-201)(202-402)	2	(1-204)(205-402)	2	(1-203)(204-402)	2	(1-203)(204-402)	2	(1-203)(204-402)	2	(1-204)(205-402)	3	(197-294)(1-196)(295-402)	3	(1-204)(295-402)(205-294)
1dlp	A	2	(1-105)(106-235)	2	(1-104)(105-235)	2	(1-105)(106-235)	2	(1-104)(105-235)	2	(1-105)(106-235)	2	(1-104)(105-235)	2	(1-104)(105-235)	2	(1-104)(105-235)	1	(1-235)	2	(1-88)(89-235)	2	(1-103)(104-235)	1	(1-235)	1	(1-235)	2	(1-102)(103-235)	2	(1-115)(116-235)	2	(105-229)(1-104,230-235)
1dlw	A	1	(1-116)	1	(1-116)	1	(1-116)	1	(1-116)	1	(1-116)	1	(1-116)	1	(1-116)	1	(1-116)	1	(1-116)	1	(1-116)	1	(1-116)	1	(1-116)	1	(1-116)	1	(1-116)	1	(1-116)	1	(1-116)
1dm9	A	1	(5-108)	1	(5-108)	1	(5-108)	1	(5-108)	1	(5-108)	1	(5-108)	1	(5-108)	1	(5-108)	1	(5-108)	1	(5-108)	1	(5-108)	1	(5-108)	1	(5-108)	1	(5-108)	1	(5-108)	1	(5-108)
1dmc	A	1	(1-31)	1	(1-31)	1	(1-31)	1	(1-31)	1	(1-31)	1	(1-31)	1	(1-31)	1	(1-31)	1	(1-31)	1	(1-31)	1	(1-31)	1	(1-31)	1	(1-31)	1	(1-31)	1	(1-31)
1dme	A	1	(1-28)	1	(1-28)	1	(1-28)	1	(1-28)	1	(1-28)	1	(1-28)	1	(1-28)	1	(1-28)	1	(1-28)	1	(1-28)	1	(1-28)	1	(1-28)	1	(1-28)	1	(1-28)	1	(1-28)
1dmg	A	1	(2-226)	1	(2-226)	1	(2-226)	1	(2-226)	1	(2-226)	1	(2-226)	1	(2-226)	1	(2-226)	1	(2-226)	1	(2-226)	1	(2-226)	1	(2-226)	1	(2-226)	1	(2-226)	1	(2-226)	1	(2-226)
1dml	A	2	(29-169)(170-319)	2	(29-169)(170-319)	2	(29-169)(170-319)	2	(29-169)(170-319)	2	(29-169)(170-319)	2	(29-169)(170-319)	2	(29-169)(170-319)	2	(29-169)(170-319)	1	(29-319)	2	(29-169)(170-319)	2	(29-169)(170-319)	2	(29-169)(170-319)	2	(29-169)(170-319)	2	(29-169)(170-319)	2	(29-169)(170-319)	1	(29-319)
1dmu	A	2	(1-44,103-299)(45-102)	2	(1-44,100-299)(45-99)	2	(1-44,105-299)(45-104)	2	(1-44,100-299)(45-99)	2	(1-44,103-299)(45-102)	2	(1-44,100-299)(45-99)	2	(1-44,103-299)(45-102)	2	(1-44,100-299)(45-99)	1	(1-299)	1	(1-299)	1	(1-299)	1	(1-299)	1	(1-299)	1	(1-299)	1	(1-299)	1	(1-299)
1dmz	A	1	(573-730)	1	(573-730)	1	(573-730)	1	(573-730)	1	(573-730)	1	(573-730)	1	(573-730)	1	(573-730)	1	(573-730)	1	(573-730)							1	(573-730)	1	(573-730)	1	(573-730)
1dn0	B	2	(1-120)(121-225)	2	(1-121)(122-225)	2	(1-120)(121-225)	2	(1-121)(122-225)	2	(1-120)(121-225)	2	(1-121)(122-225)	2	(1-120)(121-225)	2	(1-121)(122-225)	2	(1-121)(122-225)	2	(1-120)(121-225)	2	(1-118)(119-225)	2	(1-118)(119-225)	2	(1-118)(119-225)	2	(1-120)(121-225)	2	(1-120)(121-225)	2	(1-120)(121-222)
1dnl	A	2	(20-118,183-218)(119-182)	2	(20-119,181-218)(120-180)	2	(20-118,183-218)(119-182)	2	(20-119,181-218)(120-180)	2	(20-118,183-218)(119-182)	2	(20-119,181-218)(120-180)	2	(20-118,183-218)(119-182)	2	(20-119,181-218)(120-180)	1	(20-218)	2	(20-126,174-218)(128-173)	1	(20-218)	1	(20-218)	1	(20-218)	1	(20-218)	1	(20-218)	1	(20-218)
1dnp	A	2	(1-288)(289-469)	3	(1-128)(129-295)(296-469)	2	(1-288)(289-469)	2	(1-292)(293-469)	2	(1-288)(289-469)	3	(1-128)(129-295)(296-469)	2	(1-287)(288-469)	2	(1-289)(290-469)	2	(1-295)(296-469)	3	(1-195)(196-283)(284-469)	2	(1-295)(296-469)	2	(1-295)(296-469)	2	(1-295)(296-469)	3	(1-194,276-295)(195-275)(296-469)	2	(201-469)(1-200)	3	(131-168,204-288)(289-469)(1-130)
1dnv	A	1	(22-436)	1	(22-436)	1	(22-436)	1	(22-436)	1	(22-436)	1	(22-436)	1	(22-436)	1	(22-436)	1	(22-436)	1	(22-436)	1	(22-436)	1	(22-436)	1	(22-436)	1	(22-436)	1	(22-436)	1	(22-436)
1dof	A	2	(2-117)(118-403)	2	(2-333)(334-403)	2	(2-116)(117-403)	2	(2-333)(334-403)	2	(2-117)(118-403)	2	(2-333)(334-403)	2	(2-116)(117-403)	2	(2-333)(334-403)	1	(2-403)	1	(2-403)	2	(2-92)(93-403)	1	(2-403)	2	(2-92)(93-403)	1	(2-403)	1	(2-403)	3	(95-347)(348-403)(2-94)
1doi	A	1	(1-128)	1	(1-128)	1	(1-128)	1	(1-128)	1	(1-128)	1	(1-128)	1	(1-128)	1	(1-128)	1	(1-128)	1	(1-128)	1	(1-128)	1	(1-128)	1	(1-128)	1	(1-128)	1	(1-128)	1	(1-128)
1doq	A	1	(247-315)	1	(247-315)	1	(247-315)	1	(247-315)	1	(247-315)	1	(247-315)	1	(247-315)	1	(247-315)	1	(247-315)	1	(247-315)	1	(247-315)	1	(247-315)	1	(247-315)	1	(247-315)	1	(247-315)	1	(247-315)
1dos	A	3	(1-142)(143-286)(287-358)	2	(1-288)(289-358)	3	(1-56,287-358)(57-171)(172-286)	2	(1-288)(289-358)	3	(1-171)(172-286)(287-358)	2	(1-288)(289-358)	2	(1-105,287-358)(106-286)	2	(1-288)(289-358)	2	(1-287,355-358)(288-354)	2	(1-299,336-358)(300-335)	3	(1-171)(172-292)(293-358)	1	(1-358)	1	(1-358)	1	(1-358)	1	(1-358)	1	(1-358)
1dov	A	1	(82-262)	1	(82-262)	1	(82-262)	1	(82-262)	1	(82-262)	1	(82-262)	1	(82-262)	1	(82-262)	1	(82-262)	2	(82-145)(146-262)	2	(82-146)(147-262)	2	(82-146)(147-262)	2	(82-146)(147-262)	2	(82-145)(146-262)	1	(82-262)	1	(82-262)
1dp4	A	2	(1-129,284-425)(130-283)	2	(1-129,284-425)(130-283)	3	(1-129)(130-283,374-425)(284-373)	2	(1-129,284-425)(130-283)	3	(1-129)(130-283,374-425)(284-373)	2	(1-129,284-425)(130-283)	2	(1-129,284-425)(130-283)	2	(1-129,284-425)(130-283)	2	(1-103)(104-425)	1	(1-425)	2	(1-104)(105-425)	1	(1-425)	1	(1-425)	2	(1-129,282-373)(130-281,374-425)	1	(1-425)	2	(128-284,373-425)(1-127,285-372)
1dp7	P	1	(1-76)	1	(1-76)	1	(1-76)	1	(1-76)	1	(1-76)	1	(1-76)	1	(1-76)	1	(1-76)	1	(1-76)	1	(1-76)	1	(1-76)	1	(1-76)	1	(1-76)	1	(1-76)	1	(1-76)	1	(1-76)
1dpb	A	1	(395-637)	1	(395-637)	1	(395-637)	1	(395-637)	1	(395-637)	1	(395-637)	1	(395-637)	1	(395-637)	1	(395-637)	1	(395-637)	1	(395-637)	1	(395-637)	1	(395-637)	1	(395-637)	1	(395-637)	1	(395-637)
1dpj	B	1	(3-31)	1	(3-31)	1	(3-31)	1	(3-31)	1	(3-31)	1	(3-31)	1	(3-31)	1	(3-31)	1	(3-31)	1	(3-31)	1	(3-31)	1	(3-31)	1	(3-31)	1	(3-31)	1	(3-31)
1dpj	A	2	(0-170)(171-326)	2	(0-176)(177-326)	2	(0-151)(152-326)	2	(0-175)(176-326)	2	(0-170)(171-326)	2	(0-176)(177-326)	2	(0-170)(171-326)	2	(0-176)(177-326)	1	(0-326)	2	(0-175)(176-326)	2	(1-174)(175-326)	2	(1-174)(175-326)	2	(1-174)(175-326)	2	(0-191,306-326)(192-305)	1	(0-326)	2	(0-170)(171-325)
1dq3	A	3	(1-131,417-454)(132-332)(333-416)	3	(1-129,417-454)(130-332)(333-416)	3	(1-131,417-454)(132-332)(333-416)	4	(1-126,416-454)(127-220)(221-335)(336-415)	3	(1-131,417-454)(132-332)(333-416)	3	(1-129,417-454)(130-332)(333-416)	3	(1-132,417-454)(133-332)(333-416)	3	(1-129,417-454)(130-332)(333-416)	3	(1-127,417-454)(128-335)(336-416)	4	(1-127,415-454)(334-414)(128-147,220-333)(148-219)	1	(1-454)	1	(1-454)	1	(1-454)	1	(1-454)	4	(1-128,415-454)(336-414)(129-226)(227-335)	4	(339-414)(138-224)(1-137,415-454)(225-338)
1dqa	A	3	(462-538)(539-584,706-870)(585-705)	3	(462-535)(536-585,704-870)(586-703)	2	(462-538)(539-870)	2	(462-535)(536-870)	3	(462-537)(538-584,705-870)(585-704)	3	(462-535)(536-585,704-870)(586-703)	2	(462-538)(539-870)	2	(462-535)(536-870)	2	(462-535)(536-870)	3	(462-535)(536-586,689-870)(587-688)	1	(462-870)	1	(462-870)	1	(462-870)	2	(462-586,691-870)(587-690)	2	(587-703)(462-586,704-870)	3	(587-703)(462-536)(537-585,704-870)
1dqc	A	1	(1-74)	1	(1-74)	1	(1-74)	1	(1-74)	1	(1-74)	1	(1-74)	1	(1-74)	1	(1-74)	1	(1-73)	1	(1-73)	1	(1-73)	1	(1-73)	1	(1-73)	1	(1-73)	1	(1-73)	1	(1-73)
1dqg	A	1	(2-135)	1	(2-135)	1	(2-135)	1	(2-135)	1	(2-135)	1	(2-135)	1	(2-135)	1	(2-135)	1	(2-135)	1	(2-135)	1	(2-135)	1	(2-135)	1	(2-135)	1	(2-135)	1	(2-135)	1	(2-135)
1dqn	A	2	(1-56,171-230)(57-170)	2	(1-56,172-230)(57-171)	2	(1-37,172-230)(38-171)	2	(1-37,172-230)(38-171)	2	(1-37,172-230)(38-171)	2	(1-56,172-230)(57-171)	2	(1-37,172-230)(38-171)	2	(1-56,172-230)(57-171)	1	(1-230)	2	(1-44,172-220)(45-171,221-230)	1	(1-230)	1	(1-230)	1	(1-230)	1	(1-230)	1	(1-230)	1	(1-230)
1dr9	A	2	(1-105)(106-200)	2	(1-105)(106-200)	2	(1-105)(106-200)	2	(1-105)(106-200)	2	(1-105)(106-200)	2	(1-105)(106-200)	2	(1-105)(106-200)	2	(1-105)(106-200)	2	(1-105)(106-200)	2	(1-105)(106-200)	2	(1-105)(106-200)	2	(1-105)(106-200)	2	(1-105)(106-200)	2	(1-105)(106-200)	2	(1-105)(106-200)	2	(106-200)(1-105)
1dro	A	1	(1-122)	1	(1-122)	1	(1-122)	1	(1-122)	1	(1-122)	1	(1-122)	1	(1-122)	1	(1-122)	1	(1-122)	1	(1-122)	1	(1-122)	1	(1-122)	1	(1-122)	1	(1-122)	1	(1-122)	1	(1-122)
1drs	A	1	(1-59)	1	(1-59)	1	(1-59)	1	(1-59)	1	(1-59)	1	(1-59)	1	(1-59)	1	(1-59)	1	(1-59)	1	(1-59)	1	(1-59)	1	(1-59)	1	(1-59)	1	(1-59)	1	(1-59)	1	(1-59)
1dru	A	2	(4-129,239-273)(130-238)	2	(4-130,239-273)(131-238)	2	(4-129,239-273)(130-238)	2	(4-130,239-273)(131-238)	2	(4-129,239-273)(130-238)	2	(4-130,239-273)(131-238)	2	(4-129,239-273)(130-238)	2	(4-130,239-273)(131-238)	2	(4-129,239-273)(130-238)	2	(4-130,237-273)(131-236)	2	(4-76)(77-273)	2	(4-76)(77-273)	2	(4-76)(77-273)	2	(4-131,239-273)(132-238)	2	(4-130,241-273)(131-240)	2	(4-130,239-272)(131-238)
1ds1	A	1	(2-324)	1	(2-324)	1	(2-324)	1	(2-324)	1	(2-324)	1	(2-324)	1	(2-324)	1	(2-324)	1	(2-324)	2	(2-176,258-324)(177-257)	1	(2-324)	1	(2-324)	1	(2-324)	1	(2-324)	1	(2-324)	1	(2-324)
1ds9	A	2	(1-104)(105-198)	2	(1-107)(108-198)	2	(1-104)(105-198)	2	(1-106)(107-198)	2	(1-104)(105-198)	3	(1-72)(73-161)(162-198)	2	(1-104)(105-198)	2	(1-107)(108-198)	1	(1-198)	1	(1-198)							1	(1-198)	1	(1-198)	1	(1-198)
1dsq	A	1	(27-47)	1	(27-47)	1	(27-47)	1	(27-47)	1	(27-47)	1	(27-47)	1	(27-47)	1	(27-47)	1	(27-47)	1	(27-47)	1	(27-47)	1	(27-47)	1	(27-47)	1	(27-47)	1	(27-47)
1dsv	A	1	(54-84)	1	(54-84)	1	(54-84)	1	(54-84)	1	(54-84)	1	(54-84)	1	(54-84)	1	(54-84)	1	(54-84)	1	(54-84)	1	(54-84)	1	(54-84)	1	(54-84)	1	(54-84)	1	(54-84)
1dt9	A	3	(5-142)(143-277)(278-422)	3	(5-142)(143-276)(277-422)	3	(5-142)(143-277)(278-422)	3	(5-142)(143-276)(277-422)	3	(5-142)(143-277)(278-422)	3	(5-142)(143-276)(277-422)	3	(5-142)(143-277)(278-422)	3	(5-142)(143-276)(277-422)	3	(5-144)(145-276)(277-422)	3	(5-16,279-422)(17-142)(143-278)	3	(5-142)(143-281)(282-422)	3	(5-142)(143-281)(282-422)	3	(5-142)(143-281)(282-422)	3	(5-142)(143-278)(279-422)	3	(143-276)(277-422)(5-142)	3	(278-422)(143-174,198-277)(28-132)
1dtd	B	1	(6-66)	1	(6-66)	1	(6-66)	1	(6-66)	1	(6-66)	1	(6-66)	1	(6-66)	1	(6-66)	1	(6-66)	1	(6-66)	1	(6-66)	1	(6-66)	1	(6-66)	1	(6-66)	1	(6-66)	1	(6-66)
1dtj	A	1	(4-77)	1	(4-77)	1	(4-77)	1	(4-77)	1	(4-77)	1	(4-77)	1	(4-77)	1	(4-77)	1	(4-77)	1	(4-77)	1	(4-77)	1	(4-77)	1	(4-77)	1	(4-77)	1	(4-77)	1	(4-77)
1dtx	A	1	(1-59)	1	(1-59)	1	(1-59)	1	(1-59)	1	(1-59)	1	(1-59)	1	(1-59)	1	(1-59)	1	(2-59)	1	(2-59)	1	(2-59)	1	(2-59)	1	(2-59)	1	(2-59)	1	(2-59)	1	(2-59)
1dus	A	1	(4-197)	1	(4-197)	1	(4-197)	1	(4-197)	1	(4-197)	1	(4-197)	1	(4-197)	1	(4-197)	1	(4-197)	1	(4-197)	1	(4-197)	1	(4-197)	1	(4-197)	1	(4-197)	1	(4-197)	1	(4-197)
1dv0	A	1	(1-45)	1	(1-45)	1	(1-45)	1	(1-45)	1	(1-45)	1	(1-45)	1	(1-45)	1	(1-45)	1	(1-45)	1	(1-45)	1	(1-45)	1	(1-45)	1	(1-45)	1	(1-45)	1	(1-45)	1	(1-45)
1dvk	A	1	(79-247)	1	(79-247)	1	(79-247)	1	(79-247)	1	(79-247)	1	(79-247)	1	(79-247)	1	(79-247)	1	(79-247)	1	(79-247)	1	(79-247)	1	(79-247)	1	(79-247)	1	(79-247)	1	(79-247)	1	(79-247)
1dvo	A	1	(33-184)	1	(33-184)	1	(33-184)	1	(33-184)	1	(33-184)	1	(33-184)	1	(33-184)	1	(33-184)	1	(33-184)	1	(33-184)	1	(33-184)	1	(33-184)	1	(33-184)	1	(33-184)	1	(33-184)	1	(33-184)
1dvr	A	1	(1-220)	1	(1-220)	1	(1-220)	1	(1-220)	1	(1-220)	1	(1-220)	1	(1-220)	1	(1-220)	2	(1-119,167-220)(120-166)	2	(1-130,166-220)(131-165)	2	(1-113)(114-220)	1	(1-220)	1	(1-220)	2	(1-130,166-220)(131-165)	2	(1-130,169-220)(131-168)	1	(1-220)
1dw0	A	1	(1-112)	1	(1-112)	1	(1-112)	1	(1-112)	1	(1-112)	1	(1-112)	1	(1-112)	1	(1-112)	1	(1-112)	1	(1-112)	1	(1-112)	1	(1-112)	1	(1-112)	1	(1-112)	1	(1-112)	1	(1-112)
1dw7	A	1	(1-71)	1	(1-71)	1	(1-71)	1	(1-71)	1	(1-71)	1	(1-71)	1	(1-71)	1	(1-71)	1	(1-71)	1	(1-71)	1	(1-71)	1	(1-71)	1	(1-71)	1	(1-71)	1	(1-71)	1	(1-71)
1dw9	A	2	(1-87)(88-156)	2	(1-88)(89-156)	2	(1-86)(87-156)	2	(1-87)(88-156)	2	(1-87)(88-156)	2	(1-88)(89-156)	2	(1-87)(88-156)	2	(1-88)(89-156)	1	(2-156)	2	(2-83)(116-156)	2	(2-83)(84-156)	2	(2-83)(84-156)	1	(2-156)	1	(2-156)	2	(1-86)(87-156)	2	(89-156)(2-88)
1dx4	A	2	(3-344)(345-573)	2	(3-348)(349-573)	2	(3-343)(344-573)	2	(3-348)(349-573)	2	(3-343)(344-573)	2	(3-348)(349-573)	2	(3-343)(344-573)	2	(3-348)(349-573)	1	(3-573)	2	(3-348)(349-573)	2	(3-348)(349-573)	1	(3-573)	1	(3-573)	2	(3-352)(353-573)	1	(3-573)	1	(3-573)
1dx5	I	1	(345-462)	1	(345-462)	1	(345-462)	1	(345-462)	1	(345-462)	1	(345-462)	1	(345-462)	1	(345-462)	2	(345-389)(390-462)	3	(345-387)(388-424)(425-462)	1	(345-462)	2	(345-387)(388-462)	2	(345-387)(388-462)	2	(345-388)(389-462)	3	(345-387)(388-422)(423-462)	3	(423-462)(390-422)(345-389)
1dx8	A	1	(1-70)	1	(1-70)	1	(1-70)	1	(1-70)	1	(1-70)	1	(1-70)	1	(1-70)	1	(1-70)	1	(1-70)	1	(1-70)	1	(1-70)	1	(1-70)	1	(1-70)	1	(1-70)	1	(1-70)	1	(1-70)
1dxy	A	2	(1-101,298-330)(102-297)	2	(1-100,299-330)(101-298)	2	(1-101,298-330)(102-297)	2	(1-100,299-330)(101-298)	2	(1-101,298-330)(102-297)	2	(1-100,299-330)(101-298)	2	(1-101,298-330)(102-297)	2	(1-100,299-330)(101-298)	2	(1-100,300-330)(101-299)	2	(1-101,300-330)(102-299)	2	(1-94)(95-330)	1	(1-330)	1	(1-330)	2	(1-101,300-330)(102-299)	2	(101-299)(1-100,300-330)	2	(102-297)(1-101,299-330)
1dy5	A	1	(1-124)	1	(1-124)	1	(1-124)	1	(1-124)	1	(1-124)	1	(1-124)	1	(1-124)	1	(1-124)	1	(1-124)	1	(1-124)	1	(1-124)	1	(1-124)	1	(1-124)	1	(1-124)	1	(1-124)	1	(1-124)
1dyn	A	1	(10-122)	1	(10-122)	1	(10-122)	1	(10-122)	1	(10-122)	1	(10-122)	1	(10-122)	1	(10-122)	1	(10-122)	1	(10-122)	1	(10-122)	1	(10-122)	1	(10-122)	1	(10-122)	1	(10-122)	1	(10-122)
1dyp	A	1	(27-297)	1	(27-297)	1	(27-297)	1	(27-297)	1	(27-297)	1	(27-297)	1	(27-297)	1	(27-297)	1	(27-297)	1	(27-297)	1	(27-297)	1	(27-297)	1	(27-297)	1	(27-297)	1	(27-297)	1	(27-297)
1dys	A	1	(3-347)	1	(3-347)	1	(3-347)	1	(3-347)	1	(3-347)	1	(3-347)	1	(3-347)	1	(3-347)	1	(3-347)	1	(3-347)	1	(3-347)	1	(3-347)	1	(3-347)	1	(3-347)	1	(3-347)	1	(3-347)
1dz3	A	1	(2-124)	1	(2-124)	1	(2-124)	1	(2-124)	1	(2-124)	1	(2-124)	1	(2-124)	1	(2-124)	1	(2-124)	1	(2-124)	1	(2-124)	1	(2-124)	1	(2-124)	1	(2-124)	1	(2-124)	1	(2-124)
1dzf	A	2	(5-142)(143-215)	2	(5-143)(144-215)	2	(5-142)(143-215)	2	(5-143)(144-215)	2	(5-142)(143-215)	2	(5-143)(144-215)	2	(5-142)(143-215)	2	(5-143)(144-215)	1	(5-215)	2	(5-143)(144-215)	3	(5-82)(83-142)(143-215)	2	(5-142)(143-215)	2	(5-142)(143-215)	2	(5-142)(143-215)	2	(5-143)(144-215)	2	(143-215)(5-142)
1dzk	A	1	(10-157)	1	(10-157)	1	(10-157)	1	(10-157)	1	(10-157)	1	(10-157)	1	(10-157)	1	(10-157)	1	(10-157)	1	(10-157)	1	(10-157)	1	(10-157)	1	(10-157)	1	(10-157)	1	(10-157)	1	(10-157)
1e0b	A	1	(262-322)	1	(262-322)	1	(262-322)	1	(262-322)	1	(262-322)	1	(262-322)	1	(262-322)	1	(262-322)	1	(262-322)	1	(262-322)	1	(262-322)	1	(262-322)	1	(262-322)	1	(262-322)	1	(262-322)	1	(262-322)
1e0c	A	2	(1-144)(145-271)	2	(1-144)(145-271)	2	(1-144)(145-271)	2	(1-144)(145-271)	2	(1-144)(145-271)	2	(1-144)(145-271)	2	(1-144)(145-271)	2	(1-144)(145-271)	1	(1-271)	2	(1-147)(148-271)	2	(1-148)(149-271)	2	(1-148)(149-271)	2	(1-148)(149-271)	1	(1-271)	2	(1-135)(136-271)	2	(1-144)(145-271)
1e0f	I	1	(1-57)	1	(1-57)	1	(1-57)	1	(1-57)	1	(1-57)	1	(1-57)	1	(1-57)	1	(1-57)	1	(1-57)	1	(1-57)	1	(1-57)	1	(1-57)	1	(1-57)	1	(1-57)	1	(1-57)	1	(1-57)
1e0g	A	1	(1-48)	1	(1-48)	1	(1-48)	1	(1-48)	1	(1-48)	1	(1-48)	1	(1-48)	1	(1-48)	1	(1-48)	1	(1-48)	1	(1-48)	1	(1-48)	1	(1-48)	1	(1-48)	1	(1-48)	1	(1-48)
1e0n	A	1	(7-33)	1	(7-33)	1	(7-33)	1	(7-33)	1	(7-33)	1	(7-33)	1	(7-33)	1	(7-33)	1	(7-33)	1	(7-33)	1	(7-33)	1	(7-33)	1	(7-33)	1	(7-33)	1	(7-33)
1e0t	A	2	(1-68,170-470)(69-169)	2	(1-70,168-470)(71-167)	2	(1-68,170-470)(69-169)	2	(1-70,168-470)(71-167)	2	(1-68,170-470)(69-169)	2	(1-70,168-470)(71-167)	2	(1-68,170-470)(69-169)	2	(1-70,168-470)(71-167)	3	(71-168)(1-70,169-339)(340-470)	3	(1-70,168-339)(340-470)(71-167)	3	(1-63)(64-339)(340-470)	2	(1-339)(340-470)	2	(1-339)(340-470)	3	(1-70,168-339)(71-167)(340-470)	3	(70-167)(1-69,168-344)(354-470)	3	(2-69,169-335)(336-467)(70-168)
1e19	A	3	(2-116,173-213)(117-172)(214-314)	2	(2-118,169-314)(119-168)	3	(2-116,173-213)(117-172)(214-314)	2	(2-119,169-314)(120-168)	3	(2-116,173-213)(117-172)(214-314)	2	(2-118,169-314)(119-168)	5	(2-50,78-119)(51-77)(120-168)(169-213)(214-314)	2	(2-118,169-314)(119-168)	2	(51-213)(2-50,214-314)	3	(2-129,165-229)(230-314)(130-164)	2	(2-228)(229-314)	2	(2-228)(229-314)	2	(2-228)(229-314)	2	(2-228)(229-314)	1	(2-314)	1	(2-314)
1e25	A	2	(26-68,216-297)(69-215)	2	(26-68,216-297)(69-215)	2	(26-67,216-297)(68-215)	2	(26-67,216-297)(68-215)	2	(26-68,216-297)(69-215)	2	(26-68,216-297)(69-215)	2	(26-67,216-297)(68-215)	2	(26-68,216-297)(69-215)	1	(26-297)	2	(26-70,216-297)(71-215)	1	(26-297)	1	(26-297)	1	(26-297)	1	(26-297)	1	(26-297)	1	(26-297)
1e29	A	1	(1-135)	1	(1-135)	1	(1-135)	1	(1-135)	1	(1-135)	1	(1-135)	1	(1-135)	1	(1-135)	1	(1-135)	1	(1-135)	1	(1-135)	1	(1-135)	1	(1-135)	1	(1-135)	1	(1-135)	1	(1-135)
1e2a	A	1	(1-102)	1	(1-102)	1	(1-102)	1	(1-102)	1	(1-102)	1	(1-102)	1	(1-102)	1	(1-102)	1	(1-102)	1	(1-102)	1	(1-102)	1	(1-102)	1	(1-102)	1	(1-102)	1	(1-102)	1	(1-102)
1e2d	A	1	(4-212)	1	(4-212)	1	(4-212)	1	(4-212)	1	(4-212)	1	(4-212)	1	(4-212)	1	(4-212)	1	(4-212)	1	(4-212)	1	(4-212)	1	(4-212)	1	(4-212)	1	(4-212)	1	(4-212)	1	(4-212)
1e2k	A	1	(46-374)	1	(46-374)	1	(46-374)	1	(46-374)	1	(46-374)	1	(46-374)	1	(46-374)	1	(46-374)	2	(46-239,323-374)(240-322)	1	(46-374)	1	(46-374)	1	(46-374)	1	(46-374)	1	(46-374)	1	(46-374)	1	(46-374)
1e2t	A	1	(0-273)	1	(0-273)	1	(0-273)	1	(0-273)	1	(0-273)	1	(0-273)	1	(0-273)	1	(0-273)	1	(0-273)	1	(0-273)	1	(0-273)	1	(0-273)	1	(0-273)	1	(0-273)	1	(0-273)	3	(0-35,50-84)(85-201)(36-49,202-273)
1e2w	A	2	(1-155)(156-251)	2	(1-164)(165-251)	2	(1-154)(155-251)	2	(1-164)(165-251)	2	(1-155)(156-251)	2	(1-164)(165-251)	2	(1-154)(155-251)	2	(1-164)(165-251)	2	(170-230)(1-169,231-251)	2	(1-169,231-251)(170-230)	2	(1-168)(169-251)	1	(1-251)	1	(1-251)	2	(1-169,232-251)(170-231)	2	(1-168,233-251)(169-232)	2	(171-230)(1-170,231-251)
1e3h	A	3	(3-259)(260-349)(350-632)	2	(3-260,345-632)(261-344)	3	(3-259)(260-349)(350-632)	2	(3-260,345-632)(261-344)	3	(3-260)(261-349)(350-632)	2	(3-260,345-632)(261-344)	4	(3-259)(260-344)(345-485,569-632)(486-568)	2	(3-260,345-632)(261-344)	3	(261-338)(3-198,232-260)(201-231,339-632)	4	(3-156,240-260)(157-239)(261-328)(329-579)	3	(3-260)(261-329)(330-632)	3	(3-260)(261-329)(330-632)	3	(3-260)(261-329)(330-632)	3	(3-260)(261-344)(345-632)	6	(263-345)(3-151)(346-482)(579-632)(152-262)(483-578)	3	(361-573)(3-250)(265-343)
1e3o	C	2	(1-75)(104-160)	2	(1-75)(104-160)	2	(1-75)(104-160)	2	(1-75)(104-160)	2	(1-75)(104-160)	2	(1-75)(104-160)	2	(1-75)(104-160)	2	(1-75)(104-160)	2	(1-75)(104-160)	2	(1-75,150-160)(104-149)	2	(1-75)(104-160)	2	(1-75)(104-160)	2	(1-75)(104-160)	2	(1-75)(104-160)	2	(104-160)(1-75)	2	(104-151)(5-75)
1e3p	A	4	(3-260)(261-351)(352-401,569-717)(402-568)	1	(3-717)	4	(3-260)(261-349,489-521)(350-488,522-570)(571-717)	2	(3-579)(580-717)	4	(3-260)(261-350,489-521)(351-488,522-570)(571-717)	1	(3-717)	2	(3-347)(348-717)	1	(3-717)	2	(261-338)(3-260,339-717)	4	(3-156,240-262,323-336)(157-239)(337-579)(263-322)	3	(3-261)(262-329)(330-717)	3	(3-261)(262-329)(330-717)	3	(3-261)(262-329)(330-717)	4	(3-155,242-261)(156-241,485-563)(262-344)(345-484,564-717)	7	(263-345)(656-717)(3-151)(346-482)(579-634)(152-262)(483-578)	4	(573-705)(263-345)(346-572)(3-252)
1e43	A	2	(1-283)(284-483)	2	(1-284)(285-483)	2	(1-283)(284-483)	2	(1-284)(285-483)	2	(1-283)(284-483)	2	(1-284)(285-483)	2	(1-283)(284-483)	2	(1-284)(285-483)	2	(1-393)(394-483)	3	(1-101,212-392)(102-211)(393-483)	4	(1-96)(97-283)(284-396)(397-483)	1	(1-483)	2	(1-396)(397-483)	3	(1-98)(99-283)(284-483)	2	(394-483)(1-393)	3	(1-101,206-396)(102-205)(397-483)
1e44	B	1	(1-96)	1	(1-96)	1	(1-96)	1	(1-96)	1	(1-96)	1	(1-96)	1	(1-96)	1	(1-96)	1	(1-96)	1	(1-96)	1	(1-96)	1	(1-96)	1	(1-96)	1	(1-96)	1	(1-96)	1	(1-96)
1e48	P	1	(1-206)	1	(1-206)	1	(1-206)	1	(1-206)	1	(1-206)	1	(1-206)	1	(1-206)	1	(1-206)	1	(1-206)	2	(1-74)(75-206)	2	(1-78)(79-206)	1	(1-206)	1	(1-206)	1	(1-206)	1	(1-206)	1	(1-206)
1e4e	A	3	(2-123)(124-212)(213-342)	3	(2-120)(121-148,210-342)(149-209)	3	(2-122)(123-211)(212-342)	3	(2-120)(121-147,211-342)(148-210)	3	(2-123)(124-211)(212-342)	3	(2-120)(121-148,210-342)(149-209)	3	(2-122)(123-211)(212-342)	3	(2-120)(121-148,210-342)(149-209)	3	(2-120)(121-210)(211-342)	3	(2-130,307-342)(131-147,210-306)(148-209)	3	(2-119)(120-209)(210-342)	2	(2-119)(120-342)	3	(2-119)(120-209)(210-342)	2	(2-118)(119-342)	2	(2-131)(132-342)	3	(149-206)(2-121)(122-146,211-342)
1e4m	M	1	(3-501)	1	(3-501)	1	(3-501)	1	(3-501)	1	(3-501)	1	(3-501)	1	(3-501)	1	(3-501)	1	(3-501)	1	(3-501)	1	(3-501)	1	(3-501)	1	(3-501)	1	(3-501)	1	(3-501)	1	(3-501)
1e4t	A	1	(1-37)	1	(1-37)	1	(1-37)	1	(1-37)	1	(1-37)	1	(1-37)	1	(1-37)	1	(1-37)	1	(1-37)	1	(1-37)	1	(1-37)	1	(1-37)	1	(1-37)	1	(1-37)	1	(1-37)
1e58	A	1	(1-247)	1	(1-247)	1	(1-247)	1	(1-247)	1	(1-247)	1	(1-247)	1	(1-247)	1	(1-247)	1	(1-247)	1	(1-247)	1	(1-247)	1	(1-247)	1	(1-247)	1	(1-247)	1	(1-247)	1	(1-247)
1e5b	A	1	(247-333)	1	(247-333)	1	(247-333)	1	(247-333)	1	(247-333)	1	(247-333)	1	(247-333)	1	(247-333)	1	(247-333)	1	(247-333)	1	(247-333)	1	(247-333)	1	(247-333)	1	(247-333)	1	(247-333)	1	(247-333)
1e5d	A	2	(2-248)(249-402)	2	(2-248)(249-402)	2	(2-248)(249-402)	2	(2-248)(249-402)	2	(2-248)(249-402)	2	(2-248)(249-402)	2	(2-248)(249-402)	2	(2-248)(249-402)	2	(2-251)(252-402)	2	(2-248)(249-402)	3	(2-166)(167-249)(250-402)	2	(2-249)(250-402)	2	(2-249)(250-402)	2	(2-248)(249-402)	2	(251-402)(2-250)	2	(254-396)(2-248)
1e5k	A	1	(4-191)	1	(4-191)	1	(4-191)	1	(4-191)	1	(4-191)	1	(4-191)	1	(4-191)	1	(4-191)	1	(4-191)	1	(4-191)	1	(4-191)	1	(4-191)	1	(4-191)	1	(4-191)	1	(4-191)	1	(4-191)
1e5q	A	2	(2-154,359-450)(155-358)	2	(2-156,356-450)(157-355)	2	(2-154,359-450)(155-358)	2	(2-156,356-450)(157-355)	2	(2-154,359-450)(155-358)	2	(2-156,356-450)(157-355)	2	(2-154,360-450)(155-359)	2	(2-156,356-450)(157-355)	2	(250-347)(2-249,348-450)	3	(2-129,398-436)(130-258,340-397,437-450)(259-339)	2	(2-117)(118-450)	1	(2-450)	1	(2-450)	3	(2-129,401-450)(130-252,348-400)(253-347)	2	(2-124,392-450)(125-391)	3	(2-124,395-442)(250-349)(125-249,350-394,443-449)
1e5s	A	2	(1-200)(201-290)	2	(1-201)(202-290)	2	(1-200)(201-290)	2	(1-201)(202-290)	2	(1-200)(201-290)	2	(1-201)(202-290)	2	(1-200)(201-290)	2	(1-201)(202-290)	2	(1-203)(204-290)	2	(1-202)(203-290)	2	(1-202)(203-290)	1	(1-290)	1	(1-290)	2	(1-202)(203-290)	1	(1-290)	2	(204-287)(1-203)
1e5x	A	2	(10-319)(320-486)	1	(10-486)	2	(10-318)(319-486)	1	(10-486)	4	(10-156,264-318)(157-263)(319-457)(458-486)	1	(10-486)	2	(10-319)(320-486)	1	(10-486)	3	(10-128)(168-262)(129-166,263-486)	2	(10-173,263-460)(174-262)	1	(10-486)	1	(10-486)	1	(10-486)	2	(10-183,263-486)(184-262)	1	(10-486)	2	(10-161,264-434)(162-263)
1e6c	A	1	(1-170)	1	(1-170)	1	(1-170)	1	(1-170)	1	(1-170)	1	(1-170)	1	(1-170)	1	(1-170)	1	(1-170)	2	(1-101,143-170)(102-142)	1	(1-170)	1	(1-170)	1	(1-170)	1	(1-170)	1	(1-170)	1	(1-170)
1e6i	A	1	(329-439)	1	(329-439)	1	(329-439)	1	(329-439)	1	(329-439)	1	(329-439)	1	(329-439)	1	(329-439)	1	(329-439)	1	(329-439)	1	(329-439)	1	(329-439)	1	(329-439)	1	(329-439)	1	(329-439)	1	(329-439)
1e6t	A	1	(1-129)	1	(1-129)	1	(1-129)	1	(1-129)	1	(1-129)	1	(1-129)	1	(1-129)	1	(1-129)	1	(1-129)	1	(1-129)	1	(1-129)	1	(1-129)	1	(1-129)			1	(1-129)	1	(1-129)
1e6u	A	2	(2-163)(164-316)	2	(2-166)(167-316)	2	(2-163)(164-316)	2	(2-166)(167-316)	2	(2-163)(164-316)	2	(2-166)(167-316)	2	(2-163)(164-316)	2	(2-166)(167-316)	1	(2-316)	1	(2-316)	1	(2-316)	1	(2-316)	1	(2-316)	1	(2-316)	1	(2-316)	2	(3-167,210-248,284-299)(168-209,249-283,300-316)
1e7l	A	3	(1-74)(75-102)(103-157)	3	(1-58)(59-103)(104-157)	2	(1-100)(101-157)	2	(1-102)(103-157)	3	(1-58)(59-102)(103-157)	3	(1-58)(59-103)(104-157)	2	(1-99)(100-157)	2	(1-102)(103-157)	2	(1-102)(103-157)	2	(1-65)(104-157)	2	(1-68)(69-157)	2	(1-68)(69-157)	2	(1-68)(69-157)	2	(1-102)(103-157)	2	(104-157)(1-103)	2	(103-157)(1-80)
1e7u	A	5	(143-190,351-530,652-725)(191-321)(531-651)(726-838)(839-1094)	6	(143-201,649-725)(202-321)(351-529)(530-648)(726-838)(839-1094)	6	(143-191,652-725)(192-321)(351-530)(531-651)(726-838)(839-1094)	6	(143-200,649-725)(201-321)(351-529)(530-648)(726-838)(839-1094)	6	(143-190,652-725)(191-321)(351-530)(531-651)(726-838)(839-1094)	5	(143-198,651-838)(199-321)(351-529)(530-650)(839-1094)	3	(143-321,688-838)(351-687)(839-1094)	5	(143-198,651-838)(199-321)(351-529)(530-650)(839-1094)	3	(351-651)(884-1094)(143-321,652-883)	5	(143-197,311-354,529-733)(833-1094)(355-528)(198-310)(734-832)	4	(143-321)(351-737)(738-836)(837-1094)	1	(143-1094)	3	(143-737)(738-836)(837-1094)	4	(143-321,651-730)(351-650,1014-1070)(731-882)(883-1013,1071-1094)	5	(525-725)(351-524)(144-321)(726-1094)(143-143)	5	(526-725)(357-522)(144-321)(884-1084)(726-883)
1e88	A	2	(1-41,103-160)(42-102)	2	(1-41,102-160)(42-101)	2	(1-41,103-160)(42-102)	2	(1-41,102-160)(42-101)	2	(1-41,103-160)(42-102)	2	(1-41,102-160)(42-101)	2	(1-41,103-160)(42-102)	2	(1-41,102-160)(42-101)	2	(42-102)(1-41,103-160)	2	(1-41,103-160)(42-102)							2	(1-41,102-160)(42-101)	3	(42-101)(102-160)(1-41)	3	(2-43)(44-101)(102-160)
1e8c	A	3	(3-108)(109-336)(337-498)	3	(3-103)(104-337)(338-498)	3	(3-108)(109-336)(337-498)	3	(3-104)(105-337)(338-498)	3	(3-108)(109-336)(337-498)	3	(3-103)(104-337)(338-498)	3	(3-108)(109-336)(337-498)	2	(3-107)(108-498)	2	(87-498)(3-86)	3	(3-90)(91-338)(339-497)	4	(3-102)(103-234)(235-338)(339-498)	3	(3-102)(103-338)(339-498)	3	(3-102)(103-338)(339-498)	3	(3-89)(90-338)(339-497)	4	(338-494)(104-337)(3-103)(495-498)	3	(3-103)(104-341)(343-498)
1e8p	A	1	(1-46)	1	(1-46)	1	(1-46)	1	(1-46)	1	(1-46)	1	(1-46)	1	(1-46)	1	(1-46)	1	(1-46)	1	(1-46)	1	(1-46)	1	(1-46)	1	(1-46)	1	(1-46)	1	(1-46)	1	(1-46)
1e9g	A	1	(1-284)	1	(1-284)	1	(1-284)	1	(1-284)	1	(1-284)	1	(1-284)	1	(1-284)	1	(1-284)	1	(1-284)	1	(1-284)	1	(1-284)	1	(1-284)	1	(1-284)	1	(1-284)	1	(1-284)	1	(1-284)
1e9r	A	2	(74-152,405-506)(153-404)	2	(74-149,408-506)(150-407)	2	(74-152,405-506)(153-404)	2	(74-149,408-506)(150-407)	2	(74-152,405-506)(153-404)	2	(74-149,408-506)(150-407)	2	(74-152,406-506)(153-405)	2	(74-149,408-506)(150-407)	2	(208-287)(74-207,288-506)	3	(74-124,408-492)(125-183,299-407,493-506)(184-298)	1	(74-506)	1	(74-506)	1	(74-506)	2	(74-183,300-506)(184-299)	1	(74-506)	2	(185-297)(74-184,298-506)
1ea5	A	1	(4-535)	1	(4-535)	1	(4-535)	1	(4-535)	1	(4-535)	1	(4-535)	1	(4-535)	1	(4-535)	1	(4-535)	3	(4-315)(332-394,526-535)(316-331,395-525)	2	(4-317)(318-535)	1	(4-535)	1	(4-535)	2	(4-315)(316-535)	1	(4-535)	1	(4-535)
1ea9	C	2	(1-124)(125-583)	4	(1-121)(122-241,300-496)(242-299)(497-583)	2	(1-124)(125-583)	2	(1-121)(122-583)	2	(1-124)(125-583)	4	(1-121)(122-241,300-496)(242-299)(497-583)	2	(1-124)(125-583)	4	(1-121)(122-241,300-496)(242-299)(497-583)	3	(1-121)(122-497)(498-583)	5	(1-121)(122-242,297-372)(373-495)(243-296)(496-583)	4	(1-121)(122-372)(373-492)(493-583)	2	(1-121)(122-583)	2	(1-121)(122-583)	3	(1-121)(122-190,373-583)(191-372)	3	(1-121)(504-583)(122-503)	4	(503-583)(242-296)(122-241,297-502)(1-121)
1eai	C	1	(1-61)	1	(1-61)	1	(1-61)	1	(1-61)	1	(1-61)	1	(1-61)	1	(1-61)	1	(1-61)	1	(1-61)	1	(1-61)	1	(1-61)	1	(1-61)	1	(1-61)	1	(1-61)	1	(1-61)	1	(1-61)
1eaj	A	1	(16-139)	1	(16-139)	1	(16-139)	1	(16-139)	1	(16-139)	1	(16-139)	1	(16-139)	1	(16-139)	1	(16-139)	1	(16-139)	1	(16-139)	1	(16-139)	1	(16-139)	1	(16-139)	1	(16-139)	1	(16-139)
1eaq	A	1	(50-173)	1	(50-173)	1	(50-173)	1	(50-173)	1	(50-173)	1	(50-173)	1	(50-173)	1	(50-173)	1	(50-173)	1	(50-173)	1	(50-173)	1	(50-173)	1	(50-173)	1	(50-173)	1	(50-173)	1	(50-173)
1ear	A	2	(1-74)(75-142)	2	(1-74)(75-142)	2	(1-74)(75-142)	2	(1-74)(75-142)	2	(1-74)(75-142)	2	(1-74)(75-142)	2	(1-74)(75-142)	2	(1-74)(75-142)	1	(1-142)	2	(1-74)(75-142)	2	(1-73)(74-142)	2	(1-73)(74-142)	2	(1-73)(74-142)	2	(1-74)(75-142)	2	(1-74)(75-142)	2	(74-142)(1-73)
1eaz	A	1	(190-293)	1	(190-293)	1	(190-293)	1	(190-293)	1	(190-293)	1	(190-293)	1	(190-293)	1	(190-293)	1	(190-293)	1	(190-293)	1	(190-293)	1	(190-293)	1	(190-293)	1	(190-293)	1	(190-293)	1	(190-293)
1eb6	A	1	(1-177)	1	(1-177)	1	(1-177)	1	(1-177)	1	(1-177)	1	(1-177)	1	(1-177)	1	(1-177)	1	(1-177)	1	(1-177)	1	(1-177)	1	(1-177)	1	(1-177)	1	(1-177)	1	(1-177)	1	(1-177)
1ebd	A	3	(7-151,274-348)(152-273)(349-461)	3	(7-274)(275-348)(349-461)	4	(7-44,109-151,274-348)(45-108)(152-273)(349-461)	3	(7-274)(275-348)(349-461)	3	(7-151,274-348)(152-273)(349-461)	3	(7-274)(275-348)(349-461)	5	(7-44,109-151)(45-108)(152-273)(274-348)(349-461)	3	(7-274)(275-348)(349-461)	3	(152-273)(347-461)(7-151,274-346)	3	(7-53,95-150,274-345)(54-94,151-273)(346-461)	3	(7-143)(144-358)(359-461)	2	(7-358)(359-461)	2	(7-358)(359-461)	3	(7-53,96-151,273-344)(54-95,152-272)(345-461)	3	(7-154,272-346)(155-271)(347-461)	3	(7-151,273-346)(347-461)(152-272)
1ebu	A	2	(2-149)(150-359)	2	(2-149)(150-359)	2	(2-149)(150-359)	2	(2-149)(150-359)	2	(2-149)(150-359)	2	(2-149)(150-359)	2	(2-145)(146-359)	2	(2-149)(150-359)	2	(2-141,340-359)(142-339)	2	(2-149,337-359)(150-336)	2	(2-140)(141-359)	2	(2-140)(141-359)	2	(2-140)(141-359)	2	(2-145,340-359)(146-339)	2	(2-150,341-359)(151-340)	2	(2-161,337-359)(162-336)
1eca	A	1	(1-136)	1	(1-136)	1	(1-136)	1	(1-136)	1	(1-136)	1	(1-136)	1	(1-136)	1	(1-136)	1	(1-136)	1	(1-136)	1	(1-136)	1	(1-136)	1	(1-136)	1	(1-136)	1	(1-136)	1	(1-136)
1ece	A	1	(1-358)	1	(1-358)	1	(1-358)	1	(1-358)	1	(1-358)	1	(1-358)	1	(1-358)	1	(1-358)	1	(1-358)	1	(1-358)	1	(1-358)	1	(1-358)	1	(1-358)	1	(1-358)	1	(1-358)	1	(1-358)
1ecf	A	2	(1-269,464-492)(270-463)	2	(1-270,438-492)(271-437)	2	(1-268,465-492)(269-464)	2	(1-270,439-492)(271-438)	2	(1-268,464-492)(269-463)	2	(1-270,438-492)(271-437)	2	(1-268,465-492)(269-464)	2	(1-270,438-492)(271-437)	2	(1-250)(251-492)	2	(1-250,466-492)(251-465)	2	(1-247)(248-492)	2	(1-247)(248-492)	2	(1-247)(248-492)	2	(1-249,467-492)(250-466)	2	(250-492)(1-249)	2	(1-275,401-411,446-480)(276-326,349-400,412-445)
1eci	A	1	(1-37)	1	(1-37)	1	(1-37)	1	(1-37)	1	(1-37)	1	(1-37)	1	(1-37)	1	(1-37)	1	(1-37)	1	(1-37)	1	(1-37)	1	(1-37)	1	(1-37)	1	(1-37)	1	(1-37)
1ecm	A	1	(5-95)	1	(5-95)	1	(5-95)	1	(5-95)	1	(5-95)	1	(5-95)	1	(5-95)	1	(5-95)	1	(5-95)	1	(5-95)	1	(5-95)	1	(5-95)	1	(5-95)	1	(5-95)	1	(5-95)	1	(5-95)
1ecs	A	1	(2-121)	1	(2-121)	1	(2-121)	1	(2-121)	1	(2-121)	1	(2-121)	1	(2-121)	1	(2-121)	2	(2-53)(54-121)	2	(2-53)(54-121)	1	(2-121)	1	(2-121)	1	(2-121)	1	(2-121)	1	(2-121)	1	(2-121)
1ecw	A	1	(6-119)	1	(6-119)	1	(6-119)	1	(6-119)	1	(6-119)	1	(6-119)	1	(6-119)	1	(6-119)	1	(6-119)	1	(6-119)	1	(6-119)	1	(6-119)	1	(6-119)	1	(6-119)	1	(6-119)	1	(6-119)
1ed7	A	1	(655-699)	1	(655-699)	1	(655-699)	1	(655-699)	1	(655-699)	1	(655-699)	1	(655-699)	1	(655-699)	1	(655-699)	1	(655-699)	1	(655-699)	1	(655-699)	1	(655-699)	1	(655-699)	1	(655-699)	1	(655-699)
1edg	A	1	(1-380)	1	(1-380)	1	(1-380)	1	(1-380)	1	(1-380)	1	(1-380)	1	(1-380)	1	(1-380)	1	(1-380)	2	(1-26,250-380)(27-249)	1	(1-380)	1	(1-380)	1	(1-380)	2	(1-124,254-380)(125-253)	1	(1-380)	1	(1-380)
1edm	B	1	(46-84)	1	(46-84)	1	(46-84)	1	(46-84)	1	(46-84)	1	(46-84)	1	(46-84)	1	(46-84)	1	(46-84)	1	(46-84)	1	(46-84)	1	(46-84)	1	(46-84)	1	(46-84)	1	(46-84)
1edq	A	2	(24-141)(142-563)	2	(24-130)(131-563)	2	(24-142)(143-563)	2	(24-131)(132-563)	2	(24-141)(142-563)	2	(24-130)(131-563)	2	(24-143)(144-563)	2	(24-130)(131-563)	2	(24-131)(132-563)	3	(24-132)(133-146,187-383)(147-186,384-563)	3	(24-131)(132-386)(387-563)	2	(24-131)(132-563)	3	(24-131)(132-386)(387-563)	2	(24-363)(364-563)	3	(24-132)(133-443,517-563)(444-516)	3	(131-442,519-561)(443-518)(24-130)
1edt	A	2	(6-43,191-270)(44-190)	2	(6-43,190-270)(44-189)	2	(6-42,190-270)(43-189)	2	(6-42,190-270)(43-189)	2	(6-43,191-270)(44-190)	2	(6-43,190-270)(44-189)	2	(6-42,191-270)(43-190)	2	(6-43,190-270)(44-189)	1	(6-270)	1	(6-270)	1	(6-270)	1	(6-270)	1	(6-270)	2	(6-41,192-270)(42-191)	1	(6-270)	1	(6-270)
1edz	A	2	(3-149)(150-319)	2	(3-149)(150-319)	2	(3-149)(150-319)	2	(3-149)(150-319)	2	(3-149)(150-319)	2	(3-149)(150-319)	2	(3-149)(150-319)	2	(3-149)(150-319)	2	(3-165,295-319)(166-294)	2	(3-154,295-319)(155-294)	2	(3-127)(128-319)	1	(3-319)	1	(3-319)	2	(3-150,296-319)(151-295)	2	(149-319)(3-148)	2	(3-10,149-296)(13-120,297-319)
1ee6	A	1	(1-197)	1	(1-197)	1	(1-197)	1	(1-197)	1	(1-197)	1	(1-197)	1	(1-197)	1	(1-197)	1	(1-197)	1	(1-197)	1	(1-197)	1	(1-197)	1	(1-197)	1	(1-197)	1	(1-197)	1	(1-197)
1ee8	A	2	(1-121)(122-266)	2	(1-121)(122-266)	2	(1-121)(122-266)	2	(1-121)(122-266)	2	(1-121)(122-266)	2	(1-121)(122-266)	2	(1-121)(122-266)	2	(1-121)(122-266)	2	(1-121)(122-266)	2	(1-119,200-228)(120-199,229-266)	2	(1-121)(122-266)	1	(1-266)	2	(1-121)(122-266)	2	(1-120,200-230)(121-199,231-266)	3	(122-210)(1-121)(211-266)	2	(1-120)(121-258)
1eee	A	1	(1-582)	1	(1-582)	1	(1-582)	1	(1-582)	1	(1-582)	1	(1-582)	1	(1-582)	1	(1-582)	2	(1-155,489-582)(156-488)	1	(1-582)	1	(1-582)	1	(1-582)	1	(1-582)	1	(1-582)	1	(1-582)	1	(1-582)
1eej	A	2	(1-73)(74-216)	2	(1-72)(73-216)	2	(1-73)(74-216)	2	(1-72)(73-216)	2	(1-73)(74-216)	2	(1-72)(73-216)	2	(1-73)(74-216)	2	(1-72)(73-216)	2	(1-78)(79-216)	2	(1-49)(50-216)	2	(1-67)(68-216)	2	(1-67)(68-216)	2	(1-67)(68-216)	2	(1-49)(50-216)	2	(61-216)(1-60)	2	(78-216)(1-61)
1eer	A	1	(1-166)	1	(1-166)	1	(1-166)	1	(1-166)	1	(1-166)	1	(1-166)	1	(1-166)	1	(1-166)	1	(1-166)	1	(1-166)	1	(1-166)	1	(1-166)	1	(1-166)	1	(1-166)	1	(1-166)	1	(1-166)
1eer	B	2	(8-121)(122-220)	2	(8-121)(122-220)	2	(8-120)(121-220)	2	(8-121)(122-220)	2	(8-121)(122-220)	2	(8-121)(122-220)	2	(8-121)(122-220)	2	(8-121)(122-220)	2	(8-113)(114-220)	2	(8-116)(117-220)	2	(8-120)(121-220)	2	(8-120)(121-220)	2	(8-120)(121-220)	2	(8-119)(120-220)	2	(8-116)(117-220)	2	(119-220)(24-118)
1eex	G	2	(37-111)(112-173)	2	(37-111)(112-173)	2	(37-111)(112-173)	2	(37-111)(112-173)	2	(37-111)(112-173)	2	(37-111)(112-173)	2	(37-111)(112-173)	2	(37-111)(112-173)	2	(37-109)(110-173)	2	(37-109)(110-173)	2	(37-109)(110-173)	2	(37-109)(110-173)	2	(37-109)(110-173)	2	(37-113)(114-173)	1	(37-173)	2	(81-173)(37-80)
1eex	A	2	(1-358)(359-551)	2	(1-358)(359-551)	2	(1-358)(359-551)	2	(1-360)(361-551)	2	(1-358)(359-551)	2	(1-358)(359-551)	2	(1-359)(360-551)	2	(1-358)(359-551)	2	(1-132,219-331)(133-218,332-551)	1	(1-551)	1	(1-551)	1	(1-551)	1	(1-551)	1	(1-551)	1	(1-551)	1	(1-551)
1eex	B	1	(46-223)	1	(46-223)	1	(46-223)	1	(46-223)	1	(46-223)	1	(46-223)	1	(46-223)	1	(46-223)	1	(46-223)	1	(46-223)	1	(46-223)	1	(46-223)	1	(46-223)	1	(46-223)	1	(46-223)	1	(46-223)
1ef1	C	1	(488-577)	1	(488-577)	1	(488-577)	1	(488-577)	1	(488-577)	1	(488-577)	1	(488-577)	1	(488-577)	1	(488-576)	1	(488-576)	1	(488-576)	1	(488-576)	1	(488-576)	1	(488-576)	1	(488-576)	1	(488-576)
1ef8	A	2	(1-218)(219-261)	2	(1-220)(221-261)	2	(1-218)(219-261)	2	(1-220)(221-261)	2	(1-218)(219-261)	2	(1-220)(221-261)	2	(1-218)(219-261)	2	(1-220)(221-261)	1	(1-261)	1	(1-261)	1	(1-261)	1	(1-261)	1	(1-261)	1	(1-261)	1	(1-261)	2	(203-261)(2-185)
1efd	N	2	(32-165)(166-293)	2	(32-165)(166-293)	2	(32-165)(166-293)	2	(32-165)(166-293)	2	(32-165)(166-293)	2	(32-165)(166-293)	2	(32-165)(166-293)	2	(32-165)(166-293)	2	(32-122)(123-293)	2	(32-122,138-155)(123-137,156-293)	2	(32-155)(156-293)	2	(32-155)(156-293)	2	(32-155)(156-293)	2	(32-122)(123-293)	1	(32-293)	2	(32-122)(123-293)
1efp	A	2	(2-182)(183-308)	2	(2-182)(183-308)	2	(2-182)(183-308)	2	(2-183)(184-308)	2	(2-182)(183-308)	2	(2-182)(183-308)	2	(2-182)(183-308)	2	(2-182)(183-308)	2	(2-180)(181-308)	2	(2-182)(183-308)	2	(2-180)(181-308)	2	(2-180)(181-308)	2	(2-180)(181-308)	2	(2-180)(181-308)	2	(2-184)(185-308)	2	(183-308)(2-182)
1efv	A	2	(20-202)(203-331)	2	(20-202)(203-331)	2	(20-202)(203-331)	2	(20-202)(203-331)	2	(20-202)(203-331)	2	(20-202)(203-331)	2	(20-202)(203-331)	2	(20-202)(203-331)	2	(20-202)(203-331)	2	(20-202)(203-331)	2	(20-204)(205-331)	2	(20-204)(205-331)	2	(20-204)(205-331)	2	(20-202)(203-331)	2	(20-207)(208-331)	2	(20-204)(205-331)
1efv	B	1	(4-255)	1	(4-255)	1	(4-255)	1	(4-255)	1	(4-255)	1	(4-255)	1	(4-255)	1	(4-255)	1	(4-255)	1	(4-255)	1	(4-255)	1	(4-255)	1	(4-255)	1	(4-255)	1	(4-255)	1	(4-255)
1eg3	A	2	(47-195)(196-306)	3	(47-94)(95-210)(211-306)	2	(47-195)(196-306)	2	(47-194)(195-306)	2	(47-195)(196-306)	3	(47-94)(95-210)(211-306)	2	(47-195)(196-306)	4	(47-85)(86-119)(120-210)(211-306)	2	(47-208)(209-306)	1	(47-306)	1	(47-306)	1	(47-306)	1	(47-306)	2	(47-85,116-209)(86-115,210-306)	3	(85-209)(210-306)(47-84)	4	(47-84)(120-210)(85-119,293-306)(211-292)
1eg5	A	3	(1-69,180-257)(70-179)(258-376)	3	(1-69,179-257)(70-178)(258-376)	3	(1-69,179-257)(70-178)(258-376)	2	(1-257)(258-376)	3	(1-69,180-257)(70-179)(258-376)	3	(1-69,179-257)(70-178)(258-376)	2	(1-256)(257-376)	2	(1-257)(258-376)	1	(2-376)	3	(2-12,256-376)(13-73,199-255)(74-198)	2	(2-263)(264-376)	1	(2-376)	1	(2-376)	1	(2-376)	1	(2-376)	2	(14-257)(2-13,258-365)
1ega	A	2	(4-184)(185-295)	2	(4-186)(187-295)	2	(4-184)(185-295)	2	(4-186)(187-295)	2	(4-185)(186-295)	2	(4-186)(187-295)	2	(4-185)(186-295)	2	(4-186)(187-295)	1	(4-295)	2	(4-189)(190-283)	2	(4-189)(190-295)	2	(4-189)(190-295)	2	(4-189)(190-295)	2	(4-187)(188-295)	2	(4-182)(183-295)	2	(189-294)(4-184)
1egf	A	1	(1-53)	1	(1-53)	1	(1-53)	1	(1-53)	1	(1-53)	1	(1-53)	1	(1-53)	1	(1-53)	1	(1-53)	1	(1-53)	1	(1-53)	1	(1-53)	1	(1-53)	1	(1-53)	1	(1-53)	1	(1-53)
1egi	A	1	(628-762)	1	(628-762)	1	(628-762)	1	(628-762)	1	(628-762)	1	(628-762)	1	(628-762)	1	(628-762)	1	(628-762)	1	(628-762)	1	(628-762)	1	(628-762)	1	(628-762)	1	(628-762)	1	(628-762)	1	(628-762)
1egr	A	1	(1-85)	1	(1-85)	1	(1-85)	1	(1-85)	1	(1-85)	1	(1-85)	1	(1-85)	1	(1-85)	1	(1-85)	1	(1-85)	1	(1-85)	1	(1-85)	1	(1-85)	1	(1-85)	1	(1-85)	1	(1-85)
1egw	A	1	(2-72)	1	(2-72)	1	(2-72)	1	(2-72)	1	(2-72)	1	(2-72)	1	(2-72)	1	(2-72)	1	(2-72)	1	(2-72)	1	(133-261)	1	(133-261)	1	(133-261)	1	(2-72)	1	(2-72)	1	(2-72)
1ehi	A	2	(3-126,319-362)(127-318)	4	(3-41,92-134,319-362)(42-91)(135-218)(219-318)	2	(3-126,319-362)(127-318)	2	(3-126,319-362)(127-318)	2	(3-126,319-362)(127-318)	4	(3-41,92-134,319-362)(42-91)(135-218)(219-318)	2	(3-134,319-362)(135-318)	4	(3-41,92-134,319-362)(42-91)(135-218)(219-318)	3	(3-123)(124-218)(219-362)	3	(3-122,320-362)(152-218)(123-151,219-319)	3	(3-122)(123-218)(219-362)	1	(3-362)	3	(3-122)(123-218)(219-362)	3	(3-104)(105-151,219-362)(152-218)	2	(3-134)(135-362)	3	(219-362)(151-218)(3-122)
1ehs	A	1	(1-48)	1	(1-48)	1	(1-48)	1	(1-48)	1	(1-48)	1	(1-48)	1	(1-48)	1	(1-48)	1	(1-48)	1	(1-48)	1	(1-48)	1	(1-48)	1	(1-48)	1	(1-48)	1	(1-48)	1	(1-48)
1ehx	A	1	(1-94)	1	(1-94)	1	(1-94)	1	(1-94)	1	(1-94)	1	(1-94)	1	(1-94)	1	(1-94)	1	(1-94)	1	(1-94)	1	(1-94)	1	(1-94)	1	(1-94)	1	(1-94)	1	(1-94)	1	(1-94)
1ehy	A	1	(2-294)	1	(2-294)	1	(2-294)	1	(2-294)	1	(2-294)	1	(2-294)	1	(2-294)	1	(2-294)	1	(2-294)	1	(2-294)	1	(2-294)	1	(2-294)	1	(2-294)	1	(2-294)	2	(3-294)(2-2)	1	(2-294)
1ei5	A	3	(3-333)(334-422)(423-520)	3	(3-333)(334-418)(419-520)	2	(3-334)(335-520)	2	(3-335)(336-520)	3	(3-333)(334-421)(422-520)	3	(3-333)(334-418)(419-520)	2	(3-334)(335-520)	2	(3-334)(335-520)	3	(3-110,128-332)(333-418)(111-127,419-520)	4	(3-67,181-334)(419-520)(68-180)(335-418)	3	(3-335)(336-417)(418-520)	3	(3-335)(336-417)(418-520)	3	(3-335)(336-417)(418-520)	3	(3-77,172-335)(78-171,419-520)(336-418)	3	(336-417)(418-520)(3-335)	3	(16-336)(419-520)(337-418)
1ei9	A	1	(28-306)	1	(28-306)	1	(28-306)	1	(28-306)	1	(28-306)	1	(28-306)	1	(28-306)	1	(28-306)	1	(28-306)	1	(28-306)	2	(28-85)(86-306)	1	(28-306)	1	(28-306)	1	(28-306)	1	(28-306)	1	(28-306)
1eij	A	1	(1-72)	1	(1-72)	1	(1-72)	1	(1-72)	1	(1-72)	1	(1-72)	1	(1-72)	1	(1-72)	1	(1-72)	1	(1-72)	1	(1-72)	1	(1-72)	1	(1-72)	1	(1-72)	1	(1-72)	1	(1-72)
1eit	A	1	(1-37)	1	(1-37)	1	(1-37)	1	(1-37)	1	(1-37)	1	(1-37)	1	(1-37)	1	(1-37)	1	(1-36)	1	(1-36)	1	(1-36)	1	(1-36)	1	(1-36)	1	(1-36)	1	(1-36)
1eiw	A	1	(1-111)	1	(1-111)	1	(1-111)	1	(1-111)	1	(1-111)	1	(1-111)	1	(1-111)	1	(1-111)	1	(1-111)	1	(1-111)	1	(1-111)	1	(1-111)	1	(1-111)	1	(1-111)	1	(1-111)	1	(1-111)
1ej0	A	1	(30-209)	1	(30-209)	1	(30-209)	1	(30-209)	1	(30-209)	1	(30-209)	1	(30-209)	1	(30-209)	1	(30-209)	1	(30-209)	1	(30-209)	1	(30-209)	1	(30-209)	1	(30-209)	1	(30-209)	1	(30-209)
1ej2	A	1	(4-170)	1	(4-170)	1	(4-170)	1	(4-170)	1	(4-170)	1	(4-170)	1	(4-170)	1	(4-170)	1	(4-170)	1	(4-170)	1	(4-170)	1	(4-170)	1	(4-170)	1	(4-170)	1	(4-170)	1	(4-170)
1ej5	A	1	(1-107)	1	(1-107)	1	(1-107)	1	(1-107)	1	(1-107)	1	(1-107)	1	(1-107)	1	(1-107)	1	(1-107)	1	(1-107)	1	(1-107)	1	(1-107)	1	(1-107)	1	(1-107)	1	(1-107)	1	(1-107)
1ej8	A	1	(78-217)	1	(78-217)	1	(78-217)	1	(78-217)	1	(78-217)	1	(78-217)	1	(78-217)	1	(78-217)	1	(78-217)	1	(78-217)	1	(78-217)	1	(78-217)	1	(78-217)	1	(78-217)	1	(78-217)	1	(78-217)
1eje	A	1	(1-192)	1	(1-192)	1	(1-192)	1	(1-192)	1	(1-192)	1	(1-192)	1	(1-192)	1	(1-192)	1	(1-192)	1	(1-192)	1	(1-192)	1	(1-192)	1	(1-192)	1	(1-192)	1	(1-192)	1	(1-192)
1ejf	A	1	(1-110)	1	(1-110)	1	(1-110)	1	(1-110)	1	(1-110)	1	(1-110)	1	(1-110)	1	(1-110)	1	(1-110)	1	(1-110)	1	(1-110)	1	(1-110)	1	(1-110)	1	(1-110)	1	(1-110)	1	(1-110)
1ek8	A	2	(1-29,106-185)(30-105)	2	(1-30,105-185)(31-104)	2	(1-29,105-185)(30-104)	2	(1-30,105-185)(31-104)	2	(1-29,106-185)(30-105)	2	(1-30,105-185)(31-104)	2	(1-29,105-185)(30-104)	2	(1-30,105-185)(31-104)	2	(30-103)(1-29,104-185)	2	(1-29,105-185)(30-104)	1	(1-185)	1	(1-185)	1	(1-185)	2	(1-30,104-185)(31-103)	1	(1-185)	2	(31-105)(2-30,106-185)
1ek9	A	1	(1-428)	2	(1-249,287-428)(250-286)	2	(1-220,317-428)(221-316)	2	(1-249,287-428)(250-286)	1	(1-428)	2	(1-249,287-428)(250-286)	2	(1-220,317-428)(221-316)	2	(1-249,287-428)(250-286)	2	(1-39,77-245,290-428)(40-76,246-289)	1	(1-428)	1	(1-428)	1	(1-428)	1	(1-428)	3	(1-121,174-322,398-428)(122-173)(323-397)	1	(1-428)	1	(1-428)
1eke	A	2	(1-176)(177-225)	2	(1-176)(177-225)	2	(1-176)(177-225)	2	(1-176)(177-225)	2	(1-176)(177-225)	2	(1-176)(177-225)	2	(1-176)(177-225)	2	(1-176)(177-225)	1	(2-225)	1	(2-225)	1	(2-225)	1	(2-225)	1	(2-225)	1	(2-225)	1	(2-225)	2	(176-225)(2-175)
1ekj	A	1	(120-329)	1	(120-329)	1	(120-329)	1	(120-329)	1	(120-329)	1	(120-329)	1	(120-329)	1	(120-329)	1	(120-329)	1	(120-329)	1	(120-329)	1	(120-329)	1	(120-329)	1	(120-329)	1	(120-329)	1	(120-329)
1ekz	A	1	(1-76)	1	(1-76)	1	(1-76)	1	(1-76)	1	(1-76)	1	(1-76)	1	(1-76)	1	(1-76)	1	(1-76)	1	(1-76)	1	(1-76)	1	(1-76)	1	(1-76)	1	(1-76)	1	(1-76)	1	(1-76)
1el0	A	1	(1-74)	1	(1-74)	1	(1-74)	1	(1-74)	1	(1-74)	1	(1-74)	1	(1-74)	1	(1-74)	1	(1-74)	1	(1-74)	1	(1-74)	1	(1-74)	1	(1-74)	1	(1-74)	1	(1-74)	1	(1-74)
1el6	A	3	(12-64)(65-186)(187-219)	3	(12-64)(65-188)(189-219)	3	(12-64)(65-186)(187-219)	2	(12-80,190-219)(81-189)	3	(12-64)(65-186)(187-219)	3	(12-64)(65-188)(189-219)	3	(12-64)(65-186)(187-219)	3	(12-64)(65-188)(189-219)	2	(12-64)(65-219)	3	(12-62)(63-81,188-219)(82-187)	2	(12-64)(65-219)	2	(12-64)(65-219)	2	(12-64)(65-219)	2	(12-64)(65-219)	1	(12-219)	3	(12-63)(81-189)(64-80,190-219)
1elj	A	2	(1-116)(117-380)	3	(1-116,263-337)(117-262)(338-380)	5	(1-44)(45-116)(117-158,200-263)(159-199,331-380)(264-330)	3	(1-116,263-337)(117-262)(338-380)	4	(1-116)(117-158,202-263)(159-201,331-380)(264-330)	3	(1-116,263-337)(117-262)(338-380)	3	(1-116,264-330)(117-263)(331-380)	3	(1-116,263-337)(117-262)(338-380)	2	(1-117,261-337)(118-260,338-380)	3	(1-117,261-342)(157-199,343-380)(118-156,200-260)	1	(1-380)	1	(1-380)	1	(1-380)	3	(1-117,262-335)(118-158,203-261)(159-202,336-380)	1	(1-380)	2	(1-116,264-330)(117-263,337-379)
1elk	A	1	(1-153)	1	(1-153)	1	(1-153)	1	(1-153)	1	(1-153)	1	(1-153)	1	(1-153)	1	(1-153)	2	(1-81)(82-153)	1	(1-153)	1	(1-153)	1	(1-153)	1	(1-153)	1	(1-153)	1	(1-153)	1	(1-153)
1elu	A	3	(13-87,219-295)(88-218)(296-393)	3	(13-86,246-295)(87-245)(296-393)	3	(13-87,219-295)(88-218)(296-393)	3	(13-86,246-295)(87-245)(296-393)	3	(13-87,219-295)(88-218)(296-393)	3	(13-86,246-295)(87-245)(296-393)	3	(13-86,219-295)(87-218)(296-393)	3	(13-86,246-295)(87-245)(296-393)	1	(13-393)	3	(13-24,293-393)(25-87,220-234,249-292)(88-219,235-248)	2	(13-294)(295-393)	1	(13-393)	1	(13-393)	1	(13-393)	1	(13-393)	2	(32-295)(13-31,296-391)
1elv	A	2	(342-410)(411-668)	2	(342-407)(408-668)	2	(342-410)(411-668)	2	(342-407)(408-668)	2	(342-410)(411-668)	2	(342-407)(408-668)	2	(342-410)(411-668)	2	(342-407)(408-668)	2	(342-409)(410-668)	2	(342-407)(408-668)	2	(342-407)(408-668)	1	(342-668)	1	(342-668)	2	(342-409)(410-668)	2	(410-668)(342-409)	3	(437-532,656-664)(342-409)(423-436,534-655)
1elw	A	1	(2-118)	1	(2-118)	1	(2-118)	1	(2-118)	1	(2-118)	1	(2-118)	1	(2-118)	1	(2-118)	2	(2-69)(70-118)	1	(2-118)	1	(2-118)	1	(2-118)	1	(2-118)	2	(2-35)(36-118)	1	(2-118)	1	(2-118)
1em8	B	1	(27-136)	1	(27-136)	1	(27-136)	1	(27-136)	1	(27-136)	1	(27-136)	1	(27-136)	1	(27-136)	1	(27-136)	1	(27-136)	1	(27-136)	1	(27-136)	1	(27-136)	1	(27-136)	1	(27-136)	1	(27-136)
1em9	A	1	(1-147)	1	(1-147)	1	(1-147)	1	(1-147)	1	(1-147)	1	(1-147)	1	(1-147)	1	(1-147)	1	(1-147)	1	(1-147)	1	(1-147)	1	(1-147)	1	(1-147)	1	(1-147)	1	(1-147)	1	(1-147)
1emn	A	1	(2124-2205)	1	(2124-2205)	1	(2124-2205)	1	(2124-2205)	1	(2124-2205)	1	(2124-2205)	1	(2124-2205)	1	(2124-2205)	2	(2124-2167)(2168-2205)	2	(2124-2167)(2168-2205)	1	(2124-2205)	1	(2124-2205)	1	(2124-2205)	2	(2124-2167)(2168-2205)	2	(2124-2166)(2167-2205)	2	(2167-2191)(2140-2166)
1ems	A	2	(10-280)(281-440)	2	(10-285)(286-440)	2	(10-280)(281-440)	2	(10-285)(286-440)	2	(10-280)(281-440)	2	(10-285)(286-440)	2	(10-280)(281-440)	2	(10-285)(286-440)	2	(10-285)(286-440)	2	(10-277)(278-440)	2	(10-280)(281-440)	2	(10-280)(281-440)	2	(10-280)(281-440)	2	(10-280)(281-440)	2	(281-440)(10-280)	2	(292-440)(10-98,110-129,130-149,150-291)
1enf	A	2	(2-103)(104-213)	2	(2-103)(104-213)	2	(2-103)(104-213)	2	(2-103)(104-213)	2	(2-103)(104-213)	2	(2-103)(104-213)	2	(2-103)(104-213)	2	(2-103)(104-213)	1	(2-213)	1	(2-213)	2	(2-103)(104-213)	1	(2-213)	1	(2-213)	1	(2-213)	2	(2-101)(102-213)	2	(2-22,102-213)(23-100)
1eno	A	1	(12-308)	1	(12-308)	1	(12-308)	1	(12-308)	1	(12-308)	1	(12-308)	1	(12-308)	1	(12-308)	1	(12-308)	1	(12-308)	3	(12-127)(128-228)(229-308)	1	(12-308)	1	(12-308)	1	(12-308)	1	(12-308)	1	(12-308)
1enw	A	1	(1-114)	1	(1-114)	1	(1-114)	1	(1-114)	1	(1-114)	1	(1-114)	1	(1-114)	1	(1-114)	1	(1-114)	1	(1-114)	1	(1-114)	1	(1-114)	1	(1-114)	1	(1-114)	1	(1-114)	1	(1-114)
1eo0	A	1	(1-77)	1	(1-77)	1	(1-77)	1	(1-77)	1	(1-77)	1	(1-77)	1	(1-77)	1	(1-77)	1	(1-77)	1	(1-77)	1	(1-77)	1	(1-77)	1	(1-77)	1	(1-77)	1	(1-77)	1	(1-77)
1eok	A	1	(8-289)	1	(8-289)	1	(8-289)	1	(8-289)	1	(8-289)	1	(8-289)	1	(8-289)	1	(8-289)	1	(8-289)	1	(8-289)	1	(8-289)	1	(8-289)	1	(8-289)	1	(8-289)	1	(8-289)	1	(8-289)
1eov	A	2	(71-241)(242-557)	2	(71-207)(208-557)	2	(71-241)(242-557)	2	(71-207)(208-557)	2	(71-241)(242-557)	2	(71-207)(208-557)	2	(71-241)(242-557)	2	(71-207)(208-557)	2	(71-203)(204-557)	3	(71-204)(246-557)(205-245)	2	(71-204)(205-557)	2	(71-204)(205-557)	2	(71-204)(205-557)	3	(71-204)(205-386,486-557)(387-485)	2	(71-204)(205-557)	2	(71-204)(205-557)
1ep0	A	1	(3-185)	1	(3-185)	1	(3-185)	1	(3-185)	1	(3-185)	1	(3-185)	1	(3-185)	1	(3-185)	1	(3-185)	1	(3-185)	1	(3-185)	1	(3-185)	1	(3-185)	1	(3-185)	1	(3-185)	1	(3-185)
1ep3	B	3	(2-98)(99-215)(216-262)	3	(2-98)(99-217)(218-262)	3	(2-98)(99-215)(216-262)	3	(2-98)(99-217)(218-262)	3	(2-98)(99-215)(216-262)	3	(2-98)(99-217)(218-262)	3	(2-97)(98-216)(217-262)	3	(2-98)(99-217)(218-262)	2	(2-98)(99-262)	2	(2-101,219-262)(102-218)	2	(2-101)(102-262)	1	(2-262)	2	(2-101)(102-262)	2	(2-98)(99-262)	2	(2-102)(103-262)	3	(2-100)(221-262)(104-220)
1ep3	A	1	(1-311)	1	(1-311)	1	(1-311)	1	(1-311)	1	(1-311)	1	(1-311)	1	(1-311)	1	(1-311)	1	(1-311)	1	(1-311)	1	(1-311)	1	(1-311)	1	(1-311)	1	(1-311)	1	(1-311)	1	(1-311)
1epa	A	1	(3-162)	1	(3-162)	1	(3-162)	1	(3-162)	1	(3-162)	1	(3-162)	1	(3-162)	1	(3-162)	1	(3-162)	1	(3-162)	1	(3-162)	1	(3-162)	1	(3-162)	1	(3-162)	1	(3-162)	1	(3-162)
1epw	A	2	(1-856)(857-1290)	5	(1-430)(431-656,703-786)(657-702,787-845)(846-1079)(1080-1290)	2	(1-856)(857-1290)	2	(1-858)(859-1290)	2	(1-856)(857-1290)	5	(1-430)(431-656,703-786)(657-702,787-845)(846-1079)(1080-1290)	2	(1-856)(857-1290)	2	(1-858)(859-1290)	3	(1-462,481-533)(844-1290)(463-480,534-843)	4	(1-533)(534-861)(1078-1290)(862-1077)	4	(1-533)(534-858)(859-1078)(1079-1290)	4	(1-533)(534-858)(859-1078)(1079-1290)	4	(1-533)(534-858)(859-1078)(1079-1290)	5	(1-533,832-861)(534-663,695-797)(664-694,798-831)(862-1079)(1080-1290)	4	(862-1079)(1080-1290)(1-533)(534-861)	4	(1-438)(444-475,532-830)(846-1078)(1092-1282)
1eq1	A	1	(1-166)	1	(1-166)	1	(1-166)	1	(1-166)	2	(1-65,138-166)(66-137)	1	(1-166)	1	(1-166)	1	(1-166)	1	(1-166)	1	(1-166)							1	(1-166)	1	(1-166)	1	(1-166)
1eq9	A	1	(16-244)	1	(16-244)	1	(16-244)	1	(16-244)	1	(16-244)	1	(16-244)	1	(16-244)	1	(16-244)	1	(16-244)	1	(16-244)	1	(16-244)	1	(16-244)	1	(16-244)	1	(16-244)	1	(16-244)	2	(16-27,121-232)(28-120,233-244)
1eqf	A	2	(1359-1497)(1498-1625)	2	(1359-1496)(1497-1625)	2	(1359-1497)(1498-1625)	2	(1359-1496)(1497-1625)	2	(1359-1497)(1498-1625)	2	(1359-1496)(1497-1625)	2	(1359-1497)(1498-1625)	2	(1359-1496)(1497-1625)	2	(1501-1625)(1359-1500)	2	(1359-1374,1496-1625)(1375-1495)	2	(1359-1495)(1496-1625)	2	(1359-1495)(1496-1625)	2	(1359-1495)(1496-1625)	2	(1359-1495)(1496-1625)	2	(1359-1497)(1498-1625)	2	(1359-1370,1496-1625)(1371-1495)
1eqt	A	1	(2-68)	1	(2-68)	1	(2-68)	1	(2-68)	1	(2-68)	1	(2-68)	1	(2-68)	1	(2-68)	1	(2-68)	1	(2-68)	1	(2-68)	1	(2-68)	1	(2-68)	1	(2-68)	1	(2-68)	1	(2-68)
1erd	A	1	(1-40)	1	(1-40)	1	(1-40)	1	(1-40)	1	(1-40)	1	(1-40)	1	(1-40)	1	(1-40)	1	(1-40)	1	(1-40)	1	(1-40)	1	(1-40)	1	(1-40)	1	(1-40)	1	(1-40)	1	(1-40)
1erj	A	2	(283-341,585-710)(342-584)	3	(283-336,596-710)(337-480)(481-595)	2	(283-341,573-710)(342-566)	2	(283-342,585-710)(343-584)	4	(283-336,623-670)(337-379,671-710)(380-524)(525-622)	3	(283-336,596-710)(337-480)(481-595)	2	(283-342,573-710)(343-566)	2	(283-342,585-710)(343-584)	3	(283-348,573-710)(349-482)(483-566)	1	(283-710)	1	(283-710)	1	(283-710)	1	(283-710)	1	(283-710)	1	(283-710)	1	(283-710)
1erp	A	1	(1-38)	1	(1-38)	1	(1-38)	1	(1-38)	1	(1-38)	1	(1-38)	1	(1-38)	1	(1-38)	1	(1-38)	1	(1-38)	1	(1-38)	1	(1-38)	1	(1-38)	1	(1-38)	1	(1-38)
1es5	A	2	(3-34,151-262)(35-150)	2	(3-34,151-262)(35-150)	2	(3-34,151-262)(35-150)	2	(3-34,151-262)(35-150)	2	(3-34,151-262)(35-150)	2	(3-34,151-262)(35-150)	2	(3-34,151-262)(35-150)	2	(3-34,151-262)(35-150)	2	(3-25,200-262)(26-199)	1	(3-262)	1	(3-262)	1	(3-262)	1	(3-262)	1	(3-262)	1	(3-262)	1	(3-262)
1es9	A	1	(5-216)	1	(5-216)	1	(5-216)	1	(5-216)	1	(5-216)	1	(5-216)	1	(5-216)	1	(5-216)	1	(5-216)	1	(5-216)	1	(5-216)	1	(5-216)	1	(5-216)	1	(5-216)	1	(5-216)	1	(5-216)
1esc	A	2	(4-104)(105-305)	2	(4-104)(105-305)	4	(4-55,268-305)(56-104,149-185)(105-148)(186-267)	2	(4-104)(105-305)	2	(4-104)(105-305)	2	(4-104)(105-305)	5	(4-62)(63-104,149-185)(105-148)(186-266)(267-305)	3	(4-104)(105-244)(245-305)	1	(4-305)	1	(4-305)	2	(4-103)(104-305)	1	(4-305)	1	(4-305)	1	(4-305)	1	(4-305)	1	(4-305)
1esf	A	2	(1-32,119-233)(33-118)	2	(1-33,119-233)(34-118)	2	(1-32,119-233)(33-118)	2	(1-33,119-233)(34-118)	2	(1-32,119-233)(33-118)	2	(1-33,119-233)(34-118)	2	(1-33,119-233)(34-118)	2	(1-33,119-233)(34-118)	1	(1-233)	1	(1-233)	1	(1-233)	1	(1-233)	1	(1-233)	2	(1-33,116-233)(34-115)	2	(1-120)(121-233)	2	(32-114)(1-31,117-232)
1et0	A	2	(7-125)(139-289)	2	(7-125)(139-289)	2	(7-125)(139-289)	2	(7-125)(139-289)	2	(7-125)(139-289)	2	(7-125)(139-289)	2	(7-125)(139-289)	2	(7-125)(139-289)	2	(7-125)(139-289)	2	(7-125)(139-289)	2	(7-125)(139-289)	2	(7-125)(139-289)	2	(7-125)(139-289)	2	(7-125)(139-289)	1	(7-289)	2	(139-289)(7-125)
1et9	A	2	(1-96)(97-204)	2	(1-94)(95-204)	2	(1-96)(97-204)	2	(1-95)(96-204)	2	(1-96)(97-204)	2	(1-94)(95-204)	2	(1-96)(97-204)	2	(1-94)(95-204)	1	(1-204)	2	(1-11,94-204)(12-93)	2	(1-93)(94-204)	1	(1-204)	1	(1-204)	1	(1-204)	2	(1-95)(96-204)	2	(1-92)(93-202)
1ete	A	1	(1-134)	1	(1-134)	1	(1-134)	1	(1-134)	1	(1-134)	1	(1-134)	1	(1-134)	1	(1-134)	1	(1-134)	1	(1-134)	1	(1-134)	1	(1-134)	1	(1-134)	1	(1-134)	1	(1-134)	1	(1-134)
1eth	B	1	(4-90)	1	(4-90)	1	(4-90)	1	(4-90)	1	(4-90)	1	(4-90)	1	(4-90)	1	(4-90)	2	(4-41)(42-90)	1	(4-90)	1	(4-90)	1	(4-90)	1	(4-90)	1	(4-90)	2	(4-44)(45-90)	1	(4-90)
1etx	A	1	(10-98)	1	(10-98)	1	(10-98)	1	(10-98)	1	(10-98)	1	(10-98)	1	(10-98)	1	(10-98)	1	(10-98)	1	(10-98)	1	(10-98)	1	(10-98)	1	(10-98)	1	(10-98)	1	(10-98)	1	(10-98)
1eu1	A	4	(4-144,365-476)(145-364,575-629)(477-574)(630-780)	3	(4-141,366-574)(142-365)(575-780)	4	(4-144,365-476)(145-364,576-625)(477-575)(626-780)	2	(4-144,367-780)(145-366)	4	(4-144,365-476)(145-364,576-628)(477-575)(629-780)	3	(4-141,366-574)(142-365)(575-780)	8	(4-54)(55-140,425-476)(141-236,350-380)(237-314)(315-349,574-617)(384-424)(477-573)(618-780)	8	(4-54)(55-140,425-529)(141-237,350-380)(238-313)(314-349,574-625)(384-424)(530-573)(626-780)	1	(4-780)	1	(4-780)	2	(4-622)(623-780)	1	(4-780)	2	(4-622)(623-780)	1	(4-780)	2	(626-780)(4-625)	4	(54-145,378-481,507-529)(5-32,482-499,530-570)(147-366,579-604)(612-774)
1eu3	A	2	(2A-96)(97-209)	2	(2A-94)(95-209)	2	(2A-96)(97-209)	2	(2A-94)(95-209)	2	(2A-96)(97-209)	2	(2A-94)(95-209)	2	(2A-94)(95-209)	2	(2A-94)(95-209)	1	(2A-209)	2	(2A-11,95-209)(12-94)	2	(2-91)(92-209)	1	(2A-209)	2	(2-91)(92-209)	1	(2A-209)	2	(2A-96)(97-209)	2	(16-95)(2-15,100-207)
1eu8	A	2	(2-123,293-408)(124-292)	2	(2-123,293-408)(124-292)	2	(2-123,293-408)(124-292)	2	(2-123,293-408)(124-292)	2	(2-123,293-408)(124-292)	2	(2-123,293-408)(124-292)	2	(2-123,293-408)(124-292)	2	(2-123,293-408)(124-292)	2	(2-125,290-363)(126-289,364-408)	2	(2-124,290-371)(125-289,372-408)	1	(2-408)	1	(2-408)	1	(2-408)	2	(2-124,292-363)(125-291,364-408)	1	(2-408)	2	(2-123,293-360)(124-292,361-408)
1euc	B	3	(0-109)(110-244)(245-393)	3	(0-109)(110-244)(245-393)	2	(0-244)(245-393)	2	(0-245)(246-393)	3	(0-109)(110-244)(245-393)	3	(0-109)(110-244)(245-393)	2	(0-244)(245-393)	2	(0-245)(246-393)	3	(20-109)(246-393)(0-19,110-245)	3	(0-20,109-244)(245-393)(21-108)	3	(1-110)(111-244)(245-393)	3	(1-110)(111-244)(245-393)	3	(1-110)(111-244)(245-393)	3	(0-109,226-245)(110-225)(246-393)	3	(246-393)(1-245)(0-0)	3	(21-111)(247-392)(1-20,112-246)
1euh	A	3	(2-115,146-250)(116-145)(251-475)	1	(2-475)	3	(2-115,145-250)(116-144)(251-475)	2	(2-250)(251-475)	3	(2-115,146-250)(116-145)(251-475)	1	(2-475)	2	(2-250)(251-475)	1	(2-475)	2	(253-435)(2-252,436-475)	3	(2-251,305-323,451-475)(252-304,385-450)(324-384)	2	(2-251)(252-475)	1	(2-475)	2	(2-251)(252-475)	2	(2-252,437-475)(253-436)	1	(2-475)	2	(2-251,451-474)(254-446)
1euv	A	1	(401-621)	1	(401-621)	1	(401-621)	1	(401-621)	1	(401-621)	1	(401-621)	1	(401-621)	1	(401-621)	1	(401-621)	1	(401-621)	1	(401-621)	1	(401-621)	1	(401-621)	1	(401-621)	2	(403-621)(401-402)	2	(466-570)(408-465,571-617)
1euw	A	1	(1-136)	1	(1-136)	1	(1-136)	1	(1-136)	1	(1-136)	1	(1-136)	1	(1-136)	1	(1-136)	1	(1-136)	1	(1-136)	1	(1-136)	1	(1-136)	1	(1-136)	1	(1-136)	2	(2-136)(1-1)	1	(1-136)
1ev0	A	1	(31-88)	1	(31-88)	1	(31-88)	1	(31-88)	1	(31-88)	1	(31-88)	1	(31-88)	1	(31-88)	1	(31-88)	1	(31-88)	1	(31-88)	1	(31-88)	1	(31-88)	1	(31-88)	1	(31-88)	1	(31-88)
1ev7	A	2	(10-170)(171-311)	2	(10-172)(173-311)	2	(10-170)(171-311)	2	(10-172)(173-311)	2	(10-170)(171-311)	2	(10-172)(173-311)	2	(10-170)(171-311)	2	(10-172)(173-311)	2	(10-190)(195-311)	2	(10-172)(173-311)	2	(10-172)(173-311)	1	(10-311)	1	(10-311)	2	(10-171)(172-311)	1	(10-311)	2	(177-311)(10-176)
1evs	A	1	(4-187)	1	(4-187)	1	(4-187)	1	(4-187)	1	(4-187)	1	(4-187)	1	(4-187)	1	(4-187)	1	(4-187)	1	(4-187)	1	(4-187)	1	(4-187)	1	(4-187)	1	(4-187)	1	(4-187)	1	(4-187)
1evy	A	2	(9-198)(199-357)	2	(9-198)(199-357)	2	(9-198)(199-357)	2	(9-198)(199-357)	2	(9-198)(199-357)	2	(9-198)(199-357)	2	(9-198)(199-357)	2	(9-198)(199-357)	2	(9-198)(199-357)	2	(9-198)(199-345)	2	(9-196)(197-357)	1	(9-357)	2	(9-196)(197-357)	2	(9-198)(199-357)	2	(198-357)(9-197)	2	(9-206)(208-356)
1ew4	A	1	(1-106)	1	(1-106)	1	(1-106)	1	(1-106)	1	(1-106)	1	(1-106)	1	(1-106)	1	(1-106)	1	(1-106)	1	(1-106)	1	(1-106)	1	(1-106)	1	(1-106)	1	(1-106)	1	(1-106)	1	(1-106)
1ewf	A	2	(1-193)(194-456)	2	(1-193)(194-456)	2	(1-193)(194-456)	2	(1-193)(194-456)	2	(1-193)(194-456)	2	(1-193)(194-456)	2	(1-193)(194-456)	2	(1-193)(194-456)	2	(1-275,428-456)(276-427)	3	(1-21,186-266,425-456)(267-424)(22-185)	2	(1-275)(276-456)	2	(1-275)(276-456)	2	(1-275)(276-456)	2	(1-266,428-456)(267-427)	2	(1-217)(218-456)	2	(12-191)(1-11,192-456)
1ewk	A	2	(36-205,344-512)(206-343)	3	(36-206,408-512)(207-345)(346-407)	2	(36-205,344-512)(206-343)	2	(36-206,344-512)(207-343)	2	(36-205,344-512)(206-343)	3	(36-206,408-512)(207-345)(346-407)	7	(36-71,105-160)(72-104)(161-207)(208-343)(344-409)(410-477)(478-512)	3	(36-206,408-512)(207-345)(346-407)	2	(208-343,478-512)(36-207,344-477)	2	(36-211,340-480)(212-339,481-512)	1	(36-512)	1	(36-512)	1	(36-512)	2	(36-207,355-477)(208-354,478-512)	1	(36-512)	2	(207-343,477-512)(36-206,344-476)
1ewq	A	3	(1-244)(245-326,514-765)(327-513)	4	(1-116)(117-401,502-735)(402-501)(736-765)	3	(1-244)(245-326,514-765)(327-513)	2	(1-392,506-765)(393-505)	3	(1-244)(245-326,514-765)(327-513)	4	(1-116)(117-401,502-735)(402-501)(736-765)	3	(1-244)(245-326,514-765)(327-513)	2	(1-385,506-765)(386-505)	5	(2-116)(405-512)(117-249)(330-404)(251-329,513-765)	6	(2-116)(117-246)(247-276,536-738)(277-331,521-535)(332-411,494-520)(426-477)	4	(2-116)(117-251)(252-542)(543-765)	4	(2-116)(117-251)(252-542)(543-765)	4	(2-116)(117-251)(252-542)(543-765)	5	(2-116)(117-244)(245-328,524-765)(329-413,494-523)(414-493)	4	(267-541)(542-765)(121-266)(1-120)	5	(542-765)(375-510)(249-368,513-541)(131-248)(2-126)
1ews	A	1	(1-32)	1	(1-32)	1	(1-32)	1	(1-32)	1	(1-32)	1	(1-32)	1	(1-32)	1	(1-32)	1	(1-32)	1	(1-32)	1	(1-32)	1	(1-32)	1	(1-32)	1	(1-32)	1	(1-32)
1ex2	A	2	(1-72)(73-185)	2	(1-72)(73-185)	2	(1-72)(73-185)	2	(1-72)(73-185)	2	(1-72)(73-185)	2	(1-72)(73-185)	2	(1-72)(73-185)	2	(1-72)(73-185)	1	(1-185)	1	(1-185)	1	(1-185)	1	(1-185)	1	(1-185)	1	(1-185)	1	(1-185)	1	(1-185)
1ex4	A	2	(56-208)(209-270)	2	(56-210)(211-270)	2	(56-208)(209-270)	2	(56-210)(211-270)	2	(56-208)(209-270)	2	(56-210)(211-270)	2	(56-208)(209-270)	2	(56-210)(211-270)	2	(56-209)(210-270)	2	(56-211)(212-270)	2	(56-211)(212-270)	2	(56-211)(212-270)	2	(56-211)(212-270)	2	(56-210)(211-270)	2	(223-270)(56-222)	2	(211-270)(56-210)
1exe	A	1	(1-99)	1	(1-99)	1	(1-99)	1	(1-99)	1	(1-99)	1	(1-99)	1	(1-99)	1	(1-99)	1	(1-99)	1	(1-99)	1	(1-99)	1	(1-99)	1	(1-99)	2	(1-31)(32-99)	1	(1-99)	1	(1-99)
1exh	A	1	(1-110)	1	(1-110)	1	(1-110)	1	(1-110)	1	(1-110)	1	(1-110)	1	(1-110)	1	(1-110)	1	(1-110)	1	(1-110)	1	(1-110)	1	(1-110)	1	(1-110)	1	(1-110)	1	(1-110)	1	(1-110)
1exk	A	1	(1-79)	1	(1-79)	1	(1-79)	1	(1-79)	1	(1-79)	1	(1-79)	1	(1-79)	1	(1-79)	1	(1-79)	1	(1-79)	1	(1-79)	1	(1-79)	1	(1-79)	1	(1-79)	1	(1-79)	1	(1-79)
1exr	A	2	(2-64)(65-147)	2	(2-64)(65-147)	2	(2-64)(65-147)	2	(2-64)(65-147)	2	(2-64)(65-147)	2	(2-64)(65-147)	2	(2-64)(65-147)	2	(2-64)(65-147)	2	(2-83)(84-147)	2	(2-73)(74-147)	2	(2-78)(79-147)	2	(2-78)(79-147)	2	(2-78)(79-147)	2	(2-78)(79-147)	1	(2-147)	2	(5-80)(81-147)
1ext	A	2	(13-96)(97-172)	2	(13-95)(96-172)	2	(13-95)(96-172)	2	(13-95)(96-172)	2	(13-96)(97-172)	2	(13-95)(96-172)	2	(13-95)(96-172)	2	(13-95)(96-172)	2	(13-97)(98-172)	2	(13-97)(98-152)	2	(13-115)(116-172)	2	(13-115)(116-172)	2	(13-115)(116-172)	2	(13-97)(98-172)	3	(13-71)(72-115)(116-172)	2	(98-148)(13-97)
1eyf	A	1	(1-92)	1	(1-92)	1	(1-92)	1	(1-92)	1	(1-92)	1	(1-92)	1	(1-92)	1	(1-92)	1	(1-92)	1	(1-92)	1	(1-92)	1	(1-92)	1	(1-92)	1	(1-92)	1	(1-92)	1	(1-92)
1eyh	A	1	(15-158)	1	(15-158)	1	(15-158)	1	(15-158)	1	(15-158)	1	(15-158)	1	(15-158)	1	(15-158)	1	(15-158)	1	(15-158)	1	(15-158)	1	(15-158)	1	(15-158)	1	(15-158)	1	(15-158)	1	(15-158)
1eys	H	2	(7-86)(87-259)	4	(7-33)(34-84)(85-112)(113-259)	2	(7-86)(87-259)	2	(7-83)(84-259)	2	(7-86)(87-259)	4	(7-33)(34-84)(85-112)(113-259)	2	(7-86)(87-259)	2	(7-83)(84-259)	1	(7-259)	1	(7-259)	1	(7-259)	1	(7-259)	1	(7-259)	1	(7-259)	2	(59-259)(7-43)	2	(7-118)(119-258)
1eyv	A	1	(9-139)	1	(9-139)	1	(9-139)	1	(9-139)	1	(9-139)	1	(9-139)	1	(9-139)	1	(9-139)	1	(9-139)	1	(9-139)	2	(9-60)(61-139)	1	(9-139)	1	(9-139)	1	(9-139)	1	(9-139)	1	(9-139)
1ez3	A	1	(26-149)	1	(26-149)	1	(26-149)	1	(26-149)	1	(26-149)	1	(26-149)	1	(26-149)	1	(26-149)	1	(26-149)	1	(26-149)	1	(26-149)	1	(26-149)	1	(26-149)	1	(26-149)	1	(26-149)	1	(26-149)
1ezg	A	1	(2-83)	1	(2-83)	1	(2-83)	1	(2-83)	1	(2-83)	1	(2-83)	1	(2-83)	1	(2-83)	1	(2-83)	1	(2-83)	1	(2-83)	1	(2-83)	1	(2-83)	1	(2-83)	1	(2-83)	1	(2-83)
1ezi	A	1	(1-224)	1	(1-224)	1	(1-224)	1	(1-224)	1	(1-224)	1	(1-224)	1	(1-224)	1	(1-224)	1	(2-224)	2	(2-133,173-224)(134-172)	2	(2-117)(118-224)	1	(2-224)	1	(2-224)	1	(2-224)	1	(2-224)	1	(2-224)
1ezw	A	2	(2-194)(195-348)	2	(2-229)(230-348)	2	(2-194)(195-348)	2	(2-229)(230-348)	5	(2-62)(63-173)(174-227)(228-302)(303-348)	2	(2-229)(230-348)	2	(2-194)(195-348)	2	(2-229)(230-348)	1	(2-348)	3	(2-64,174-245,299-348)(65-173)(246-298)	2	(2-173)(174-348)	1	(2-348)	2	(2-173)(174-348)	2	(2-171)(172-348)	1	(2-348)	1	(2-348)
1f00	I	2	(658-755)(756-939)	2	(658-753)(754-939)	2	(658-755)(756-939)	2	(658-753)(754-939)	2	(658-755)(756-939)	2	(658-753)(754-939)	2	(658-755)(756-939)	2	(658-753)(754-939)	2	(658-751)(752-939)	3	(658-752)(753-842)(843-939)	3	(658-750)(751-842)(843-939)	3	(658-750)(751-842)(843-939)	3	(658-750)(751-842)(843-939)	3	(658-752)(753-842)(843-939)	3	(658-752)(753-841)(842-939)	3	(658-752)(753-841)(842-939)
1f08	A	1	(156-303)	1	(156-303)	1	(156-303)	1	(156-303)	1	(156-303)	1	(156-303)	1	(156-303)	1	(156-303)	1	(156-303)	1	(156-303)	1	(156-303)	1	(156-303)	1	(156-303)	1	(156-303)	2	(159-303)(156-158)	1	(156-303)
1f0a	A	1	(1-81)	1	(1-81)	1	(1-81)	1	(1-81)	1	(1-81)	1	(1-81)	1	(1-81)	1	(1-81)	1	(1-81)	1	(1-81)	1	(1-81)	1	(1-81)	1	(1-81)	1	(1-81)	1	(1-81)	1	(1-81)
1f0k	A	2	(7-162)(163-357)	2	(7-162)(163-357)	2	(7-162)(163-357)	2	(7-162)(163-357)	2	(7-162)(163-357)	2	(7-162)(163-357)	2	(7-162)(163-357)	2	(7-162)(163-357)	2	(7-162,339-357)(163-338)	2	(7-163,340-357)(164-339)	3	(7-60)(61-120)(121-357)	2	(7-120)(121-357)	2	(7-120)(121-357)	2	(7-162,339-357)(163-338)	2	(7-356)(357-357)	2	(163-338)(7-162,339-357)
1f0l	A	3	(1-170)(171-377)(378-535)	3	(1-171)(172-377)(378-535)	3	(1-171)(172-377)(378-535)	3	(1-170)(171-377)(378-535)	3	(1-171)(172-377)(378-535)	3	(1-171)(172-377)(378-535)	3	(1-171)(172-376)(377-535)	3	(1-170)(171-377)(378-535)	3	(1-187)(201-377)(378-535)	3	(1-178)(377-535)(179-376)	3	(1-182)(183-376)(377-535)	3	(1-182)(183-376)(377-535)	3	(1-182)(183-376)(377-535)	3	(1-187)(201-376)(377-535)	3	(381-535)(1-187)(201-380)	3	(1-187)(201-379)(380-533)
[truncated: 11,270 more rows]
