# Supplementary material for: Assignment of structural domains in proteins using diffusion kernels on graphs
Source: BMC Bioinformatics. 2022 Sep 8;23:369. doi: 10.1186/s12859-022-04902-9 (PMC9461149; doi:10.1186/s12859-022-04902-9)
Supplement: Supplementary file 5 — Additional file 5. KluDo's performance along with the other methods in terms of accuracy over the test datasets. This file comprises the accuracies over the results in Additional file 4. Accuracy is calculated based on both of the OL and ARI scores considering the thresholds from 5% to 100% with the interval 5%. In the cases of no agreement in the number of domains between predicted and target assignments, the OL score conventionally was set to -1. KK and SP stand for kernel k-means and spectral clustering, respectively. [file 12859_2022_4902_MOESM5_ESM.xlsx]

## Sheet: KluDo (LED, KK)
	Benchmark_1		Benchmark_2		Benchmark_3		Islam		Jones		ASTRAL40
	OL	ARI	OL	ARI	OL	ARI	OL	ARI	OL	ARI	OL	ARI
0.05	0.926724	0.959052	0.801282	0.923077	0.82963	0.933333	0.906667	0.933333	0.963636	0.981818	0.878292	0.929581
0.1	0.926724	0.959052	0.801282	0.916667	0.82963	0.925926	0.906667	0.933333	0.963636	0.981818	0.878292	0.927271
0.15	0.926724	0.959052	0.801282	0.910256	0.82963	0.918519	0.906667	0.933333	0.963636	0.981818	0.878292	0.924037
0.2	0.926724	0.956897	0.801282	0.910256	0.82963	0.918519	0.906667	0.933333	0.963636	0.963636	0.878292	0.920155
0.25	0.926724	0.950431	0.801282	0.910256	0.82963	0.918519	0.906667	0.933333	0.963636	0.963636	0.878292	0.913871
0.3	0.926724	0.946121	0.801282	0.910256	0.82963	0.918519	0.906667	0.933333	0.963636	0.963636	0.878292	0.907957
0.35	0.926724	0.9375	0.801282	0.903846	0.82963	0.911111	0.906667	0.933333	0.963636	0.963636	0.878292	0.902135
0.4	0.926724	0.931034	0.801282	0.878205	0.82963	0.888889	0.906667	0.933333	0.963636	0.963636	0.878292	0.891692
0.45	0.926724	0.928879	0.801282	0.871795	0.82963	0.888889	0.906667	0.933333	0.963636	0.963636	0.878292	0.883929
0.5	0.926724	0.924569	0.801282	0.852564	0.82963	0.874074	0.906667	0.92	0.963636	0.963636	0.878292	0.87284
0.55	0.926724	0.913793	0.801282	0.839744	0.82963	0.859259	0.906667	0.906667	0.963636	0.945455	0.875889	0.863691
0.6	0.924569	0.900862	0.801282	0.801282	0.82963	0.822222	0.906667	0.88	0.963636	0.927273	0.874411	0.851585
0.65	0.922414	0.890086	0.801282	0.788462	0.82963	0.814815	0.893333	0.853333	0.963636	0.890909	0.871823	0.837631
0.7	0.920259	0.887931	0.801282	0.775641	0.82963	0.814815	0.893333	0.853333	0.963636	0.872727	0.868312	0.826911
0.75	0.909483	0.877155	0.801282	0.762821	0.82963	0.807407	0.893333	0.853333	0.945455	0.854545	0.860364	0.813788
0.8	0.907328	0.868534	0.794872	0.724359	0.822222	0.792593	0.88	0.853333	0.945455	0.836364	0.85177	0.797801
0.85	0.898707	0.853448	0.775641	0.698718	0.807407	0.77037	0.88	0.853333	0.945455	0.818182	0.840403	0.777839
0.9	0.885776	0.842672	0.75641	0.673077	0.792593	0.755556	0.866667	0.84	0.909091	0.8	0.822937	0.756677
0.95	0.859914	0.810345	0.711538	0.602564	0.77037	0.681481	0.853333	0.786667	0.818182	0.745455	0.790315	0.725441
1	0.756466	0.75	0.455128	0.391026	0.503704	0.451852	0.693333	0.68	0.618182	0.618182	0.663155	0.65299

## Sheet: KluDo (LED, SP)
	Benchmark_1		Benchmark_2		Benchmark_3		Islam		Jones		ASTRAL40
	OL	ARI	OL	ARI	OL	ARI	OL	ARI	OL	ARI	OL	ARI
0.05	0.926724	0.961207	0.826923	0.910256	0.844444	0.918519	0.906667	0.946667	0.927273	0.981818	0.881804	0.929119
0.1	0.926724	0.961207	0.826923	0.910256	0.844444	0.918519	0.906667	0.946667	0.927273	0.981818	0.881804	0.927271
0.15	0.926724	0.961207	0.826923	0.910256	0.844444	0.918519	0.906667	0.933333	0.927273	0.981818	0.881804	0.924314
0.2	0.926724	0.961207	0.826923	0.903846	0.844444	0.918519	0.906667	0.933333	0.927273	0.981818	0.881804	0.919693
0.25	0.926724	0.950431	0.826923	0.903846	0.844444	0.918519	0.906667	0.933333	0.927273	0.981818	0.881804	0.913779
0.3	0.926724	0.946121	0.826923	0.903846	0.844444	0.918519	0.906667	0.933333	0.927273	0.981818	0.881804	0.90694
0.35	0.926724	0.946121	0.826923	0.903846	0.844444	0.918519	0.906667	0.933333	0.927273	0.981818	0.881804	0.902504
0.4	0.926724	0.943966	0.826923	0.891026	0.844444	0.903704	0.906667	0.933333	0.927273	0.981818	0.881804	0.894464
0.45	0.926724	0.94181	0.826923	0.871795	0.844444	0.896296	0.906667	0.933333	0.927273	0.981818	0.881804	0.887811
0.5	0.926724	0.9375	0.826923	0.858974	0.844444	0.888889	0.906667	0.933333	0.927273	0.981818	0.881804	0.877645
0.55	0.926724	0.93319	0.820513	0.852564	0.844444	0.888889	0.906667	0.933333	0.927273	0.981818	0.879494	0.869328
0.6	0.926724	0.924569	0.820513	0.826923	0.844444	0.866667	0.906667	0.933333	0.927273	0.963636	0.876814	0.860272
0.65	0.922414	0.907328	0.814103	0.814103	0.844444	0.859259	0.906667	0.88	0.927273	0.909091	0.874318	0.84872
0.7	0.920259	0.898707	0.814103	0.794872	0.844444	0.844444	0.906667	0.88	0.927273	0.890909	0.87016	0.835782
0.75	0.915948	0.87931	0.814103	0.782051	0.844444	0.837037	0.893333	0.88	0.927273	0.872727	0.863783	0.823029
0.8	0.915948	0.868534	0.814103	0.737179	0.844444	0.814815	0.893333	0.853333	0.927273	0.818182	0.856668	0.805748
0.85	0.911638	0.855603	0.794872	0.730769	0.837037	0.807407	0.893333	0.853333	0.927273	0.8	0.847426	0.787081
0.9	0.896552	0.846983	0.788462	0.705128	0.82963	0.792593	0.866667	0.84	0.909091	0.763636	0.833564	0.770169
0.95	0.866379	0.814655	0.74359	0.615385	0.807407	0.711111	0.853333	0.773333	0.8	0.727273	0.801035	0.742445
1	0.773707	0.767241	0.49359	0.410256	0.555556	0.474074	0.72	0.72	0.618182	0.618182	0.678126	0.667314

## Sheet: KluDo (MD, KK)
	Benchmark_1		Benchmark_2		Benchmark_3		Islam		Jones		ASTRAL40
	OL	ARI	OL	ARI	OL	ARI	OL	ARI	OL	ARI	OL	ARI
0.05	0.918103	0.963362	0.782051	0.923077	0.814815	0.933333	0.88	0.946667	0.890909	0.981818	0.876629	0.930136
0.1	0.918103	0.963362	0.782051	0.923077	0.814815	0.933333	0.88	0.946667	0.890909	0.981818	0.876629	0.927918
0.15	0.918103	0.961207	0.782051	0.916667	0.814815	0.925926	0.88	0.946667	0.890909	0.981818	0.876629	0.924591
0.2	0.918103	0.961207	0.782051	0.916667	0.814815	0.925926	0.88	0.946667	0.890909	0.981818	0.876629	0.920525
0.25	0.918103	0.952586	0.782051	0.916667	0.814815	0.925926	0.88	0.946667	0.890909	0.981818	0.876629	0.915442
0.3	0.918103	0.948276	0.782051	0.916667	0.814815	0.925926	0.88	0.946667	0.890909	0.981818	0.876629	0.909805
0.35	0.918103	0.943966	0.782051	0.910256	0.814815	0.918519	0.88	0.946667	0.890909	0.981818	0.876629	0.904075
0.4	0.918103	0.9375	0.782051	0.897436	0.814815	0.903704	0.88	0.946667	0.890909	0.981818	0.876629	0.893356
0.45	0.918103	0.93319	0.782051	0.884615	0.814815	0.896296	0.88	0.92	0.890909	0.981818	0.876629	0.885038
0.5	0.918103	0.924569	0.782051	0.858974	0.814815	0.874074	0.88	0.906667	0.890909	0.963636	0.876444	0.874041
0.55	0.918103	0.913793	0.782051	0.846154	0.814815	0.866667	0.88	0.906667	0.890909	0.945455	0.874318	0.864708
0.6	0.918103	0.907328	0.782051	0.814103	0.814815	0.837037	0.88	0.893333	0.890909	0.927273	0.872563	0.853248
0.65	0.918103	0.894397	0.782051	0.801282	0.814815	0.82963	0.88	0.853333	0.890909	0.890909	0.870714	0.84068
0.7	0.915948	0.887931	0.782051	0.775641	0.814815	0.822222	0.88	0.853333	0.890909	0.872727	0.867387	0.828112
0.75	0.907328	0.877155	0.782051	0.75	0.814815	0.8	0.88	0.853333	0.890909	0.836364	0.859902	0.814712
0.8	0.907328	0.859914	0.775641	0.711538	0.807407	0.785185	0.88	0.826667	0.890909	0.8	0.851955	0.797893
0.85	0.900862	0.846983	0.769231	0.679487	0.807407	0.755556	0.866667	0.826667	0.890909	0.763636	0.840865	0.778301
0.9	0.885776	0.836207	0.74359	0.666667	0.785185	0.748148	0.853333	0.813333	0.854545	0.745455	0.823861	0.756769
0.95	0.853448	0.80819	0.698718	0.602564	0.762963	0.688889	0.826667	0.773333	0.763636	0.709091	0.790777	0.726273
1	0.75431	0.75	0.467949	0.397436	0.518519	0.451852	0.693333	0.68	0.618182	0.618182	0.663432	0.653359

## Sheet: KluDo (MD, SP)
	Benchmark_1		Benchmark_2		Benchmark_3		Islam		Jones		ASTRAL40
	OL	ARI	OL	ARI	OL	ARI	OL	ARI	OL	ARI	OL	ARI
0.05	0.924569	0.961207	0.801282	0.923077	0.82963	0.933333	0.88	0.946667	0.927273	0.981818	0.883467	0.929581
0.1	0.924569	0.961207	0.801282	0.916667	0.82963	0.925926	0.88	0.946667	0.927273	0.981818	0.883467	0.926717
0.15	0.924569	0.961207	0.801282	0.916667	0.82963	0.925926	0.88	0.933333	0.927273	0.981818	0.883467	0.92339
0.2	0.924569	0.961207	0.801282	0.910256	0.82963	0.925926	0.88	0.933333	0.927273	0.981818	0.883467	0.917937
0.25	0.924569	0.950431	0.801282	0.910256	0.82963	0.925926	0.88	0.933333	0.927273	0.981818	0.883467	0.912023
0.3	0.924569	0.948276	0.801282	0.903846	0.82963	0.918519	0.88	0.933333	0.927273	0.981818	0.883467	0.906386
0.35	0.924569	0.943966	0.801282	0.903846	0.82963	0.918519	0.88	0.933333	0.927273	0.981818	0.883467	0.900379
0.4	0.924569	0.939655	0.801282	0.897436	0.82963	0.911111	0.88	0.933333	0.927273	0.981818	0.883467	0.890491
0.45	0.924569	0.935345	0.801282	0.871795	0.82963	0.903704	0.88	0.933333	0.927273	0.981818	0.883467	0.883098
0.5	0.924569	0.924569	0.801282	0.852564	0.82963	0.888889	0.88	0.933333	0.927273	0.981818	0.883283	0.871454
0.55	0.924569	0.913793	0.794872	0.839744	0.82963	0.874074	0.88	0.92	0.927273	0.963636	0.880972	0.863876
0.6	0.922414	0.907328	0.794872	0.814103	0.82963	0.851852	0.88	0.906667	0.927273	0.945455	0.87783	0.853618
0.65	0.920259	0.892241	0.794872	0.794872	0.82963	0.837037	0.88	0.853333	0.927273	0.909091	0.875243	0.841882
0.7	0.918103	0.883621	0.794872	0.782051	0.82963	0.82963	0.88	0.853333	0.927273	0.872727	0.871176	0.830422
0.75	0.911638	0.866379	0.794872	0.769231	0.82963	0.822222	0.866667	0.84	0.927273	0.854545	0.864615	0.819148
0.8	0.907328	0.859914	0.794872	0.724359	0.82963	0.8	0.866667	0.826667	0.927273	0.818182	0.856483	0.803068
0.85	0.903017	0.851293	0.775641	0.724359	0.822222	0.8	0.866667	0.826667	0.927273	0.8	0.846687	0.783939
0.9	0.887931	0.842672	0.769231	0.698718	0.814815	0.785185	0.84	0.813333	0.890909	0.763636	0.830792	0.767951
0.95	0.859914	0.8125	0.730769	0.621795	0.8	0.718519	0.826667	0.76	0.8	0.727273	0.799002	0.740412
1	0.773707	0.765086	0.49359	0.410256	0.555556	0.474074	0.706667	0.706667	0.6	0.6	0.677849	0.667036

## Sheet: KluDo (MED, KK)
	Benchmark_1		Benchmark_2		Benchmark_3		Islam		Jones		ASTRAL40
	OL	ARI	OL	ARI	OL	ARI	OL	ARI	OL	ARI	OL	ARI
0.05	0.920259	0.961207	0.807692	0.916667	0.837037	0.925926	0.893333	0.946667	0.909091	0.981818	0.875335	0.928195
0.1	0.920259	0.961207	0.807692	0.916667	0.837037	0.925926	0.893333	0.946667	0.909091	0.981818	0.875335	0.926439
0.15	0.920259	0.961207	0.807692	0.910256	0.837037	0.918519	0.893333	0.946667	0.909091	0.981818	0.875335	0.923297
0.2	0.920259	0.961207	0.807692	0.910256	0.837037	0.918519	0.893333	0.946667	0.909091	0.981818	0.875335	0.919508
0.25	0.920259	0.952586	0.807692	0.910256	0.837037	0.918519	0.893333	0.946667	0.909091	0.981818	0.875335	0.913871
0.3	0.920259	0.948276	0.807692	0.910256	0.837037	0.918519	0.893333	0.946667	0.909091	0.981818	0.875335	0.908511
0.35	0.920259	0.94181	0.807692	0.903846	0.837037	0.911111	0.893333	0.946667	0.909091	0.981818	0.875335	0.903059
0.4	0.920259	0.9375	0.807692	0.891026	0.837037	0.896296	0.893333	0.946667	0.909091	0.981818	0.875335	0.892986
0.45	0.920259	0.931034	0.807692	0.884615	0.837037	0.896296	0.893333	0.906667	0.909091	0.981818	0.875335	0.884299
0.5	0.920259	0.922414	0.807692	0.858974	0.837037	0.874074	0.893333	0.906667	0.909091	0.945455	0.875243	0.874411
0.55	0.920259	0.913793	0.807692	0.846154	0.837037	0.859259	0.893333	0.906667	0.909091	0.927273	0.873302	0.865724
0.6	0.918103	0.905172	0.807692	0.807692	0.837037	0.82963	0.893333	0.906667	0.909091	0.909091	0.871916	0.853895
0.65	0.915948	0.892241	0.807692	0.807692	0.837037	0.82963	0.893333	0.866667	0.909091	0.872727	0.870252	0.841327
0.7	0.913793	0.887931	0.807692	0.782051	0.837037	0.822222	0.893333	0.866667	0.909091	0.836364	0.866925	0.829036
0.75	0.905172	0.87069	0.801282	0.769231	0.82963	0.807407	0.893333	0.853333	0.909091	0.8	0.85944	0.815267
0.8	0.905172	0.859914	0.794872	0.730769	0.822222	0.792593	0.893333	0.853333	0.909091	0.781818	0.851955	0.799187
0.85	0.896552	0.844828	0.782051	0.705128	0.814815	0.77037	0.893333	0.84	0.909091	0.763636	0.841327	0.778671
0.9	0.883621	0.831897	0.769231	0.679487	0.8	0.762963	0.88	0.826667	0.872727	0.745455	0.824046	0.757324
0.95	0.851293	0.806034	0.717949	0.621795	0.77037	0.696296	0.84	0.786667	0.763636	0.709091	0.791054	0.726365
1	0.756466	0.75	0.461538	0.391026	0.511111	0.451852	0.693333	0.68	0.618182	0.618182	0.662508	0.652712

## Sheet: KluDo (MED, SP)
	Benchmark_1		Benchmark_2		Benchmark_3		Islam		Jones		ASTRAL40
	OL	ARI	OL	ARI	OL	ARI	OL	ARI	OL	ARI	OL	ARI
0.05	0.926724	0.961207	0.826923	0.903846	0.844444	0.911111	0.893333	0.946667	0.927273	0.981818	0.881157	0.928288
0.1	0.926724	0.961207	0.826923	0.903846	0.844444	0.911111	0.893333	0.946667	0.927273	0.981818	0.881157	0.926255
0.15	0.926724	0.961207	0.826923	0.903846	0.844444	0.911111	0.893333	0.933333	0.927273	0.981818	0.881157	0.923297
0.2	0.926724	0.961207	0.826923	0.897436	0.844444	0.911111	0.893333	0.933333	0.927273	0.981818	0.881157	0.918677
0.25	0.926724	0.954741	0.826923	0.897436	0.844444	0.911111	0.893333	0.933333	0.927273	0.981818	0.881157	0.912855
0.3	0.926724	0.950431	0.826923	0.897436	0.844444	0.911111	0.893333	0.933333	0.927273	0.981818	0.881157	0.906386
0.35	0.926724	0.948276	0.826923	0.897436	0.844444	0.911111	0.893333	0.933333	0.927273	0.981818	0.881157	0.901765
0.4	0.926724	0.943966	0.826923	0.884615	0.844444	0.896296	0.893333	0.933333	0.927273	0.981818	0.881157	0.893818
0.45	0.926724	0.94181	0.826923	0.865385	0.844444	0.888889	0.893333	0.933333	0.927273	0.981818	0.881157	0.887349
0.5	0.926724	0.9375	0.826923	0.852564	0.844444	0.881481	0.893333	0.933333	0.927273	0.981818	0.881065	0.877276
0.55	0.926724	0.93319	0.820513	0.846154	0.844444	0.881481	0.893333	0.933333	0.927273	0.981818	0.878939	0.868866
0.6	0.926724	0.924569	0.820513	0.820513	0.844444	0.859259	0.893333	0.933333	0.927273	0.963636	0.876536	0.85981
0.65	0.922414	0.905172	0.814103	0.807692	0.844444	0.851852	0.893333	0.866667	0.927273	0.909091	0.874041	0.847981
0.7	0.920259	0.896552	0.814103	0.788462	0.844444	0.837037	0.893333	0.866667	0.927273	0.890909	0.869698	0.835505
0.75	0.915948	0.877155	0.814103	0.782051	0.844444	0.82963	0.88	0.866667	0.927273	0.872727	0.863506	0.82266
0.8	0.913793	0.866379	0.814103	0.737179	0.844444	0.814815	0.88	0.84	0.927273	0.818182	0.856575	0.805748
0.85	0.909483	0.853448	0.794872	0.730769	0.837037	0.807407	0.88	0.84	0.927273	0.8	0.847241	0.787266
0.9	0.894397	0.844828	0.788462	0.705128	0.82963	0.792593	0.853333	0.826667	0.909091	0.763636	0.83338	0.770446
0.95	0.864224	0.814655	0.74359	0.621795	0.807407	0.718519	0.84	0.773333	0.8	0.727273	0.801127	0.742722
1	0.773707	0.767241	0.49359	0.410256	0.555556	0.474074	0.72	0.72	0.618182	0.618182	0.678496	0.667683

## Sheet: KluDo (RL, KK)
	Benchmark_1		Benchmark_2		Benchmark_3		Islam		Jones		ASTRAL40
	OL	ARI	OL	ARI	OL	ARI	OL	ARI	OL	ARI	OL	ARI
0.05	0.915948	0.959052	0.762821	0.923077	0.785185	0.933333	0.853333	0.933333	0.909091	0.981818	0.868866	0.930043
0.1	0.915948	0.959052	0.762821	0.923077	0.785185	0.933333	0.853333	0.933333	0.909091	0.981818	0.868866	0.927641
0.15	0.915948	0.956897	0.762821	0.916667	0.785185	0.925926	0.853333	0.933333	0.909091	0.981818	0.868866	0.924406
0.2	0.915948	0.954741	0.762821	0.916667	0.785185	0.925926	0.853333	0.933333	0.909091	0.981818	0.868866	0.918954
0.25	0.915948	0.948276	0.762821	0.916667	0.785185	0.925926	0.853333	0.933333	0.909091	0.981818	0.868866	0.913964
0.3	0.915948	0.946121	0.762821	0.916667	0.785185	0.925926	0.853333	0.933333	0.909091	0.981818	0.868866	0.907957
0.35	0.915948	0.943966	0.762821	0.903846	0.785185	0.911111	0.853333	0.933333	0.909091	0.981818	0.868866	0.900841
0.4	0.915948	0.93319	0.762821	0.884615	0.785185	0.888889	0.853333	0.933333	0.909091	0.981818	0.868866	0.889474
0.45	0.915948	0.928879	0.762821	0.878205	0.785185	0.888889	0.853333	0.933333	0.909091	0.981818	0.868866	0.881342
0.5	0.915948	0.920259	0.762821	0.839744	0.785185	0.851852	0.853333	0.906667	0.909091	0.981818	0.868866	0.868866
0.55	0.913793	0.896552	0.762821	0.801282	0.785185	0.814815	0.853333	0.866667	0.909091	0.945455	0.867018	0.858701
0.6	0.907328	0.890086	0.762821	0.762821	0.785185	0.777778	0.853333	0.853333	0.909091	0.927273	0.865077	0.845393
0.65	0.907328	0.877155	0.762821	0.762821	0.785185	0.777778	0.84	0.813333	0.909091	0.872727	0.863044	0.831901
0.7	0.905172	0.87069	0.762821	0.737179	0.785185	0.77037	0.84	0.8	0.909091	0.836364	0.859902	0.819887
0.75	0.898707	0.859914	0.762821	0.730769	0.785185	0.762963	0.84	0.8	0.909091	0.8	0.852417	0.807227
0.8	0.896552	0.849138	0.75	0.692308	0.77037	0.755556	0.84	0.8	0.909091	0.781818	0.844007	0.789576
0.85	0.885776	0.838362	0.74359	0.666667	0.77037	0.733333	0.826667	0.8	0.909091	0.763636	0.831993	0.770631
0.9	0.87069	0.834052	0.724359	0.647436	0.748148	0.725926	0.813333	0.8	0.872727	0.745455	0.815359	0.75104
0.95	0.842672	0.803879	0.679487	0.583333	0.733333	0.666667	0.8	0.746667	0.763636	0.709091	0.784216	0.722854
1	0.75431	0.75	0.467949	0.403846	0.518519	0.459259	0.693333	0.68	0.6	0.6	0.662785	0.653359

## Sheet: KluDo (RL, SP)
	Benchmark_1		Benchmark_2		Benchmark_3		Islam		Jones		ASTRAL40
	OL	ARI	OL	ARI	OL	ARI	OL	ARI	OL	ARI	OL	ARI
0.05	0.920259	0.961207	0.775641	0.910256	0.8	0.918519	0.853333	0.946667	0.927273	0.981818	0.874688	0.928934
0.1	0.920259	0.961207	0.775641	0.910256	0.8	0.918519	0.853333	0.946667	0.927273	0.981818	0.874688	0.925977
0.15	0.920259	0.961207	0.775641	0.910256	0.8	0.918519	0.853333	0.933333	0.927273	0.981818	0.874688	0.92265
0.2	0.920259	0.959052	0.775641	0.903846	0.8	0.918519	0.853333	0.933333	0.927273	0.981818	0.874688	0.917198
0.25	0.920259	0.950431	0.775641	0.903846	0.8	0.918519	0.853333	0.933333	0.927273	0.981818	0.874688	0.911376
0.3	0.920259	0.946121	0.775641	0.903846	0.8	0.918519	0.853333	0.933333	0.927273	0.981818	0.874688	0.905092
0.35	0.920259	0.94181	0.775641	0.903846	0.8	0.918519	0.853333	0.933333	0.927273	0.981818	0.874688	0.899362
0.4	0.920259	0.9375	0.775641	0.871795	0.8	0.888889	0.853333	0.933333	0.927273	0.981818	0.874688	0.889289
0.45	0.920259	0.93319	0.775641	0.852564	0.8	0.881481	0.853333	0.933333	0.927273	0.981818	0.874688	0.881065
0.5	0.920259	0.924569	0.775641	0.820513	0.8	0.851852	0.853333	0.92	0.927273	0.981818	0.874596	0.869236
0.55	0.918103	0.909483	0.769231	0.794872	0.8	0.82963	0.853333	0.88	0.927273	0.963636	0.872008	0.859532
0.6	0.915948	0.900862	0.769231	0.762821	0.8	0.8	0.853333	0.866667	0.927273	0.945455	0.869143	0.848628
0.65	0.913793	0.883621	0.762821	0.75	0.8	0.792593	0.853333	0.8	0.927273	0.890909	0.866279	0.835967
0.7	0.911638	0.875	0.762821	0.737179	0.8	0.785185	0.853333	0.8	0.927273	0.872727	0.861473	0.824231
0.75	0.907328	0.857759	0.762821	0.737179	0.8	0.785185	0.84	0.8	0.927273	0.854545	0.855004	0.812217
0.8	0.903017	0.851293	0.762821	0.698718	0.8	0.77037	0.84	0.786667	0.927273	0.818182	0.847611	0.796322
0.85	0.896552	0.842672	0.74359	0.698718	0.792593	0.77037	0.826667	0.786667	0.927273	0.8	0.837908	0.777747
0.9	0.87931	0.836207	0.737179	0.673077	0.785185	0.755556	0.8	0.786667	0.909091	0.763636	0.82266	0.762591
0.95	0.851293	0.810345	0.705128	0.596154	0.77037	0.688889	0.786667	0.746667	0.8	0.727273	0.792348	0.737825
1	0.773707	0.767241	0.487179	0.410256	0.548148	0.474074	0.706667	0.706667	0.618182	0.618182	0.678311	0.667591

## Sheet: DomainParser
	Benchmark_1		Benchmark_2		Benchmark_3		Islam		Jones		ASTRAL40
	OL	ARI	OL	ARI	OL	ARI	OL	ARI	OL	ARI	OL	ARI
0.05	0.920259	0.928879	0.801282	0.910256	0.837037	0.933333	0.92	0.92	0.927273	0.927273	0.878477	0.910082
0.1	0.920259	0.928879	0.801282	0.910256	0.837037	0.933333	0.92	0.92	0.927273	0.927273	0.878477	0.909158
0.15	0.920259	0.928879	0.801282	0.910256	0.837037	0.933333	0.92	0.92	0.927273	0.927273	0.878477	0.907957
0.2	0.920259	0.928879	0.801282	0.910256	0.837037	0.933333	0.92	0.92	0.927273	0.927273	0.878477	0.905739
0.25	0.920259	0.928879	0.801282	0.910256	0.837037	0.933333	0.92	0.92	0.927273	0.927273	0.878477	0.904168
0.3	0.920259	0.928879	0.801282	0.910256	0.837037	0.933333	0.92	0.92	0.927273	0.927273	0.878477	0.90195
0.35	0.920259	0.928879	0.801282	0.897436	0.837037	0.918519	0.92	0.92	0.927273	0.927273	0.878477	0.899917
0.4	0.920259	0.926724	0.801282	0.884615	0.837037	0.911111	0.92	0.92	0.927273	0.927273	0.878477	0.896682
0.45	0.920259	0.924569	0.801282	0.884615	0.837037	0.911111	0.92	0.92	0.927273	0.909091	0.878385	0.893078
0.5	0.918103	0.922414	0.801282	0.871795	0.837037	0.896296	0.92	0.92	0.927273	0.909091	0.878292	0.887718
0.55	0.915948	0.920259	0.801282	0.858974	0.837037	0.881481	0.92	0.92	0.927273	0.909091	0.875797	0.881065
0.6	0.915948	0.915948	0.801282	0.839744	0.837037	0.866667	0.92	0.906667	0.927273	0.909091	0.873764	0.872193
0.65	0.915948	0.915948	0.801282	0.826923	0.837037	0.859259	0.92	0.906667	0.927273	0.890909	0.870714	0.863229
0.7	0.915948	0.915948	0.801282	0.814103	0.837037	0.851852	0.92	0.906667	0.927273	0.890909	0.867295	0.85445
0.75	0.915948	0.907328	0.801282	0.807692	0.837037	0.844444	0.92	0.88	0.927273	0.890909	0.862674	0.84299
0.8	0.915948	0.900862	0.794872	0.788462	0.837037	0.837037	0.92	0.88	0.927273	0.872727	0.858701	0.831624
0.85	0.915948	0.894397	0.788462	0.75641	0.837037	0.8	0.92	0.88	0.909091	0.854545	0.854819	0.81656
0.9	0.913793	0.887931	0.782051	0.730769	0.82963	0.792593	0.906667	0.866667	0.909091	0.836364	0.844839	0.80159
0.95	0.900862	0.862069	0.769231	0.641026	0.814815	0.711111	0.88	0.826667	0.872727	0.709091	0.825062	0.775437
1	0.803879	0.790948	0.5	0.455128	0.555556	0.525926	0.72	0.72	0.618182	0.6	0.708992	0.696331

## Sheet: PDP
	Benchmark_1		Benchmark_2		Benchmark_3		Islam		Jones		ASTRAL40
	OL	ARI	OL	ARI	OL	ARI	OL	ARI	OL	ARI	OL	ARI
0.05	0.903017	0.935345	0.865385	0.967949	0.888889	0.97037	0.88	0.933333	0.963636	0.981818	0.858793	0.909066
0.1	0.903017	0.935345	0.865385	0.961538	0.888889	0.97037	0.88	0.933333	0.963636	0.981818	0.858793	0.908142
0.15	0.903017	0.935345	0.865385	0.961538	0.888889	0.97037	0.88	0.933333	0.963636	0.981818	0.858793	0.906478
0.2	0.903017	0.93319	0.865385	0.955128	0.888889	0.97037	0.88	0.933333	0.963636	0.981818	0.858793	0.904445
0.25	0.903017	0.93319	0.865385	0.948718	0.888889	0.962963	0.88	0.933333	0.963636	0.981818	0.858793	0.901857
0.3	0.903017	0.93319	0.865385	0.942308	0.888889	0.955556	0.88	0.933333	0.963636	0.981818	0.858793	0.898808
0.35	0.903017	0.928879	0.865385	0.935897	0.888889	0.955556	0.88	0.933333	0.963636	0.981818	0.858793	0.895296
0.4	0.903017	0.926724	0.865385	0.923077	0.888889	0.940741	0.88	0.933333	0.963636	0.963636	0.858701	0.890121
0.45	0.903017	0.924569	0.865385	0.916667	0.888889	0.933333	0.88	0.933333	0.963636	0.963636	0.858423	0.882543
0.5	0.903017	0.924569	0.865385	0.910256	0.888889	0.933333	0.88	0.933333	0.963636	0.963636	0.857314	0.872655
0.55	0.903017	0.918103	0.858974	0.871795	0.888889	0.903704	0.88	0.92	0.963636	0.963636	0.852971	0.858885
0.6	0.903017	0.911638	0.858974	0.852564	0.888889	0.888889	0.88	0.893333	0.963636	0.963636	0.849367	0.847611
0.65	0.900862	0.903017	0.858974	0.852564	0.888889	0.888889	0.88	0.893333	0.963636	0.963636	0.845116	0.834766
0.7	0.898707	0.890086	0.858974	0.839744	0.888889	0.874074	0.88	0.893333	0.963636	0.963636	0.839386	0.821736
0.75	0.896552	0.87931	0.852564	0.814103	0.881481	0.851852	0.88	0.893333	0.963636	0.963636	0.834119	0.807227
0.8	0.894397	0.868534	0.833333	0.788462	0.874074	0.82963	0.88	0.866667	0.963636	0.945455	0.828112	0.787912
0.85	0.892241	0.849138	0.833333	0.75	0.874074	0.814815	0.88	0.84	0.945455	0.872727	0.820719	0.765179
0.9	0.887931	0.834052	0.820513	0.717949	0.866667	0.807407	0.866667	0.826667	0.945455	0.8	0.804362	0.73727
0.95	0.864224	0.80819	0.769231	0.602564	0.822222	0.688889	0.84	0.773333	0.909091	0.727273	0.769615	0.695407
1	0.74569	0.739224	0.442308	0.391026	0.496296	0.451852	0.706667	0.693333	0.618182	0.618182	0.636355	0.626282

[truncated: 4 more sheets: DDomain (AUTHORS), DDomain (SCOP), DDomain (CATH), SWORD]
