# Supplementary material for: Assignment of structural domains in proteins using diffusion kernels on graphs
Source: BMC Bioinformatics. 2022 Sep 8;23:369. doi: 10.1186/s12859-022-04902-9 (PMC9461149; doi:10.1186/s12859-022-04902-9)
Supplement: Supplementary file 6 — Additional file 6. Kludo's performance along with the other methods in terms of ARI mean and standard deviation over the test datasets. This file includes mean and standard deviation of the ARI score over the results in Additional file 4 with respect to SCOP, CATH and the mean score based on SCOP and CATH. KK and SP stand for kernel k-means and spectral clustering, respectively. [file 12859_2022_4902_MOESM6_ESM.xlsx]

## Sheet: KluDo (LED, KK)
		Benchmark_1	Benchmark_2	Benchmark_3	Islam	Jones	ASTRAL40
SCOP	Mean	0.83726	0.799504	0.832576	0.813393	0.768936	0.752507
	SD	0.34624	0.312701	0.300774	0.366437	0.389852	0.403528
CATH	Mean	0.878399	0.78115	0.821575	0.862131	0.857693	0.806985
	SD	0.278695	0.316439	0.307294	0.303813	0.271862	0.338712
Mean	Mean	0.85783	0.790327	0.827075	0.837762	0.813314	0.779746
	SD	0.281786	0.305616	0.296107	0.301514	0.276692	0.330617

## Sheet: KluDo (LED, SP)
		Benchmark_1	Benchmark_2	Benchmark_3	Islam	Jones	ASTRAL40
SCOP	Mean	0.846287	0.8054	0.849113	0.827316	0.783451	0.758655
	SD	0.338184	0.316012	0.296683	0.35118	0.378796	0.401899
CATH	Mean	0.879271	0.798544	0.839789	0.860378	0.854871	0.808843
	SD	0.278074	0.316394	0.301557	0.304907	0.261345	0.342199
Mean	Mean	0.862779	0.801972	0.844451	0.843847	0.819161	0.783749
	SD	0.274655	0.308169	0.291061	0.288434	0.263722	0.329688

## Sheet: KluDo (MD, KK)
		Benchmark_1	Benchmark_2	Benchmark_3	Islam	Jones	ASTRAL40
SCOP	Mean	0.839626	0.8026	0.836736	0.807691	0.764851	0.752547
	SD	0.341672	0.305174	0.292441	0.366659	0.38371	0.403601
CATH	Mean	0.878803	0.78504	0.826083	0.863269	0.852046	0.808536
	SD	0.27425	0.308621	0.297792	0.289742	0.261249	0.337273
Mean	Mean	0.859214	0.79382	0.831409	0.83548	0.808448	0.780542
	SD	0.277434	0.297363	0.286898	0.294237	0.269411	0.329982

## Sheet: KluDo (MD, SP)
		Benchmark_1	Benchmark_2	Benchmark_3	Islam	Jones	ASTRAL40
SCOP	Mean	0.843633	0.804783	0.846815	0.816296	0.777891	0.755575
	SD	0.339355	0.311826	0.291514	0.353784	0.38053	0.404173
CATH	Mean	0.874699	0.794688	0.838017	0.849341	0.852963	0.806242
	SD	0.281671	0.313101	0.296766	0.308588	0.264065	0.343251
Mean	Mean	0.859166	0.799736	0.842416	0.832819	0.815427	0.780908
	SD	0.278922	0.304432	0.285962	0.291837	0.266579	0.331779

## Sheet: KluDo (MED, KK)
		Benchmark_1	Benchmark_2	Benchmark_3	Islam	Jones	ASTRAL40
SCOP	Mean	0.838859	0.804281	0.835057	0.813326	0.768413	0.752675
	SD	0.343346	0.310737	0.299984	0.366046	0.384506	0.403813
CATH	Mean	0.877311	0.785454	0.824918	0.868233	0.844413	0.808294
	SD	0.276425	0.313702	0.30527	0.288208	0.266625	0.338186
Mean	Mean	0.858085	0.794867	0.829988	0.84078	0.806413	0.780485
	SD	0.28025	0.302921	0.294621	0.293081	0.279358	0.330595

## Sheet: KluDo (MED, SP)
		Benchmark_1	Benchmark_2	Benchmark_3	Islam	Jones	ASTRAL40
SCOP	Mean	0.846105	0.801192	0.84295	0.823367	0.783451	0.758318
	SD	0.337613	0.321852	0.305375	0.352067	0.378796	0.402369
CATH	Mean	0.878774	0.794369	0.834845	0.856433	0.854871	0.808448
	SD	0.278059	0.322978	0.31019	0.306201	0.261345	0.342815
Mean	Mean	0.862439	0.797781	0.838897	0.8399	0.819161	0.783383
	SD	0.274255	0.314605	0.299931	0.289658	0.263722	0.330326

## Sheet: KluDo (RL, KK)
		Benchmark_1	Benchmark_2	Benchmark_3	Islam	Jones	ASTRAL40
SCOP	Mean	0.835741	0.788062	0.818299	0.794479	0.771828	0.752507
	SD	0.346564	0.312028	0.303101	0.369202	0.381136	0.403528
CATH	Mean	0.870267	0.771573	0.806563	0.840757	0.847861	0.806985
	SD	0.283133	0.314204	0.308015	0.310015	0.262305	0.338712
Mean	Mean	0.853004	0.779817	0.812431	0.817618	0.809844	0.779746
	SD	0.285587	0.303892	0.297697	0.306404	0.273736	0.330617

## Sheet: KluDo (RL, SP)
		Benchmark_1	Benchmark_2	Benchmark_3	Islam	Jones	ASTRAL40
SCOP	Mean	0.839766	0.784176	0.823828	0.799934	0.778412	0.754967
	SD	0.343113	0.325398	0.310183	0.358802	0.380546	0.403813
CATH	Mean	0.870004	0.772488	0.814604	0.830818	0.852007	0.801558
	SD	0.284573	0.326447	0.314663	0.315449	0.263933	0.345882
Mean	Mean	0.854885	0.778332	0.819216	0.815376	0.81521	0.778262
	SD	0.282291	0.318358	0.304798	0.298657	0.266474	0.333035

## Sheet: DomainParser
		Benchmark_1	Benchmark_2	Benchmark_3	Islam	Jones	ASTRAL40
SCOP	Mean	0.85119	0.80351	0.847347	0.826895	0.733496	0.615044
	SD	0.343089	0.317638	0.288817	0.363701	0.416574	0.467679
CATH	Mean	0.863002	0.816207	0.858242	0.845751	0.836373	0.807371
	SD	0.3251	0.304352	0.274384	0.338427	0.322526	0.356943
Mean	Mean	0.857096	0.809858	0.852794	0.836323	0.784934	0.711207
	SD	0.295139	0.30176	0.274239	0.308693	0.313245	0.331064

## Sheet: PDP
		Benchmark_1	Benchmark_2	Benchmark_3	Islam	Jones	ASTRAL40
SCOP	Mean	0.823226	0.81806	0.863534	0.818298	0.777025	0.580387
	SD	0.359475	0.275105	0.249178	0.362651	0.383683	0.465674
CATH	Mean	0.869584	0.84643	0.886421	0.858758	0.87696	0.808215
	SD	0.298987	0.251383	0.223002	0.310901	0.254487	0.341081
Mean	Mean	0.846405	0.832245	0.874977	0.838528	0.826993	0.694301
	SD	0.296603	0.25331	0.227859	0.298656	0.254442	0.335042

[truncated: 4 more sheets: DDomain (AUTHORS), DDomain (SCOP), DDomain (CATH), SWORD]
