# Supplementary material for: Assignment of structural domains in proteins using diffusion kernels on graphs
Source: BMC Bioinformatics. 2022 Sep 8;23:369. doi: 10.1186/s12859-022-04902-9 (PMC9461149; doi:10.1186/s12859-022-04902-9)
Supplement: Supplementary file 7 — Additional file 7. KluDo's performance based on the number of domains over ASTRAL40. This file consists of the accuracies over the results in Additional file 4 separated by the number of domains. Based on each of the SCOP and CATH databases, four subsets were extracted from ASTRAL40: 1-domain, 2-domain, 3-domain, and 4-domain structures. For each subset, the percent of the correct assignments (the cases of compliance with SCOP or CATH based on the OL score using an 85% threshold), overcuts (the cases of assigning a higher number of domains than both SCOP and CATH), undercuts (the cases of fewer domains than both SCOP and CATH), boundary inconsistencies (the cases of incorrect assignment where the number of domains complies with SCOP or CATH) and other cases were measured. CA, OC, UC, and BI represent correct assignments, overcuts, undercuts and boundary inconsistencies, respectively. Also, KK and SP stand for kernel k-means and spectral clustering, respectively. [file 12859_2022_4902_MOESM7_ESM.xlsx]

## Sheet: 1-domain
			CA	UC	OC	BI	Other
LED	KK	SCOP	0.900691	0	0.0691831	0.0158371	0.0142891
		CATH	0.92359	0	0.0725749	0.00298253	0.000852152
	SP	SCOP	0.910931	0	0.0640629	0.0123839	0.0126221
		CATH	0.932396	0	0.0650476	0.0022724	0.000284051
MD	KK	SCOP	0.900572	0	0.0707311	0.0147654	0.0139319
		CATH	0.923306	0	0.0737111	0.0022724	0.000710126
	SP	SCOP	0.911646	0	0.0589426	0.0138128	0.015599
		CATH	0.931118	0	0.0661838	0.00241443	0.000284051
MED	KK	SCOP	0.900095	0	0.0723982	0.014051	0.0134556
		CATH	0.923732	0	0.0734271	0.00198835	0.000852152
	SP	SCOP	0.910693	0	0.0647773	0.0120267	0.012503
		CATH	0.932396	0	0.0649056	0.0022724	0.000426076
RL	KK	SCOP	0.900691	0	0.0691831	0.0158371	0.0142891
		CATH	0.92359	0	0.0725749	0.00298253	0.000852152
	SP	SCOP	0.910098	0	0.0606097	0.0135747	0.015718
		CATH	0.932112	0	0.0650476	0.00255646	0.000284051

## Sheet: 2-domain
			CA	UC	OC	BI	Other
LED	KK	SCOP	0.703412	0.108661	0.0572178	0.12231	0.00839895
		CATH	0.781462	0.0684492	0.0606061	0.0887701	0.000713012
	SP	SCOP	0.669291	0.129134	0.0792651	0.114961	0.00734908
		CATH	0.763993	0.0816399	0.0737968	0.0802139	0.000356506
MD	KK	SCOP	0.696063	0.106562	0.0708661	0.116535	0.00997375
		CATH	0.776471	0.0673797	0.0684492	0.0869875	0.000713012
	SP	SCOP	0.698163	0.123885	0.0388451	0.133858	0.00524934
		CATH	0.795009	0.0787879	0.0349376	0.0905526	0.000713012
MED	KK	SCOP	0.692913	0.110761	0.0734908	0.110236	0.0125984
		CATH	0.77041	0.0695187	0.0748663	0.084492	0.000713012
	SP	SCOP	0.669291	0.130184	0.07979	0.113386	0.00734908
		CATH	0.762567	0.0819964	0.0755793	0.0795009	0.000356506
RL	KK	SCOP	0.703412	0.108661	0.0572178	0.12231	0.00839895
		CATH	0.781462	0.0684492	0.0606061	0.0887701	0.000713012
	SP	SCOP	0.681365	0.127034	0.0545932	0.132283	0.00472441
		CATH	0.778253	0.0798574	0.0516934	0.0894831	0.000713012

## Sheet: 3-domain
			CA	UC	OC	BI	Other
LED	KK	SCOP	0.447368	0.421053	0.0263158	0.0868421	0.0184211
		CATH	0.482301	0.216814	0.0265487	0.140118	0.134218
	SP	SCOP	0.510526	0.323684	0.0552632	0.0947368	0.0157895
		CATH	0.520649	0.174041	0.0575221	0.128319	0.119469
MD	KK	SCOP	0.463158	0.363158	0.0657895	0.0868421	0.0210526
		CATH	0.495575	0.188791	0.0545723	0.131268	0.129794
	SP	SCOP	0.4	0.489474	0.0447368	0.0552632	0.0105263
		CATH	0.452802	0.241888	0.0265487	0.132743	0.146018
MED	KK	SCOP	0.5	0.339474	0.0578947	0.0815789	0.0210526
		CATH	0.517699	0.184366	0.0560472	0.119469	0.122419
	SP	SCOP	0.513158	0.321053	0.0578947	0.0973684	0.0105263
		CATH	0.522124	0.172566	0.060472	0.126844	0.117994
RL	KK	SCOP	0.447368	0.421053	0.0263158	0.0868421	0.0184211
		CATH	0.482301	0.216814	0.0265487	0.140118	0.134218
	SP	SCOP	0.305263	0.578947	0.0368421	0.0684211	0.0105263
		CATH	0.386431	0.294985	0.0324484	0.141593	0.144543

## Sheet: 4-domain
			CA	UC	OC	BI	Other
LED	KK	SCOP	0.164835	0.714286	0	0.0879121	0.032967
		CATH	0.277228	0.425743	0.0049505	0.153465	0.138614
	SP	SCOP	0.395604	0.417582	0.0659341	0.10989	0.010989
		CATH	0.410891	0.267327	0.0346535	0.153465	0.133663
MD	KK	SCOP	0.296703	0.571429	0.043956	0.0659341	0.021978
		CATH	0.336634	0.336634	0.039604	0.153465	0.133663
	SP	SCOP	0.208791	0.692308	0.032967	0.043956	0.021978
		CATH	0.262376	0.440594	0.0247525	0.123762	0.148515
MED	KK	SCOP	0.285714	0.582418	0.043956	0.0769231	0.010989
		CATH	0.361386	0.316832	0.029703	0.143564	0.148515
	SP	SCOP	0.417582	0.395604	0.0659341	0.120879	0
		CATH	0.430693	0.247525	0.049505	0.143564	0.128713
RL	KK	SCOP	0.164835	0.714286	0	0.0879121	0.032967
		CATH	0.277228	0.425743	0.0049505	0.153465	0.138614
	SP	SCOP	0.0769231	0.824176	0.032967	0.043956	0.021978
		CATH	0.222772	0.49505	0.0247525	0.0990099	0.158416
